# Supplementary material for: The temporal profile of activity-dependent presynaptic phospho-signalling reveals long-lasting patterns of poststimulus regulation
Source: PLoS Biol. 2019 Mar 1;17(3):e3000170. doi: 10.1371/journal.pbio.3000170 (PMC6415872; doi:10.1371/journal.pbio.3000170)
Supplement: S1 Table — (XLSX) [file pbio.3000170.s009.xlsx]

## Sheet: SUMMARY
Sheet	Tab Label	KCl Concentration(s)	About	Limma statistics	F-statistics	Relevant Figure/Section
1	Synaptosomes 20 & 76 mM	20 mM and 76 mM	20 mM and 76 mM KCl log2(ratios) for 10 s, 90 s, 300 s, 900 s	p-values for each timepoint AND comparison	F_p_value (across time) and F_pair_p_value (comparing concentration across time)	Fig 1C, Fig 2A, Fig 2B, Fig 2D, Fig 5E, S2A, S2B and S2D Fig, S5A-F Fig, S7A and S7B Fig
2	Synaptosomes 20 mM	20 mM	20 mM KCl log2(ratios) for 10 s, 90 s, 300 s, 900 s	p-values for each timepoint AND comparison	F_p_value (across time) and F_pair_p_value (comparing concentration across time)	Fig 1C, Fig 2A, Fig 2B, Fig 2D, S2C Fig
3	Synaptsosomes 76 mM	76 mM	76 mM KCl log2(ratios) for 10 s, 90 s, 300 s, 900 s	p-values for each timepoint AND comparison	F_p_value (across time) and F_pair_p_value (comparing concentration across time)	Fig 1C, Fig 2A, Fig 2B, Fig 2D, S2C and S2D Fig
4	Clusters	20 mM and 76 mM	20 mM and 76 mM KCl log2(ratios) for 10 s, 90 s, 300 s, 900 s	N/A	N/A	Fig 4A-C, Fig 5A-D, Fig 7, Fig 8, S4A and S4B Fig, S6A Fig, S7C Fig, S8A and S8B Fig
5	Synaptosomes KS score-gene	20 mM and 76 mM	20 mM and 76 mM KCl KinSwing scores for 10 s, 90 s, 300 s, 900 s	N/A	N/A	Fig 6B-D
6	Synaptosomes KS score-class	20 mM and 76 mM	20 mM and 76 mM KCl KinSwing scores for 10 s, 90 s, 300 s, 900 s	N/A	N/A	S6B Fig
7	Neurons 76 mM	76 mM	76 mM KCl log2(ratios) for 10 s	p-values for single time point	N/A	Fig 1D, Fig 2A, Fig 2B, Fig 2D, Fig 5E, S2D Fig, S7A and S7B Fig
8	Neurons KS score by gene	76 mM	76 mM KCl KinSwing scores for 10 s	N/A	N/A	Fig 6B-D
9	Presynaptic Protein List	N/A	List of presynaptic proteins used to correlate synaptosomes and neuron data	N/A	N/A	Fig 2A
ID ANNOTATION
ID LABEL	A0A096MJB0|Adcy9|1296|LDKASLGSDDGAQTK
ANNOTATION	ACCESSION|GENEID|PHOSPHOSITE|CENTERED PEPTIDE SEQUENCE
SD	Standard Deviation
FC	Fold Change
This file contains regulatory phosphorylation site data (downloaded June 14 2018) from PhosphoSitePlus, Hornbeck PV, Zhang B, Murray B, Kornhauser JM, Latham V, Skrzypek E PhosphoSitePlus, 2014: mutations, PTMs and recalibrations. Nucleic Acids Res. 2015 43:D512-20. Terms and conditions on the use of the data is described here: https://www.phosphosite.org/staticDownloads.

## Sheet: 1) Synaptosomes 20 & 76 mM
ID		FC_20mM_10s	FC_20mM_90s	FC_20mM_300s	FC_20mM_900s		FC_76mM_10s	FC_76mM_90s	FC_76mM_300s	FC_76mM_900s		SD_20mM_10s	SD_20mM_90s	SD_20mM_300s	SD_20mM_900s		SD_76mM_10s	SD_76mM_90s	SD_76mM_300s	SD_76mM_900s		10s_20mM_p_value	90s_20mM_p_value	300s_20mM_p_value	900s_20mM_p_value		10s_76mM_p_value	90s_76mM_p_value	300s_76mM_p_value	900s_76mM_p_value		F_p_value		10s_20mM_v_10s_76mM_p_value	90s_20mM_v_90s_76mM_p_value	300s_20mM_v_300s_76mM_p_value	900s_20mM_v_900s_76mM_p_value		10s_20mM_v_90s_20mM_p_value	10s_20mM_v_300s_20mM_p_value	10s_20mM_v_900s_20mM_p_value	300s_20mM_v_90s_20mM_p_value	900s_20mM_v_90s_20mM_p_value	900s_20mM_v_300s_20mM_p_value		10s_76mM_v_90s_76mM_p_value	10s_76mM_v_300s_76mM_p_value	10s_76mM_v_900s_76mM_p_value	300s_76mM_v_90s_76mM_p_value
P08413|Camk2b|363;367|TNSTKNSSAITSPKG;KNSSAITSPKGSLPP		0.235505	0.201997	0.484483	0.579511		0.321152	0.357571	0.378703	0.479788		0.0794037	0.0835676	0.14573	0.193341		0.171748	0.163137	0.073891	0.17008		0.00748875	0.0196577	6.71459e-08	8.62913e-10		6.41846e-05	1.09663e-05	6.47782e-06	8.71847e-08		1.42951e-16		0.808189	0.668965	0.905047	0.880311		0.957622	0.0670595	0.00358292	0.0385418	0.00826107	0.715369		0.954397	0.811551	0.239995	0.954509
P63086|Mapk1|185|HTGFLTEYVATRWYR		-0.0743501	0.642458	0.684839	0.305556		0.355061	0.832928	0.997885	0.545423		0.301125	0.316531	0.221277	0.191399		0.392529	0.187325	0.102154	0.199302		0.821729	1.47381e-05	4.46174e-06	0.0371546		0.0153987	3.15669e-08	6.40987e-10	0.000155384		6.52641e-15		0.165595	0.809042	0.652283	0.78829		0.00119558	0.000258557	0.076188	0.922042	0.284763	0.186297		0.0356411	0.00221659	0.458877	0.711769
F1LP57|Map2k4|42|IERLRTHSIESSGKL		0.697485	0.669091	0.32873	0.189408		1.10757	1.31833	0.703559	0.655525		0.340131	0.328771	0.257321	0.212427		0.140678	0.388036	0.34998	0.78167		0.00280927	0.00328548	0.217954	0.496614		6.17285e-07	1.79606e-08	0.00162052	0.00324202		3.95466e-12		0.525312	0.315628	0.803475	0.653652		0.992851	0.453784	0.13518	0.457996	0.341637	0.889173		0.736218	0.353644	0.205807	0.185398
Q5I6B8|Pip5k1c|554|RYRRRTQSSGQDGRP		-0.152805	0.0196965	0.243229	0.280025		-0.0874364	0.0115494	0.192605	0.247586		0.081929	0.0476033	0.15173	0.112508		0.101043	0.0996888	0.081308	0.126503		0.0253166	0.882468	0.000105112	9.83244e-06		0.245633	0.985319	0.00209157	7.91971e-05		9.67626e-10		0.808189	0.998469	0.965555	0.974239		0.106018	1.53116e-05	2.37004e-06	0.0275556	0.019251	0.898739		0.442028	0.00197865	0.000151908	0.150615
P08413|Camk2b|358|GVKPQTNSTKNSSAI		0.174626	0.557785	-0.015386	0.202273		0.530228	0.61937	0.459205	0.532506		0.187446	0.199018	0.585122	0.3806		0.230192	0.302777	0.215964	0.261615		0.520148	0.00260763	0.983098	0.329697		0.0029904	0.000450398	0.0138665	0.00341563		1.88841e-07		0.485272	0.998469	0.562888	0.739373		0.268505	0.690685	0.950773	0.0618484	0.389607	0.689665		0.931904	0.908812	0.996904	0.800287
Q5I6B8|Pip5k1c|552|QPRYRRRTQSSGQDG		-0.0909063	0.109375	0.20506	0.214329		-0.101402	0.0516289	0.220071	0.298114		0.0941472	0.0568766	0.164848	0.219592		0.094895	0.0875696	0.154853	0.112309		0.394738	0.232059	0.00982002	0.00527838		0.292712	0.675853	0.00503956	0.000121311		5.26591e-07		0.996836	0.954176	0.985976	0.888439		0.139781	0.0115426	0.00557383	0.563525	0.604036	0.988843		0.279957	0.0046647	0.000255756	0.349417
P09456|Prkar1a|83|DSREDEISPPPPNPV		-0.055846	-0.0533882	-0.147465	-0.0306783		-0.024353	-0.0595336	-0.132755	-0.0488541		0.0945364	0.0496855	0.0544327	0.0597363		0.0626693	0.0415764	0.0490006	0.0325315		0.258575	0.246448	0.000145074	0.538592		0.742886	0.17224	0.000550973	0.275444		5.05143e-06		0.857779	0.998469	0.983545	0.981031		0.995969	0.199718	0.742518	0.186688	0.875263	0.108212		0.752614	0.0842602	0.768967	0.433923
Q05982:P19804|Nme1:Nme2|120:120|GRNIIHGSDSVESAE:GRNIIHGSDSVESAE		-0.111077	0.131025	0.201365	-0.533288		-0.505922	0.0788155	-0.086533	-0.762246		0.192979	0.213056	0.268846	0.259063		0.509232	0.406762	0.217438	0.530089		0.795625	0.672555	0.470308	0.00661547		0.0108863	0.858512	0.83626	0.000118972		2.32536e-05		0.475069	0.998469	0.860726	0.881622		0.62571	0.488928	0.169565	0.901993	0.0776452	0.0425066		0.0648536	0.240826	0.467467	0.814467
Q99M64|Pi4k2a|46|AAAGSGPSPPCSPGH		0.0629406	0.0054282	-0.00411687	-0.154317		0.0747735	-0.0268067	-0.0610793	-0.131998		0.0453188	0.0579251	0.0873976	0.0803502		0.055894	0.0587096	0.0549007	0.0771181		0.243779	0.958563	0.980701	0.00023515		0.112151	0.700675	0.23998	0.00182951		2.50207e-05		0.980363	0.954176	0.889986	0.973394		0.57119	0.489648	0.000339104	0.942398	0.0407378	0.0580382		0.166408	0.0393954	0.000561857	0.82372
P09456|Prkar1a|77;83|KSGIRTDSREDEISP;DSREDEISPPPPNPV		0.00882237	-0.101919	-0.260122	-0.248134		0.00640713	-0.135009	-0.112576	-0.148194		0.0997975	0.0979262	0.215563	0.193244		0.078268	0.132089	0.114006	0.107731		0.982255	0.302137	0.00122923	0.00175989		0.992058	0.12513	0.252483	0.0861606		3.0735e-05		0.996836	0.998469	0.768463	0.876827		0.556809	0.0329781	0.0267822	0.310095	0.436634	0.988843		0.36054	0.480396	0.236554	0.951722
P35465|Pak1|219;222|PTRDVATSPISPTEN;DVATSPISPTENNTT		0.0329834	-0.141714	0.0424855	-0.100597		-0.0189112	-0.201553	-0.115899	-0.182081		0.0902868	0.0842816	0.0527785	0.0820098		0.144576	0.0925289	0.207715	0.121697		0.845797	0.0598783	0.74062	0.183563		0.966054	0.00342636	0.152407	0.0100994		0.000183826		0.873767	0.931817	0.620053	0.881622		0.157688	0.967942	0.226157	0.139494	0.875063	0.335212		0.113758	0.524888	0.133676	0.680146
Q62868|Rock2|1374|MKIQQNQSIRRPSRQ		0.338523	-0.268847	-0.293334	0.408228		-0.494272	0.0923979	0.0319188	0.558176		0.237936	0.247695	0.235014	0.288662		0.847239	0.198068	0.294927	0.332335		0.219681	0.32506	0.291615	0.074012		0.0302327	0.846915	0.9659	0.0130854		0.000853349		0.0504489	0.715062	0.857871	0.952224		0.106938	0.0865485	0.887992	0.974215	0.116748	0.0928062		0.104383	0.167962	0.00068653	0.951722
D4ACC4:Q63470|Dyrk1b:Dyrk1a|273:321|LGQRIYQYIQSRFYR:LGQRIYQYIQSRFYR		0.168332	-0.033875	0.083826	-0.12174		0.17577	0.048069	0.0493862	-0.0895305		0.16542	0.176182	0.101057	0.136548		0.0459085	0.0694522	0.157705	0.0513544		0.0366849	0.797809	0.386339	0.110257		0.0170595	0.677395	0.690549	0.289881		0.00240471		0.996836	0.864443	0.983545	0.981388		0.102074	0.64105	0.00476501	0.424056	0.659051	0.144467		0.360593	0.377685	0.010224	0.99641
P11345|Raf1|259|SQRQRSTSTPNVHMV		0.0623983	0.117038	0.0227053	0.0668955		-0.260187	-0.0514944	0.0829301	0.0508638		0.149459	0.170402	0.0897946	0.0816622		0.224135	0.0836256	0.134698	0.122043		0.643619	0.220447	0.913654	0.516963		0.00106424	0.699054	0.471628	0.659443		0.00704111		0.0383108	0.617713	0.976762	0.995293		0.864479	0.875655	0.981938	0.593056	0.868269	0.909386		0.122691	0.0038943	0.0070054	0.520338
P12369|Prkar2b|112|NRFTRRASVCAEAYN		0.0244218	0.181651	-0.0742351	0.466919		-0.269236	0.0806503	-0.0870119	0.353241		0.147938	0.274284	0.515085	0.104513		0.289345	0.382404	0.430285	0.221079		0.977497	0.447839	0.850484	0.0106123		0.214666	0.836707	0.822052	0.072685		0.0131341		0.612106	0.990861	0.996292	0.962517		0.795025	0.862567	0.110293	0.497532	0.534559	0.122377		0.30447	0.691398	0.0187383	0.785938
P09215|Prkcd|643|LNEKPQLSFSDKNLI		-0.169177	-0.0874022	-0.103988	0.0498904		-0.299449	-0.0366216	-0.195154	0.0300292		0.0901441	0.190264	0.162597	0.236383		0.24444	0.0920347	0.22903	0.26723		0.24385	0.600189	0.534511	0.794067		0.00885788	0.906359	0.138506	0.882122		0.014147		0.773749	0.998469	0.968775	0.998545		0.850594	0.854156	0.225747	0.967978	0.663104	0.626826		0.189175	0.721544	0.0520889	0.628816
Q99M64|Pi4k2a|46;50|AAAGSGPSPPCSPGH;SGPSPPCSPGHDRER		0.0322261	-0.116402	0.0611224	-0.137449		0.0103698	-0.102692	-0.0180689	-0.0643142		0.0867286	0.056234	0.123215	0.197694		0.0533145	0.0895678	0.0469021	0.109865		0.823953	0.0955641	0.498544	0.031149		0.992058	0.14362	0.915658	0.408122		0.0180721		0.964904	0.998469	0.905047	0.881622		0.192413	0.884136	0.069111	0.107357	0.942419	0.0953984		0.350702	0.887233	0.51841	0.643741
Q9JJ76|Csnk1e|389|RGAPANVSSSDLTGR		0.165231	0.0447618	-0.108863	0.425039		-0.192121	0.0162319	0.297604	0.214284		0.181872	0.241517	0.410687	0.342476		0.182542	0.269476	0.298636	0.441126		0.5323	0.907399	0.733999	0.0152739		0.418348	0.999615	0.1424	0.296571		0.0208343		0.454791	0.998469	0.605529	0.880311		0.858555	0.496377	0.375504	0.711727	0.339244	0.105773		0.631219	0.0860165	0.138079	0.534811
P11345:P14056|Raf1:Araf|621:580|PKINRSASEPSLHRA:PKIERSASEPSLHRT		0.0341155	-0.0189133	0.0308016	0.0564335		-0.210432	0.0701714	0.0407793	0.00707942		0.104484	0.0778217	0.0987904	0.0750463		0.213042	0.0820768	0.101303	0.0871319		0.823953	0.896121	0.822694	0.502292		0.00129854	0.417474	0.741744	0.957279		0.0217056		0.0571942	0.805484	0.989108	0.945524		0.822733	0.98817	0.880829	0.766039	0.689454	0.952752		0.00511786	0.0115664	0.0249578	0.919664
O35346|Ptk2|913|RLQPQEISPPPTANL		0.0208233	-0.0339291	0.0458529	-0.0389049		0.0455134	-0.0590156	0.0625053	-0.0317098		0.0355442	0.0575717	0.0478897	0.0667281		0.0480371	0.0357561	0.0344437	0.0702902		0.772993	0.469912	0.309804	0.337027		0.303608	0.129071	0.120772	0.481968		0.022797		0.887649	0.960962	0.983545	0.994237		0.493481	0.811793	0.29797	0.233708	0.980082	0.238663		0.0648536	0.879552	0.164399	0.065598
P54645|Prkaa1|496|ATPQRSGSISNYRSC		-0.0694496	-0.0512808	-0.0153093	0.144971		-0.0991728	0.0738157	0.0357847	0.127662		0.092526	0.110821	0.11847	0.160399		0.0944921	0.0908404	0.121528	0.148493		0.506898	0.628146	0.938254	0.0431917		0.243617	0.418065	0.8049	0.094077		0.0238781		0.950782	0.693113	0.97683	0.994224		0.983951	0.792814	0.0362666	0.844361	0.166236	0.272806		0.14765	0.311096	0.0263929	0.899443
M0RD40|Sik3|548|GPLGRRASDGGANIQ		-0.137286	-0.0315379	0.0239474	-0.0890646		-0.187798	-0.102411	-0.0793328	-0.0501098		0.0958337	0.0612815	0.212007	0.141151		0.162768	0.161506	0.141933	0.0890467		0.167942	0.844014	0.906997	0.343317		0.0260767	0.298981	0.506038	0.670079		0.024196		0.90777	0.931817	0.905047	0.98078		0.599686	0.330776	0.773618	0.788363	0.840833	0.612361		0.699339	0.549483	0.314767	0.951547
P35465|Pak1|174|TPAVPPVSEDEDDDD		-0.114465	-0.0483305	0.0879377	0.0664698		-0.11361	-0.0434727	0.0419675	0.0872091		0.0458419	0.125384	0.140989	0.120954		0.134812	0.112958	0.0936586	0.111977		0.162806	0.636183	0.307119	0.404219		0.134796	0.692746	0.733356	0.263529		0.0371723		0.997313	0.998469	0.981931	0.98781		0.738765	0.0676978	0.0700603	0.301906	0.480926	0.95951		0.702385	0.189139	0.043611	0.668417
P13668:A0A096MK73|Stmn1:RGD1565395|16;25:16;25|KELEKRASGQAFELI;QAFELILSPRSKESV:KELEKRASGQAFELI;QAFELILSPRSKESV		0.314721	0.344505	0.783198	0.432603		0.372182	0.47844	0.99366	0.830809		0.117732	0.220746	0.21168	0.137458		0.116251	0.158225	0.16494	0.15935		0.00142538	0.000382716	1.07171e-11	8.12745e-06		5.47632e-05	6.57555e-07	7.8808e-15	4.14551e-12		4.66265e-21		0.911298	0.788437	0.627999	0.0626232		0.972997	0.000662291	0.476104	0.00470254	0.767365	0.0444164		0.664978	8.30349e-06	0.000622017	0.0013004
P21575|Dnm1|778|GRRSPTSSPTPQRRA		-0.0960384	0.0884906	-0.37728	-0.519266		0.0146058	0.113651	-0.289263	-0.521331		0.114346	0.0793305	0.140329	0.112918		0.0793163	0.141201	0.115662	0.0978974		0.259209	0.273423	1.16312e-07	8.45912e-11		0.988251	0.118148	1.78533e-05	3.72286e-11		2.15384e-16		0.59369	0.998469	0.89389	0.999577		0.105146	0.00412406	1.23048e-05	1.46003e-05	2.72417e-08	0.309206		0.488179	0.0016229	1.75905e-07	0.000472191
P19332|Mapt|667|RVQSKIGSLDNITHV		0.572068	0.394208	0.125783	0.0253786		0.852336	0.734987	0.398736	0.0749498		0.187685	0.238355	0.22845	0.174117		0.117512	0.230764	0.213562	0.0824632		6.97979e-07	0.000431579	0.39327	0.926673		1.23784e-11	1.11425e-09	0.000275914	0.623871		1.83662e-15		0.277794	0.274913	0.58333	0.981388		0.458961	0.00642312	0.000467821	0.185404	0.0776452	0.808164		0.686813	0.00482063	1.86079e-06	0.124472
P21575|Dnm1|851;857|PSRSGQASPSRPESP;ASPSRPESPRPPFDL		-0.382341	-0.396958	0.290285	0.330321		-0.527825	-0.61975	0.0499974	0.040874		0.13169	0.122004	0.207759	0.139849		0.122098	0.191508	0.111609	0.15347		1.92315e-05	1.08741e-05	0.000933569	0.000137987		8.43546e-09	2.39371e-10	0.764658	0.76775		4.25354e-15		0.59369	0.433601	0.522251	0.221297		0.990251	3.99163e-07	1.10828e-07	1.14969e-06	2.57252e-07	0.930221		0.694562	7.23673e-06	7.83845e-06	6.67639e-06
Q4G086|Bnip3l|81|LLDAQHESGQSSSRG		0.152864	-0.270435	-0.300549	-0.31893		0.094796	-0.208719	-0.217145	-0.270802		0.0667139	0.0998328	0.127053	0.100478		0.0736793	0.0571319	0.113612	0.0815435		0.01121	3.44381e-06	4.14516e-07	1.25925e-07		0.132854	0.000137034	0.000111627	3.23697e-06		7.8421e-15		0.808189	0.871078	0.856998	0.924644		2.41238e-06	1.37016e-07	8.08451e-08	0.838208	0.784589	0.958925		0.000292395	0.000125447	7.7852e-06	0.975101
Q9WVC0|Sept7|425|EQQNSSRTLEKNKKK		-0.121899	0.185433	0.252715	0.463646		-0.385561	0.192011	0.40417	0.367318		0.194669	0.0691766	0.174305	0.0730981		0.103415	0.143191	0.153576	0.191469		0.260776	0.0393776	0.00316797	2.40953e-07		3.50009e-06	0.0262837	2.82075e-06	1.91005e-05		5.79276e-13		0.131208	0.998469	0.785751	0.881622		0.023804	0.00251207	2.47144e-06	0.743153	0.0872644	0.217521		8.76631e-06	9.73873e-09	2.89041e-08	0.244149
P11960|Bckdha|333|TYRIGHHSTSDDSSA		0.0980057	-0.225254	-0.148381	-0.306465		0.151457	-0.24272	-0.169298	-0.191025		0.085859	0.0494146	0.0779242	0.105088		0.126448	0.0635429	0.113472	0.0771452		0.137322	5.54359e-05	0.0084449	1.8649e-07		0.00547506	7.67976e-06	0.00217994	0.000509767		1.49131e-12		0.822829	0.998469	0.983545	0.652204		0.000163579	0.0021712	9.0649e-07	0.496919	0.564811	0.136873		4.30633e-06	6.10443e-05	1.5757e-05	0.645488
Q5XI73|Arhgdia|34|YKPPAQKSIQEIQEL		0.33112	0.316346	0.368548	0.373312		0.519379	0.551555	0.682855	0.432178		0.114912	0.206889	0.22467	0.20978		0.108476	0.244491	0.320717	0.304702		0.0198272	0.020511	0.00551239	0.00391233		3.98863e-05	1.6089e-05	4.42158e-07	0.000908578		3.63756e-12		0.657614	0.687545	0.58333	0.981388		0.993711	0.934975	0.884151	0.888342	0.914462	0.993772		0.999818	0.580542	0.757393	0.75794
P21575|Dnm1|857|ASPSRPESPRPPFDL		-0.360486	-0.0116933	0.511191	0.318158		-0.503711	-0.237545	0.267528	0.0587653		0.185773	0.161884	0.241628	0.10007		0.175596	0.165093	0.144179	0.0804376		0.000196508	0.961378	3.34711e-07	0.000649457		1.24421e-07	0.0123039	0.00520083	0.662068		5.27057e-12		0.627707	0.502386	0.562888	0.432705		0.0204591	5.8844e-09	1.35748e-06	0.000590929	0.065255	0.33917		0.0813389	1.0377e-07	3.00651e-05	0.0014155
P09951|Syn1|549;551|PAARPPASPSPQRQA;ARPPASPSPQRQAGP		-0.275167	-0.342678	0.0111607	0.111414		-0.407288	-0.647059	-0.25042	-0.289272		0.169381	0.136189	0.184292	0.135356		0.189406	0.226568	0.131139	0.191018		0.0101125	0.000752709	0.975714	0.328024		2.66841e-05	2.13056e-09	0.0147318	0.00384227		1.05326e-11		0.705577	0.280242	0.562888	0.0896083		0.861598	0.0865485	0.00648579	0.029558	0.00826107	0.779326		0.162035	0.444387	0.51841	0.0237965
P21575|Dnm1|774|SVPAGRRSPTSSPTP		-0.0571498	-0.177302	0.126888	0.134834		-0.261941	-0.370318	-0.0884396	-0.0546349		0.0461381	0.153154	0.0403189	0.0781391		0.110463	0.105252	0.0893981	0.0608158		0.483526	0.00180979	0.0315653	0.0157121		2.07784e-06	1.261e-09	0.182544	0.43261		1.62793e-11		0.0571942	0.180417	0.229732	0.208589		0.253717	0.0377731	0.0170626	0.000755371	0.000662175	0.988843		0.295018	0.0485413	0.0091561	0.00269641
Q5RKG9|Eif4b|497;504|NPPARSQSSDTEQPS;SSDTEQPSPTSGGGK		0.364159	0.228517	0.245963	0.138191		0.775352	0.707506	0.538742	0.30854		0.352786	0.381434	0.146285	0.0546752		0.206004	0.189996	0.223299	0.24167		0.0160184	0.14765	0.118845	0.400601		5.02928e-08	5.83321e-07	0.000115482	0.0346073		2.02448e-11		0.168033	0.181448	0.675752	0.878419		0.744254	0.767995	0.326794	0.971744	0.858989	0.848323		0.93429	0.39568	0.0209767	0.682696
P15205|Map1b|1251;1256|PAKSPSLSPSPPSPI;SLSPSPPSPIEKTPL		0.0407485	-0.16348	-0.245853	-0.226669		0.0822867	-0.124883	-0.22414	-0.209686		0.0444605	0.0707657	0.101678	0.0893168		0.0710335	0.116628	0.0734895	0.123989		0.659671	0.00338392	1.14127e-05	3.37133e-05		0.197329	0.0249798	4.93459e-05	0.000123118		3.7909e-11		0.86892	0.960962	0.983545	0.987798		0.0184163	0.000261761	0.000575983	0.460781	0.678013	0.958252		0.013442	0.000112891	0.000161246	0.458083
P21575|Dnm1|774;778|SVPAGRRSPTSSPTP;GRRSPTSSPTPQRRA		-0.537959	-0.057883	0.396088	0.0284097		-0.873142	-0.501579	0.0636155	-0.0391078		0.141823	0.237589	0.245186	0.121602		0.299933	0.178804	0.341426	0.375792		0.000350302	0.839647	0.0084449	0.944009		1.16453e-08	0.000428618	0.838753	0.881269		1.05103e-09		0.374198	0.284141	0.6203	0.981388		0.0456476	1.48807e-05	0.00661901	0.0673174	0.875263	0.215308		0.128414	1.28141e-05	6.30675e-05	0.029397
P19332|Mapt|715|PVVSGDTSPRHLSNV		0.0141672	-0.0695739	-0.00454866	-0.184363		0.042873	-0.0779057	-0.0115492	-0.171879		0.0246827	0.0612964	0.0509516	0.0582046		0.0425996	0.0412509	0.0587727	0.0594473		0.883698	0.0696334	0.970455	6.82277e-07		0.344402	0.0314824	0.89753	2.6711e-06		4.671e-09		0.857779	0.998469	0.985976	0.985173		0.187142	0.864877	9.39389e-05	0.348416	0.0910975	0.00552666		0.0279162	0.454514	2.23309e-05	0.440012
P04177|Th|19|KGFRRAVSEQDAKQA		0.330693	0.286571	0.28947	0.325648		0.292583	0.456748	0.412661	0.460205		0.228454	0.181938	0.230755	0.116758		0.307848	0.386692	0.204483	0.202936		0.0322499	0.0561291	0.0553081	0.0197554		0.0452276	0.000777095	0.00328265	0.000958089		2.63947e-08		0.981362	0.844368	0.959486	0.909814		0.972997	0.933047	0.987719	0.995443	0.955912	0.97009		0.636613	0.738226	0.509907	0.943035
Q05764|Add2|598;606|EPGSPVKSTPASPVQ;TPASPVQSPTRAGTK		0.0336604	-0.111223	-0.0176634	-0.146962		0.0650459	-0.0888564	-0.105948	-0.119914		0.0521276	0.0738808	0.0404966	0.0595679		0.0424318	0.0324812	0.0524262	0.0704489		0.55526	0.00323767	0.815116	6.48245e-05		0.112118	0.0173994	0.00455009	0.00113797		3.25092e-08		0.85281	0.98017	0.58333	0.945745		0.0129046	0.553185	0.000586007	0.161928	0.757843	0.0604623		0.00551501	0.0014466	0.000391209	0.913824
O88778|Bsn|2845;2851|KTLQRSLSDPKPLSP;LSDPKPLSPTAEESA		-0.195748	0.0650355	0.397385	0.550536		-0.219282	0.0324103	0.297911	0.152854		0.109448	0.174726	0.321426	0.232593		0.175788	0.20479	0.102781	0.139008		0.1428	0.728803	0.000379853	1.93892e-06		0.0645095	0.927359	0.00879448	0.228727		3.28115e-08		0.991417	0.998469	0.959486	0.165525		0.195201	0.000214188	4.9848e-06	0.0830017	0.0142899	0.614387		0.19787	0.00140925	0.0211567	0.285843
P15387|Kcnb1|804|ESSPLPTSPKFLRPN		0.00682769	-0.301912	-0.177803	-0.389925		0.0409864	-0.208825	-0.263634	-0.285142		0.111153	0.183291	0.209095	0.208703		0.116978	0.118308	0.168504	0.183031		0.986338	0.00202382	0.0979017	4.78985e-05		0.881222	0.0354598	0.00707325	0.00304988		6.3254e-08		0.963733	0.908481	0.959486	0.888439		0.0496952	0.342596	0.00380849	0.536487	0.770893	0.289809		0.117571	0.0419005	0.0188528	0.891268
P09951|Syn1|9|NYLRRRLSDSNFMAN		0.49984	0.0520188	-0.0277976	-0.0203694		0.226288	0.330784	0.29055	0.23679		0.331472	0.219878	0.137699	0.0738548		0.182859	0.157687	0.12104	0.0946848		3.49459e-06	0.784458	0.91809	0.943674		0.0381562	0.00121449	0.00622493	0.0296568		6.36411e-08		0.252726	0.408055	0.404599	0.576914		0.00660971	0.000452803	0.000467821	0.755767	0.844674	0.99177		0.719701	0.845253	0.972161	0.930326
P26284:D4A5G8|Pdha1:Pdha1l1|293;300:296;303|TYRYHGHSMSDPGVS;SMSDPGVSYRTREEI:TYRYHGHSMSDPGVS;SMSDPGVSYRTREEI		-0.0505427	0.185501	0.138419	0.440483		-0.862745	0.180456	0.215328	0.192881		0.240191	0.12986	0.258858	0.0819043		0.492603	0.162063	0.353979	0.0936773		0.911947	0.315349	0.522467	0.00292664		2.15917e-08	0.322868	0.237679	0.262729		8.26583e-08		0.00141974	0.998469	0.983545	0.78829		0.478742	0.601376	0.0228147	0.916051	0.477589	0.347035		6.15105e-06	1.33876e-06	1.86079e-06	0.958979
Q5RKG9|Eif4b|504|SSDTEQPSPTSGGGK		-0.0639626	-0.0187092	-0.107426	-0.125881		-0.165213	-0.142675	-0.141425	-0.111127		0.0735603	0.0804212	0.0440582	0.124769		0.0408699	0.0528614	0.0864866	0.0748437		0.308808	0.840323	0.0333461	0.00803098		0.000365291	0.00241913	0.00326406	0.0246549		1.00854e-07		0.422232	0.429542	0.97683	0.987798		0.755797	0.741854	0.45073	0.341079	0.313016	0.951752		0.939225	0.873751	0.544581	0.994862
Q62910|Synj1|1160|REMEAPKSPGTARKD		-0.324432	-0.270086	0.327035	0.146993		-0.496124	-0.409292	-0.0272058	0.00257398		0.163824	0.175112	0.368012	0.0769866		0.226971	0.156691	0.225949	0.196489		0.0135222	0.0370514	0.00890919	0.284653		2.84831e-05	0.000557539	0.942056	0.993033		1.18642e-07		0.674753	0.862915	0.446872	0.88154		0.946499	0.000203588	0.00661901	0.00290891	0.072587	0.573188		0.84148	0.00966181	0.00378341	0.111152
P21575|Dnm1|774;777|SVPAGRRSPTSSPTP;AGRRSPTSSPTPQRR		-0.55812	-0.0930584	0.402384	0.0393493		-0.682614	-0.407523	0.249987	-0.109413		0.235093	0.202875	0.253939	0.145446		0.454752	0.211337	0.332526	0.272965		0.000595029	0.72605	0.0132548	0.916123		9.72807e-06	0.00993133	0.182544	0.616001		1.44271e-07		0.859915	0.635413	0.947248	0.912287		0.0788409	3.292e-05	0.00791691	0.0630576	0.792524	0.265632		0.369672	4.98241e-05	0.0110672	0.0158924
P21575|Dnm1|774;776|SVPAGRRSPTSSPTP;PAGRRSPTSSPTPQR		-0.612025	0.0318771	0.447102	0.223822		-0.851048	-0.564689	0.0294739	-0.060907		0.360073	0.396795	0.327406	0.187188		0.372404	0.335653	0.362268	0.255402		0.00171092	0.945902	0.0225014	0.289702		3.8737e-06	0.00223874	0.962975	0.850599		1.49959e-07		0.726831	0.241416	0.627899	0.818934		0.0350222	9.10028e-05	0.00174021	0.246234	0.731488	0.692423		0.471723	0.00122378	0.00285933	0.104641
P26284:D4A5G8|Pdha1:Pdha1l1|232:235|NRYGMGTSVERAAAS:NRYGMGTSVERAAAS		-0.00827773	-0.171671	-0.0801993	0.0800793		-0.298167	-0.281711	-0.107961	-0.00301705		0.0595758	0.0805659	0.227157	0.103003		0.109427	0.164237	0.0524479	0.0473678		0.979773	0.0207381	0.403118	0.321626		1.58152e-05	4.89821e-05	0.205866	0.984359		3.81851e-07		0.0313114	0.748298	0.983545	0.881622		0.205133	0.705655	0.4731	0.536487	0.0602576	0.276707		0.999818	0.103665	0.00315135	0.263385
P63142|Kcna2|449;451|PDLKKSRSASTISKS;LKKSRSASTISKSDY		0.0275726	-0.040883	0.0397543	-0.133339		0.396854	-0.0410383	-0.0088507	-0.131305		0.0716602	0.109265	0.156729	0.160508		0.0968618	0.10342	0.0787423	0.105078		0.879276	0.717556	0.756474	0.0544116		1.62342e-08	0.718882	0.966345	0.0704307		4.85934e-07		0.00141974	0.999663	0.97683	0.999577		0.722224	0.957647	0.116012	0.576693	0.602987	0.204779		2.08816e-05	3.90751e-05	3.03795e-07	0.911641
Q03555|Gphn|279;283|DTASLSTTPSESPRA;LSTTPSESPRAQATS		0.0829966	-0.0529728	0.00213005	-0.221803		0.102936	-0.152999	0.0365198	-0.154131		0.0526153	0.0861829	0.0811186	0.116445		0.0609809	0.0725749	0.122963	0.0623776		0.199842	0.434615	0.992221	2.40423e-05		0.064187	0.00298962	0.679956	0.00317827		5.05557e-07		0.95928	0.658998	0.983545	0.867549		0.136069	0.499199	5.6105e-05	0.63965	0.0936809	0.018693		0.000987545	0.571967	0.000491275	0.0431452
Q5D059:P61980:M0R9K1|Hnrpk:Hnrnpk:Gm7964|284:284:284|RRDYDDMSPRRGPPP:RRDYDDMSPRRGPPP:RRDYDDMSPRRGPPP		0.00922127	-0.121785	-0.097499	-0.254603		0.00013689	-0.254857	0.0591985	-0.135076		0.051207	0.155281	0.0971454	0.123806		0.0618007	0.121792	0.133412	0.0968264		0.976913	0.0915867	0.213424	8.6183e-05		0.999655	6.69299e-05	0.544982	0.0503387		9.24475e-07		0.996836	0.631709	0.58333	0.739306		0.302954	0.462613	0.00448341	0.89582	0.364553	0.237958		0.0106103	0.725047	0.1948	0.00395096
P15205|Map1b|1247;1251;1256|ERLSPAKSPSLSPSP;PAKSPSLSPSPPSPI;SLSPSPPSPIEKTPL		-0.203041	-0.017712	-0.0322479	0.0792755		-0.195964	-0.0809291	-0.246937	-0.0408998		0.078737	0.117203	0.0627677	0.0656986		0.0939592	0.177277	0.121501	0.0949609		0.00231996	0.898793	0.799352	0.266417		0.00173837	0.289619	0.000111627	0.649451		2.13089e-06		0.996836	0.902466	0.281949	0.724234		0.0832781	0.122202	0.00190421	0.942398	0.548604	0.459045		0.346135	0.769673	0.115784	0.224566
Q99JD4|Clasp2|509;513|IPRSQGCSREASPSR;QGCSREASPSRLSVA		-0.0361179	-0.0838312	-0.0382485	-0.09255		-0.139919	-0.109592	-0.0818856	-0.261097		0.0619763	0.0662216	0.136341	0.0704043		0.140398	0.097669	0.0689029	0.0987255		0.751787	0.221462	0.709298	0.136511		0.0189423	0.0783169	0.253394	1.14166e-05		3.62562e-06		0.558901	0.998469	0.974848	0.37544		0.815536	0.990877	0.599513	0.748833	0.979942	0.801162		0.920693	0.691398	0.193125	0.912031
Q812E9|Gpm6a|267|QELHDIHSTRSKERL		0.000371202	0.0647883	-0.0363184	0.0572015		-0.329018	0.0684012	-0.00375787	0.0837639		0.152962	0.0476974	0.081766	0.0795385		0.126056	0.0648439	0.127689	0.0623482		0.998355	0.392492	0.740124	0.419067		5.59591e-08	0.357545	0.983579	0.214577		3.96787e-06		0.00140666	0.998469	0.983545	0.981388		0.696058	0.842617	0.604995	0.399009	0.981169	0.523831		1.27698e-05	0.000158981	2.60538e-06	0.682696
P19332|Mapt|542;546|KKVAVVRTPPKSPSA;VVRTPPKSPSASKSR		-0.186672	0.0116069	0.00369156	0.229849		-0.215978	-0.0533067	0.0423887	0.199331		0.098598	0.0812336	0.170615	0.0989072		0.111352	0.147739	0.0967876	0.143105		0.016348	0.947966	0.990259	0.00119815		0.00214384	0.623065	0.754407	0.00597836		6.37666e-06		0.952713	0.923848	0.983545	0.981388		0.106829	0.12588	6.0597e-05	0.974215	0.122611	0.0953984		0.196346	0.0163415	4.8333e-05	0.645488
P19332|Mapt|523;525|TPGSRSRTPSLPTPP;GSRSRTPSLPTPPTR		-0.0880826	0.289709	0.319255	0.0105595		-0.196865	0.292669	0.234738	-0.26531		0.255904	0.112555	0.202757	0.140189		0.221757	0.220208	0.253841	0.161516		0.647719	0.016277	0.00696374	0.981629		0.129259	0.0117927	0.0624054	0.0274823		1.06841e-05		0.828338	0.998469	0.976762	0.604751		0.0465364	0.0231497	0.65681	0.933877	0.260813	0.173161		0.00474247	0.0120813	0.78838	0.906657
Q00566|Mecp2|80|AVPEASASPKQRRSI		-0.0469146	-0.176186	-0.114378	-0.125745		-0.0087379	-0.148145	-0.0757981	-0.15538		0.0863238	0.113413	0.183568	0.0787122		0.0576418	0.0637937	0.0899952	0.0391059		0.627334	0.00341291	0.078142	0.0354388		0.992058	0.0124181	0.313173	0.00941332		1.2003e-05		0.899767	0.998469	0.983545	0.975776		0.240183	0.65407	0.432935	0.642308	0.787562	0.982075		0.173517	0.629858	0.106483	0.680146
Q6J4I0|Ppp1r1b|102|NLSENQASEEEDELG		0.0366677	0.0844962	0.478109	0.223211		0.0863233	0.0340199	0.57186	0.123563		0.122481	0.145538	0.0693153	0.235196		0.283714	0.190807	0.520911	0.187244		0.945904	0.728896	0.00101134	0.149803		0.763751	0.962813	8.55832e-05	0.509525		2.72428e-05		0.966393	0.998469	0.983545	0.951587		0.971056	0.062973	0.456224	0.124706	0.757843	0.4541		0.986698	0.0292553	0.921953	0.0379393
O35303|Dnm1l|635|PIPIMPASPQKGHAV		-0.151818	-0.0943856	-0.0815405	0.212043		-0.301522	-0.143664	-0.0354869	0.0200316		0.0872938	0.143949	0.168865	0.150735		0.126859	0.0605784	0.132369	0.193594		0.113132	0.350662	0.472524	0.00837285		0.000118411	0.0999841	0.83626	0.889522		2.95462e-05		0.522184	0.98017	0.983545	0.609034		0.852273	0.757148	0.00153934	0.963841	0.0380392	0.0498955		0.290219	0.0331105	0.00496494	0.643741
P19332|Mapt|513|SGYSSPGSPGTPGSR		0.00589136	-0.0987124	-0.033395	-0.19405		0.0324268	-0.0739555	-0.0018046	-0.166779		0.0574405	0.0873231	0.117637	0.0776866		0.10926	0.108181	0.0496859	0.0481517		0.981322	0.0884498	0.722818	0.000191216		0.751554	0.223352	0.99112	0.00146368		3.07276e-05		0.933948	0.998469	0.983545	0.974239		0.307841	0.799861	0.00764953	0.560168	0.438008	0.104256		0.264737	0.83344	0.00762146	0.632827
P09951|Syn1|551|ARPPASPSPQRQAGP		-0.242453	-0.0258805	0.238028	0.0329399		-0.203816	-0.151152	0.0683872	-0.208959		0.117841	0.094866	0.241512	0.0915163		0.199072	0.159104	0.128077	0.118886		0.0102373	0.891399	0.0084449	0.838878		0.0242543	0.11583	0.632713	0.0217047		3.40951e-05		0.947452	0.783352	0.745292	0.432705		0.168318	0.00015243	0.0309435	0.0811349	0.854243	0.255949		0.888665	0.0496831	0.984351	0.249541
Q9JI66-3|Slc4a4|1026;1029|KKKKKKGSLDSDNDD;KKKGSLDSDNDDEKD		-0.103072	0.215891	-0.0984161	0.0957643		0.0466612	0.319311	0.00375917	0.0351618		0.0985366	0.204674	0.13958	0.0762848		0.0469133	0.193505	0.138658	0.108064		0.326978	0.0079796	0.339545	0.28274		0.766175	3.79839e-05	0.987374	0.784381		4.23249e-05		0.506485	0.810851	0.905047	0.937373		0.0105964	0.987045	0.0935448	0.0144643	0.548948	0.225904		0.0270169	0.862222	0.959582	0.0235416
P15205|Map1b|1256|SLSPSPPSPIEKTPL		0.00833232	-0.0659159	-0.0884864	-0.0756796		0.00167327	-0.0689583	-0.0864737	-0.0809484		0.045873	0.048033	0.0683275	0.0252349		0.0623367	0.0415975	0.0551447	0.0651198		0.953578	0.100286	0.0185597	0.0397977		0.995585	0.0740602	0.0222981	0.0322075		5.90881e-05		0.994266	0.998469	0.998175	0.998545		0.288296	0.122718	0.127502	0.806255	0.95627	0.958252		0.29033	0.159481	0.14454	0.910736
P63142|Kcna2|440;441|TSCPKIPSSPDLKKS;SCPKIPSSPDLKKSR		-0.0286191	0.113799	-0.00591992	0.0584526		0.0325329	0.159819	-0.0330928	0.131257		0.0776357	0.0990932	0.0822612	0.0649692		0.0769039	0.0613006	0.0528567	0.0834395		0.760867	0.0222405	0.970661	0.272172		0.703526	0.000532958	0.680227	0.00617558		6.77079e-05		0.717293	0.908481	0.983545	0.816162		0.0712883	0.878395	0.250211	0.163885	0.675363	0.621933		0.1015	0.52821	0.191908	0.0198292
Q63768|Crk|41|VFLVRDSSTSPGDYV		0.0362962	0.0448182	0.0171933	0.136079		-0.232304	0.0479351	0.0176154	0.132753		0.0971901	0.109234	0.130359	0.0772207		0.0985903	0.0851903	0.126734	0.0271777		0.755032	0.60835	0.90801	0.0219761		5.40044e-05	0.576025	0.91026	0.0317428		7.22856e-05		0.0121794	0.998469	0.999257	0.999577		0.99256	0.924124	0.300453	0.863332	0.538262	0.351735		0.0015359	0.0038943	1.87659e-05	0.903394
Q66HL2|Cttn|364|QARAKKQTPPASPSP		-0.109591	0.0780533	-0.111949	0.0270589		-0.0111813	0.120697	-0.0564118	0.0157458		0.064919	0.0530094	0.0738849	0.0549663		0.073255	0.0799036	0.0686292	0.058926		0.0183233	0.0988947	0.0104951	0.653457		0.971804	0.00432536	0.293209	0.828381		7.88995e-05		0.369595	0.9004	0.902099	0.993869		0.00529252	0.987189	0.0269109	0.00560167	0.664831	0.0831446		0.0519023	0.661082	0.770643	0.0162031
P62483|Kcnab2|9|YPESTTGSPARLSLR		-0.0507066	-0.0620956	-0.0648429	-0.174363		0.0248237	-0.127072	-0.101856	-0.144247		0.0844701	0.1167	0.0476387	0.096204		0.161348	0.102949	0.0480839	0.0318644		0.568993	0.393454	0.402722	0.00211341		0.874938	0.0305684	0.11865	0.0137271		7.98318e-05		0.707061	0.864443	0.983545	0.973274		0.987093	0.942761	0.1641	0.989419	0.389607	0.38859		0.10666	0.215046	0.0454208	0.919041
P84903|Stim1|668|IGEETDSSPGRKKFP		0.0549547	-0.396568	-0.428044	-0.448648		-0.0636379	-0.356509	-0.25424	-0.70449		0.30187	0.282153	0.243472	0.193579		0.0582034	0.17235	0.282115	0.876426		0.944344	0.09405	0.0672425	0.0393936		0.954511	0.130905	0.369424	0.000997318		8.59749e-05		0.922924	0.998469	0.96557	0.881477		0.268957	0.237936	0.12192	0.967435	0.957664	0.989026		0.535415	0.729781	0.0422474	0.911511
P08050|Gja1|373|RASSRASSRPRPDDL		0.0143095	-0.0305096	0.0581244	-0.104679		0.250791	0.0283761	-0.0226771	-0.0923861		0.0458484	0.0967921	0.0815185	0.0863297		0.158719	0.097173	0.0961158	0.0535513		0.947605	0.763276	0.471362	0.0791455		7.6067e-06	0.797537	0.860953	0.145034		8.73558e-05		0.0306282	0.890713	0.864804	0.994237		0.826637	0.794327	0.184289	0.454556	0.628321	0.144278		0.0110854	0.000998248	2.72413e-05	0.798175
P26284:D4A5G8|Pdha1:Pdha1l1|293:296|TYRYHGHSMSDPGVS:TYRYHGHSMSDPGVS		-0.104629	-0.00599925	-0.0888604	-0.0645523		-0.365882	-0.0397091	-0.152444	-0.126448		0.123545	0.13966	0.175784	0.0805082		0.178476	0.163141	0.161495	0.140556		0.374774	0.980286	0.463561	0.574203		1.32038e-05	0.820853	0.120749	0.191658		9.30568e-05		0.150631	0.998469	0.976762	0.948325		0.667175	0.956939	0.824265	0.672993	0.85149	0.965079		0.0135015	0.147552	0.0639849	0.654641
P19332|Mapt|707;711;715|GAEIVYKSPVVSGDT;VYKSPVVSGDTSPRH;PVVSGDTSPRHLSNV		-0.137912	0.00851226	0.176621	0.21181		-0.190422	0.0470668	0.169723	0.162345		0.0967565	0.114941	0.114	0.118035		0.189546	0.241211	0.125389	0.128576		0.19461	0.97027	0.0588117	0.0135211		0.0331919	0.761544	0.0722959	0.0797023		0.000140456		0.90866	0.998469	0.995172	0.969039		0.420978	0.0169227	0.00427998	0.317389	0.274269	0.946776		0.0890266	0.00416241	0.00370413	0.615885
P63142|Kcna2|447;449|SSPDLKKSRSASTIS;PDLKKSRSASTISKS		0.0059047	0.0658528	0.0317016	-0.068693		0.281022	-0.0249251	-0.0564912	-0.0449745		0.0912667	0.0970174	0.104026	0.106631		0.0953286	0.0597547	0.14282	0.100968		0.982774	0.395635	0.791147	0.32273		2.81132e-06	0.852521	0.531118	0.587881		0.000140456		0.0121794	0.765278	0.860726	0.984558		0.73552	0.893516	0.48365	0.830681	0.32772	0.492071		0.000746671	0.000128788	0.000161246	0.902306
Q05764|Add2|692;696;700|SVTSGPLSPEGSPSK;GPLSPEGSPSKSPSK;PEGSPSKSPSKKKKK		-0.188178	0.000850509	-0.19176	-0.371176		-0.0379446	-0.161018	-0.189025	-0.210281		0.143917	0.202146	0.146456	0.322809		0.10315	0.194427	0.233381	0.145706		0.172075	0.996985	0.137853	0.000879303		0.936536	0.216031	0.14798	0.0846878		0.000180529		0.704133	0.77626	0.999257	0.839534		0.432004	0.991607	0.326221	0.396219	0.0872644	0.517397		0.676343	0.54494	0.373708	0.95537
Q05764|Add2|602;606|PVKSTPASPVQSPTR;TPASPVQSPTRAGTK		0.061186	-0.0636439	0.00067814	-0.196752		0.0543101	-0.074559	0.0359673	-0.0976015		0.0488176	0.0579104	0.0923842	0.0686595		0.0884212	0.0457139	0.0759195	0.149946		0.391805	0.321368	0.998834	0.000125605		0.446302	0.21071	0.682009	0.0804757		0.000202752		0.996836	0.998469	0.981931	0.71943		0.180711	0.64105	0.000467821	0.560168	0.219717	0.0365015		0.139442	0.920635	0.0470121	0.36038
P08050|Gja1|364;365|AIVDQRPSSRASSRA;IVDQRPSSRASSRAS		0.00181381	-0.0596113	0.0321224	-0.0627673		0.293639	-0.0366307	0.0118271	-0.0720758		0.105778	0.105451	0.0893043	0.0731446		0.182863	0.0793682	0.0987721	0.0943971		0.995294	0.489936	0.803284	0.409855		3.50009e-06	0.747349	0.953659	0.350407		0.000207912		0.0121794	0.998469	0.983545	0.998545		0.751811	0.880269	0.584305	0.486118	0.993338	0.574135		0.000574988	0.00266067	6.38837e-05	0.834248
Q03555|Gphn|283|LSTTPSESPRAQATS		0.085952	-0.0987172	0.00914764	-0.138716		0.16652	0.0168658	-0.0402356	-0.0806258		0.0347498	0.103709	0.0598063	0.0762693		0.0959579	0.0939716	0.0916245	0.129962		0.205818	0.103807	0.959392	0.0107414		0.00186109	0.913982	0.653278	0.188585		0.000216782		0.642987	0.610426	0.958293	0.888439		0.0374562	0.545052	0.00388316	0.309397	0.833103	0.167107		0.0925598	0.0109915	0.00128626	0.745237
Q6GMN2|Baiap2|367|KTLPRSSSMAAGLER		-0.139255	0.251363	0.107828	0.735669		-0.0380001	-0.0484262	0.210037	0.523756		0.290858	0.268674	0.469683	0.417083		0.206731	0.40444	0.444527	0.181182		0.694598	0.30531	0.775947	0.000188597		0.992058	0.958019	0.44867	0.00945404		0.000229667		0.933948	0.762884	0.983545	0.888439		0.315295	0.61176	0.002016	0.772802	0.256004	0.0953984		0.999818	0.5827	0.0590918	0.657481
P14925|Pam|949|DRVSTEGSDQEKDED		0.30031	-0.0281074	0.27119	0.0119539		0.117184	0.0553546	0.165301	-0.139699		0.218169	0.212094	0.190733	0.108569		0.208257	0.134731	0.109721	0.155941		0.00414869	0.896121	0.00775679	0.972783		0.365103	0.755145	0.152153	0.214953		0.000343941		0.525312	0.935781	0.932707	0.817467		0.0436747	0.933067	0.0472509	0.0787809	0.923332	0.188452		0.879392	0.87861	0.0900994	0.724833
F1M9E6|Ctnnd2|204;213|RPYSSSRTPSISPVR;SISPVRVSPNNRSAS		0.043479	0.0269498	0.0173382	-0.0960478		0.100774	-0.0348308	-0.0329235	-0.0687025		0.0332248	0.0720001	0.0502926	0.0597616		0.0547224	0.0292655	0.0436258	0.0631097		0.376513	0.612396	0.812369	0.00724233		0.0046107	0.468416	0.539913	0.0756891		0.000409209		0.615421	0.703249	0.871962	0.939739		0.944273	0.807642	0.00642802	0.929545	0.072587	0.0953984		0.0139425	0.0123956	0.000807465	0.98994
P19332|Mapt|510;513|GERSGYSSPGSPGTP;SGYSSPGSPGTPGSR		-0.0392944	-0.143522	0.0418221	-0.162647		0.01347	-0.0947495	0.0863696	-0.138782		0.043417	0.106679	0.152507	0.0917717		0.0920496	0.0952203	0.0989157	0.119156		0.7436	0.0280103	0.696301	0.00837285		0.988867	0.177559	0.255941	0.0317648		0.000449698		0.85186	0.948188	0.97683	0.984558		0.42972	0.589498	0.206287	0.0820426	0.949762	0.0800382		0.368756	0.612272	0.111815	0.147432
P35565|Canx|563|EEDGGTGSQDEEDSK		-0.092713	0.119763	-0.0824414	0.0923712		-0.0391972	0.128418	-0.0287787	0.0361127		0.0942406	0.0859338	0.0836646	0.0544144		0.0951712	0.0872569	0.109037	0.042837		0.133177	0.0274463	0.170872	0.0859308		0.652685	0.0134326	0.774905	0.610938		0.000535727		0.808189	0.998469	0.932707	0.888439		0.00932911	0.954178	0.0122599	0.0159684	0.889338	0.0702785		0.0392271	0.958426	0.401102	0.125846
P19332|Mapt|542|KKVAVVRTPPKSPSA		-0.0244865	-0.0557505	0.445701	0.358345		-0.0422778	-0.0963473	0.194827	0.224416		0.19566	0.248749	0.213496	0.312032		0.190684	0.272691	0.275116	0.23598		0.971492	0.838561	0.00158251	0.0103297		0.953687	0.663376	0.257589	0.148257		0.000549713		0.996836	0.998469	0.785751	0.910391		0.983951	0.0330025	0.0637547	0.0280994	0.135609	0.891139		0.978675	0.397123	0.244953	0.379457
Q812E9|Gpm6a|267;270|QELHDIHSTRSKERL;HDIHSTRSKERLNAY		-0.211775	0.123101	-0.102362	0.151525		-0.248321	0.0775539	-0.0340067	0.207878		0.224578	0.136832	0.225663	0.0954958		0.217631	0.118941	0.174991	0.121424		0.0599455	0.314522	0.461476	0.152366		0.0126961	0.592172	0.888887	0.0462876		0.00077515		0.962346	0.998469	0.980687	0.969515		0.0371697	0.670081	0.0102999	0.228044	0.953512	0.202427		0.0362716	0.227171	0.00103587	0.718152
P06685|Atp1a1|16|KYEPAAVSEHGDKKS		-0.147408	0.143257	-0.11018	0.162801		-0.156826	0.284167	0.102033	0.0346361		0.2179	0.169079	0.154927	0.243994		0.20189	0.153054	0.0742696	0.129771		0.251767	0.228354	0.425981	0.127626		0.178638	0.0044688	0.47657	0.841904		0.00143321		0.996836	0.789867	0.675752	0.87144		0.0868488	0.912315	0.0342009	0.166958	0.969085	0.167107		0.00353025	0.126935	0.246075	0.463101
P21818|Stmn2|97|AAEGRRKSQEAQVLK		-0.14416	-0.0191208	-0.16002	-0.0607082		-0.0722477	-0.0975762	-0.141304	-0.177248		0.0914764	0.210768	0.0612325	0.0965269		0.147353	0.154941	0.114362	0.139067		0.122482	0.911099	0.0603101	0.552252		0.528789	0.302066	0.110796	0.0297858		0.00166364		0.832771	0.9004	0.983545	0.821252		0.471122	0.95325	0.556625	0.363442	0.889338	0.659976		0.998575	0.731106	0.449804	0.896023
Q9JIR4|Rims1|413|ARHERRHSDVALPHT		0.0725075	0.102046	0.0620743	0.120003		-0.0363988	0.0915785	0.212926	0.0788648		0.124418	0.175691	0.129293	0.0650085		0.0538302	0.0804038	0.156956	0.123376		0.483526	0.220832	0.560632	0.108008		0.821584	0.2786	0.00291067	0.355553		0.00175111		0.626849	0.998469	0.672125	0.969039		0.953171	0.965057	0.735472	0.82886	0.956951	0.837241		0.345738	0.0200723	0.335181	0.499293
O88778|Bsn|2843;2845|PMKTLQRSLSDPKPL;KTLQRSLSDPKPLSP		-0.0822918	0.134355	0.0845654	0.11478		-0.0657958	-0.0058251	0.278725	0.0650014		0.151253	0.120063	0.105576	0.145977		0.121492	0.0926371	0.226256	0.144305		0.506898	0.155282	0.471362	0.208681		0.630907	0.999615	0.000819693	0.559203		0.00176804		0.993668	0.70631	0.605529	0.967793		0.137503	0.321292	0.120027	0.814832	0.959762	0.955335		0.838384	0.00482063	0.356918	0.0691211
P08050|Gja1|364|AIVDQRPSSRASSRA		-0.00309718	0.00828404	0.0279617	-0.142446		0.196777	-0.0138776	0.0201835	-0.0745361		0.0660139	0.0994179	0.116323	0.0338316		0.178909	0.0327365	0.11086	0.0628116		0.992798	0.953994	0.817168	0.0161729		0.000653405	0.962813	0.89065	0.279638		0.00184782		0.0903983	0.998469	0.989108	0.881622		0.988323	0.86676	0.12192	0.910113	0.223183	0.136873		0.0215764	0.0620023	0.00114399	0.888309
D4A6H8:Q5U302|Ctnna2:Ctnna1|622;626:656;660|DYDVRSRTSVQTEDD;RSRTSVQTEDDQLIA:DFDVRSRTSVQTEDD;RSRTSVQTEDDQLIA		-0.018228	-0.0828791	-0.0487445	-0.2747		-0.236467	-0.11449	0.0192552	-0.0577723		0.0752645	0.119699	0.141825	0.318266		0.155203	0.121575	0.105605	0.102504		0.962	0.505967	0.782094	0.00251535		0.010365	0.301772	0.944244	0.65704		0.00186965		0.341142	0.998469	0.976762	0.610118		0.854423	0.920405	0.0568679	0.895738	0.35759	0.222842		0.553021	0.0862127	0.231444	0.601841
F1M787|Ctnnd2|446|RTSTAPSSPGVDSVP		-0.158372	-0.294754	0.14128	-0.0218161		0.0702363	-0.0829767	0.0984189	-0.0902772		0.143799	0.250222	0.147514	0.160689		0.12361	0.168959	0.175146	0.0633639		0.162662	0.00190468	0.203796	0.924681		0.657372	0.518924	0.449483	0.439828		0.00198001		0.309037	0.558648	0.983545	0.945745		0.533471	0.0444092	0.381045	0.00458532	0.142069	0.459323		0.415925	0.935771	0.304335	0.420362
P31016|Dlg4|415;418|REQLMNSSLGSGTAS;LMNSSLGSGTASLRS		0.301961	0.0406597	0.0414057	-0.0802249		0.0593194	-0.120566	0.0336249	-0.0566911		0.30161	0.109665	0.150213	0.0575011		0.0855462	0.114564	0.0625637	0.107476		0.000416238	0.787683	0.803798	0.41761		0.683077	0.208215	0.856794	0.625787		0.00278295		0.173144	0.658998	0.993473	0.991481		0.05775	0.0526792	0.00124919	0.997567	0.576328	0.582315		0.221683	0.93279	0.430291	0.454447
Q03555|Gphn|278;283|RDTASLSTTPSESPR;LSTTPSESPRAQATS		0.0399505	-0.0316549	0.112989	-0.179152		-0.00692094	-0.00682267	-0.00756624	-0.058136		0.1021	0.098828	0.126889	0.134561		0.00361122	0.00418665	0.031204	0.0841089		0.662168	0.726244	0.0510662	0.000743299		0.992058	0.999615	0.9659	0.371054		0.00291773		0.845898	0.998469	0.627048	0.627847		0.584429	0.565572	0.00423173	0.129868	0.176903	0.00552666		0.999818	0.999516	0.631182	0.997303
D4AEK9|Ccdc6|143|QPVSAPPSPRDISME		-0.0587299	-0.0737032	0.198263	0.0545237		0.0219551	-0.187403	0.153861	0.0724216		0.0903546	0.135366	0.208786	0.0484891		0.110797	0.153714	0.157514	0.14855		0.675816	0.501277	0.0184148	0.623275		0.966108	0.0232762	0.0895327	0.483825		0.00293588		0.819649	0.789557	0.983545	0.994224		0.988442	0.0478939	0.406398	0.0415152	0.525443	0.448145		0.119754	0.422202	0.773366	0.0156984
P81128|Arhgap35|1105|RNEEENIYSVPHDST		0.0604243	0.11888	0.0297912	0.0619675		-0.0151959	0.066323	-0.0224779	0.0729867		0.101917	0.041367	0.110314	0.0674983		0.0510471	0.0391808	0.0350674	0.0514958		0.281886	0.00757062	0.688597	0.18815		0.925533	0.176291	0.801477	0.124277		0.00298196		0.563469	0.844368	0.910664	0.994224		0.573517	0.812013	0.987719	0.291853	0.618748	0.854021		0.31661	0.965524	0.205023	0.387877
P35565|Canx|553|KLEEKQKSDAEEDGG		-0.179965	0.0567746	-0.124531	0.0774484		-0.131802	0.118152	-0.0216863	0.131828		0.149629	0.119541	0.118148	0.0777849		0.106135	0.188866	0.0738158	0.182647		0.0378871	0.627269	0.170872	0.397406		0.131748	0.179978	0.920167	0.122675		0.00302834		0.907322	0.947945	0.89389	0.950371		0.0667954	0.809563	0.0222436	0.213765	0.95627	0.192591		0.0421854	0.514386	0.0190987	0.467304
Q71RJ2|Cacng2|249;253|RSTEPSHSRDASPVG;PSHSRDASPVGVKGF		0.113988	0.0840885	-0.13873	0.0434763		-0.135614	-0.135426	-0.149231	-0.246619		0.201187	0.140141	0.168381	0.0893786		0.186356	0.136116	0.183333	0.197964		0.388939	0.526861	0.235764	0.784261		0.24297	0.222758	0.193885	0.01185		0.00314656		0.260061	0.557198	0.992584	0.32622		0.972997	0.131425	0.707459	0.21662	0.917375	0.396322		0.999818	0.972317	0.531852	0.976908
P19332|Mapt|510;516|GERSGYSSPGSPGTP;SSPGSPGTPGSRSRT		-0.0439238	0.0480584	0.295868	-0.0835277		0.0979158	0.0791807	0.110061	-0.0132802		0.114937	0.131523	0.307872	0.0870252		0.0688443	0.0813977	0.105136	0.158216		0.825625	0.74878	0.000728845	0.419067		0.395831	0.504443	0.323238	0.93543		0.00412057		0.603103	0.998469	0.669132	0.927929		0.704214	0.00950731	0.827449	0.101846	0.552661	0.0165471		0.999818	0.972734	0.475312	0.935459
Q05764|Add2|692;700|SVTSGPLSPEGSPSK;PEGSPSKSPSKKKKK		-0.185292	-0.104113	-0.223419	-0.0187822		-0.148991	-0.0568024	-0.0790833	-0.0611349		0.056746	0.1944	0.149338	0.127527		0.163419	0.178861	0.218175	0.0682964		0.0718621	0.351269	0.0152485	0.935741		0.138635	0.697956	0.559134	0.621506		0.00477142		0.953222	0.995101	0.821022	0.98078		0.774263	0.891745	0.241119	0.519295	0.757857	0.267785		0.704296	0.776148	0.612805	0.95537
P26284:D4A5G8|Pdha1:Pdha1l1|293;301:296;304|TYRYHGHSMSDPGVS;MSDPGVSYRTREEIQ:TYRYHGHSMSDPGVS;MSDPGVSYRTREEIQ		-0.0254409	0.0650175	-0.105086	-0.110084		-0.134755	-0.0762277	-0.155928	-0.102875		0.0514524	0.20867	0.0979083	0.0862171		0.134362	0.126729	0.0684117	0.14725		0.907901	0.514998	0.23662	0.159045		0.0907619	0.419858	0.0454741	0.213354		0.00492384		0.631755	0.657815	0.978988	0.999577		0.61762	0.675735	0.515599	0.21335	0.264092	0.992201		0.800955	0.938584	0.853513	0.728543
P31016|Dlg4|415|REQLMNSSLGSGTAS		0.0558146	0.0242493	-0.0206556	-0.0654566		0.0820899	-0.0677931	0.0436546	-0.0988695		0.0702273	0.0609181	0.0394201	0.0475618		0.0574723	0.106481	0.0536579	0.092458		0.343067	0.749067	0.818981	0.167615		0.0864661	0.173651	0.493057	0.0316905		0.00527926		0.9138	0.610426	0.860726	0.939818		0.850594	0.423471	0.0617845	0.653952	0.363311	0.773975		0.0295498	0.734553	0.00370413	0.238063
P21575|Dnm1|776;778|PAGRRSPTSSPTPQR;GRRSPTSSPTPQRRA		-0.478902	0.00517076	0.422325	0.384473		-0.494245	-0.292128	0.163772	-0.0492792		0.378935	0.21273	0.249041	0.799491		0.601214	0.329337	0.0770223	0.233097		0.0850552	0.991773	0.115831	0.127626		0.0487714	0.311778	0.685679	0.910724		0.00538979		0.996836	0.83899	0.931273	0.739373		0.292847	0.0127581	0.0114586	0.382216	0.522691	0.986685		0.778192	0.0902152	0.255391	0.423452
Q5RKG9|Eif4b|498;504|PPARSQSSDTEQPSP;SSDTEQPSPTSGGGK		-0.151643	-0.120052	-0.123846	-0.0793344		-0.139212	-0.20977	-0.0818447	-0.131407		0.100333	0.346007	0.154362	0.0875974		0.112716	0.0873561	0.0943714	0.169447		0.199842	0.308385	0.309804	0.510782		0.219486	0.0328207	0.578077	0.226657		0.005492		0.996836	0.912983	0.983545	0.971474		0.970404	0.933067	0.696958	0.991618	0.915991	0.928877		0.827145	0.852593	0.976636	0.643741
Q03555|Gphn|201;207|DELEDLPSPPPPLSP;PSPPPPLSPPPTTSP		-0.0345355	0.0318743	-0.0685352	0.0418111		0.00378845	0.0400045	-0.0178189	0.0799546		0.0133584	0.0362062	0.0421569	0.0275093		0.0434982	0.047142	0.0534679	0.0724159		0.46315	0.454939	0.0504772	0.245783		0.992058	0.310475	0.780845	0.0168005		0.00560482		0.763756	0.998469	0.829345	0.881622		0.291008	0.691161	0.12269	0.0690773	0.949879	0.0702785		0.667664	0.826225	0.133676	0.471092
P19332|Mapt|525|GSRSRTPSLPTPPTR		0.00519105	0.0170791	-0.0539966	0.0996212		0.353953	0.0637088	-0.0201811	-0.0217967		0.22248	0.163913	0.191614	0.170499		0.186939	0.113181	0.0809583	0.157799		0.992425	0.941752	0.768775	0.370665		0.000139247	0.677343	0.944244	0.89935		0.0067025		0.0571942	0.998469	0.983545	0.87212		0.992851	0.842617	0.592711	0.76634	0.784589	0.509357		0.0575218	0.00834963	0.00569801	0.80172
P19332|Mapt|523|TPGSRSRTPSLPTPP		-0.0293706	0.117417	0.105235	0.157975		0.0856452	0.128516	-0.024478	-0.010675		0.0774178	0.130672	0.136337	0.109178		0.187106	0.0909705	0.094729	0.0961458		0.87632	0.141533	0.213424	0.0256405		0.345081	0.089622	0.885884	0.935695		0.00813931		0.603103	0.998469	0.768463	0.599501		0.277293	0.347961	0.0731809	0.958368	0.877297	0.851446		0.885742	0.449685	0.440131	0.349417
Q99JD4|Clasp2|546;547|SRESSRDTSPVRSFQ;RESSRDTSPVRSFQP		0.0104575	0.0277448	-0.0126094	-0.13142		-0.0440277	-0.127334	-0.0739004	-0.284413		0.0713955	0.0697443	0.187921	0.119567		0.134486	0.159939	0.109699	0.284007		0.979823	0.885276	0.969169	0.180061		0.837122	0.223352	0.609633	0.00161533		0.00851745		0.912026	0.704807	0.981931	0.774278		0.988323	0.94154	0.342739	0.870352	0.459314	0.639407		0.748423	0.926749	0.0803444	0.885666
Q62888|Nlgn2|714|ELRCRRLSPPGGSGS		0.0531792	0.0243989	0.0442666	0.0053195		0.0461538	0.0380678	0.0549412	0.0629154		0.0138611	0.0563945	0.0665308	0.0208388		0.0613688	0.0492914	0.0363874	0.0268241		0.187065	0.61531	0.282211	0.957039		0.242881	0.349112	0.145708	0.0728903		0.00875525		0.991096	0.998469	0.983545	0.752508		0.785651	0.937285	0.380564	0.81265	0.876826	0.692423		0.999818	0.943984	0.827603	0.902306
Q05764|Add2|692|SVTSGPLSPEGSPSK		-0.0729306	0.0959434	-0.0942084	0.055136		-0.081212	0.077248	0.00753233	0.0273194		0.0723005	0.146728	0.0413601	0.0221888		0.106994	0.0482329	0.100822	0.0651551		0.276005	0.0935645	0.105253	0.355307		0.173337	0.190948	0.9659	0.72973		0.00908198		0.996166	0.998469	0.728059	0.971626		0.0466388	0.898135	0.0999059	0.024429	0.813818	0.134911		0.0546717	0.390438	0.188108	0.642581
P19332|Mapt|707;714|GAEIVYKSPVVSGDT;SPVVSGDTSPRHLSN		-0.0433085	-0.0804993	-0.0164993	0.0148759		-0.00662638	-0.146116	-0.0517431	-0.0618618		0.0586809	0.0667772	0.103394	0.10514		0.0592291	0.099061	0.0529193	0.0812543		0.581815	0.155187	0.889879	0.887351		0.992058	0.00299589	0.462743	0.288969		0.00944834		0.876736	0.809638	0.97683	0.816162		0.838188	0.863227	0.513281	0.539793	0.40623	0.888851		0.0848549	0.725047	0.556109	0.437388
P19332|Mapt|546|VVRTPPKSPSASKSR		-0.261882	-0.228526	0.313002	0.417203		-0.481407	-0.119006	0.110399	0.18958		0.258695	0.423016	0.41985	0.263282		0.542926	0.295137	0.333721	0.429032		0.376446	0.409032	0.233754	0.060852		0.0320904	0.760163	0.804745	0.493497		0.00964539		0.814404	0.998382	0.951249	0.890437		0.991741	0.125175	0.0303425	0.169028	0.130694	0.926925		0.400578	0.0946683	0.0336852	0.738609
D4A9L2:B2RYB3:P62997:D3ZLN0|Srsf1:Srrm1:Tra2b:Tra2b|225;227:306;308:282;284:276;278|RSNSRSRSYSPRRSR;NSRSRSYSPRRSRGS:RHRSRSRSYSPRRRP;RSRSRSYSPRRRPSP:RSRSRSRSYSPRRYX;RSRSRSYSPRRYXXX:RSRSRSRSYSPRRYX;RSRSRSYSPRRYXXX		-0.0179237	-0.108016	-0.00226051	-0.00627693		0.0358252	-0.206873	-0.0141666	-0.0190831		0.0977945	0.113443	0.015446	0.015595		0.101094	0.232233	0.0217718	0.018904		0.932601	0.122667	0.992358	0.978924		0.778493	0.000673529	0.941877	0.862316		0.0103803		0.849368	0.736794	0.985976	0.994237		0.537992	0.942743	0.939304	0.400861	0.511884	0.993304		0.0110188	0.768418	0.661643	0.119788
Q9JI66-3|Slc4a4|1026|KKKKKKGSLDSDNDD		-0.0200198	0.179041	-0.0721139	0.110341		-0.107357	0.148389	-0.0907916	0.0541878		0.0797298	0.103271	0.17027	0.137479		0.0797065	0.110803	0.225743	0.144739		0.948902	0.0377718	0.549602	0.214156		0.284046	0.0883951	0.407215	0.634543		0.0110569		0.798527	0.998469	0.983545	0.950371		0.169994	0.836177	0.330662	0.0673174	0.789204	0.278138		0.0463113	0.957481	0.216574	0.141068
P09951|Syn1|603|AGPIRQASQAGPGPR		0.266396	0.0639205	0.0181437	0.00615473		0.711386	0.0996649	0.0555252	-0.0553272		0.317111	0.111347	0.226517	0.123406		0.903147	0.170523	0.119598	0.124172		0.328566	0.884772	0.983098	0.992642		0.000365291	0.805262	0.923509	0.879965		0.0120064		0.413489	0.998469	0.985976	0.990062		0.734301	0.624015	0.464423	0.942725	0.955898	0.993353		0.0632102	0.0396353	0.00872109	0.964046
M0R970|Pitpnc1|71|KDRPRKKSAPETLTL		-0.289133	-0.0948035	-0.0947933	-0.207967		-0.220381	-0.156237	-0.133815	-0.415495		0.379733	0.403544	0.441487	0.349179		0.0824114	0.139595	0.209723	0.166794		0.162662	0.746709	0.770458	0.278217		0.301873	0.500444	0.626554	0.0178477		0.0124725		0.954183	0.998469	0.983545	0.878419		0.671163	0.65486	0.819643	0.999987	0.854243	0.879787		0.980502	0.871367	0.538057	0.976908
P19332|Mapt|711;715|VYKSPVVSGDTSPRH;PVVSGDTSPRHLSNV		0.177642	-0.0201027	0.0297108	-0.0268951		0.108695	0.0501084	0.100547	-0.0260994		0.104544	0.143417	0.166602	0.0786533		0.0743409	0.11147	0.0778506	0.0787303		0.010868	0.884772	0.82464	0.808128		0.136959	0.60142	0.194776	0.809403		0.0130902		0.805579	0.876895	0.929516	0.999577		0.0661909	0.230513	0.0296888	0.754873	0.985287	0.816764		0.756682	0.977947	0.19272	0.827226
P47942|Dpysl2|514;518|SVTPKTVTPASSAKT;KTVTPASSAKTSPAK		-0.104285	-0.12195	0.0580796	0.00459533		-0.0457137	0.0214269	0.0345336	-0.0438397		0.0924188	0.146852	0.058366	0.0470139		0.0250715	0.0516377	0.0671504	0.0950681		0.0696456	0.0196577	0.385368	0.981629		0.535228	0.842215	0.682791	0.493497		0.0132003		0.764632	0.327742	0.983545	0.908595		0.966095	0.0415448	0.158858	0.0271085	0.226484	0.751024		0.54692	0.428981	0.989375	0.95323
F1M787|Ctnnd2|284;288|YAAPRGSSPKQSPSR;RGSSPKQSPSRLAKS		-0.040963	-0.165796	-0.194218	-0.270569		0.0177474	-0.227679	0.0698563	-0.212203		0.218881	0.199335	0.211625	0.266341		0.173889	0.148488	0.368886	0.1976		0.922018	0.310472	0.222514	0.0450509		0.992058	0.115336	0.795509	0.147453		0.0136698		0.947452	0.998469	0.715669	0.981388		0.757306	0.646608	0.281379	0.944353	0.810838	0.899966		0.327682	0.907466	0.297869	0.331208
D4A9L2:B2RYB3:P62997:D3ZLN0|Srsf1:Srrm1:Tra2b:Tra2b|223;227:304;308:280;284:274;278|RSRSNSRSRSYSPRR;NSRSRSYSPRRSRGS:RRRHRSRSRSYSPRR;RSRSRSYSPRRRPSP:GYRSRSRSRSYSPRR;RSRSRSYSPRRYXXX:GYRSRSRSRSYSPRR;RSRSRSYSPRRYXXX		-0.0156011	-0.0145609	0.01078	-0.119466		-0.0109084	-0.00524202	-0.0895528	-0.18699		0.0440823	0.0352413	0.125371	0.107213		0.0241253	0.0345516	0.0913784	0.234302		0.949753	0.91959	0.959397	0.0759981		0.992058	0.999615	0.262122	0.00404909		0.0138384		0.996836	0.998469	0.829345	0.89293		0.996612	0.899974	0.331696	0.890509	0.515156	0.350472		0.999818	0.597624	0.0721648	0.656822
P19332|Mapt|542;548|KKVAVVRTPPKSPSA;RTPPKSPSASKSRLQ		-0.0102308	-0.0181603	0.00469475	0.164853		-0.114697	-0.0333736	-0.0533943	0.0980472		0.0248762	0.0390799	0.0308529	0.200943		0.127295	0.0610026	0.099032	0.129588		0.971737	0.894934	0.984694	0.00859733		0.0982963	0.774405	0.585417	0.161695		0.0147283		0.596427	0.998469	0.956242	0.888439		0.992851	0.945001	0.0592001	0.900811	0.146011	0.209069		0.57497	0.701417	0.0197981	0.943035
P61265|Stx1b|14|ELRSAKDSDDEEEVV		0.0482933	0.0962573	-0.0260371	-0.0450251		-0.0266143	0.179423	0.0724413	0.101142		0.129289	0.133699	0.12277	0.0838263		0.108689	0.15218	0.0860079	0.090348		0.689241	0.233757	0.863341	0.633746		0.90407	0.00868268	0.445539	0.187543		0.0160079		0.789532	0.844368	0.860726	0.638801		0.854832	0.677899	0.421663	0.369017	0.358719	0.965107		0.0585274	0.499085	0.255076	0.549521
P04775|Scn2a|554;561|TYEKRFSSPHQSLLS;SPHQSLLSIRGSLFS		-0.158987	-0.133664	0.240097	0.0218985		-0.0350426	-0.0618263	0.0622341	-0.0432368		0.106364	0.107506	0.272891	0.161304		0.0466078	0.0838588	0.137039	0.223623		0.149775	0.213546	0.0105865	0.923615		0.909426	0.670291	0.692277	0.765386		0.0165935		0.696059	0.949282	0.742741	0.948325		0.981259	0.00298983	0.209656	0.0114778	0.48164	0.24277		0.999818	0.661082	0.974549	0.64143
Q5U206:P62161|Calml3:Calm1|82:82|RKMKDTDSEEEIREA:RKMKDTDSEEEIREA		-0.179774	-0.233139	0.0835938	-0.00448865		-0.193572	0.00401791	-0.237	0.12982		0.265973	0.195323	0.263655	0.158102		0.136819	0.154993	0.276563	0.236777		0.258575	0.0885523	0.696903	0.990282		0.17732	0.999615	0.087079	0.391286		0.0173413		0.996836	0.658998	0.562888	0.888439		0.950325	0.28026	0.399873	0.159213	0.432248	0.865311		0.440901	0.920635	0.0879046	0.420362
M0R9N5|Adam22|879;884|RFRPRSNSTETLSPA;SNSTETLSPAKSPSS		0.284853	0.17407	0.0754008	0.0757375		0.0990558	0.0738034	0.0101494	-0.155949		0.294674	0.232802	0.22472	0.244686		0.126778	0.0691792	0.164759	0.0921629		0.0200794	0.17892	0.698592	0.622764		0.558314	0.682576	0.982341	0.22126		0.0199355		0.597289	0.924885	0.983545	0.666996		0.734222	0.367158	0.242156	0.710753	0.781405	0.998644		0.999818	0.773293	0.146473	0.891944
A2RRU1|Gys1|653;657|PSLSRHSSPHQSEDE;RHSSPHQSEDEEEPR		-0.0301218	-0.0918461	0.025053	-0.1738		-0.0419367	-0.014817	-0.0130593	-0.196591		0.128036	0.142153	0.0912675	0.15187		0.123381	0.107209	0.11314	0.205711		0.897474	0.357818	0.897581	0.030848		0.812756	0.985222	0.96156	0.0162739		0.0210338		0.996836	0.908481	0.983545	0.990708		0.829548	0.818533	0.258917	0.473864	0.731052	0.217521		0.991202	0.919751	0.233496	0.995582
Q03555|Gphn|275;283|VLPRDTASLSTTPSE;LSTTPSESPRAQATS		0.0671627	-0.0515585	0.048874	-0.204044		-0.0221548	-0.107494	0.0349225	-0.108242		0.222861	0.163294	0.151475	0.0666004		0.106686	0.0972142	0.120044	0.0382203		0.58127	0.671185	0.72396	0.00803098		0.959826	0.230308	0.833451	0.216301		0.021102		0.770075	0.958738	0.985976	0.878419		0.497965	0.945001	0.0147103	0.534033	0.389233	0.082514		0.671685	0.793951	0.553463	0.455073
Q4G086|Bnip3l|81;84|LLDAQHESGQSSSRG;AQHESGQSSSRGSSH		-0.0534634	-0.484587	-0.118854	-0.0119002		0.000242681	-0.0679791	-0.00119926	-0.197509		0.154347	0.105821	0.105312	0.646961		0.078862	0.114795	0.206794	0.220446		0.907433	0.0017659	0.618515	0.985652		0.999655	0.832589	0.998034	0.262029		0.0211537		0.963733	0.369341	0.968775	0.878419		0.0962291	0.890447	0.905485	0.196006	0.114595	0.866149		0.951883	0.999516	0.467437	0.919863
Q4VSI4|Usp7|19|KAGEQQLSEPEDMEM		-0.150755	-0.169197	-0.0338323	-0.0400941		0.0095827	0.0231825	0.0453702	0.0374728		0.0832756	0.173313	0.175555	0.140643		0.105015	0.0541923	0.0524439	0.0523551		0.0498732	0.0174781	0.804117	0.688977		0.992058	0.896504	0.70219	0.714578		0.0231874		0.355056	0.333404	0.918291	0.881622		0.9818	0.430882	0.326044	0.307948	0.41383	0.989026		0.999818	0.865822	0.86686	0.94216
P08050|Gja1|368;369|QRPSSRASSRASSRP;RPSSRASSRASSRPR		0.185094	0.0329874	0.0678002	-0.151964		0.173541	-0.0268938	-0.0279729	-0.110739		0.238877	0.129362	0.210839	0.178335		0.174709	0.0617407	0.103566	0.101977		0.0869047	0.858529	0.653491	0.11999		0.0834647	0.927359	0.909002	0.309104		0.0232366		0.996836	0.971814	0.932707	0.981388		0.447684	0.600523	0.0111209	0.89433	0.379365	0.244889		0.219865	0.224742	0.0360295	0.997847
Q9JI66|Slc4a4|1026|KKKKKKGSLDSDNDD		-0.0715679	0.214183	-0.0565374	0.13817		-0.00573568	0.0518391	0.0259934	0.0778561		0.091307	0.180277	0.144321	0.0979721		0.176504	0.148998	0.0787102	0.169872		0.580196	0.011725	0.688148	0.110157		0.992058	0.700675	0.903981	0.449451		0.0252901		0.859057	0.645559	0.935257	0.945745		0.0319982	0.956939	0.0867926	0.0474612	0.768506	0.245692		0.846019	0.910826	0.597053	0.943058
Q68FW9|Cops3|410|FVQKSMGSQEDDSGN		0.214769	0.14147	0.118167	0.0506355		-0.0342122	0.010766	0.0858222	0.094582		0.186576	0.23737	0.162304	0.099759		0.0573325	0.13186	0.177229	0.138631		0.0336229	0.177328	0.309804	0.711606		0.914016	0.999615	0.523284	0.395899		0.0273423		0.21321	0.775681	0.983545	0.980318		0.820343	0.687832	0.258917	0.933877	0.743525	0.855066		0.931301	0.553123	0.420249	0.818719
A2RRU1|Gys1|652;657|SPSLSRHSSPHQSED;RHSSPHQSEDEEEPR		0.0396146	-0.0439276	-0.00662674	-0.0814833		-0.191301	-0.155883	0.0114923	-0.0949749		0.0711704	0.0788928	0.0500502	0.154434		0.0890868	0.226326	0.149227	0.204584		0.840342	0.763228	0.983098	0.401187		0.02374	0.0754703	0.9659	0.331252		0.0306593		0.197635	0.79791	0.985493	0.998545		0.721969	0.854825	0.379691	0.868784	0.909443	0.812044		0.957811	0.15209	0.524973	0.396605
O54922|Exoc7|250|SSSGVPYSPAIPNKR		-0.263444	-0.124456	0.184035	0.117493		-0.358025	0.058658	0.146936	0.0810211		0.260596	0.364477	0.419303	0.181081		0.352396	0.0436996	0.22132	0.180181		0.171074	0.584578	0.382824	0.578297		0.0281038	0.876855	0.529259	0.737136		0.0313783		0.912793	0.861645	0.983545	0.994224		0.785583	0.0928569	0.109917	0.317389	0.542346	0.942287		0.109119	0.0393954	0.0638261	0.89545
Q05140|Snap91|306;313|PSPLSKSSPATTVTS;SPATTVTSPNSTPAK		-0.0597792	-0.238956	-0.0853837	-0.0444548		0.0847235	0.0126016	0.0161352	0.0462663		0.115966	0.117086	0.177121	0.227201		0.092443	0.139722	0.104454	0.109199		0.675816	0.0047083	0.461476	0.72354		0.460055	0.997964	0.950408	0.708092		0.0318176		0.561785	0.280242	0.907988	0.888439		0.247636	0.927383	0.939321	0.340248	0.276142	0.92099		0.768959	0.751256	0.84072	0.990691
F1M9E6|Ctnnd2|204;208|RPYSSSRTPSISPVR;SSRTPSISPVRVSPN		0.0843551	0.0372672	0.0146986	-0.0666605		0.0879711	-0.0537632	-0.0743687	-0.0737479		0.0994102	0.0804219	0.0538148	0.0964227		0.0787898	0.0802623	0.0756379	0.132173		0.215705	0.660105	0.917354	0.276958		0.156241	0.457646	0.270747	0.237374		0.0318768		0.996836	0.70631	0.819606	0.999577		0.793097	0.596786	0.0592832	0.88156	0.407384	0.565632		0.11731	0.0618934	0.0439899	0.932545
O08589|Fxyd1|83|EEGTFRSSIRRLSTR		0.048024	-0.13111	-0.194382	-0.0113005		-0.00515155	-0.437278	-0.293235	-0.330994		0.264953	0.223011	0.443064	0.116226		0.257383	0.48922	0.478606	0.302445		0.949007	0.669	0.482115	0.989246		0.995585	0.0294442	0.216874	0.122887		0.0334434		0.981362	0.744979	0.983545	0.78829		0.771663	0.6131	0.893806	0.91335	0.868269	0.800428		0.208282	0.488229	0.319302	0.841251
F1LV89|Rap1gap|563|PFGSRRSSAIGIENI		-0.0282186	-0.0260854	-0.126868	-0.00237288		-0.0139569	-0.00745751	-0.10612	-0.155303		0.0750126	0.0827179	0.127112	0.0830933		0.0277018	0.0272321	0.135514	0.224401		0.87632	0.844734	0.0930616	0.990282		0.992058	0.999615	0.191133	0.0279217		0.0341803		0.991417	0.998469	0.983545	0.627224		0.996612	0.531331	0.857961	0.466741	0.93956	0.421752		0.999818	0.537949	0.191908	0.601841
P13668:A0A096MK73|Stmn1:RGD1565395|63:63|AAEERRKSHEAEVLK:AAEERRKSHEAEVLK		-0.211605	-0.178925	-0.0439288	-0.11024		-0.104549	-0.147038	-0.0330122	-0.13228		0.102198	0.280461	0.162659	0.100841		0.169855	0.147826	0.224392	0.271531		0.107082	0.155187	0.855621	0.398668		0.51784	0.261428	0.91026	0.311865		0.0345834		0.823019	0.998469	0.993473	0.995275		0.974843	0.513712	0.62638	0.567146	0.867766	0.898626		0.979106	0.835615	0.924628	0.753536
P10499|Kcna1|446|SDLSRRSSSTISKSE		-0.191801	0.166309	0.339152	-0.215715		0.387049	0.0233058	0.0265034	0.0965988		0.280806	0.344209	0.595687	0.276684		0.352695	0.189319	0.18963	0.204337		0.480357	0.514757	0.105346	0.309792		0.0487714	0.999615	0.9659	0.734853		0.040937		0.133426	0.953174	0.803475	0.784131		0.334383	0.0908964	0.957705	0.689225	0.359405	0.117218		0.29033	0.306032	0.361531	0.996751
Q8K4K5:B2GV09|Llgl1:Llgl2|658;662:649;653|RVKSLKKSLRQSFRR;LKKSLRQSFRRIRKS:RVKSLKKSLRQSFRR;LKKSLRQSFRRMRRS		0.167526	0.120758	0.169509	-0.172516		-0.0424038	-0.0616737	0.0176561	-0.136351		0.200445	0.214228	0.277548	0.143963		0.152315	0.135966	0.198092	0.116045		0.208796	0.371644	0.175957	0.127937		0.900029	0.744096	0.96156	0.272004		0.0431297		0.48496	0.706215	0.861723	0.985392		0.948721	0.994776	0.0282961	0.867163	0.176903	0.0919248		0.999818	0.858198	0.661808	0.839408
Q5BJU0|Rras2|186|QEQECPPSPEPTRKE		0.0237726	0.0958255	-0.0253222	0.104174		0.115131	0.0897328	-0.148828	0.0655219		0.177327	0.0535582	0.0902634	0.16003		0.143277	0.114122	0.177721	0.123385		0.926483	0.332272	0.897071	0.233615		0.223685	0.367398	0.0945223	0.525892		0.0436422		0.771773	0.998469	0.829345	0.979059		0.774914	0.842617	0.57995	0.457996	0.985287	0.500754		0.998575	0.0306272	0.773244	0.13148
F1MAL5|Irs2|557|GRPYRRVSGDGAQDL		0.0245525	-0.0735297	0.223989	0.217228		0.248786	0.113764	0.00360014	-0.128091		0.192274	0.10017	0.332792	0.351546		0.162313	0.132192	0.280834	0.186954		0.967359	0.749067	0.142808	0.124174		0.0862078	0.544597	0.992309	0.443367		0.0440829		0.590517	0.789557	0.817742	0.526605		0.841451	0.51951	0.388496	0.242434	0.335909	0.993353		0.717962	0.3475	0.0590918	0.818609
P60905|Dnajc5|10|DQRQRSLSTSGESLY		-0.0218984	0.0528573	0.0279012	0.125538		-0.0783884	0.0661045	0.0140983	0.159874		0.0639752	0.228555	0.0706816	0.0712671		0.10563	0.142407	0.110194	0.0956828		0.924313	0.622826	0.860179	0.0947928		0.418348	0.497596	0.949811	0.0325813		0.0441937		0.859915	0.998469	0.985976	0.980318		0.712833	0.817793	0.189491	0.904694	0.736095	0.620042		0.267582	0.564743	0.0216899	0.846637
P32851|Stx1a|14|ELRTAKDSDDDDDVT		-0.00324329	0.0425461	0.00938331	0.0499787		0.00362294	0.0486306	0.0142067	0.0797689		0.0260836	0.0521035	0.0528897	0.0416583		0.0713626	0.069032	0.0268585	0.045702		0.983431	0.33015	0.91809	0.190522		0.992058	0.232698	0.856068	0.0292391		0.0455822		0.993668	0.998469	0.989108	0.927002		0.594424	0.915637	0.362237	0.681086	0.965336	0.711534		0.576037	0.935771	0.167996	0.765403
Q03555|Gphn|207;212|PSPPPPLSPPPTTSP;PLSPPPTTSPHKQTE		-0.0321991	-0.0631927	-0.0281323	-0.00810518		0.187322	0.0731997	-0.00868549	-0.0147741		0.136993	0.0699497	0.105286	0.0520564		0.224096	0.110221	0.016425	0.0166393		0.836992	0.474231	0.842124	0.972783		0.00426365	0.382643	0.966345	0.902502		0.0497677		0.0976087	0.624039	0.983545	0.999577		0.943304	0.986311	0.866621	0.840819	0.796652	0.961402		0.380207	0.0647199	0.0378665	0.678266
P26431|Slc9a1|697|VPAHKLDSPTMSRAR		-0.00637098	-0.040444	0.0164446	-0.127651		-0.00401718	-0.0468763	0.0263633	-0.0654469		0.0573919	0.0994984	0.100783	0.0685398		0.079556	0.0701502	0.0747799	0.0746285		0.977567	0.559279	0.886809	0.00906543		0.992058	0.476688	0.789628	0.247317		0.0515685		0.996836	0.998469	0.985976	0.87212		0.858088	0.883023	0.100273	0.594231	0.45568	0.126445		0.770474	0.843945	0.489098	0.582728
Q812E9|Gpm6a|267;268|QELHDIHSTRSKERL;ELHDIHSTRSKERLN		-0.358246	-0.0638784	-0.0831801	0.177228		-0.356307	0.2768	0.0343952	-0.0421621		0.265604	0.234802	0.391034	0.317625		0.421007	0.304991	0.288659	0.411735		0.112215	0.87116	0.83761	0.43868		0.084137	0.204263	0.95512	0.903549		0.05383		0.997408	0.692581	0.983545	0.881622		0.493568	0.532912	0.0552019	0.976228	0.63775	0.618343		0.0345484	0.264008	0.32378	0.66622
Q03348|Ptpra|183|QAGSHSNSFRLSNGR		-0.0378202	-0.092799	0.0336013	0.00181147		-0.0868445	0.0426098	0.025555	-0.00325319		0.0599658	0.0695302	0.0678092	0.104054		0.0702143	0.0634624	0.0738964	0.0533487		0.602105	0.0567174	0.645594	0.990282		0.0743102	0.485103	0.769516	0.969838		0.0551656		0.797417	0.284141	0.986162	0.999577		0.631171	0.489511	0.643864	0.109039	0.357087	0.865806		0.0757802	0.145973	0.26264	0.932708
P19332|Mapt|707;711;714|GAEIVYKSPVVSGDT;VYKSPVVSGDTSPRH;SPVVSGDTSPRHLSN		0.119506	0.02782	0.157955	0.27235		-0.104874	0.0600858	0.130576	0.144449		0.509403	0.143757	0.220677	0.142429		0.114305	0.130187	0.0968239	0.12645		0.540827	0.924151	0.345556	0.0363132		0.605791	0.816244	0.473358	0.345978		0.0606755		0.562805	0.998469	0.985976	0.902733		0.850626	0.932072	0.499847	0.654554	0.407913	0.814412		0.575466	0.34772	0.232529	0.896865
O55043|Arhgef7|340|LSASPRMSGFIYQGK		-0.0730402	-0.00439583	-0.0215698	0.210385		-0.341343	0.047408	0.0421784	0.243876		0.204627	0.259103	0.26396	0.12144		0.49871	0.162775	0.248885	0.186711		0.838811	0.991087	0.967881	0.202805		0.0290781	0.911163	0.920156	0.144613		0.0620097		0.558901	0.998469	0.983545	0.994224		0.945644	0.918291	0.23856	0.974215	0.586614	0.541906		0.121578	0.133113	0.00636794	0.99225
P18266|Gsk3b|389|ARIQAAASPPANATA		0.0480186	-0.0317703	0.026522	-0.0937039		-0.0208274	0.000346946	0.0344563	-0.0398564		0.110521	0.054499	0.051589	0.054607		0.0348942	0.0634153	0.0506207	0.0320019		0.379595	0.579262	0.703012	0.019131		0.8152	0.999615	0.573951	0.418965		0.0624921		0.566445	0.944852	0.985976	0.854167		0.304163	0.862501	0.0131197	0.475492	0.535064	0.109817		0.915347	0.526946	0.838055	0.80926
P85845|Fscn1|39|KVNASASSLKKKQIW		0.0834137	0.102972	0.134457	0.226479		0.0435702	0.10507	0.128547	0.246863		0.270739	0.193459	0.131995	0.266216		0.145773	0.218799	0.256303	0.318235		0.746825	0.594776	0.471469	0.104941		0.940156	0.587642	0.507478	0.0849714		0.0630286		0.977792	0.998469	0.998175	0.998545		0.99256	0.908548	0.551968	0.94178	0.766926	0.869904		0.943518	0.837029	0.371544	0.969138
P85125|Ptrf|42|EEPSGTGSDELIKSD		-0.00731902	0.0955376	-0.0124071	-0.01111		-0.00283131	-0.245126	0.00760255	0.0100742		0.0526767	0.210067	0.0682269	0.0759834		0.172385	0.253905	0.0796698	0.087865		0.983431	0.36268	0.966692	0.96718		0.995585	0.00295888	0.981993	0.948403		0.0641954		0.996836	0.0582805	0.983545	0.994224		0.621918	0.986311	0.984443	0.536487	0.634314	0.995951		0.0707893	0.978113	0.95818	0.129263
Q9JK11|Rtn4|16|LVSSSTDSPPRPPPA		0.000909688	-0.0598486	0.39043	0.589164		0.00206974	-0.0118537	0.0148173	-0.0698539		0.268922	0.203832	0.567618	0.740912		0.243176	0.26044	0.279506	0.290543		0.999093	0.903719	0.128149	0.00860542		0.9971	0.999615	0.983579	0.860954		0.0643348		0.997979	0.998469	0.810789	0.363708		0.982329	0.426076	0.0788354	0.305758	0.148225	0.815423		0.999818	0.993326	0.899147	0.979189
P09216|Prkce|346|SEDDRSKSAPTSPCD		-0.0049016	-0.0133777	0.00558953	-0.0715315		-0.0962857	-0.0218361	-0.0567591	-0.145621		0.14492	0.0507245	0.116966	0.0914693		0.104084	0.104451	0.148812	0.0329952		0.984371	0.927851	0.983098	0.321626		0.192153	0.89425	0.550555	0.0269053		0.0673754		0.658606	0.998469	0.940666	0.881622		0.99256	0.962881	0.562568	0.920466	0.769821	0.683747		0.637378	0.840914	0.71003	0.89652
P0C8E4|Map3k7|439|NGQPRRRSIQDLTVT		-0.00640121	-0.12651	0.103396	-0.0406232		-0.0473131	-0.110696	0.0445582	-0.0246122		0.101719	0.0804116	0.173932	0.0784283		0.103181	0.142778	0.108791	0.0997918		0.983431	0.0919036	0.20076	0.681192		0.695505	0.14279	0.70727	0.832723		0.0678906		0.912026	0.998469	0.959486	0.994224		0.394469	0.469935	0.809603	0.0400205	0.63844	0.311746		0.742783	0.539321	0.892409	0.317978
P47942|Dpysl2|514;517;521|SVTPKTVTPASSAKT;PKTVTPASSAKTSPA;TPASSAKTSPAKQQA		-0.245264	-0.0553428	0.0427314	-0.0197218		0.00986731	-0.0143626	0.0877097	0.0909519		0.254681	0.202041	0.149313	0.150979		0.0368764	0.0884476	0.140847	0.140499		0.012369	0.716386	0.819138	0.931743		0.992058	0.996676	0.511677	0.419149		0.0687169		0.197635	0.998469	0.983545	0.878419		0.277045	0.0493061	0.0999523	0.631969	0.928176	0.872361		0.999818	0.742774	0.657538	0.72105
P04177|Th|31|KQAEAVTSPRFIGRR		-0.0914021	-0.143937	0.0689446	-0.03538		-0.0265766	-0.0168	0.0874597	0.0335048		0.165266	0.124833	0.119177	0.0687008		0.0695492	0.0946258	0.133924	0.106521		0.304221	0.047427	0.470181	0.735825		0.903677	0.955071	0.309941	0.749327		0.0689547		0.824743	0.668965	0.983545	0.901165		0.829367	0.200458	0.666084	0.0618484	0.519378	0.538135		0.999818	0.398578	0.657538	0.559207
P26431|Slc9a1|801|QRIQRCLSDPGPHPE		-0.0084268	0.0154489	0.347214	0.0102191		-0.0455881	0.128868	-0.002532	0.000229608		0.11624	0.0885212	0.501243	0.101194		0.146359	0.143919	0.086832	0.1412		0.986556	0.958049	0.00447292	0.983876		0.910283	0.402321	0.994894	0.99923		0.0712228		0.974399	0.911108	0.446872	0.999577		0.987093	0.0717986	0.950163	0.113966	0.993877	0.150356		0.502201	0.920123	0.875466	0.726842
F1M9C3|Braf|766|PKIHRSASEPSLNRA		0.0552232	-0.00799374	0.0470851	0.0477437		-0.09351	0.0261859	0.0200653	0.00450863		0.0407028	0.0767222	0.0795921	0.0358026		0.0888664	0.0422339	0.0869226	0.0514621		0.327427	0.939183	0.416407	0.325011		0.0346649	0.711746	0.82334	0.957137		0.0722965		0.0717202	0.944852	0.983545	0.901165		0.519763	0.955377	0.942955	0.534703	0.618748	0.995951		0.0813389	0.106005	0.139407	0.976828
Q9JLT0|Myh10|1956|EGASLELSDDDTESK		-0.0242857	-0.117076	-0.118062	-0.0944137		-0.183984	-0.070545	-0.0788833	-0.0886305		0.109981	0.0787356	0.180382	0.124059		0.21709	0.193067	0.161076	0.220911		0.946975	0.330268	0.350904	0.409402		0.0778302	0.633022	0.609633	0.469451		0.0734268		0.597289	0.998469	0.983545	0.999577		0.749427	0.723053	0.709784	0.997567	0.959762	0.97211		0.639293	0.651664	0.612152	0.98549
P34058:D3ZNW2|Hsp90ab1:LOC366329|226:172|KEREKEISDDEAEEE:VYEKKEISDDEAEEE		-0.0149794	0.0396955	-0.0867059	-0.0416257		0.095678	0.0774977	0.067808	0.0432486		0.0839617	0.0736311	0.0742678	0.0907464		0.0863796	0.0880634	0.113304	0.14727		0.944344	0.664038	0.216432	0.601505		0.15038	0.261543	0.385018	0.587881		0.0763224		0.506485	0.972284	0.551528	0.831516		0.762705	0.618266	0.827449	0.260292	0.597236	0.849387		0.999818	0.880965	0.654983	0.971212
D3ZDI7|Ppp2r5a|41|RQKRSQGSSQFRSQG		-0.0203004	-0.0395508	0.109848	-0.110624		0.00794748	0.124437	0.400314	0.0985028		0.384012	0.355695	0.202599	0.15455		0.303382	0.198908	0.239114	0.16908		0.977497	0.903719	0.653491	0.581554		0.995585	0.559217	0.0088852	0.640639		0.0795207		0.993793	0.872317	0.742741	0.845878		0.992851	0.757148	0.766562	0.65947	0.906593	0.575152		0.81151	0.116788	0.783087	0.455073
F1LW48|Ssh1|870|SNLTRSSSSDSIHSV		0.0579104	-0.0698315	0.179042	0.196106		0.00487098	0.233606	-0.00522184	-0.0725906		0.205221	0.237027	0.183174	0.348624		0.0989535	0.284905	0.0865546	0.131872		0.845797	0.738688	0.226985	0.132007		0.995585	0.0740602	0.989748	0.684641		0.0866175		0.947738	0.475194	0.853152	0.638801		0.713321	0.716663	0.529276	0.299852	0.339132	0.988843		0.323094	0.989482	0.770585	0.420013
P27791|Prkaca|339|EEEEIRVSINEKCGK		-0.116651	0.10189	-0.153278	-0.00691348		-0.225097	0.259323	0.00416171	0.0581479		0.319047	0.220161	0.305495	0.282318		0.193391	0.156093	0.198455	0.175747		0.588811	0.612207	0.405492	0.989519		0.142353	0.0735791	0.991574	0.793893		0.0890076		0.859717	0.861645	0.918291	0.980318		0.465776	0.938162	0.676046	0.335596	0.807984	0.746347		0.0212417	0.398408	0.191537	0.44189
Q62950|Crmp1|522|PAPSAKSSPSKHQPP		0.362024	0.0179811	-0.273523	0.0518316		-0.00708557	-0.0511194	-0.0828367	0.116164		0.521487	0.290583	0.275382	0.310936		0.123284	0.191715	0.225111	0.112226		0.0453307	0.964668	0.137853	0.872119		0.995585	0.908882	0.802031	0.596845		0.0967868		0.374198	0.998469	0.91426	0.984181		0.257041	0.00869363	0.223555	0.360188	0.965841	0.347416		0.999818	0.882651	0.71873	0.966274
D4A3T0|Sos1|1153|ESAPAESSPSKIMSK		-0.00144839	0.0897145	0.174425	0.208058		0.0877144	-0.0889487	-0.0404391	0.141621		0.218587	0.133319	0.136818	0.308556		0.172514	0.115664	0.174775	0.27063		0.997215	0.593853	0.206169	0.0839149		0.652912	0.603233	0.884139	0.295257		0.097709		0.864288	0.750258	0.765151	0.969039		0.824327	0.51056	0.256445	0.770962	0.731333	0.962791		0.470689	0.643943	0.84072	0.925434
P49185:P49187|Mapk8:Mapk10|185:223|TSFMMTPYVVTRYYR:TSFMMTPYVVTRYYR		-0.253882	-0.0639069	0.258915	0.137692		0.032915	-0.130185	0.111269	0.196619		0.220014	0.367883	0.206454	0.260693		0.178498	0.364121	0.249299	0.333619		0.199299	0.83713	0.162324	0.4891		0.992058	0.571737	0.680355	0.292866		0.102812		0.547943	0.998469	0.95621	0.984638		0.644793	0.0441773	0.102495	0.301333	0.63844	0.849453		0.712885	0.876276	0.594437	0.571406
P15384|Kcna3|454;461|AQYMHVGSCQHLSSS;SCQHLSSSAEELRKA		-0.0282673	0.00340524	0.0361971	0.302272		-0.220333	0.173934	-0.00990365	0.0214169		0.100528	0.1023	0.424322	0.352541		0.323701	0.204156	0.0952769	0.0877552		0.961629	0.991773	0.922499	0.0337805		0.173337	0.306319	0.983505	0.935568		0.104054		0.689288	0.844368	0.983545	0.694993		0.983951	0.8837	0.12192	0.942398	0.350016	0.397612		0.0835665	0.475523	0.304335	0.655583
Q03555|Gphn|201;213|DELEDLPSPPPPLSP;LSPPPTTSPHKQTED		-0.0479039	-0.0153638	-0.0859341	0.0295052		0.0148903	0.0338873	0.0207779	0.0452446		0.0445578	0.0825604	0.0860661	0.0314529		0.0444094	0.0773049	0.0707372	0.0434384		0.399095	0.849128	0.0525307	0.595884		0.920119	0.562961	0.805708	0.361583		0.106402		0.626849	0.847813	0.562888	0.984558		0.822733	0.735768	0.235499	0.390103	0.697421	0.150356		0.943518	0.971393	0.728675	0.943035
Q78PB6|Ndel1|194;198|QQEVTRKSAPSSPTL;TRKSAPSSPTLDCEK		0.0451824	-0.0216078	0.0401093	-0.0972683		-0.0750382	-0.0363055	-0.0353952	-0.139923		0.115773	0.0814818	0.12183	0.0867967		0.119207	0.14353	0.0897402	0.156861		0.728561	0.884524	0.761329	0.195965		0.422605	0.776729	0.803149	0.0560677		0.107039		0.564868	0.998469	0.92864	0.962788		0.745646	0.985263	0.188177	0.704445	0.697158	0.356545		0.905896	0.858198	0.636042	0.997651
P63142|Kcna2|449|PDLKKSRSASTISKS		-0.153974	0.0974234	-0.0538052	-0.0127683		0.136186	0.0456809	-0.0768459	-0.123035		0.205432	0.0680645	0.101885	0.199246		0.114371	0.131745	0.11584	0.275556		0.187748	0.425563	0.767596	0.96718		0.230556	0.806845	0.612419	0.261878		0.107189		0.145378	0.991761	0.983545	0.881622		0.129019	0.690071	0.373188	0.435465	0.678013	0.939801		0.734238	0.20527	0.0701025	0.661426
O88778|Bsn|2845|KTLQRSLSDPKPLSP		0.0353482	0.101123	-0.149472	-0.0632454		-0.111342	-0.0551687	-0.0753488	-0.103972		0.124715	0.0808509	0.186214	0.0575931		0.264995	0.197435	0.060851	0.143363		0.887042	0.374531	0.148811	0.605895		0.333056	0.71387	0.592207	0.329118		0.108405		0.603103	0.701718	0.962164	0.981388		0.843091	0.303836	0.544451	0.109944	0.436634	0.793408		0.87919	0.905051	0.976636	0.962064
P35565|Canx|553;561|KLEEKQKSDAEEDGG;DAEEDGGTGSQDEED		-0.177058	0.042433	-0.263408	0.036198		-0.0758923	0.0339121	-0.198645	-0.130903		0.131707	0.302251	0.265749	0.16269		0.057882	0.0854339	0.347837	0.39109		0.348452	0.887811	0.0930616	0.910776		0.803946	0.960066	0.250553	0.461828		0.116566		0.882636	0.998469	0.983545	0.88154		0.488489	0.842617	0.362386	0.257569	0.993877	0.311746		0.811367	0.734553	0.87268	0.520704
P19332|Mapt|707;711|GAEIVYKSPVVSGDT;VYKSPVVSGDTSPRH		-0.102287	0.00105122	-0.0885901	0.00114413		-0.127955	-0.0426005	0.127156	0.0965005		0.13212	0.148313	0.111116	0.166392		0.139703	0.115063	0.104191	0.228381		0.385107	0.994247	0.463561	0.99643		0.20475	0.796718	0.223651	0.347298		0.116883		0.977792	0.998382	0.581451	0.888439		0.638709	0.96378	0.492802	0.642384	0.999483	0.761982		0.720744	0.0624949	0.0863425	0.407629
P31016|Dlg4|414;418|LREQLMNSSLGSGTA;LMNSSLGSGTASLRS		-0.00559231	-0.130665	-0.0288604	-0.126253		0.0939074	0.0224133	0.0274826	-0.027309		0.154941	0.184868	0.0842334	0.105018		0.115697	0.120825	0.0816225	0.118613		0.985296	0.109964	0.85696	0.100649		0.306926	0.915986	0.869537	0.8266		0.121626		0.694678	0.610426	0.969821	0.854167		0.420349	0.925717	0.315409	0.500492	0.991731	0.634037		0.725472	0.724062	0.323658	0.986512
P14646|Pde4b|319|KKLMHSSSLNNTSIS		0.0351549	0.0675857	-0.0509215	0.0304221		0.225258	0.216391	0.22173	0.145892		0.182134	0.154708	0.26171	0.145603		0.347299	0.247642	0.250086	0.370942		0.949753	0.802224	0.879349	0.937043		0.184773	0.195011	0.209367	0.419094		0.122839		0.71307	0.894445	0.765151	0.929118		0.983951	0.849853	0.988085	0.736958	0.956951	0.903578		0.999818	0.998694	0.812726	0.991936
P19332|Mapt|707|GAEIVYKSPVVSGDT		0.0578943	0.0153359	0.00677997	0.0453198		-0.000399536	0.0982636	-0.00181711	0.0353478		0.0560004	0.0847388	0.113125	0.0531229		0.0663631	0.0627535	0.0531283	0.057958		0.332956	0.867881	0.965432	0.389427		0.9971	0.0339222	0.990423	0.55357		0.127175		0.714492	0.675835	0.985976	0.994224		0.756656	0.65566	0.902383	0.953965	0.854243	0.822868		0.211799	0.997827	0.700326	0.337755
O35147|Bad|137|PFRGRSRSAPPNLWA		-0.0729242	-0.253428	-0.0365526	-0.0831245		-0.0180728	-0.238781	0.00246283	-0.0681253		0.336905	0.341724	0.242606	0.20318		0.0927475	0.166425	0.197762	0.136489		0.798187	0.0771475	0.913866	0.654381		0.992058	0.0901196	0.996323	0.73453		0.132914		0.950782	0.998469	0.983545	0.999577		0.559826	0.936589	0.974707	0.417376	0.62648	0.957598		0.399619	0.969486	0.875466	0.455073
P04775|Scn2a|687|EIRKRRSSSYHVSMD		0.0285688	-0.128297	0.00533684	0.0198109		-0.170714	0.0127965	-0.102486	-0.274727		0.140778	0.247017	0.144066	0.110392		0.31997	0.0681707	0.368649	0.21757		0.954381	0.440537	0.991998	0.96041		0.279	0.999615	0.617065	0.0416756		0.133646		0.626849	0.871078	0.960476	0.619976		0.626057	0.957464	0.978009	0.643339	0.678013	0.988843		0.510189	0.86471	0.693241	0.795036
Q9WUD2|Trpv2|47|QREDRNSSPQIKVNL		0.063107	-0.175152	-0.0450299	0.104165		-0.0755359	-0.179587	0.0433694	0.1296		0.207298	0.133906	0.227158	0.254943		0.146904	0.222851	0.196029	0.1692		0.798653	0.182703	0.855621	0.450929		0.720304	0.161053	0.865825	0.337678		0.135709		0.745773	0.998469	0.968775	0.994224		0.273876	0.726975	0.86773	0.600508	0.24944	0.639407		0.751835	0.667806	0.276089	0.416515
Q03555|Gphn|207;211|PSPPPPLSPPPTTSP;PPLSPPPTTSPHKQT		0.153	0.0493321	-0.156273	0.0181992		0.0356229	-0.0137963	-0.127408	-0.0545191		0.133734	0.119723	0.125605	0.139697		0.155461	0.0804246	0.0797496	0.330661		0.187748	0.771077	0.150284	0.944365		0.912539	0.999615	0.277855	0.694946		0.137581		0.738824	0.964105	0.983545	0.934503		0.687479	0.0387852	0.393668	0.255211	0.943786	0.416126		0.91819	0.3843	0.629208	0.682776
Q05764|Add2|692;696|SVTSGPLSPEGSPSK;GPLSPEGSPSKSPSK		-0.239701	-0.130139	0.214914	0.162478		-0.072011	-0.430791	-0.225583	0.0925117		0.435977	0.413329	0.419837	0.14753		0.271126	0.595699	0.253414	0.434826		0.453789	0.728803	0.499086	0.58779		0.943654	0.0694432	0.476024	0.80225		0.137791		0.872417	0.799714	0.723875	0.987798		0.933103	0.308781	0.257841	0.454355	0.618748	0.973871		0.433227	0.815008	0.728675	0.784021
O08769|Cdkn1b|10|NVRVSNGSPSLERMD		0.058722	-0.0187211	0.00299863	-0.148522		0.0548455	0.0773798	-0.115519	-0.163172		0.0821132	0.0460387	0.250154	0.168465		0.12464	0.232478	0.17661	0.158533		0.759247	0.936576	0.994317	0.151804		0.782467	0.582366	0.363832	0.124031		0.138633		0.996836	0.901655	0.908128	0.998545		0.821785	0.854156	0.168083	0.942398	0.609633	0.526016		0.999818	0.373545	0.150109	0.401794
P33535|Oprm1|370|STRVRQNTREHPSTA		0.327296	0.0339423	0.0283254	0.192813		-0.0151548	0.101709	-0.0182867	-0.0112748		0.355711	0.187074	0.239676	0.232599		0.221403	0.399497	0.0436843	0.0498009		0.0359701	0.911114	0.943952	0.209069		0.992058	0.635073	0.966345	0.966329		0.138633		0.312138	0.998469	0.983545	0.829437		0.274939	0.276836	0.60294	0.991618	0.686536	0.703948		0.784749	0.99908	0.991158	0.80926
P26284:D4A5G8|Pdha1:Pdha1l1|300:303|SMSDPGVSYRTREEI:SMSDPGVSYRTREEI		-0.0187754	-0.121881	-0.0665211	-0.170434		0.0404795	-0.101459	-0.0557212	-0.0957184		0.128917	0.19495	0.136031	0.0923088		0.119285	0.172424	0.209169	0.224674		0.962454	0.300392	0.683957	0.0871914		0.883291	0.410426	0.759587	0.4172		0.138702		0.907035	0.998469	0.992584	0.930202		0.69654	0.87142	0.337086	0.822149	0.896291	0.739217		0.490084	0.684956	0.415325	0.911511
P29994|Itpr1|1756|RPSGRRESLTSFGNG		0.0193136	0.0449815	-0.0258179	0.142633		-0.138223	-0.090017	0.0214818	0.119613		0.13799	0.174746	0.202776	0.0878591		0.0778044	0.276797	0.114029	0.0529094		0.955926	0.784519	0.910549	0.13989		0.190361	0.454717	0.937953	0.251916		0.140102		0.564868	0.765278	0.983545	0.994224		0.978608	0.872278	0.423303	0.748833	0.70601	0.411164		0.915347	0.373461	0.0572154	0.680146
P47942|Dpysl2|514;518;522|SVTPKTVTPASSAKT;KTVTPASSAKTSPAK;PASSAKTSPAKQQAP		-0.0921455	0.193154	0.105898	0.1782		-0.0247864	0.195491	0.0194278	0.105827		0.197018	0.118185	0.112437	0.13838		0.461714	0.268737	0.206937	0.139713		0.69714	0.213685	0.606158	0.221359		0.992058	0.196334	0.9659	0.546473		0.141273		0.933948	0.998469	0.983545	0.971474		0.253194	0.51951	0.193213	0.794863	0.983634	0.908487		0.405027	0.925477	0.612212	0.645968
P63142|Kcna2|449;452|PDLKKSRSASTISKS;KKSRSASTISKSDYM		0.0142975	-0.0577224	-0.134138	-0.155046		0.144267	0.0588137	-0.0778682	-0.118277		0.104405	0.137302	0.170533	0.181099		0.290722	0.217425	0.164039	0.160586		0.977497	0.755862	0.331402	0.179912		0.268277	0.759942	0.65601	0.35661		0.142172		0.745773	0.872317	0.983545	0.985302		0.862198	0.551357	0.336923	0.776018	0.772234	0.9811		0.800983	0.253817	0.110708	0.663035
M0R9N5|Adam22|879;882|RFRPRSNSTETLSPA;PRSNSTETLSPAKSP		-0.0823027	0.0142753	0.128088	0.0887636		0.101716	0.0799063	0.0147283	-0.0495933		0.235662	0.114164	0.17116	0.106949		0.103523	0.141413	0.0437673	0.0957825		0.480357	0.941752	0.170872	0.331563		0.311667	0.451655	0.953659	0.663996		0.142223		0.372311	0.942627	0.861723	0.755749		0.637981	0.131452	0.169348	0.487485	0.766926	0.923125		0.999818	0.651664	0.248441	0.820827
F1LSM0|Usp24|2044|QRVSDQNSPVLPKKS		-0.0902863	-0.0597466	0.00269078	0.0269076		0.071877	0.0296854	-0.0049386	0.116611		0.119502	0.108295	0.11208	0.07248		0.0935466	0.129827	0.123486	0.087454		0.272973	0.484416	0.991998	0.805587		0.395831	0.818918	0.983267	0.0910669		0.14374		0.279923	0.789614	0.991968	0.841817		0.940026	0.530235	0.250211	0.667116	0.603376	0.954334		0.860552	0.603193	0.741935	0.899443
Q05695|L1cam|1183|GEYRSLESDNEEKAF		0.0402915	0.0346344	-0.00979128	0.0227347		0.101316	0.195458	-0.0412531	-0.0470096		0.117296	0.107869	0.127254	0.107944		0.124862	0.191412	0.213406	0.134294		0.842828	0.830499	0.974111	0.905238		0.352215	0.0229892	0.814897	0.710601		0.1457		0.880764	0.658998	0.983545	0.927929		0.995969	0.848551	0.930272	0.840819	0.980082	0.951797		0.665563	0.397599	0.290686	0.174176
Q05695|L1cam|1180;1183|ETFGEYRSLESDNEE;GEYRSLESDNEEKAF		-0.0660447	0.0443501	0.00979298	0.00537378		0.0644409	0.189366	0.310675	0.0279831		0.131552	0.142372	0.118784	0.186868		0.0865225	0.179151	0.560157	0.120712		0.836992	0.877635	0.984974	0.990282		0.847278	0.228471	0.0301208	0.910932		0.148451		0.824473	0.878553	0.627999	0.998545		0.816805	0.856008	0.798667	0.933877	0.953512	0.994169		0.749034	0.353644	0.916995	0.797548
Q99JD4|Clasp2|542;547|SREASRESSRDTSPV;RESSRDTSPVRSFQP		-0.00395555	0.00264981	-0.0660952	-0.171184		-0.0381916	0.000730458	-0.0132748	-0.0202533		0.0478454	0.0617767	0.173661	0.202406		0.126001	0.0666518	0.06305	0.0616122		0.990817	0.988771	0.493794	0.0112314		0.785375	0.999615	0.950275	0.865048		0.149453		0.933948	0.998469	0.968775	0.633191		0.995936	0.740629	0.100273	0.654554	0.219717	0.532995		0.899585	0.918926	0.917866	0.964815
Q9WUD9|Src|17|DASQRRRSLEPAENV		-0.0565353	0.0132599	-0.0339462	0.00366742		-0.137604	0.0766658	0.0583687	0.00873593		0.231432	0.100448	0.0413594	0.0750459		0.0474311	0.113422	0.0978994	0.0187496		0.580403	0.930351	0.789937	0.989246		0.0433139	0.339944	0.549073	0.942561		0.149827		0.737655	0.908481	0.861723	0.999577		0.698951	0.916928	0.620311	0.771683	0.980082	0.899966		0.0362716	0.05787	0.150365	0.951547
Q62696|Dlg1|232|ITLERGNSGLGFSIA		-0.0599929	-0.0418068	-0.0274023	-0.00986173		-0.0472036	0.00792327	-0.0933016	0.0420036		0.0354104	0.100651	0.0847179	0.0988993		0.0894871	0.103405	0.0545498	0.0344946		0.375299	0.544339	0.771059	0.941051		0.509561	0.996514	0.091947	0.511493		0.151337		0.984181	0.9004	0.893731	0.890437		0.961847	0.832151	0.57969	0.922042	0.859399	0.957598		0.666294	0.7139	0.276089	0.388651
Q9QZM5|Abi1|220|ARLGSQHSPGRTASL		0.11161	-0.0306492	0.0374555	-0.0800722		-0.0593216	-0.0797314	0.0557548	0.0202501		0.1195	0.0783222	0.089861	0.173406		0.0613295	0.137125	0.0691321	0.128286		0.1713	0.804621	0.770002	0.287998		0.5542	0.333162	0.596204	0.862896		0.152071		0.277442	0.955781	0.983545	0.820231		0.260732	0.669603	0.0503405	0.653952	0.831076	0.454571		0.999818	0.38682	0.515727	0.39836
G3V8V4|Cers2|341|KLVEDERSDREETES		0.0850057	0.153095	3.16768e-05	0.179212		0.129458	0.109075	-0.0286273	0.210198		0.264004	0.307454	0.338751	0.156952		0.164798	0.255917	0.123396	0.18081		0.7436	0.364888	0.999928	0.225013		0.503248	0.57356	0.944244	0.15799		0.161751		0.970603	0.998469	0.985976	0.994224		0.92925	0.83808	0.719529	0.602515	0.968932	0.630364		0.999818	0.611695	0.784514	0.753536
Q63633|Slc12a5|960|IQSITDESRGSIRRK		-0.0512366	-0.0280782	0.0268394	-0.131979		-0.0376875	-0.101187	0.0953165	0.0662714		0.124208	0.0934461	0.142847	0.249857		0.10339	0.0825058	0.099761	0.116039		0.734778	0.858866	0.883989	0.114445		0.846591	0.285438	0.356896	0.518452		0.170327		0.996139	0.918429	0.959486	0.571234		0.975831	0.718249	0.578454	0.78503	0.618748	0.351735		0.801098	0.401782	0.461556	0.252742
Q66HL2|Cttn|364;381|QARAKKQTPPASPSP;AEDRPPSSPIYEDAA		-0.0463239	0.230578	-0.179666	-0.0779917		-0.038861	0.020293	-0.0520936	-0.0636391		0.139751	0.393959	0.212194	0.185506		0.122977	0.215613	0.0956383	0.118899		0.886812	0.0724661	0.198654	0.631778		0.939636	0.990565	0.835588	0.72105		0.173688		0.996836	0.692581	0.931273	0.999577		0.192413	0.658334	0.906741	0.0332135	0.206501	0.819838		0.926333	0.97958	0.939056	0.882058
P60905|Dnajc5|10;12|DQRQRSLSTSGESLY;RQRSLSTSGESLYHV		0.0286759	0.134824	0.0627542	0.218614		-0.0212751	0.257104	-0.0589562	-0.0639405		0.370664	0.231521	0.154526	0.351418		0.13487	0.282306	0.139999	0.194987		0.960604	0.474231	0.83359	0.147455		0.992058	0.0901196	0.849921	0.777272		0.183143		0.963733	0.931817	0.959486	0.694993		0.837925	0.943436	0.431439	0.844361	0.873873	0.733538		0.283018	0.943984	0.904539	0.33535
P34058|Hsp90ab1|255|PKIEDVGSDEEDDSG		-0.022037	0.0516239	0.0375047	-0.0148111		-0.035823	0.123758	0.0726769	0.0386294		0.0598137	0.141976	0.108906	0.112075		0.0847509	0.114787	0.0947874	0.10028		0.906582	0.557202	0.746063	0.923734		0.777546	0.0608197	0.381037	0.663996		0.183206		0.990427	0.861645	0.983545	0.924644		0.650332	0.725985	0.961692	0.942398	0.711165	0.829619		0.123424	0.380628	0.513655	0.819548
P11960|Bckdha|333;343|TYRIGHHSTSDDSSA;DDSSAYRSVDEVNYW		-0.101682	-0.0117794	-0.151726	0.027293		-0.049706	-0.00428973	-0.207906	-0.108941		0.0808139	0.27289	0.126465	0.152299		0.125184	0.113505	0.292766	0.275497		0.560918	0.968015	0.287546	0.921642		0.871102	0.999615	0.101487	0.439828		0.184849		0.945096	0.998469	0.983545	0.879247		0.822061	0.885337	0.523755	0.560923	0.939619	0.517397		0.971375	0.520382	0.821383	0.463101
Q4V8C7|Prkra|18|PPLQREDSGTFSLGK		0.220543	0.0479479	-0.102834	-0.1978		-0.110379	-0.139625	-0.159319	-0.261778		0.304888	0.229116	0.230388	0.170483		0.250687	0.302248	0.491816	0.411031		0.361003	0.902436	0.764155	0.33168		0.751182	0.593339	0.553162	0.191784		0.192493		0.522184	0.882351	0.983545	0.985173		0.745646	0.389093	0.12269	0.722087	0.600199	0.912016		0.999818	0.94384	0.67554	0.980936
Q68FR9|Eef1d|133|APQTQHVSPMRQVEP		0.338746	-0.195423	-0.189286	-0.212576		0.00167444	-0.234455	-0.1145	-0.0309938		0.889564	0.161832	0.166651	0.212598		0.196644	0.322369	0.139603	0.145422		0.184915	0.481378	0.5334	0.379074		0.9971	0.367398	0.778453	0.936053		0.19635		0.603103	0.998469	0.983545	0.922532		0.141313	0.151988	0.0725267	0.99386	0.987964	0.988843		0.655777	0.858198	0.956895	0.886932
Q9WU82|Ctnnb1|552|QDTQRRTSMGGTQQQ		0.0584181	0.0214006	0.0165079	0.181477		-0.21575	-0.10152	-0.00102101	-0.00652657		0.2051	0.185213	0.190011	0.42205		0.115912	0.0846075	0.0988267	0.0702591		0.825625	0.939335	0.967881	0.140166		0.0852794	0.523863	0.998014	0.977429		0.196375		0.341142	0.878802	0.989108	0.78829		0.972571	0.915438	0.55686	0.990334	0.597879	0.594042		0.722722	0.33668	0.272704	0.803601
Q62950|Crmp1|521;522|APAPSAKSSPSKHQP;PAPSAKSSPSKHQPP		-0.0889166	0.170218	-0.00826893	-0.0918381		-0.0657953	0.0758238	-0.0347138	-0.0717684		0.120438	0.178594	0.171535	0.0891561		0.137451	0.152866	0.230877	0.179662		0.527711	0.10201	0.983098	0.408109		0.690474	0.576562	0.871015	0.569793		0.198426		0.985805	0.9004	0.983545	0.994237		0.106938	0.759767	0.988505	0.330143	0.166236	0.814412		0.479392	0.925995	0.983525	0.695053
Q5RKG9|Eif4b|422|RERSRTGSESSQTGT		0.00806704	0.0339063	0.111645	0.130234		-0.0148109	0.0785998	0.193032	0.100247		0.0823744	0.131701	0.192867	0.127231		0.128216	0.13298	0.326579	0.273938		0.986269	0.885058	0.470672	0.292864		0.992058	0.642701	0.123499	0.47148		0.199697		0.991417	0.998469	0.976762	0.99217		0.983951	0.729899	0.536694	0.779363	0.780083	0.98665		0.778192	0.321416	0.582559	0.747179
Q9JI66|Slc4a4|1026;1029|KKKKKKGSLDSDNDD;KKKGSLDSDNDDSDC		-0.00555544	0.137557	-0.176904	0.146616		-0.0327099	-0.023585	-0.0841316	0.0201386		0.216278	0.153971	0.2979	0.121737		0.159555	0.175092	0.0867881	0.233258		0.993603	0.30979	0.165364	0.223208		0.953687	0.972801	0.635571	0.921715		0.219449		0.985805	0.767125	0.960476	0.881622		0.594278	0.495291	0.409936	0.0988142	0.987964	0.122377		0.999818	0.882651	0.837387	0.896435
F7ENH8|Hdac2|422|IACDEEFSDSEDEGE		-0.0106441	0.00010762	0.00750769	-0.128934		0.12482	-0.122734	0.0855569	0.0379444		0.0487293	0.0418972	0.144998	0.243831		0.214848	0.164911	0.172522	0.113685		0.979773	0.999787	0.983098	0.195525		0.263074	0.254388	0.527356	0.802418		0.221458		0.642254	0.802745	0.960476	0.739373		0.993171	0.954178	0.452367	0.981846	0.589906	0.565714		0.0978448	0.894892	0.631259	0.321652
D3ZH75|Akt1s1|204|KRTEARSSDEENGPP		0.120123	-0.113086	-0.0416475	-0.104118		0.0520088	-0.00733808	0.0946185	0.068269		0.190075	0.217949	0.0678608	0.105778		0.166521	0.182752	0.139585	0.143863		0.320723	0.317575	0.825396	0.317771		0.781492	0.999615	0.464195	0.583013		0.221813		0.873767	0.861645	0.855767	0.724234		0.148211	0.407353	0.102973	0.748833	0.985287	0.87275		0.868155	0.882964	0.950675	0.723401
Q03555|Gphn|201;211|DELEDLPSPPPPLSP;PPLSPPPTTSPHKQT		-0.00955126	0.0232432	-0.132097	-0.00142384		0.00792722	0.083419	-0.0593483	0.0118818		0.107814	0.103189	0.210572	0.101444		0.0719254	0.100406	0.0531359	0.0545922		0.9757	0.858866	0.0650392	0.994058		0.992058	0.287852	0.545215	0.922474		0.223068		0.982718	0.918429	0.919419	0.994237		0.932026	0.364726	0.958332	0.20407	0.931937	0.355715		0.650623	0.676835	0.984096	0.349417
P09216|Prkce|346;350|SEDDRSKSAPTSPCD;RSKSAPTSPCDQELK		-0.0147507	0.000326626	0.0206377	-0.105633		-0.04519	0.0675531	-0.0526355	-0.0697741		0.0816635	0.0636043	0.0902227	0.070937		0.0900743	0.172205	0.147088	0.0747102		0.953006	0.997947	0.891166	0.110039		0.677716	0.400982	0.59129	0.355485		0.229359		0.938407	0.878553	0.918076	0.969039		0.983951	0.854156	0.387347	0.91335	0.484617	0.349522		0.348725	0.979556	0.87222	0.423452
P34058|Hsp90ab1|255;261|PKIEDVGSDEEDDSG;GSDEEDDSGKDKKKK		-0.0945351	0.0489996	0.0386396	0.067273		-0.0722662	0.175053	0.0133673	0.127292		0.0790097	0.244684	0.167177	0.1619		0.268477	0.127306	0.114405	0.185056		0.549584	0.793563	0.865689	0.636008		0.689292	0.119283	0.966345	0.288969		0.231168		0.991096	0.844368	0.983545	0.968503		0.552425	0.593803	0.341456	0.976228	0.973118	0.965107		0.162035	0.750809	0.233076	0.547515
P19332|Mapt|697;707|RENAKAKTDHGAEIV;GAEIVYKSPVVSGDT		-0.0612016	0.031647	-0.0579778	0.0275643		-0.0872101	-0.00918997	0.020529	0.0604863		0.0954096	0.0901458	0.049874	0.125351		0.113065	0.0867783	0.0702804	0.0888744		0.443276	0.740383	0.461476	0.758658		0.177411	0.994725	0.872988	0.371054		0.231712		0.942803	0.956711	0.870725	0.967793		0.436974	0.987045	0.337656	0.432389	0.989526	0.546383		0.524955	0.309378	0.0825269	0.899811
P19332|Mapt|705;707|DHGAEIVYKSPVVSG;GAEIVYKSPVVSGDT		-0.00729592	0.0161476	0.0817672	0.102825		0.0232939	0.0454816	0.0571947	0.0164891		0.0511555	0.0892361	0.173368	0.053704		0.0243166	0.111974	0.10069	0.119019		0.979637	0.902567	0.281157	0.104227		0.905347	0.614479	0.517858	0.878021		0.235215		0.933948	0.998469	0.983545	0.836204		0.95968	0.523597	0.251493	0.625393	0.578798	0.958252		0.982537	0.858198	0.970466	0.966447
P31016|Dlg4|418|LMNSSLGSGTASLRS		0.0816895	-0.069289	0.114111	-0.111683		0.0359179	-0.102233	-0.0369766	-0.121161		0.186031	0.264815	0.172541	0.197241		0.108008	0.0464638	0.214039	0.0839217		0.612287	0.651293	0.39327	0.32626		0.920485	0.43292	0.870177	0.298985		0.237721		0.945466	0.998469	0.848031	0.999577		0.507512	0.923118	0.219722	0.350511	0.916312	0.275903		0.527691	0.796494	0.354024	0.869713
P08050|Gja1|365|IVDQRPSSRASSRAS		0.107743	0.0866117	-0.0157231	0.0033427		-0.0130314	-0.00254293	0.173216	0.203117		0.137012	0.252475	0.0547463	0.0525185		0.0536563	0.0545702	0.260274	0.424774		0.55526	0.62598	0.970021	0.993454		0.992058	0.999615	0.229508	0.115622		0.240114		0.811786	0.954176	0.822297	0.774452		0.988442	0.691346	0.640896	0.715533	0.840131	0.98665		0.999818	0.443273	0.268242	0.584686
Q9WUD9|Src|75|NSSDTVTSPQRAGPL		0.0466577	-0.0812569	0.0379212	-0.0665731		0.0435512	-0.0648061	0.0081061	-0.00246902		0.172033	0.101025	0.0765052	0.0347981		0.0671238	0.0830075	0.0886972	0.0728055		0.6123	0.225876	0.702759	0.303628		0.649917	0.364448	0.9659	0.983991		0.247243		0.996836	0.998469	0.983545	0.882068		0.224628	0.965057	0.206333	0.281241	0.95627	0.421752		0.307862	0.841019	0.695249	0.664331
P48679|Lmna|392|ERLRLSPSPTSQRSR		-0.0177717	-0.264931	-0.0968327	-0.024522		-0.0511613	0.0327166	0.0569022	-0.0983802		0.26257	0.23096	0.174358	0.178598		0.175993	0.177035	0.240544	0.265632		0.97623	0.0459546	0.616418	0.941528		0.889627	0.9449	0.830633	0.548138		0.253328		0.981362	0.502386	0.905047	0.967793		0.30489	0.836177	0.98208	0.5128	0.390743	0.899361		0.854042	0.734111	0.875466	0.966303
B1WC02|Ctps1|574;575|YSDRSGSSSPDSEIT;SDRSGSSSPDSEITE		-0.0455215	0.0339558	-0.00465462	-0.00782048		-0.0126449	0.00118552	-0.154113	-0.127583		0.121089	0.151172	0.0856434	0.0931622		0.0759387	0.0762126	0.258787	0.180339		0.802539	0.832525	0.988865	0.981629		0.992058	0.999615	0.100476	0.169137		0.261606		0.957642	0.998469	0.785751	0.835894		0.751811	0.874822	0.829406	0.864519	0.899714	0.993741		0.999818	0.394391	0.435554	0.448908
P80386|Prkab1|108|SKLPLTRSQNNFVAI		-0.210626	0.0558381	-0.125835	-0.00662113		-0.171085	-0.0543636	-0.158064	-0.0186832		0.236418	0.257756	0.203587	0.323523		0.263301	0.214295	0.285015	0.106665		0.229866	0.836371	0.538585	0.989975		0.33599	0.864285	0.396316	0.942561		0.261606		0.97987	0.944852	0.983545	0.999577		0.334383	0.843261	0.379699	0.529331	0.910507	0.822868		0.781481	0.986155	0.560035	0.836331
F1M6U0|Wwc1|939|CRLNRSDSDSSTLSK		-0.0943087	0.158296	-0.208553	0.0223106		0.0429258	-0.00166723	-0.129145	0.0377844		0.0506381	0.270618	0.246186	0.305471		0.0883865	0.132984	0.322611	0.168357		0.655514	0.307268	0.149264	0.951052		0.932375	0.999615	0.466912	0.863797		0.267565		0.791893	0.829757	0.983545	0.999577		0.301018	0.742742	0.61965	0.0912884	0.7019	0.421577		0.987609	0.532957	0.987093	0.755107
Q62976|Kcnma1|1062|ALRGGYSTPQTLANR		-0.00701291	-0.051427	-0.0433158	0.0539318		-0.478327	-0.229103	0.0332447	0.111866		0.0532954	0.191868	0.119867	0.196604		0.781034	0.700184	0.176634	0.0818568		0.995294	0.916355	0.947202	0.920557		0.0392102	0.428788	0.9659	0.74309		0.273503		0.420915	0.944852	0.983545	0.993869		0.987093	0.963108	0.904328	0.992336	0.90624	0.937747		0.660782	0.188723	0.0799046	0.691568
P60905|Dnajc5|8;10|MADQRQRSLSTSGES;DQRQRSLSTSGESLY		-0.0338653	0.112864	-0.0460874	0.096634		-0.131504	0.0913594	-0.0126694	0.102459		0.119465	0.146966	0.14679	0.282923		0.107426	0.14241	0.245388	0.135181		0.912522	0.377662	0.825396	0.422252		0.298284	0.511171	0.96797	0.410616		0.285783		0.823019	0.998469	0.983545	0.999577		0.537992	0.971923	0.454691	0.446652	0.978362	0.603293		0.210594	0.612272	0.138283	0.753326
Q03555|Gphn|201;212|DELEDLPSPPPPLSP;PLSPPPTTSPHKQTE		0.0351233	0.0557635	-0.0834778	0.0622256		0.00845908	-0.0476469	0.00152446	0.0728281		0.124409	0.119001	0.108828	0.0667191		0.0523334	0.145793	0.11112	0.0540484		0.789057	0.504561	0.281922	0.388368		0.992058	0.600833	0.993409	0.317221		0.285907		0.947738	0.70631	0.878667	0.998545		0.970404	0.342596	0.834754	0.233561	0.985287	0.247201		0.752614	0.97958	0.58388	0.825478
Q05140|Snap91|313|SPATTVTSPNSTPAK		0.0174117	0.0261901	-0.00526082	0.0749326		-0.050152	-0.0160583	-0.0202387	0.04251		0.119654	0.031946	0.0560266	0.0838599		0.0634439	0.0756827	0.0523572	0.0185214		0.885692	0.722836	0.972051	0.105206		0.385863	0.881273	0.830633	0.439828		0.287455		0.626849	0.908481	0.983545	0.945524		0.987093	0.868371	0.446611	0.777461	0.695327	0.425463		0.812806	0.818826	0.185295	0.983771
F1M241|Dennd1a|539|RTLKESDSAEGDETE		-0.0336422	-0.050456	-0.0786308	-0.100744		-0.00910981	-0.00378078	0.150956	0.121604		0.338932	0.193016	0.118088	0.195354		0.0303895	0.0293248	0.142491	0.10812		0.911947	0.777848	0.609151	0.384906		0.992058	0.999615	0.206938	0.295257		0.302783		0.985805	0.998469	0.605529	0.631144		0.990251	0.885142	0.734158	0.923289	0.896869	0.976825		0.999818	0.425737	0.458898	0.551261
Q62844|Fyn|21|LTEERDGSLNQSSGY		-0.00966192	-0.0491772	0.0892355	0.0847923		0.0454108	-0.0439408	-0.039982	0.0671226		0.0433404	0.111382	0.0822054	0.0448839		0.153136	0.194722	0.140904	0.0784556		0.977497	0.639103	0.313277	0.276318		0.726195	0.698306	0.761798	0.438506		0.30993		0.859717	0.998469	0.765151	0.994224		0.908631	0.537138	0.421909	0.304808	0.394945	0.993304		0.573425	0.585807	0.899713	0.989155
P49797|Rgs3|713|SLRRRTHSEGSLLQE		-0.0941519	0.193165	0.0543342	-0.570163		0.00389109	-0.0216182	-0.102773	0.0212508		0.212515	0.397885	0.408608	0.944751		0.193522	0.251674	0.413975	0.366876		0.901315	0.613329	0.940437	0.0278667		0.995585	0.999615	0.860145	0.965324		0.30993		0.959892	0.938274	0.983545	0.619976		0.681775	0.854156	0.247652	0.837881	0.135376	0.233615		0.999818	0.901353	0.982618	0.943058
O88871|Gabbr2|783|VTSVNQASTSRLEGL		0.0220177	0.109823	-0.071307	-0.0941642		-0.194565	0.176865	0.00770566	0.0497543		0.162267	0.270988	0.0962616	0.231766		0.237964	0.431331	0.113324	0.0792089		0.971737	0.549678	0.775369	0.597209		0.208783	0.2524	0.983898	0.822592		0.319744		0.597289	0.998382	0.983545	0.888439		0.865064	0.810458	0.640303	0.504469	0.535064	0.98665		0.0801275	0.456084	0.258645	0.661612
A2RRU1|Gys1|653|PSLSRHSSPHQSEDE		-0.0351722	-0.0541662	-0.0345642	-0.18634		-0.0447601	-0.0169709	-0.0370481	-0.0971332		0.124931	0.123127	0.256022	0.16078		0.159421	0.159379	0.17681	0.147688		0.902381	0.743602	0.875279	0.0618243		0.857595	0.990565	0.865355	0.416636		0.321754		0.996836	0.998469	0.999257	0.912287		0.987533	0.997974	0.34563	0.948558	0.602987	0.526016		0.999818	0.989719	0.813418	0.964815
P18265:P18266|Gsk3a:Gsk3b|279:216|RGEPNVSYICSRYYR:RGEPNVSYICSRYYR		-0.000282743	-0.0612103	0.155031	-0.0105754		0.0924596	-0.0268958	0.00904733	-0.0602124		0.0687085	0.1839	0.19971	0.117736		0.169273	0.103092	0.176788	0.0966108		0.999093	0.63403	0.104448	0.972638		0.422451	0.909183	0.975823	0.606097		0.323946		0.793022	0.998469	0.803475	0.968573		0.850594	0.38415	0.960146	0.161072	0.872918	0.373141		0.520263	0.696987	0.27844	0.924689
P47942|Dpysl2|514;517;518|SVTPKTVTPASSAKT;PKTVTPASSAKTSPA;KTVTPASSAKTSPAK		-0.015964	-0.0136682	-0.103064	-0.0471434		-0.0107104	-0.006638	-0.0607154	-0.024744		0.0315831	0.0336868	0.169126	0.0692436		0.00942423	0.0111505	0.118201	0.140907		0.935387	0.911099	0.102323	0.506784		0.992058	0.999615	0.432284	0.787929		0.329441		0.996836	0.998469	0.973115	0.984181		0.996612	0.500165	0.789272	0.438108	0.873065	0.784011		0.999818	0.729781	0.924701	0.770149
Q9JJH5|Pfkfb2|469|PVRMRRNSFTPLSSS		0.110337	-0.152869	-0.112804	0.0041008		0.00396222	0.026325	-0.0471525	-0.092357		0.17723	0.220093	0.177587	0.126249		0.0659415	0.174757	0.183843	0.251835		0.459362	0.205868	0.42645	0.990282		0.995585	0.950415	0.831246	0.484028		0.330305		0.809689	0.701718	0.983545	0.912287		0.148264	0.266874	0.574635	0.891626	0.549243	0.72138		0.999818	0.87562	0.640283	0.851973
D4A6H8:Q5U302|Ctnna2:Ctnna1|622:656|DYDVRSRTSVQTEDD:DFDVRSRTSVQTEDD		0.0660367	0.0138404	0.0638574	-0.173084		-0.0350211	-0.148959	0.0355172	-0.105089		0.312585	0.171325	0.192862	0.218847		0.260168	0.145353	0.147534	0.064459		0.788878	0.963054	0.771377	0.162995		0.952918	0.279067	0.908467	0.474756		0.333498		0.845071	0.788719	0.983545	0.967793		0.946321	0.994776	0.186279	0.873782	0.515854	0.336085		0.723845	0.847241	0.782018	0.537676
D3ZN85:A4L9P5|Hipk2:Hipk1|361:352|SKAVCSTYLQSRYYR:SKAVCSTYLQSRYYR		-0.0826149	-0.0207832	0.00982296	-0.0601173		0.170971	0.13248	0.0698034	-0.00067359		0.198974	0.180572	0.103184	0.132038		0.198091	0.266161	0.170191	0.188779		0.637984	0.934676	0.982344	0.706267		0.158538	0.302414	0.70727	0.997534		0.336373		0.34094	0.774918	0.983545	0.970318		0.904368	0.757148	0.929316	0.923289	0.934973	0.880855		0.986414	0.706982	0.339239	0.885966
P08413|Camk2b|367|KNSSAITSPKGSLPP		-0.013257	0.0400103	-0.00479663	0.00616062		0.0139345	0.0345358	0.0728056	0.0286886		0.0811326	0.0383905	0.0648181	0.0540664		0.0664213	0.0788081	0.0680463	0.0430783		0.917688	0.461176	0.974111	0.961384		0.935171	0.554224	0.120772	0.612615		0.338686		0.895139	0.998469	0.759362	0.970906		0.599174	0.95311	0.821204	0.626374	0.8003	0.968418		0.928225	0.509958	0.884242	0.782388
B2RYG6|Otub1|16|QKQEPLGSDSEGVNC		-0.0617787	-0.0447607	-0.0215576	-0.0444748		-0.018307	-0.00441533	-0.0331347	0.0367364		0.0994883	0.0762372	0.0681473	0.0935294		0.0166918	0.0483874	0.069303	0.0651542		0.293889	0.446309	0.815116	0.402591		0.893715	0.999615	0.654786	0.534196		0.346757		0.823019	0.924885	0.983545	0.746446		0.961066	0.749911	0.857764	0.84377	0.999483	0.919313		0.999818	0.927284	0.501161	0.872625
P35565|Canx|553;563|KLEEKQKSDAEEDGG;EEDGGTGSQDEEDSK		-0.046008	-0.0106232	-0.0880304	0.0511476		-0.0831197	0.0342153	-0.040267	0.00962777		0.0393668	0.166243	0.136643	0.0978361		0.0968891	0.0365278	0.0990817	0.128115		0.685087	0.947966	0.277754	0.539684		0.303189	0.772638	0.729818	0.936053		0.353815		0.916833	0.963504	0.976762	0.959628		0.915861	0.83359	0.364891	0.57465	0.757843	0.302074		0.341287	0.825614	0.410658	0.706669
Q812E9|Gpm6a|256;267|QKYEDIKSKEEQELH;QELHDIHSTRSKERL		0.228018	0.127881	-0.0433934	0.0575474		-0.0139541	-0.0113069	-0.0967306	-0.0605802		0.350965	0.387904	0.149893	0.159477		0.0896551	0.068069	0.216714	0.134756		0.135918	0.440046	0.882687	0.784858		0.992058	0.999615	0.641027	0.762485		0.358585		0.506485	0.872317	0.983545	0.912287		0.825699	0.277445	0.432658	0.517114	0.884355	0.841675		0.999818	0.833872	0.881603	0.864787
F1M9C3|Braf|347|GQRDRSSSAPNVHIN		-0.118669	0.0646758	0.00302371	0.064696		-0.0892992	0.0284016	0.0685413	-0.0727047		0.101771	0.154755	0.134184	0.216635		0.13403	0.147614	0.140923	0.165912		0.308029	0.62598	0.993305	0.585878		0.470731	0.906257	0.633233	0.52781		0.366433		0.970111	0.998469	0.976762	0.81517		0.279203	0.557303	0.184512	0.783447	0.999817	0.868069		0.551372	0.365181	0.946091	0.915668
P35465|Pak1|222|DVATSPISPTENNTT		0.0300715	0.041936	0.0597379	-0.0523236		0.0209598	-0.0437099	-0.0171792	-0.0948127		0.0741924	0.118367	0.133426	0.0832639		0.0499291	0.0738345	0.115231	0.150586		0.840335	0.668902	0.505598	0.506784		0.936536	0.654814	0.921556	0.174311		0.36838		0.996836	0.793492	0.908128	0.952224		0.988442	0.879519	0.442413	0.923289	0.553818	0.438557		0.703849	0.847241	0.262074	0.924689
P13668:A0A096MK73|Stmn1:RGD1565395|38:38|SVPEFPLSPPKKKDL:SVPEFPLSPPKKKDL		-0.0155036	-0.0268691	0.0117494	0.0866883		-0.067897	-0.0364896	0.0130363	0.0207977		0.0561404	0.038663	0.0981491	0.114111		0.146804	0.102868	0.0377501	0.0411063		0.932096	0.784275	0.937472	0.128268		0.317937	0.668535	0.936996	0.818292		0.372745		0.822829	0.998469	0.999257	0.878419		0.985005	0.870007	0.230858	0.775627	0.354835	0.610183		0.89391	0.471668	0.324845	0.784269
P47942|Dpysl2|514;517;522|SVTPKTVTPASSAKT;PKTVTPASSAKTSPA;PASSAKTSPAKQQAP		-0.0199069	0.0380045	-0.00222485	-0.0249337		-0.198247	-0.0281268	0.0195231	0.00812488		0.165195	0.200279	0.0975859	0.0978396		0.170498	0.238407	0.102173	0.119189		0.954932	0.824766	0.994852	0.903696		0.0361028	0.913129	0.94419	0.960858		0.373687		0.484095	0.956711	0.983545	0.985098		0.880979	0.954964	0.981938	0.870774	0.844674	0.971663		0.318589	0.166166	0.145453	0.900735
P31016|Dlg4|295|PTSPRRYSPVAKDLL		0.0266408	0.00324657	-0.0443348	0.0703373		0.239436	0.0498283	0.0986983	-0.0478179		0.136051	0.269587	0.212217	0.238705		0.150589	0.303452	0.199939	0.175739		0.955926	0.991561	0.875279	0.706267		0.0727411	0.858472	0.62187	0.819611		0.383208		0.574046	0.998469	0.918291	0.912287		0.988442	0.854156	0.873405	0.892867	0.886795	0.80574		0.471723	0.631824	0.138283	0.929049
P97834|Gps1|454|KSPPREGSQGELTPA		-0.0165827	-0.0447091	0.00601515	-0.026972		0.0715966	-0.107194	-0.00394875	-0.0369664		0.124185	0.1171	0.0624298	0.129991		0.127044	0.110576	0.105708	0.0663944		0.944344	0.651293	0.982344	0.806164		0.405378	0.129788	0.983579	0.697682		0.391884		0.685815	0.908481	0.989108	0.998545		0.948721	0.916928	0.947297	0.745952	0.95606	0.919119		0.0866644	0.612272	0.313301	0.533576
O35987|Nsfl1c|140|AVERVTKSPGETSKP		0.0391681	-0.163974	-0.00651332	-0.0290871		0.0649792	-0.224722	0.0269514	0.0226832		0.384336	0.295785	0.125083	0.103281		0.268711	0.25112	0.0851904	0.102222		0.926217	0.30531	0.990259	0.930673		0.829319	0.112094	0.944639	0.925955		0.394458		0.993668	0.998469	0.983545	0.984181		0.486146	0.916928	0.798667	0.568465	0.727489	0.98665		0.204124	0.937531	0.896752	0.420362
P09216|Prkce|350|RSKSAPTSPCDQELK		0.0667101	-0.0325815	0.104658	0.0430129		0.0416056	0.024292	-0.0360016	-0.0310917		0.0760214	0.114234	0.0811945	0.0440405		0.133473	0.116957	0.201862	0.0927404		0.514413	0.794192	0.198654	0.657714		0.757925	0.888735	0.796713	0.776938		0.419426		0.963036	0.940865	0.691897	0.888439		0.537992	0.857818	0.875978	0.304733	0.696186	0.814412		0.999818	0.632276	0.577778	0.800287
P08050|Gja1|255|HATTGPLSPSKDCGS		-0.065057	0.0105781	-0.0516254	0.0175277		0.103617	0.0753175	0.0825635	-0.0407812		0.149561	0.162869	0.144525	0.145882		0.184549	0.132387	0.0570702	0.104556		0.625432	0.958049	0.723052	0.932575		0.31101	0.495867	0.476024	0.745091		0.420808		0.441793	0.944852	0.817742	0.948325		0.766569	0.962881	0.57969	0.755767	0.987581	0.825112		0.990681	0.94576	0.286233	0.984478
P19332|Mapt|573|NVRSKIGSTENLKHQ		0.015873	-0.0983751	0.336258	-0.0592753		0.109157	0.0172005	-0.223197	-0.00318461		0.407821	0.315608	0.626346	0.298067		0.0820741	0.113512	0.392832	0.22676		0.983832	0.784458	0.136286	0.885397		0.792828	0.999615	0.39999	0.994782		0.422986		0.941138	0.980496	0.481708	0.991142		0.904759	0.466307	0.857961	0.246472	0.968932	0.351735		0.942156	0.399944	0.800478	0.680581
D3ZN39|Usp8|681|SKLKRSYSSPDITQA		0.0187644	0.158039	-0.0996876	-0.0462276		-0.170803	-0.028237	0.0381069	-0.0609707		0.268594	0.145586	0.196068	0.217019		0.182822	0.168717	0.212869	0.290058		0.973148	0.294663	0.600646	0.836884		0.250319	0.964545	0.907406	0.748928		0.428018		0.626849	0.762884	0.918291	0.999577		0.674416	0.724299	0.798216	0.278623	0.498018	0.938681		0.646243	0.393779	0.65545	0.899443
D4A229:Q9WTQ1|Prkd3:Prkd1|391:403|EEPVKTISPSTSNNI:EDSNRTISPSTSNNI		0.0570157	-0.00269823	-0.00477252	-0.00226378		-0.0665036	-0.110205	-0.0190002	-0.0196061		0.135742	0.0686538	0.033088	0.0349428		0.183289	0.185733	0.0438571	0.0482689		0.580403	0.987774	0.984694	0.990517		0.468832	0.125464	0.91406	0.864845		0.429194		0.506485	0.715154	0.985976	0.993869		0.773789	0.729899	0.62975	0.993028	0.999483	0.993726		0.85803	0.80003	0.737556	0.628742
D3ZH75|Akt1s1|203|EKRTEARSSDEENGP		0.0408964	0.0692399	-0.0127746	-0.125315		-0.0204616	-0.020902	0.0053087	-0.0570136		0.116003	0.200304	0.155149	0.11538		0.0944328	0.0673187	0.117578	0.104343		0.800773	0.488068	0.958383	0.109637		0.965167	0.934137	0.983505	0.569495		0.431433		0.85703	0.844368	0.983545	0.912946		0.961048	0.809015	0.146174	0.619905	0.207965	0.55612		0.999818	0.921364	0.834212	0.935459
Q62976|Kcnma1|925|PPGMDRSSPDNSPVH		0.0113005	0.041901	-0.0316234	-0.157815		0.206648	-0.017999	-0.0482824	-0.0744718		0.0937505	0.149706	0.267791	0.266603		0.33876	0.238606	0.174882	0.170291		0.983431	0.877635	0.926949	0.27389		0.15785	0.999615	0.868676	0.694077		0.432138		0.626849	0.998469	0.989108	0.959628		0.983951	0.920242	0.442413	0.824548	0.534559	0.787022		0.366944	0.287292	0.163374	0.958979
Q66X93|Snd1|425|VDYIRPASPATETVP		-0.0687665	-0.0996931	-0.0204657	0.00544567		-0.0218304	-0.00396324	-0.08944	-0.0490744		0.208277	0.0855652	0.130004	0.138269		0.0359122	0.0257567	0.164507	0.111329		0.543907	0.265761	0.914272	0.98688		0.955379	0.999615	0.354983	0.637656		0.438117		0.902757	0.819648	0.953067	0.945524		0.952559	0.83359	0.585474	0.634248	0.589363	0.958252		0.999818	0.721592	0.881052	0.708363
P20272|Cnr1|426|TAQPLDNSMGDSDCL		-0.120061	0.0366578	-0.0291901	0.242488		-0.241703	0.0473458	-0.021935	0.0896021		0.221046	0.283283	0.336371	0.288506		0.203113	0.576597	0.167652	0.183305		0.703279	0.928056	0.959392	0.204751		0.25522	0.941259	0.967932	0.737486		0.438796		0.887649	0.998469	0.998175	0.922532		0.778609	0.867753	0.184677	0.894209	0.671522	0.531145		0.410135	0.580297	0.247316	0.929049
Q66HL2|Cttn|364;380|QARAKKQTPPASPSP;PAEDRPPSSPIYEDA		-0.0156233	0.0366673	-0.00099574	0.0583826		-0.039037	0.0499751	-0.179261	-0.00915139		0.199813	0.208005	0.250528	0.098943		0.096766	0.138165	0.0975317	0.131666		0.971737	0.840432	0.999089	0.661079		0.888516	0.771305	0.0858368	0.960328		0.442355		0.985327	0.998469	0.75341	0.948325		0.913534	0.964627	0.68507	0.888342	0.959762	0.887854		0.73534	0.475523	0.899147	0.26498
P19332|Mapt|509;513|SGERSGYSSPGSPGT;SGYSSPGSPGTPGSR		0.0445011	0.0371717	0.0992159	-0.0768347		0.0724699	0.0191659	0.0610309	0.0116975		0.147991	0.13565	0.0953368	0.0814463		0.0758659	0.271625	0.0799242	0.0754999		0.795625	0.797389	0.335333	0.412384		0.53449	0.959217	0.634116	0.936676		0.461761		0.963733	0.998469	0.983545	0.887755		0.995969	0.818533	0.35638	0.748568	0.578798	0.28219		0.855285	0.970853	0.716939	0.900058
P46462|Vcp|748|RFARRSVSDNDIRKY		-0.0289963	0.0259727	0.0763587	0.0500034		0.0675477	0.0494391	0.0315819	0.0149965		0.155625	0.10271	0.101388	0.0456081		0.155281	0.068963	0.104958	0.0579578		0.854904	0.830499	0.359998	0.54048		0.432579	0.5934	0.810599	0.895034		0.467054		0.626849	0.998469	0.97683	0.970318		0.790818	0.449325	0.471759	0.74251	0.930339	0.943413		0.999818	0.858198	0.683501	0.951547
P21818|Stmn2|62|ELILKPPSPISEAPR		0.04616	0.150238	-0.145106	0.159324		-0.0303601	0.0332564	0.00181633	0.100985		0.35591	0.331876	0.251269	0.28386		0.0497983	0.114008	0.152038	0.200018		0.911947	0.385242	0.445013	0.303723		0.987434	0.958019	0.996429	0.586918		0.473917		0.920921	0.931817	0.931273	0.981388		0.831749	0.547376	0.665684	0.259	0.990446	0.279015		0.941975	0.952405	0.62566	0.959768
Q03348|Ptpra|179;183|KKYKQAGSHSNSFRL;QAGSHSNSFRLSNGR		0.0281431	0.0138322	-0.0718902	-0.0700386		-0.0774448	-0.0418474	0.0408367	-0.063289		0.11556	0.154167	0.0724214	0.142201		0.182982	0.0805386	0.158276	0.0466322		0.897474	0.939335	0.499086	0.432645		0.452546	0.753538	0.780845	0.511684		0.484545		0.673864	0.954176	0.851584	0.999577		0.988323	0.575753	0.442557	0.597993	0.690431	0.994169		0.936954	0.437201	0.945151	0.724833
Q03555|Gphn|201;207;211|DELEDLPSPPPPLSP;PSPPPPLSPPPTTSP;PPLSPPPTTSPHKQT		0.0370648	0.0473274	-0.0159082	0.0274632		0.0219494	0.0208456	-0.0119882	0.0300655		0.0401222	0.0279903	0.0615006	0.0629507		0.0876843	0.0533271	0.0311405	0.0754783		0.521678	0.32506	0.848371	0.601916		0.782467	0.766622	0.907787	0.560949		0.486384		0.958289	0.963809	0.992912	0.999577		0.983337	0.560402	0.916373	0.422033	0.894296	0.725022		0.999818	0.73377	0.939056	0.810261
Q99JD4|Clasp2|547|RESSRDTSPVRSFQP		-0.0167969	-0.0053514	-0.170173	-0.0126443		0.185596	-0.128806	-0.179865	-0.0465452		0.348959	0.340306	0.334182	0.193286		0.277417	0.266314	0.278261	0.204226		0.982774	0.989641	0.452969	0.985652		0.383557	0.587243	0.413857	0.871161		0.490162		0.737655	0.954176	0.998106	0.994237		0.995969	0.728793	0.989467	0.654554	0.993746	0.790837		0.295609	0.203438	0.41366	0.943058
P15384|Kcna3|461|SCQHLSSSAEELRKA		-0.087196	0.0339356	-0.00888601	-0.0920398		0.0798357	0.1059	0.0097364	0.0633168		0.177109	0.178981	0.157336	0.246445		0.11988	0.129518	0.101444	0.160302		0.549584	0.858529	0.982344	0.412084		0.588711	0.374872	0.977956	0.634543		0.493923		0.561635	0.954176	0.985976	0.78829		0.604187	0.773343	0.983214	0.868784	0.61224	0.816039		0.999818	0.792801	0.951261	0.755107
P12368|Prkar2a|97|SKFTRRVSVCAETFN		0.0605131	-0.0154499	-0.0537206	0.041091		-0.0107654	-0.0129943	-0.0270074	0.0758737		0.0761652	0.0529257	0.130102	0.0482977		0.173093	0.139243	0.0694535	0.028824		0.502835	0.907402	0.553766	0.621979		0.992058	0.973352	0.834759	0.284736		0.529561		0.764632	0.998469	0.983545	0.969039		0.614195	0.360434	0.886667	0.802558	0.766926	0.529441		0.999818	0.943984	0.415671	0.959768
Q05764|Add2|606|TPASPVQSPTRAGTK		0.0723166	0.0108441	-0.0397496	0.0144585		0.0643215	-0.00190916	-0.0303136	0.00318976		0.0806475	0.0840229	0.138815	0.0998027		0.111628	0.0641662	0.0728337	0.0313046		0.318193	0.932857	0.662323	0.90681		0.367519	0.999615	0.77854	0.977304		0.542288		0.996836	0.998469	0.986484	0.994237		0.679399	0.308781	0.56229	0.692349	0.990446	0.786589		0.618812	0.386384	0.553463	0.902306
P04775|Scn2a|554;558|TYEKRFSSPHQSLLS;RFSSPHQSLLSIRGS		-0.0540872	0.0935431	-0.0348848	-0.0357085		-0.0489411	-0.0789243	0.120606	0.0038198		0.133279	0.214264	0.222009	0.213003		0.092912	0.170445	0.106402	0.130808		0.796126	0.463299	0.873493	0.841101		0.825572	0.569989	0.332013	0.985004		0.547068		0.996836	0.692581	0.821022	0.984181		0.500751	0.954178	0.938402	0.520748	0.610662	0.99786		0.999818	0.373985	0.810497	0.384069
P31016|Dlg4|73|ITLERGNSGLGFSIA		-0.00625864	-0.0442434	-0.0295302	0.0486091		-0.0155851	-0.00284494	-0.048907	0.0565158		0.0578344	0.107117	0.0956508	0.0892607		0.0865502	0.103317	0.0389422	0.0877941		0.979733	0.54636	0.768777	0.444984		0.954608	0.999615	0.530392	0.37448		0.548763		0.995134	0.948188	0.983545	0.998545		0.84775	0.885806	0.567121	0.923634	0.458374	0.566889		0.999818	0.838803	0.438365	0.80172
P47942|Dpysl2|518;522|KTVTPASSAKTSPAK;PASSAKTSPAKQQAP		-0.0816395	-0.0602149	-0.023529	-0.032425		0.00105678	-0.0481767	-0.0841245	0.0170644		0.17139	0.0612238	0.0797787	0.146667		0.0994815	0.0911896	0.123636	0.178578		0.433554	0.563251	0.897071	0.792046		0.995585	0.68398	0.39335	0.897769		0.552132		0.779335	0.998469	0.962164	0.953738		0.975831	0.786064	0.735624	0.849119	0.931541	0.988843		0.857475	0.620444	0.935882	0.909151
Q9WV63|Kif2a|134|SSAQQNGSVSDISPV		-0.260938	-0.169659	0.0675155	-0.0232941		-0.0535209	-0.00546871	0.803279	0.475297		0.564376	0.452731	0.2688	0.28195		0.369823	0.317496	2.03359	1.08485		0.814558	0.867881	0.969779	0.989975		0.992058	0.999615	0.171027	0.44557		0.557398		0.950782	0.998469	0.857274	0.901165		0.988442	0.831552	0.81897	0.859973	0.951644	0.983969		0.999818	0.38632	0.576386	0.524259
P47942|Dpysl2|517;522|PKTVTPASSAKTSPA;PASSAKTSPAKQQAP		-0.0610637	0.0315679	-0.0436854	0.0389738		-0.0809104	0.0773499	-0.0898098	0.0176162		0.16608	0.12765	0.151993	0.157104		0.0824878	0.170158	0.207415	0.105888		0.694598	0.856922	0.802626	0.789369		0.526083	0.520995	0.466383	0.912131		0.577491		0.988603	0.996252	0.983545	0.994224		0.703099	0.954178	0.521936	0.715533	0.987644	0.796239		0.341658	0.982789	0.546698	0.423452
P19332|Mapt|707;715|GAEIVYKSPVVSGDT;PVVSGDTSPRHLSNV		-0.126029	-0.133794	-0.0627631	0.166299		-0.0423406	-0.015366	-0.0319911	-0.0177453		0.219425	0.267871	0.236135	0.490928		0.0707344	0.0542505	0.146285	0.0358026		0.537389	0.446309	0.820802	0.270842		0.948536	0.999615	0.937873	0.942793		0.582292		0.906581	0.93055	0.983545	0.851422		0.996409	0.880602	0.161048	0.840819	0.318294	0.473959		0.999818	0.989719	0.948181	0.978232
P04775|Scn2a|553;554|LTYEKRFSSPHQSLL;TYEKRFSSPHQSLLS		0.0475247	0.0538141	0.0749825	-0.000890073		-0.0603851	0.0707976	-0.114059	-0.0126648		0.247903	0.144298	0.168758	0.156777		0.20226	0.101152	0.115738	0.119146		0.826381	0.737437	0.606953	0.997157		0.735444	0.617131	0.354891	0.942561		0.603931		0.773731	0.998469	0.715509	0.999577		0.995969	0.933067	0.806009	0.942398	0.877297	0.839913		0.525703	0.858198	0.830264	0.416515
Q03555|Gphn|201;207;213|DELEDLPSPPPPLSP;PSPPPPLSPPPTTSP;LSPPPTTSPHKQTED		0.0290853	0.0279675	-0.00431273	-0.0353642		0.025544	-0.0348438	-0.052748	0.0160782		0.0658348	0.0328903	0.0586009	0.0657572		0.0641919	0.0880504	0.0931816	0.105026		0.749221	0.722054	0.982344	0.570517		0.797826	0.62228	0.401971	0.841904		0.621076		0.996836	0.802745	0.932707	0.888439		0.996612	0.809443	0.415956	0.785843	0.604036	0.879787		0.573425	0.403611	0.941194	0.932041
Q63633|Slc12a5|963|ITDESRGSIRRKNPA		-0.024779	-0.00921159	0.0577428	-0.03494		-0.0122513	-0.0583187	0.0610946	0.0450876		0.121813	0.0643122	0.118448	0.040153		0.177226	0.0676674	0.11155	0.0998771		0.891496	0.952403	0.541802	0.718183		0.992058	0.504443	0.51604	0.609538		0.623303		0.993668	0.953174	0.998175	0.874964		0.983951	0.595298	0.948704	0.642384	0.923504	0.587459		0.838384	0.625511	0.655069	0.448908
P09216|Prkce|368|NNIRKALSFDNRGEE		-0.0191024	-0.00146305	0.146147	0.0718304		0.0724568	0.0595717	0.0725853	-0.208868		0.44386	0.301325	0.146445	0.235987		0.135313	0.250115	0.278516	0.302996		0.979637	0.996101	0.522182	0.781955		0.858593	0.872947	0.830017	0.24892		0.650093		0.916833	0.998469	0.983545	0.752508		0.993912	0.69022	0.779389	0.684532	0.906929	0.928141		0.999818	0.999752	0.281426	0.98549
P27682|Scg5|139|APDTAEFSREFQLDQ		0.0693796	0.0995689	-0.011824	-0.0218325		-0.0134583	0.000134005	-0.180144	0.0950002		0.339986	0.36313	0.159423	0.150391		0.133282	0.160353	0.157348	0.220762		0.809204	0.598378	0.9824	0.95629		0.992058	0.999615	0.25701	0.589298		0.651489		0.900291	0.952809	0.902099	0.917128		0.983951	0.838992	0.71814	0.716303	0.765595	0.991621		0.999818	0.565618	0.681296	0.628742
Q9Z2L0|Vdac1|104|LTFDSSFSPNTGKKN		0.0824564	-0.0573345	0.0179738	0.0970246		0.0650611	-0.167077	-0.0286668	-0.0155299		0.171933	0.127116	0.250403	0.152242		0.142703	0.473203	0.0787067	0.0901762		0.728555	0.805772	0.967881	0.557408		0.819287	0.261311	0.941877	0.946882		0.660527		0.996836	0.931817	0.983545	0.9178		0.683212	0.868371	0.961692	0.814832	0.657458	0.888851		0.332919	0.790184	0.767268	0.725896
Q99JE6|Plcb3|1105|LDRKRNNSISEAKTR		-0.118194	-0.154958	-0.106553	0.630215		0.055882	-0.0409358	-0.250884	0.260783		0.668172	0.740756	0.290079	1.12824		0.31202	0.53291	0.51215	1.29969		0.93936	0.858127	0.926949	0.177246		0.992058	0.999615	0.760448	0.676176		0.697781		0.954183	0.998469	0.983545	0.924644		0.995969	0.992808	0.281721	0.974215	0.436634	0.471324		0.999818	0.805286	0.838533	0.909869
P48679|Lmna|390|EEERLRLSPSPTSQR		0.0323164	-0.184402	-0.140476	-0.071864		0.0757246	-0.0845838	-0.000140402	-0.0424933		0.219982	0.172545	0.566542	0.208672		0.200535	0.171859	0.1533	0.251759		0.957567	0.341767	0.540416	0.777937		0.837044	0.763471	0.999683	0.878021		0.705158		0.980363	0.972339	0.959098	0.995856		0.553415	0.668929	0.735472	0.923634	0.835168	0.936803		0.70548	0.877212	0.720177	0.899443
Q78PB6|Ndel1|198|TRKSAPSSPTLDCEK		0.141099	0.00787671	-0.03092	-0.117414		-0.0162013	0.0222271	-0.0161718	-0.0211729		0.228773	0.130984	0.112632	0.0615634		0.244896	0.283777	0.172535	0.171618		0.326988	0.979147	0.910549	0.34541		0.992058	0.976998	0.9659	0.916537		0.706336		0.656398	0.998469	0.989108	0.919956		0.623348	0.484751	0.115142	0.90172	0.678013	0.840595		0.987609	0.999947	0.986541	0.935459
P19490|Gria1|863|TSTLPRNSGAGASGG		0.0340919	0.0589429	-0.124516	-0.0508037		0.0543528	-0.0431846	0.0308718	-0.0986508		0.125206	0.0653735	0.258771	0.19137		0.108739	0.329047	0.153535	0.189525		0.924313	0.765909	0.413692	0.781955		0.836648	0.866565	0.920938	0.48832		0.707097		0.994624	0.918429	0.875853	0.981388		0.983951	0.538872	0.694926	0.41792	0.749327	0.879787		0.768959	0.956443	0.437977	0.866622
B1WC02|Ctps1|575|SDRSGSSSPDSEITE		-0.0486343	-0.0563901	0.130702	0.0974685		-0.0447823	0.050347	0.0383169	0.0733491		0.176105	0.0832953	0.425415	0.181922		0.0883575	0.118654	0.181008	0.208593		0.880363	0.796808	0.425981	0.523445		0.914668	0.84625	0.901467	0.669599		0.71223		0.996836	0.924885	0.968775	0.994237		0.995969	0.517906	0.484641	0.449383	0.630903	0.965107		0.804459	0.811551	0.611496	0.983771
Q03555|Gphn|207;213|PSPPPPLSPPPTTSP;LSPPPTTSPHKQTED		0.00178562	0.0710105	0.0162975	0.0210114		0.0960793	-0.0513592	-0.0158847	0.0117888		0.0718373	0.144451	0.0707016	0.073543		0.194985	0.0688911	0.0818115	0.232439		0.995696	0.494949	0.940437	0.904806		0.329602	0.677153	0.94635	0.93543		0.716409		0.745773	0.736794	0.983545	0.999577		0.778609	0.956104	0.916373	0.779363	0.858961	0.993353		0.30447	0.499085	0.561588	0.913824
P34058|Hsp90ab1|226|KEREKEISDDEAEEE		-0.0195664	0.0589919	-0.0531592	0.0433357		-0.0482932	0.0329209	-0.0441137	0.122361		0.102923	0.108879	0.128719	0.242166		0.207394	0.158326	0.213508	0.144748		0.961926	0.718938	0.775947	0.790762		0.834579	0.899316	0.834204	0.284736		0.719861		0.978613	0.998469	0.993473	0.927929		0.821785	0.918291	0.74859	0.600631	0.978362	0.786589		0.789298	0.996601	0.297837	0.827226
Q02294|Cacna1b|425|KRAATKKSRNDLIHA		-0.0955517	0.0138638	-0.0299819	0.0295978		0.0418312	0.0535544	0.0358324	-0.0156371		0.168271	0.0607123	0.175831	0.134178		0.150923	0.105744	0.117922	0.0802244		0.348452	0.940765	0.856367	0.825925		0.794182	0.652135	0.82367	0.910932		0.722634		0.542687	0.996574	0.959486	0.967793		0.537992	0.759662	0.315328	0.822616	0.967257	0.843103		0.999818	0.989719	0.721316	0.958979
D4A4T0|Stub1|20;24|LGTGGGGSPDKSPSA;GGGSPDKSPSAQELK		0.00933305	0.111629	-0.0243606	0.0175706		0.0443967	0.0053082	-0.0254364	-0.172091		0.14748	0.241047	0.187259	0.170497		0.176908	0.140673	0.343766	0.260399		0.985864	0.511799	0.947202	0.964969		0.923096	0.999615	0.946828	0.224323		0.729897		0.97987	0.9325	0.999257	0.818846		0.813214	0.937612	0.978692	0.624922	0.824373	0.958418		0.999818	0.858198	0.297941	0.95537
P21818|Stmn2|50;62|KQINKRASGQAFELI;ELILKPPSPISEAPR		0.104627	0.103948	-0.00841655	-0.10777		0.0356726	0.0698479	0.000104205	-0.0331005		0.183469	0.212459	0.136713	0.13144		0.200016	0.189834	0.351643	0.165307		0.568993	0.523383	0.985277	0.453889		0.953687	0.73222	0.999683	0.875053		0.735523		0.916251	0.998469	0.996292	0.961828		0.997389	0.725985	0.260422	0.677791	0.446042	0.828392		0.999818	0.935771	0.794152	0.885958
P47863|Aqp4|276|AAQQTKGSYMEVEDN		0.0311335	-0.0259707	-0.135588	0.174505		0.0456502	-0.0151185	-0.113991	0.0785682		0.259947	0.232781	0.432799	0.230275		0.14328	0.30562	0.216364	0.320935		0.962637	0.947966	0.573397	0.337824		0.959669	0.999615	0.666558	0.749327		0.745778		0.996836	0.998469	0.989108	0.967694		0.964332	0.69022	0.630765	0.785843	0.63844	0.370509		0.979106	0.686333	0.939696	0.879182
D4A4T0|Stub1|20|LGTGGGGSPDKSPSA		0.0923732	-0.0433031	0.0440391	-0.00975836		0.0433263	0.0205043	-0.104504	-0.0169142		0.165885	0.166327	0.140603	0.187295		0.103258	0.0996853	0.262187	0.158964		0.521888	0.807993	0.825396	0.978854		0.865744	0.973352	0.428909	0.925955		0.758701		0.933948	0.967414	0.829345	0.999577		0.550051	0.871107	0.560225	0.699764	0.93956	0.903573		0.999818	0.460374	0.773366	0.659004
P09216|Prkce|344;350|SPSEDDRSKSAPTSP;RSKSAPTSPCDQELK		-0.132772	-0.150808	0.137456	0.121272		-0.202086	-0.00565289	-0.0744892	-0.0477258		0.213975	0.275487	0.594775	0.309359		0.424645	0.386822	0.442089	0.17447		0.747528	0.639103	0.71406	0.702085		0.510792	0.999615	0.883724	0.900629		0.770042		0.971525	0.963809	0.935418	0.928368		0.995969	0.598949	0.497739	0.5128	0.633238	0.991621		0.746686	0.852621	0.733047	0.942512
Q9WU49|Carhsp1|30;32;41|TPRARDRSPSPLRGN;RARDRSPSPLRGNVV;LRGNVVPSPLPTRRT		-0.011781	-0.0643712	0.054929	-0.065175		-0.0685105	-0.0186532	0.0203395	0.0509493		0.199528	0.178308	0.138276	0.125688		0.194003	0.131632	0.0783041	0.0689253		0.977497	0.60835	0.715993	0.560804		0.615605	0.971388	0.937687	0.681364		0.772826		0.894086	0.994225	0.983545	0.852083		0.89034	0.787935	0.755842	0.496328	0.999483	0.603293		0.893176	0.668384	0.424894	0.914213
O88506|Stk39|379;380|KVRRVPGSSGHLHKT;VRRVPGSSGHLHKTE		0.00107257	0.0075164	-0.00577386	0.0668304		-0.10106	-0.0092381	-0.0661242	0.115898		0.117602	0.130697	0.164525	0.25827		0.267114	0.225054	0.148748	0.162569		0.997693	0.980819	0.990085	0.673001		0.532522	0.999615	0.749063	0.386957		0.773802		0.832535	0.998469	0.983545	0.981388		0.996409	0.986311	0.768609	0.972649	0.887029	0.880122		0.78443	0.930416	0.222568	0.902306
P15431:P63138|Gabrb1:Gabrb2|434:434|GRIRRRASQLKVKIP:SRLRRRASQLKITIP		-0.0128063	0.115853	0.0496663	0.0557075		0.0593774	-0.0337734	0.0294887	0.178151		0.418924	0.150235	0.24106	0.144269		0.234915	0.171701	0.282083	0.279847		0.983431	0.577237	0.881597	0.829574		0.892021	0.962864	0.947224	0.294039		0.775288		0.935795	0.890713	0.989108	0.927929		0.781965	0.889203	0.820898	0.866891	0.919251	0.993726		0.870275	0.957261	0.688582	0.920247
Q03555|Gphn|201;207;212|DELEDLPSPPPPLSP;PSPPPPLSPPPTTSP;PLSPPPTTSPHKQTE		-0.0231099	0.0247613	-0.0423116	0.00782222		-0.00594454	0.0287818	-0.0339141	0.013195		0.0349604	0.0315257	0.0726171	0.0284719		0.109611	0.0840268	0.0787845	0.071892		0.815743	0.743602	0.503262	0.951056		0.992058	0.68644	0.635672	0.865048		0.779619		0.958961	0.998469	0.985976	0.999577		0.695538	0.88755	0.720241	0.459052	0.929818	0.719597		0.808372	0.838883	0.855386	0.618643
Q66HL2|Cttn|364;370|QARAKKQTPPASPSP;QTPPASPSPQPAEDR		-0.247246	0.079513	-0.0712492	0.0457995		-0.0324478	0.00594615	0.00228529	0.401828		0.363168	0.479344	0.25001	0.354909		0.301458	0.304198	0.710115	1.01796		0.611831	0.903719	0.931507	0.961297		0.992058	0.999615	0.998034	0.246057		0.786113		0.882748	0.998469	0.983545	0.881622		0.694263	0.851717	0.59769	0.848014	0.983672	0.951752		0.999818	0.97958	0.408641	0.997764
Q62881|Nol3|149|SEAVQPRTPEEPELE		-0.112658	-0.0172484	0.0138639	-0.0436288		0.0166324	0.107131	0.0401023	-0.0372237		0.165196	0.141277	0.0502585	0.0223706		0.142777	0.40221	0.192322	0.104202		0.470111	0.947966	0.970455	0.815942		0.992058	0.451811	0.869681	0.841202		0.791364		0.750831	0.861645	0.983545	0.999577		0.781965	0.636075	0.747712	0.922479	0.957377	0.910955		0.780154	0.955029	0.83151	0.878599
Q6JE36|Ndrg1|330|LMRSRTASGSSVTSL		-0.0505983	-0.157403	-0.0784976	0.167522		0.0271571	-0.0745893	-0.0269556	-0.157529		0.338043	0.437738	0.199098	0.600638		0.205636	0.277494	0.267446	0.132005		0.942642	0.559664	0.84875	0.480545		0.992058	0.865531	0.9659	0.52788		0.798305		0.953222	0.998469	0.983545	0.771815		0.913534	0.965247	0.524786	0.882503	0.48164	0.65526		0.915347	0.941141	0.624955	0.95537
Q62888|Nlgn2|714;719|ELRCRRLSPPGGSGS;RLSPPGGSGSGVPGG		0.0873469	0.0816536	-0.068038	-0.0491016		-0.0133364	0.0804973	0.0822857	0.0266159		0.214133	0.185578	0.233391	0.318033		0.175811	0.159262	0.217574	0.0797154		0.668644	0.658029	0.765873	0.80918		0.992058	0.668804	0.682746	0.901311		0.804291		0.852897	0.998586	0.905047	0.961057		0.996612	0.58991	0.521017	0.551689	0.696434	0.986685		0.806862	0.76658	0.891484	0.997112
P15387|Kcnb1|484|KVQDNHLSPNKWKWT		0.0389025	0.0319111	-0.00646097	-0.00551618		0.0209038	-0.0223327	0.0142459	0.0427456		0.120117	0.0349155	0.0502357	0.0684519		0.0707414	0.0671981	0.0912696	0.0822498		0.616629	0.671788	0.969779	0.974421		0.872471	0.818722	0.91026	0.484582		0.820208		0.960261	0.864443	0.983545	0.901165		0.99256	0.728717	0.620266	0.74199	0.817489	0.994602		0.756807	0.972961	0.845987	0.830447
D4A6H8:Q5U302|Ctnna2:Ctnna1|622;623:656;657|DYDVRSRTSVQTEDD;YDVRSRTSVQTEDDQ:DFDVRSRTSVQTEDD;FDVRSRTSVQTEDDQ		0.0565378	0.00906708	-0.0608554	-0.137601		-0.0796236	-0.0397385	0.0336724	0.00893728		0.136537	0.0761508	0.290544	0.107563		0.434152	0.176322	0.0900138	0.100664		0.848386	0.978928	0.80018	0.317771		0.724693	0.901396	0.920167	0.968968		0.823501		0.779331	0.998469	0.968775	0.878419		0.959548	0.723053	0.330736	0.822304	0.659051	0.887103		0.996828	0.71214	0.730823	0.884934
Q5XIT1|Mapre3|162|TAVPQRTSPTGPKNM		0.0324397	-0.0568539	0.00772584	-0.0402917		-0.00308995	-0.00774591	-0.00218014	-0.0613345		0.124561	0.135159	0.113668	0.147139		0.100128	0.0825985	0.0717945	0.0516139		0.825439	0.518533	0.971678	0.656662		0.995585	0.999615	0.99112	0.445114		0.824783		0.922248	0.953174	0.989108	0.986733		0.553415	0.908252	0.526155	0.656873	0.95627	0.851446		0.999818	0.999338	0.648827	0.985324
P47942|Dpysl2|512;518;522|EVSVTPKTVTPASSA;KTVTPASSAKTSPAK;PASSAKTSPAKQQAP		0.0315265	0.0879354	0.0330503	0.0634461		-0.0430994	0.140658	0.0613529	0.107084		0.465726	0.373209	0.0947841	0.0780787		0.187076	0.311001	0.135858	0.0885797		0.95564	0.718938	0.934995	0.79684		0.955379	0.472335	0.848616	0.589298		0.827532		0.933948	0.998469	0.985976	0.990062		0.960678	0.995839	0.926872	0.894683	0.975936	0.978362		0.592553	0.803559	0.593846	0.899443
P11960|Bckdha|333;338|TYRIGHHSTSDDSSA;HHSTSDDSSAYRSVD		0.0641492	-0.0704324	-0.00190178	0.00138272		-0.0163643	-0.0383729	-0.0275071	-0.0309184		0.151127	0.150226	0.0455227	0.0378447		0.249205	0.12007	0.0506964	0.0579525		0.589932	0.482265	0.994852	0.995997		0.988291	0.786461	0.872988	0.803379		0.850602		0.799247	0.998469	0.983545	0.981388		0.384667	0.753554	0.66288	0.695371	0.757843	0.993353		0.999818	0.969805	0.94434	0.976828
F1M9C3|Braf|483|KTLGRRDSSDDWEIP		0.0395698	0.0595174	-0.021447	0.0552428		-0.0587264	-0.0343989	-0.0249319	-0.036811		0.100761	0.121108	0.0510752	0.177368		0.141235	0.100312	0.14166	0.239433		0.845797	0.639103	0.922974	0.633746		0.690474	0.851385	0.91026	0.787484		0.859898		0.764632	0.866493	0.998175	0.888439		0.983951	0.806585	0.939304	0.67069	0.993338	0.807709		0.999818	0.903676	0.91972	0.980477
Q03555|Gphn|201|DELEDLPSPPPPLSP		0.0682324	0.00921553	-0.01033	0.0303638		0.050097	-0.0395155	-0.0442148	0.0353244		0.187796	0.160049	0.155871	0.0530676		0.10121	0.122756	0.0720704	0.151641		0.575198	0.963071	0.970021	0.825472		0.7332	0.786721	0.766516	0.775674		0.860812		0.988059	0.9752	0.983545	0.999577		0.832683	0.705969	0.813507	0.934638	0.95627	0.916124		0.649889	0.597275	0.945151	0.988554
P31424|Grm5|870|NLWKRRGSSGETLRY		0.0177779	-0.0593492	0.152425	0.192934		0.0305073	0.031915	0.0214413	0.171916		0.260633	0.19273	0.361942	0.77791		0.204195	0.291057	0.271098	0.279332		0.983431	0.897037	0.664125	0.453889		0.992058	0.998602	0.97862	0.535583		0.863681		0.996836	0.998469	0.983545	0.999577		0.962538	0.837419	0.666084	0.657827	0.665919	0.982075		0.999818	0.996601	0.757685	0.98994
Q66HL2|Cttn|364;368|QARAKKQTPPASPSP;KKQTPPASPSPQPAE		-0.00629089	0.0698627	-0.141231	0.0492437		-0.0155145	0.14696	-0.103214	-0.0380393		0.421808	0.188956	0.321883	0.232775		0.381085	0.248694	0.285231	0.232821		0.995144	0.830488	0.586066	0.893329		0.992058	0.53194	0.742422	0.90083		0.867052		0.996836	0.998469	0.984355	0.974275		0.946387	0.783707	0.882764	0.55934	0.981908	0.724212		0.731496	0.867533	0.963319	0.590704
Q03555|Gphn|207|PSPPPPLSPPPTTSP		0.0319004	0.0895489	0.047807	0.0347792		-0.0162539	-0.0160746	-0.00812105	0.0497204		0.071778	0.201048	0.0760439	0.115914		0.169742	0.19792	0.180112	0.113352		0.898904	0.419921	0.77118	0.81843		0.992058	0.985222	0.980832	0.697666		0.873534		0.92199	0.844368	0.983545	0.998545		0.865064	0.956939	0.988046	0.85759	0.862991	0.988843		0.999818	0.986155	0.71897	0.983916
Q76JQ2|Flcn|62|SSRVRAHSPAEGAST		0.0269288	-0.106541	0.106267	0.0720939		0.0571716	-0.0810197	0.0736652	-0.0705013		0.115881	0.231836	0.322085	0.372476		0.23639	0.364525	0.200184	0.223393		0.971492	0.653981	0.687018	0.774424		0.915829	0.776631	0.820207	0.77428		0.878493		0.993668	0.998469	0.985976	0.912287		0.792117	0.868371	0.898101	0.503843	0.678013	0.976825		0.760108	0.981524	0.684823	0.75794
M0R9N5|Adam22|879|RFRPRSNSTETLSPA		0.00956823	0.0137662	0.073893	0.00185019		0.0110816	0.0283298	-0.015775	-0.138381		0.212744	0.306298	0.262869	0.192551		0.107522	0.180449	0.106113	0.13319		0.983431	0.962658	0.71406	0.99643		0.992058	0.955156	0.9659	0.3007		0.886252		0.997313	0.998469	0.968775	0.878419		0.996612	0.854156	0.97843	0.840819	0.985287	0.888671		0.999818	0.952405	0.462521	0.930326
P35565|Canx|561;563|DAEEDGGTGSQDEED;EEDGGTGSQDEEDSK		-0.0184627	0.0595994	0.0349755	-0.00512919		0.0192063	0.0660214	-0.0514265	-0.0458056		0.175981	0.201609	0.151688	0.153671		0.102528	0.150543	0.0593828	0.147514		0.955926	0.653658	0.84988	0.989246		0.987434	0.60497	0.751496	0.728183		0.891009		0.947452	0.998469	0.935257	0.980886		0.775534	0.84203	0.950194	0.923289	0.825507	0.929172		0.90985	0.758717	0.721902	0.637653
P29476|Nos1|280;283;293|PYSEKEQSPTSGKQS;EKEQSPTSGKQSPTK;QSPTKNGSPSRCPRF		-0.0662459	-0.099364	0.0841596	0.0516892		0.0216146	-0.0131639	0.0371732	0.0521082		0.229929	0.228643	0.153204	0.106807		0.0412896	0.120856	0.135105	0.439652		0.805757	0.567595	0.688946	0.804993		0.992058	0.999615	0.909002	0.795319		0.898354		0.882748	0.961676	0.983545	0.999577		0.9818	0.61779	0.60153	0.464498	0.65278	0.96861		0.999818	0.977372	0.924701	0.926451
Q71RJ2|Cacng2|249|RSTEPSHSRDASPVG		0.0421274	0.0435905	0.00651754	0.0229884		-0.0880809	-0.0115041	0.00848099	0.0210469		0.163409	0.288793	0.0493415	0.0380688		0.094763	0.177052	0.0666109	0.108955		0.830732	0.775595	0.984008	0.904806		0.452407	0.999615	0.979577	0.889522		0.919366		0.626849	0.970378	0.999257	0.999577		0.996612	0.895042	0.922897	0.87207	0.957664	0.981514		0.756682	0.628506	0.471838	0.958979
Q5U318|Pea15|116|KDIIRQPSEEEIIKL		-0.013574	0.0617425	0.0691033	-0.0530793		0.0870895	-0.0707529	0.0172489	-0.0118131		0.088308	0.232702	0.112612	0.283326		0.319201	0.177164	0.179243	0.241638		0.982255	0.784458	0.770458	0.801627		0.690474	0.746988	0.9659	0.960328		0.93707		0.858144	0.878553	0.983545	0.986617		0.893365	0.829305	0.887389	0.988291	0.769145	0.786589		0.582343	0.858198	0.700326	0.852646
O35147|Bad|171|KGLPRPKSAGTATQM		0.064745	-0.0107048	0.016921	0.0302751		-0.083884	-0.00836476	0.0197949	-0.163689		0.331042	0.146986	0.20139	0.224377		0.230472	0.117392	0.354807	0.644203		0.906546	0.984098	0.982344	0.956489		0.858594	0.999615	0.975265	0.481968		0.972496		0.857779	0.998469	0.999257	0.888439		0.953594	0.939628	0.939236	0.96677	0.96194	0.991691		0.967759	0.858198	0.853513	0.974335
O54857|Pten|385|RYSDTTDSDPENEPF		-0.129778	-0.0754934	0.0577466	-0.0241418		-0.0274187	-0.00912155	0.0213385	-0.0274069		0.239644	0.275731	0.254934	0.351427		0.0399097	0.401906	0.288682	0.232287		0.612287	0.793563	0.873493	0.961279		0.992058	0.999615	0.966345	0.926843		0.976095		0.899921	0.998469	0.983545	0.999577		0.969609	0.634258	0.735968	0.723341	0.945036	0.918804		0.999818	0.932928	0.99994	0.967481
D3ZKF7|Epb4.1|60|LKASNGDTPTHEDLT		0.0419121	0.0223683	-0.0181526	-0.00504338		-0.00934354	-0.00862254	-0.00361836	0.0177588		0.157197	0.107403	0.0406608	0.0427873		0.0273348	0.0209887	0.106222	0.13951		0.668818	0.840323	0.897071	0.982669		0.992058	0.998504	0.983579	0.860076		0.98648		0.838244	0.993404	0.983545	0.984181		0.969609	0.69022	0.668497	0.779363	0.903594	0.975995		0.999818	0.983783	0.838533	0.985196
Q63881|Kcnd2|552|VSGSHRGSVQELSTI		0.0319452	0.00187358	-0.0233477	-0.0354481		-0.00155238	0.0154064	-0.0372521	-3.23958e-06		0.115805	0.0774287	0.0972627	0.147786		0.180654	0.105735	0.0779252	0.097877		0.852101	0.99153	0.884949	0.743868		0.995585	0.969204	0.787714	0.999947		0.987526		0.938407	0.998469	0.985976	0.974275		0.949132	0.783404	0.597302	0.89965	0.886878	0.98665		0.999818	0.868493	0.993232	0.830675
O88778|Bsn|3498|PPMRSQASEEESPVS		1.15925	0.525714	0.185962	0.262641		1.22761	1.07302	0.840907	0.565713		0.182096	0.167617	0.236342	0.140909		0.096487	0.159311	0.19715	0.112249		4.23338e-17	2.65367e-07	0.0797373	0.00603259		2.42425e-18	7.50076e-16	1.39297e-12	6.44188e-08		5.88739e-25		0.883113	0.00499317	0.000114503	0.254428		2.01983e-05	6.73946e-10	1.51183e-08	0.030757	0.179816	0.840595		0.434658	0.00636624	2.99346e-06	0.276506
P47942|Dpysl2|537|PVRNLHQSGFSLSGA		1.17531	0.628945	0.142452	0.418598		1.492	1.0886	0.578101	0.421195		0.211729	0.179569	0.190754	0.12658		0.190768	0.251616	0.121194	0.206527		1.08539e-15	7.52709e-08	0.301287	0.000101636		2.72778e-19	1.72244e-14	3.12547e-07	0.000109075		6.95762e-24		0.17249	0.0567478	0.22188	0.999577		0.00113334	2.79114e-09	2.37004e-06	0.00550853	0.394086	0.206672		0.0151403	6.01315e-08	5.63255e-09	0.00504702
D3ZAS2|Sgsm1|229;230|LCIQKRHSSGSMDDR;CIQKRHSSGSMDDRP		0.749666	0.656009	0.483479	0.316839		0.78823	0.850435	0.803925	0.549445		0.248332	0.107856	0.223775	0.167837		0.0502453	0.142229	0.0996984	0.116344		5.68883e-12	5.39221e-10	4.48687e-07	0.000415427		4.44992e-13	6.60511e-14	1.36976e-12	3.97374e-08		6.96801e-23		0.950221	0.610426	0.259031	0.53525		0.717181	0.0775695	0.000809016	0.330539	0.0429479	0.421752		0.851431	0.965368	0.0843489	0.903346
O70441|Syn3|519|PVQGRSTSQQGEEPQ		1.15255	1.05567	0.774118	0.443553		1.31325	1.4131	0.994972	0.623578		0.24959	0.222766	0.25605	0.212623		0.276291	0.242568	0.299731	0.305687		2.93194e-11	5.39221e-10	5.9524e-07	0.00248096		2.41405e-13	3.84215e-14	1.05766e-09	3.11794e-05		7.02455e-22		0.795014	0.502386	0.854181	0.878419		0.871891	0.148294	0.000746408	0.330143	0.021214	0.278138		0.854674	0.231305	0.000908523	0.173138
O70441|Syn3|540|PHLNKSQSLTNSLST		0.44765	0.256975	0.266154	0.27464		0.52891	0.40697	0.389273	0.252829		0.0877728	0.0679668	0.10259	0.0789088		0.0625922	0.0494401	0.0722322	0.139918		3.16461e-12	3.04036e-06	1.29323e-06	7.46016e-07		8.03062e-15	2.57245e-11	1.63968e-10	4.02406e-06		7.02455e-22		0.626849	0.333404	0.605529	0.984181		0.0252239	0.0283439	0.0238936	0.958368	0.942419	0.986685		0.189175	0.11364	0.000225796	0.941314
Q9JIR4|Rims1|346|RRLEKGRSQDYSDRP		1.27663	0.646838	0.321865	0.611563		1.22686	1.10876	0.953085	0.593544		0.300431	0.282668	0.20044	0.235983		0.130216	0.213599	0.217174	0.228591		4.03055e-14	2.58007e-06	0.0185902	5.75054e-06		6.92902e-14	1.89016e-12	2.20217e-10	1.03233e-05		8.15143e-22		0.960261	0.180417	0.0500127	0.998545		0.00199307	1.39698e-06	0.000397182	0.180627	0.95627	0.291276		0.760164	0.257023	0.000654747	0.693416
O08678|Mark1|666|KFVRRDPSEGEASGR		0.548795	0.451508	0.295684	0.116346		0.852879	0.815958	0.662518	0.297735		0.153906	0.175375	0.0571429	0.152236		0.0961673	0.0861136	0.225211	0.111679		1.51704e-09	2.64618e-07	0.000345356	0.195341		2.80133e-15	1.81562e-14	1.64983e-11	0.000299239		8.1598e-22		0.0571942	0.0455058	0.0991018	0.638801		0.650465	0.0591496	0.000242132	0.332407	0.0229167	0.294628		0.951883	0.187512	4.35761e-06	0.44943
O88778|Bsn|3495;3505|RARPPMRSQASEEES;SEEESPVSPLGRPRP		0.764179	0.442858	0.387749	0.430767		0.817119	0.7212	0.717506	0.430468		0.164861	0.129414	0.161109	0.0793787		0.123697	0.188664	0.201394	0.269941		3.92676e-11	1.47381e-05	0.000111219	1.81426e-05		2.39984e-12	1.37589e-10	2.25633e-10	2.09758e-05		4.18311e-20		0.930904	0.347665	0.285603	0.999577		0.0491538	0.0130193	0.0206716	0.833948	0.981908	0.939917		0.730249	0.689666	0.00635272	0.991936
Q9JKS6|Pclo|1469|DSSESENSPVVRRKR		0.0152184	-0.465871	-0.371939	-0.546031		0.0240488	-0.436303	-0.321781	-0.537696		0.109953	0.166609	0.108991	0.115721		0.102514	0.0956536	0.106009	0.0427555		0.953416	5.39221e-10	1.16312e-07	2.054e-11		0.917652	1.21496e-09	1.75381e-06	1.70634e-11		9.50154e-20		0.996836	0.998469	0.970774	0.999577		3.17102e-06	4.79703e-05	5.7214e-08	0.482753	0.658041	0.175956		6.09413e-06	0.000259986	6.70051e-08	0.480572
O88778|Bsn|2581|IADSSVQTDDEEGEG		-0.00117322	0.656163	0.861954	0.702885		-0.152443	0.469714	0.667447	0.450474		0.115003	0.148244	0.1733	0.190371		0.112145	0.161375	0.26732	0.143173		0.997215	2.83915e-09	3.4141e-12	5.01817e-10		0.178638	1.76685e-06	9.22504e-10	7.74082e-06		4.10097e-19		0.626849	0.659783	0.720092	0.526605		1.46783e-05	1.77752e-08	1.35748e-06	0.278508	0.905951	0.504116		2.25813e-05	6.01315e-08	1.91013e-05	0.399
G3V984|Bsn|1220|TGPRSQGSFEYQDTQ		1.65301	1.08031	0.722238	0.526822		1.77202	1.37493	1.50158	0.913633		0.336946	0.256451	0.280511	0.211061		0.683458	0.518034	0.305678	0.309741		8.01395e-11	2.81016e-06	0.00117957	0.0174812		4.89157e-12	6.18466e-09	9.3723e-10	4.30636e-05		5.46225e-19		0.928819	0.805484	0.259031	0.752508		0.139781	0.00438493	0.000361689	0.428153	0.237731	0.814412		0.350084	0.593975	0.00635272	0.890607
P09951|Syn1|508|PLPQRLPSPTAAPQQ		-0.495182	-0.547656	-0.100814	-0.0596107		-0.749875	-0.9607	-0.441318	-0.517059		0.285266	0.147854	0.179992	0.112752		0.169733	0.171604	0.124584	0.130718		1.68871e-06	2.57041e-07	0.471362	0.679908		2.92581e-11	3.33095e-14	1.2123e-05	8.40879e-07		8.63636e-19		0.275963	0.0567478	0.2703	0.0425845		0.923346	0.00830598	0.00211029	0.00550853	0.0035735	0.944952		0.233024	0.0488743	0.133676	0.00183757
Q1AAU6|Asap1|925|TETSHHLSLDRANIP		1.09925	0.726736	0.373467	0.544264		1.11568	1.26665	0.877367	0.458327		0.17883	0.256957	0.16704	0.439939		0.273389	0.155143	0.263905	0.312584		2.70396e-10	4.93531e-06	0.0194071	0.000339296		7.78406e-11	3.29928e-12	6.50377e-08	0.00285917		8.63636e-19		0.996836	0.180417	0.285603	0.970318		0.177849	0.00113987	0.0117472	0.222218	0.666917	0.728747		0.723922	0.452606	0.00245083	0.236313
Q9QXY2|Srcin1|1046|PPPPPRRSFPSSHGL		0.481614	0.434349	0.405797	0.242984		0.665721	0.620541	0.764455	0.586224		0.193746	0.239405	0.162631	0.097364		0.118978	0.167429	0.159227	0.178683		1.98363e-06	1.47381e-05	4.57809e-05	0.012646		4.45847e-10	3.59855e-09	3.18718e-11	4.01282e-08		9.15167e-19		0.506485	0.658998	0.259031	0.165609		0.937807	0.790349	0.104303	0.922042	0.389607	0.485667		0.943518	0.684956	0.692119	0.592903
D3ZYS7|G3bp1|231|EDVQKSASPAPADVA		0.0280165	-0.563268	-0.320777	-0.481654		-0.0119083	-0.47404	-0.417933	-0.531214		0.107487	0.107528	0.137522	0.188418		0.0437923	0.0666109	0.158134	0.127301		0.894436	2.86713e-10	1.80743e-05	3.78608e-09		0.992058	2.25311e-09	6.50377e-08	3.60354e-10		1.10504e-18		0.926821	0.844368	0.89389	0.953599		5.79154e-07	0.00103137	2.37004e-06	0.0467069	0.694157	0.291879		2.4937e-05	0.000128788	1.86079e-06	0.829892
O88778|Bsn|3498;3505|PPMRSQASEEESPVS;SEEESPVSPLGRPRP		0.901093	0.399192	0.65776	0.539036		0.73894	0.590182	0.99874	0.660408		0.170021	0.222881	0.235676	0.211937		0.186094	0.321013	0.209525	0.216151		3.98191e-10	0.00230205	9.41183e-07	3.00438e-05		2.50536e-08	3.92624e-06	3.47241e-11	9.3394e-07		1.60569e-18		0.731491	0.765278	0.547218	0.912287		0.0134285	0.355487	0.0553143	0.302602	0.699405	0.80574		0.649348	0.276329	0.78045	0.103312
O88778|Bsn|1087;1093;1099|RRRERSKTPPSNLSP;KTPPSNLSPIEDASP;LSPIEDASPTEELRQ		-0.0713663	-0.384167	-0.424523	-0.152101		-0.0273357	-0.400793	-0.316299	-0.276587		0.0805818	0.0826235	0.0977469	0.0520803		0.114951	0.0978263	0.0814294	0.0847606		0.311584	5.39221e-10	2.82566e-11	0.00439623		0.823481	5.886e-11	3.01585e-08	9.3394e-07		1.69588e-18		0.857779	0.998469	0.710252	0.619976		0.000182931	8.46362e-06	0.365837	0.761629	0.0149837	0.00552666		6.24424e-06	0.000195002	0.000950306	0.547515
Q62950|Crmp1|542|HQSNFSLSGAQIDDN		1.21673	0.535351	0.279347	0.398842		1.44632	1.08706	0.622008	0.499362		0.196749	0.442001	0.24547	0.162838		0.318904	0.190772	0.268345	0.2795		2.93194e-11	0.000803077	0.113978	0.010648		8.06575e-14	4.26181e-10	8.01321e-05	0.00142047		1.69588e-18		0.649536	0.180417	0.644821	0.959628		0.0056519	3.95955e-05	0.000263792	0.42187	0.782779	0.849453		0.190378	0.000268412	2.34273e-05	0.137028
Q811U3|Erc1|37|LGHRRTNSTGGSSGN		0.809516	0.756339	0.535569	0.530241		0.804362	0.775613	0.782986	0.508968		0.15042	0.21467	0.195667	0.242148		0.207906	0.402195	0.18137	0.157691		1.31728e-08	9.3963e-08	6.18983e-05	5.5245e-05		6.58483e-09	2.12961e-08	2.57932e-08	0.000118916		5.96716e-18		0.996836	0.998469	0.762557	0.998545		0.957622	0.297962	0.173983	0.410283	0.477589	0.993726		0.999818	0.967632	0.152985	0.989155
M0R480|Sybu|198;201|PSHKSGSSPPSPREK;KSGSSPPSPREKDLV		0.0625496	-0.442205	-0.367944	-0.465786		0.0346409	-0.439889	-0.351204	-0.459224		0.11502	0.157643	0.185606	0.105198		0.0806175	0.0993306	0.0912618	0.0805018		0.567511	1.54509e-08	6.10369e-07	3.56457e-09		0.834579	5.45795e-09	1.29943e-06	6.15735e-09		1.08905e-17		0.957023	0.998469	0.983545	0.999577		4.27991e-06	3.1639e-05	6.64881e-07	0.639657	0.942419	0.610632		1.12139e-05	0.000154132	2.22839e-06	0.669315
O88778|Bsn|241;245|KSQQQLHSPALSPAH;QLHSPALSPAHSPAK		-0.980721	-1.05074	-0.425452	0.0608086		-1.36852	-1.66103	-0.985849	-1.05626		0.294051	0.353179	0.385361	0.226015		0.516289	0.420199	0.217326	0.396125		3.68091e-06	1.18849e-06	0.0568823	0.889717		7.48798e-10	5.86392e-12	2.82075e-06	9.3394e-07		1.68558e-17		0.506485	0.289038	0.522251	0.0119475		0.96978	0.11901	0.000379806	0.0750716	0.000933657	0.247201		0.513198	0.33668	0.377232	0.0831765
P47942|Dpysl2|542|HQSGFSLSGAQIDDN		1.13601	0.636625	0.0654691	0.30855		1.51058	1.2149	0.539514	0.360309		0.250363	0.312138	0.427636	0.253429		0.29861	0.31841	0.204447	0.245916		1.0117e-09	0.000197512	0.859764	0.0769243		1.69614e-13	1.37589e-10	0.00131224	0.0412237		1.68558e-17		0.388562	0.180417	0.481708	0.987798		0.0755827	1.48807e-05	0.000525377	0.0391639	0.389607	0.586766		0.36173	6.75293e-05	3.14248e-06	0.0218174
D3ZAS2|Sgsm1|633|AKCSSGASLDSHLHR		0.60336	0.566183	0.240338	0.195644		0.78217	1.01597	0.623391	0.453281		0.183426	0.149734	0.272066	0.16906		0.192457	0.295982	0.125022	0.22936		1.36261e-06	4.93531e-06	0.0663058	0.122553		1.16671e-09	1.63129e-12	5.12247e-07	0.000154439		1.76586e-17		0.635402	0.132627	0.327989	0.638801		0.973195	0.0640839	0.0180282	0.123807	0.115393	0.95503		0.290219	0.549483	0.0684931	0.0831765
P09951|Syn1|664|PQLNKSQSLTNAFNL		0.523754	0.153209	0.134769	0.202784		0.814352	0.330236	0.171508	0.143553		0.157918	0.075975	0.08243	0.105606		0.103879	0.225566	0.0990139	0.102963		3.98191e-10	0.05717	0.109187	0.00638723		6.06706e-16	7.67976e-06	0.0298011	0.0741531		1.76586e-17		0.0435751	0.509623	0.983545	0.929118		0.00121137	0.000298452	0.00262112	0.936217	0.854243	0.811277		2.08816e-05	4.49306e-08	2.89041e-08	0.364171
G3V9U1|Agap1|205|GLESRADSIGSGRAI		0.483754	0.256517	0.167691	0.0987238		0.760735	0.576487	0.529775	0.232422		0.141766	0.173116	0.238299	0.125881		0.100375	0.108363	0.0813806	0.169696		1.47885e-07	0.00384864	0.0803015	0.318434		3.54956e-13	1.261e-09	1.42091e-08	0.00838678		1.79046e-17		0.118505	0.14338	0.184461	0.816162		0.133223	0.0175591	0.00187085	0.652205	0.436634	0.841427		0.232907	0.109005	2.25727e-05	0.899443
B5DF41|Snph|204|TGESAGGSPARSLTR		0.00610731	-0.309744	-0.348203	-0.458818		0.0922992	-0.308611	-0.315605	-0.406875		0.0498933	0.0994351	0.10699	0.156422		0.0854092	0.102023	0.119857	0.0936245		0.982774	2.43572e-06	1.93972e-07	3.55729e-10		0.214666	1.09091e-06	1.1419e-06	6.50006e-09		3.64166e-17		0.685815	0.998469	0.983545	0.927929		0.00113848	9.20057e-05	8.2744e-07	0.810453	0.272754	0.453063		2.25813e-05	9.45262e-06	2.35403e-07	0.980936
D3ZYS1|Purg|160;167|RQKHSAPSPPVSVGS;SPPVSVGSEEHPHSV		-0.0785615	-0.169343	-0.372654	-0.254912		-0.125892	-0.220859	-0.290201	-0.270139		0.0984544	0.0254031	0.0939894	0.0285612		0.0670321	0.043523	0.0773353	0.131319		0.192734	0.00068671	6.99183e-11	6.82277e-07		0.0102893	4.95262e-06	2.57932e-08	2.52888e-07		7.92161e-17		0.823019	0.881844	0.803475	0.987798		0.359164	3.68642e-05	0.0117472	0.00940573	0.461522	0.233615		0.29257	0.0282137	0.0452595	0.618142
P11275:F1LZG4|Camk2a:Camk2a|275:273|HPWISHRSTVASCMH:HPWISHRSTVASCMH		0.575768	0.397882	0.340757	0.234499		0.57175	0.687251	0.594551	0.46208		0.177799	0.111155	0.140799	0.0693938		0.278706	0.25992	0.181556	0.0925823		1.28272e-07	0.000138715	0.000933569	0.0228344		4.82336e-08	1.11425e-09	4.61869e-08	1.03233e-05		8.42966e-17		0.996836	0.333404	0.58333	0.638801		0.409861	0.227208	0.0214003	0.832507	0.522691	0.76512		0.659925	0.954181	0.574757	0.791788
D3ZI98|Psd3|963|PSLNPDASPVTAKVK		-0.0419405	-0.289857	-0.294268	-0.306434		0.0089503	-0.258725	-0.268844	-0.255313		0.0677778	0.107893	0.0676006	0.067266		0.0151978	0.0522662	0.0952225	0.119067		0.594663	6.92237e-08	4.98485e-08	1.77865e-08		0.992058	3.16649e-07	2.07583e-07	9.3394e-07		8.8963e-17		0.809689	0.9752	0.983545	0.898424		0.00118391	0.000416033	0.000192298	0.97975	0.942419	0.97211		0.000293018	0.000114603	0.000168582	0.965497
Q9JKS6|Pclo|3392|IVDSGVQTDDEETAD		0.086841	0.295894	0.475394	0.337704		-0.0485995	0.198377	0.46936	0.309294		0.148964	0.0536627	0.0892443	0.0623619		0.119741	0.127578	0.0996508	0.136189		0.309002	1.06045e-05	2.22504e-10	7.39056e-07		0.658154	0.00187176	2.20217e-10	4.19844e-06		1.24438e-16		0.437503	0.762884	0.993473	0.981388		0.0494384	3.95955e-05	0.00668276	0.114703	0.859443	0.311746		0.0132384	1.81749e-07	0.000105601	0.0158924
D3ZE20|RGD1560225|259|SWLGARGSRPTSPCN		-0.0207104	-0.299975	-0.238725	-0.311488		0.10566	-0.30367	-0.203145	-0.272294		0.0582317	0.0796144	0.0819779	0.141735		0.0545419	0.0871847	0.0523866	0.0453645		0.87632	3.50831e-08	3.68803e-06	1.34622e-08		0.0428655	9.14097e-09	5.36506e-05	2.95697e-07		1.27292e-16		0.279923	0.998469	0.97683	0.930172		0.000289739	0.00278703	5.6105e-05	0.565245	0.959762	0.579172		1.01541e-06	2.20309e-05	5.0485e-07	0.39836
F1LRJ2|Srrm2|1181|KERSGAGSPPGTRDQ		0.0785738	-0.413668	-0.248719	-0.405576		0.105555	-0.424304	-0.328084	-0.412997		0.0318801	0.145181	0.0869755	0.125797		0.0938934	0.133692	0.163295	0.0968413		0.411551	3.50831e-08	0.000308943	4.72798e-08		0.185105	6.5785e-09	2.82075e-06	4.01282e-08		1.42951e-16		0.957724	0.998469	0.918291	0.999577		4.27991e-06	0.00102031	1.88865e-06	0.19464	0.982418	0.268531		2.18942e-06	1.58592e-05	5.41826e-07	0.626606
F1LSL8|Sptbn4|2268|RRPERQESADHEGPH		0.343729	0.106286	0.0926854	0.0969901		0.448839	0.262314	0.212601	0.220975		0.0695892	0.151164	0.0856843	0.0599371		0.0693298	0.101981	0.054393	0.0517329		2.57437e-09	0.0618927	0.119154	0.0764559		7.43587e-13	8.02677e-07	6.26382e-05	3.26543e-05		1.53573e-16		0.475449	0.289038	0.616499	0.610118		0.00393544	0.00102031	0.000998241	0.933542	0.973693	0.990807		0.0219413	0.00202218	0.00215884	0.775412
B2GV74|Klc2|589|SLNFLNKSVEEPVQP		0.676641	0.424614	0.59315	0.230993		0.835955	0.859951	1.0054	0.455047		0.227323	0.294212	0.35215	0.19442		0.106019	0.241441	0.284811	0.217947		3.68091e-06	0.00339595	4.24729e-05	0.124255		1.5503e-08	1.0736e-08	3.33141e-10	0.00135207		1.66559e-16		0.779335	0.280242	0.446872	0.810902		0.391346	0.849853	0.0304928	0.580104	0.602987	0.206672		0.999818	0.605137	0.0766783	0.753645
P21575|Dnm1|777|AGRRSPTSSPTPQRR		-0.0269135	0.15281	-0.428595	-0.524179		-0.0202512	0.0837327	-0.278386	-0.55087		0.124903	0.141695	0.125932	0.106831		0.164296	0.099551	0.0822079	0.053367		0.889242	0.0370514	1.66516e-08	1.34074e-10		0.955431	0.319683	6.26382e-05	2.72495e-11		1.67259e-16		0.996836	0.9004	0.647213	0.984558		0.135791	5.70352e-05	1.33481e-06	5.2737e-07	6.65225e-09	0.610636		0.479622	0.0117781	3.91689e-07	0.00179477
Q68A21|Purb|301|YERRGGGSGGGDESE		0.0666402	-0.302683	-0.348106	-0.463616		0.0993011	-0.312585	-0.350314	-0.374198		0.152261	0.141385	0.0937936	0.164257		0.040129	0.0523808	0.127737	0.0840878		0.512471	1.47381e-05	9.41183e-07	1.74838e-09		0.220361	3.92624e-06	6.72999e-07	2.91888e-07		4.78262e-16		0.938899	0.998469	0.998882	0.867356		0.000512763	3.292e-05	3.16896e-07	0.794005	0.275129	0.475673		4.69443e-05	7.23673e-06	2.60538e-06	0.896435
Q8VHK2|Caskin1|827|SPRSLPQSPTHRGFA		-0.343621	0.258477	0.839756	0.448198		-0.26117	0.18364	0.683415	0.359037		0.118645	0.066581	0.315426	0.19256		0.181868	0.158904	0.161831	0.114858		0.00120277	0.0152449	1.07171e-11	1.42858e-05		0.0109706	0.0951342	1.1805e-09	0.000442088		5.4068e-16		0.858144	0.95647	0.837197	0.922532		0.000163579	1.80709e-11	3.2579e-07	0.000412464	0.424531	0.0354258		0.00360927	9.81241e-09	2.28051e-05	0.00354752
O88778|Bsn|235|TTAPRSKSQQQLHSP		-0.700064	0.307226	0.372648	0.115266		-1.03481	-0.2258	-0.00379442	-0.361731		0.188005	0.195689	0.278151	0.140805		0.118708	0.242803	0.155593	0.135388		3.37234e-09	0.00584936	0.000645939	0.356714		3.41381e-14	0.0468318	0.990916	0.000852851		6.8575e-16		0.137442	0.0267434	0.259031	0.0425845		3.47641e-08	1.07324e-09	6.64881e-07	0.814154	0.456915	0.245692		2.58691e-06	8.77947e-09	1.6773e-05	0.388651
Q3B8P7|LOC683897|106|KDADEEDSDEETSHL		0.0588988	-0.295701	-0.164151	-0.19407		0.0376009	-0.274048	-0.167465	-0.170248		0.0483838	0.0713216	0.0714114	0.0722828		0.0333767	0.0624646	0.0786648	0.0620471		0.268758	5.39221e-10	8.94335e-05	5.01638e-06		0.541462	1.268e-09	6.26382e-05	4.55998e-05		7.15368e-16		0.933948	0.996574	0.995204	0.969039		1.74505e-07	0.000181934	2.64032e-05	0.0601438	0.250522	0.863173		2.58691e-06	0.000610647	0.000381672	0.231813
O88778|Bsn|821|DSSEGGLSPLPPQPP		-1.26252	-0.793704	0.378742	0.31605		-1.10808	-1.03905	-0.283977	-0.487065		0.30141	0.279962	0.305349	0.13767		0.473792	0.339713	0.240317	0.340147		3.53336e-10	1.47381e-05	0.0488048	0.0907563		4.31616e-09	2.58145e-08	0.180148	0.0069902		1.83662e-15		0.84817	0.793492	0.259031	0.0425845		0.132606	5.92141e-09	3.28802e-08	3.71713e-05	0.000170235	0.958252		0.97825	0.0014762	0.015543	0.0156172
P09951|Syn1|62;67|STAAPVASPAAPSPG;VASPAAPSPGSSGGG		-0.784804	-0.173365	1.09191	0.691663		-0.790144	-0.272953	0.862234	0.524877		0.12353	0.23553	0.368553	0.311598		0.362897	0.336583	0.208852	0.186895		1.98363e-06	0.391331	1.3137e-09	1.62415e-05		6.30533e-07	0.11583	2.07583e-07	0.000958089		1.83662e-15		0.996836	0.9752	0.860726	0.890437		0.014556	1.80709e-11	1.51183e-08	1.14969e-06	0.000879587	0.213255		0.0389946	1.16321e-09	1.10967e-07	1.86467e-05
D3ZLU0|C2cd4c|285|RRLTRRATPEPGPES		0.466794	0.401252	0.677637	0.295233		0.81862	0.816842	0.822112	0.573866		0.251152	0.241325	0.286078	0.229623		0.268053	0.306166	0.238861	0.20872		0.00205322	0.00720635	5.67417e-06	0.0463038		3.85838e-08	5.74067e-08	7.64178e-08	8.47304e-05		3.15062e-15		0.320514	0.327742	0.93891	0.717924		0.946321	0.532723	0.505456	0.330143	0.834447	0.184689		0.999818	0.998694	0.314047	0.991957
Q75Q39|Tomm70a|94|KTPEGRASPALGSGP		0.0379117	-0.27107	-0.191478	-0.220987		0.0221801	-0.25292	-0.153912	-0.19076		0.123946	0.0389216	0.0587606	0.0547448		0.0504182	0.0446319	0.0824425	0.047144		0.576774	1.54509e-08	1.59431e-05	1.08521e-06		0.821584	2.40467e-08	0.00035415	1.50277e-05		4.35641e-15		0.963733	0.998469	0.959486	0.950371		4.27991e-06	0.000233899	3.86701e-05	0.350902	0.678013	0.872802		2.25813e-05	0.00564527	0.000496314	0.317978
Q62717|Cadps|89;96|AGGGRPSSPSPSVVS;SPSPSVVSEKEKEEL		-0.502396	-0.373889	0.0982662	0.451238		-0.703153	-0.607573	-0.205657	-0.0101303		0.172558	0.186628	0.150707	0.219977		0.142214	0.115986	0.176211	0.245178		2.70075e-06	0.000408294	0.510696	1.62415e-05		4.91883e-10	2.25981e-08	0.070168	0.960328		1.65058e-14		0.493425	0.560839	0.446872	0.0425845		0.617909	6.20504e-05	1.51183e-08	0.00502097	6.12606e-07	0.0687885		0.748248	0.000933754	4.90048e-06	0.0289246
Q9Z272|Git1|601|SKLSRHGSGAESDYE		0.354672	0.279732	0.19671	0.262772		0.514056	0.416825	0.395147	0.32071		0.188662	0.164979	0.129341	0.141314		0.151811	0.190131	0.0488066	0.101108		4.08412e-05	0.00121444	0.0274882	0.00175989		7.82622e-09	1.09091e-06	4.67151e-06	0.000155384		1.7727e-14		0.510443	0.723765	0.602765	0.951991		0.784693	0.368381	0.548979	0.667116	0.968802	0.845391		0.653025	0.521071	0.144946	0.954509
P19332|Mapt|727|SNVSSTGSIDMVDSP		0.374919	0.295953	0.0777352	0.139503		0.62663	0.523736	0.427925	0.2167		0.172826	0.168321	0.115092	0.107789		0.103548	0.2167	0.196634	0.150672		6.18014e-05	0.00150506	0.577735	0.156757		4.4169e-10	4.00316e-08	4.61373e-06	0.0226442		2.73742e-14		0.212351	0.474704	0.229732	0.927929		0.795025	0.042198	0.084787	0.202226	0.478863	0.876703		0.663034	0.228014	0.001486	0.74666
Q9JKS6|Pclo|1562|HRRLTRKSSTSFDDD		0.852339	0.297368	0.639064	0.545398		0.795386	0.593257	0.873437	0.598882		0.333004	0.174334	0.445952	0.234035		0.26462	0.192517	0.28598	0.312807		8.73065e-07	0.106892	0.000124782	0.000862612		1.30907e-06	0.000231435	3.91847e-07	0.000299239		4.83231e-14		0.965719	0.692581	0.862044	0.987369		0.0398608	0.595298	0.244739	0.290149	0.558494	0.903299		0.61215	0.882257	0.517201	0.508264
O88778|Bsn|2793;2796|QVLYSPVSPLSPHRL;YSPVSPLSPHRLLDT		-0.557464	-0.530927	-0.105855	0.0498047		-0.461563	-0.544788	-0.135514	-0.304767		0.169232	0.149662	0.130718	0.11338		0.262046	0.172619	0.130554	0.174022		7.42011e-08	2.64618e-07	0.426322	0.743162		1.56656e-06	5.74067e-08	0.254386	0.00161533		5.98611e-14		0.821517	0.998469	0.983545	0.148891		0.981523	0.00137023	1.67005e-05	0.00622779	0.000301689	0.508617		0.775169	0.0283986	0.338509	0.0156172
P09951|Syn1|662|PHPQLNKSQSLTNAF		0.506025	0.204766	0.0480745	0.207743		0.820087	0.449505	0.153957	0.176733		0.13427	0.129327	0.263964	0.0661586		0.211431	0.220951	0.118972	0.142045		9.85639e-07	0.0548339	0.810768	0.0387984		1.76929e-12	4.63695e-06	0.193099	0.0992331		6.36193e-14		0.118505	0.475194	0.931795	0.987798		0.0666733	0.00145885	0.0383502	0.439285	0.997029	0.50676		0.0144394	5.47786e-06	7.83845e-06	0.134474
B2GUY4|Dmtn|152|PIYKQRESVGGSPQS		1.25615	0.354543	0.0298333	1.07093		0.780394	0.850365	0.779766	1.22697		0.205026	0.22669	0.465356	0.340061		0.592136	0.393025	0.277595	0.455553		8.87014e-08	0.155997	0.969779	2.63073e-06		0.000264102	7.88353e-05	0.000373087	2.34253e-07		6.55477e-14		0.415914	0.560839	0.2703	0.948325		0.00960418	0.000113151	0.662064	0.470926	0.0911728	0.00899208		0.999169	0.999516	0.206947	0.942949
Q62717|Cadps|89|AGGGRPSSPSPSVVS		-0.389514	-0.0913688	0.269569	0.366248		-0.598742	-0.473215	-0.00716692	0.0751828		0.157335	0.158351	0.209775	0.0994483		0.120455	0.11801	0.175311	0.11372		9.67821e-06	0.404501	0.00184473	2.30118e-05		2.59095e-10	9.22236e-08	0.983267	0.494446		6.70539e-14		0.316008	0.0455058	0.327989	0.208589		0.0327855	4.00151e-07	3.28802e-08	0.00925159	0.00112377	0.724212		0.498741	3.39102e-06	3.01637e-07	0.0013004
Q6AY21|G3bp2|227|ELEEKSATPPPTEPA		0.0542393	-0.46117	-0.468412	-0.401673		-0.0476591	-0.36819	-0.310656	-0.416723		0.0981134	0.201579	0.263982	0.171779		0.111629	0.107089	0.105745	0.0762489		0.758288	9.21963e-07	5.78542e-07	9.71326e-06		0.807432	2.54824e-05	0.000463673	5.77921e-06		1.03025e-13		0.773731	0.888653	0.797244	0.998545		0.000205755	5.52301e-05	0.000339104	0.981846	0.854243	0.851446		0.0202297	0.0657524	0.00342016	0.870438
O88778|Bsn|105|ATAPGRESPRETRAQ		0.0481703	-0.276879	-0.182532	-0.244101		-0.0145273	-0.283881	-0.256797	-0.425009		0.0706852	0.12445	0.165184	0.110995		0.123618	0.105111	0.0395773	0.0519354		0.648571	1.80619e-05	0.00468254	0.000102279		0.985596	5.87666e-06	5.99737e-05	3.04354e-09		1.28308e-13		0.821517	0.998469	0.918076	0.386279		0.00088865	0.0174549	0.00116358	0.466409	0.892555	0.790837		0.00468714	0.0100903	8.13294e-06	0.923799
D4AAX6|Plch2|687|SKIKKVASVEEGDES		0.269629	0.216404	0.12872	0.0272548		0.353812	0.389812	0.253455	0.176248		0.137007	0.133956	0.0745357	0.0703304		0.0476316	0.116393	0.124504	0.121205		3.64976e-05	0.000945472	0.0662921	0.803384		5.70111e-08	9.95499e-09	8.52481e-05	0.00657245		1.37879e-13		0.709668	0.383895	0.742652	0.619976		0.807453	0.254652	0.00797305	0.509346	0.136336	0.518063		0.905896	0.447657	0.0656655	0.361382
M0R480|Sybu|198|PSHKSGSSPPSPREK		-0.0507035	-0.471243	-0.362243	-0.294472		0.0712581	-0.367841	-0.298713	-0.368873		0.262305	0.151175	0.143375	0.0996982		0.076327	0.0904059	0.103742	0.087518		0.747196	7.04347e-08	1.25387e-05	0.000228393		0.558618	4.55516e-06	0.00021	8.47673e-06		1.42672e-13		0.629134	0.827491	0.968775	0.912287		0.000802078	0.0109084	0.0383502	0.51702	0.335706	0.830876		0.00028384	0.00162076	0.000126915	0.80926
M0R480|Sybu|201|KSGSSPPSPREKDLV		0.047997	-0.545693	-0.487519	-0.4948		0.155283	-0.48157	-0.42777	-0.54874		0.186176	0.238556	0.237614	0.205903		0.151444	0.235861	0.155573	0.0945373		0.869083	2.58007e-06	1.80743e-05	1.20353e-05		0.24828	1.08714e-05	0.000120448	2.19004e-06		1.54338e-13		0.823019	0.98106	0.983545	0.979633		0.000655883	0.000918653	0.000598652	0.842173	0.908972	0.993188		0.000123885	0.00028559	1.23718e-05	0.910736
P21575|Dnm1|853|RSGQASPSRPESPRP		-0.379963	-0.0365531	0.563179	0.355616		-0.519827	-0.247478	0.257433	0.0341803		0.107708	0.144061	0.246985	0.0838263		0.16184	0.144184	0.161855	0.145159		3.5652e-05	0.834257	1.61555e-08	7.23094e-05		2.29102e-08	0.00579113	0.00478446	0.822592		1.84682e-13		0.626849	0.521184	0.2703	0.165525		0.0156422	3.17989e-10	1.10828e-07	3.21671e-05	0.0142899	0.264757		0.0580254	4.49306e-08	1.91013e-05	0.00102753
Q4G061|Eif3b|117|EEGGSDGSAAEAEPR		0.080869	-0.255657	-0.391778	-0.459042		0.049229	-0.427845	-0.463276	-0.520493		0.135996	0.122753	0.225782	0.113348		0.166493	0.0987557	0.229564	0.189038		0.598903	0.0102492	6.01414e-05	3.71714e-06		0.821584	6.90958e-06	2.60361e-06	3.83593e-07		2.47148e-13		0.971454	0.692581	0.976762	0.960451		0.0308092	0.00069577	9.89051e-05	0.492116	0.354835	0.868069		0.000898707	0.000228613	3.37162e-05	0.933185
Q91Z79|Ppfia3|712;716|GPAIPGDTPPPTPRS;PGDTPPPTPRSARLE		-0.374786	0.168027	0.749145	0.347081		-0.282126	0.227673	0.879354	0.504206		0.172105	0.229149	0.18621	0.189045		0.184002	0.219537	0.295694	0.304967		0.00650022	0.290831	9.18523e-08	0.00723844		0.0376909	0.106047	9.3723e-10	0.000109075		2.5627e-13		0.882748	0.998469	0.935257	0.878419		0.00816748	2.57639e-08	0.000110171	0.00550853	0.599883	0.0995083		0.00995353	2.04616e-08	2.29658e-05	0.00269641
Q62951|Dpysl4|534|HQSGFSLSGSQADDH		0.597874	0.386712	0.106726	0.114187		0.72688	0.62374	0.299303	0.110735		0.281935	0.247057	0.140392	0.16525		0.169328	0.183119	0.223953	0.151475		6.97979e-07	0.000976571	0.522091	0.398459		2.55992e-09	1.28668e-07	0.0109725	0.441021		3.29085e-13		0.779335	0.622424	0.803475	0.999577		0.369346	0.00372353	0.00321981	0.18736	0.273109	0.993304		0.760108	0.012395	0.000157705	0.173138
Q925N3|Pex5l|30|KEIPREESAEEKPLL		0.161785	0.344793	0.479493	0.27714		0.545284	0.734023	0.789375	0.595631		0.284345	0.234438	0.424648	0.104327		0.142111	0.244233	0.246339	0.180261		0.41708	0.0206995	0.000803841	0.0581191		7.6915e-05	4.00841e-07	1.22607e-07	3.33683e-05		7.34192e-13		0.224383	0.369341	0.647213	0.631144		0.601484	0.243052	0.675097	0.67943	0.906082	0.597336		0.553021	0.389542	0.885994	0.929726
O08875|Dclk1|33|PSPTSPGSLRKQRIS		0.347221	0.149416	-0.0381656	0.11004		0.536218	0.352049	0.215696	0.329749		0.161473	0.0979096	0.13649	0.129798		0.19797	0.135899	0.12329	0.103014		2.64131e-05	0.0946616	0.817168	0.214185		7.97501e-10	9.92979e-06	0.00902143	5.27511e-05		9.11281e-13		0.358783	0.461995	0.343157	0.452542		0.171843	0.00102031	0.0450679	0.21662	0.902438	0.421936		0.193723	0.00723489	0.095797	0.510057
P09951|Syn1|432;436|SPGRGSHSQTPSPGA;GSHSQTPSPGALPLG		-0.320434	-0.328819	0.0918362	0.174191		-0.579993	-0.522386	-0.121083	-0.0671351		0.202385	0.0528569	0.193302	0.0992628		0.122388	0.223313	0.113957	0.147497		0.000476652	0.000314184	0.464529	0.0575317		1.30967e-09	2.30424e-08	0.275488	0.579705		9.46896e-13		0.173144	0.609869	0.58333	0.459463		0.995969	0.00148747	0.000115215	0.00427109	0.000662175	0.80574		0.869454	0.000367864	5.34307e-05	0.00835854
Q64548|Rtn1|241|VHAPNQPSPVEGKLI		-0.26529	-0.0779864	-0.294739	-0.0584964		-0.288326	-0.184472	-0.195941	-0.189067		0.0649879	0.0884987	0.140374	0.119682		0.0393884	0.104363	0.0909776	0.071343		6.13654e-06	0.255446	7.95997e-07	0.380309		4.62084e-07	0.00093929	0.000575867	0.000939266		1.01604e-12		0.954183	0.670049	0.803475	0.619976		0.0456476	0.868371	0.011623	0.0191966	0.940892	0.0221653		0.341287	0.424444	0.2982	0.965719
P21575-3|Dnm1|782|PSPRRAPSPARVAGP		-0.452254	-0.236593	0.135333	0.0958799		-0.50314	-0.49327	-0.0758957	-0.0554995		0.177812	0.141655	0.143956	0.0881301		0.117446	0.141851	0.209985	0.129916		5.38284e-07	0.00726629	0.17845	0.327467		1.63371e-08	3.30533e-08	0.559134	0.646081		1.33506e-12		0.9138	0.284141	0.58333	0.752508		0.155493	4.09523e-06	1.22011e-05	0.00663361	0.0326246	0.929172		0.999818	0.000567608	0.000225796	0.00363316
F1LRJ2|Srrm2|1916;1918|VTRRRSRSRSPPVTR;RRRSRSRSPPVTRRR		0.00733661	-0.213693	-0.0855944	-0.175747		0.0713013	-0.21434	-0.0989605	-0.145305		0.0492028	0.0707945	0.0609538	0.0660294		0.084491	0.0557438	0.0377271	0.0370785		0.966903	2.92235e-07	0.0418957	1.10041e-05		0.0994823	1.18391e-07	0.0145425	0.000216946		1.46622e-12		0.603103	0.998469	0.983545	0.934208		0.000289739	0.201355	0.00106821	0.0511186	0.757843	0.267785		4.14937e-06	0.00300919	0.000105601	0.14514
Q9JIR4|Rims1|514|ESMLRNDSLSSDQSE		0.782506	0.223708	0.198297	0.316689		0.889965	0.784225	0.42571	0.454402		0.384868	0.348609	0.162942	0.266359		0.194038	0.2779	0.251051	0.236684		1.38632e-06	0.221091	0.323173	0.0461402		2.72855e-08	6.57555e-07	0.00718994	0.00361006		1.46622e-12		0.888215	0.169128	0.860726	0.919956		0.0257048	0.0137801	0.0398447	0.962787	0.872918	0.849453		0.853951	0.0617893	0.0621624	0.311128
D4A4W6|Slirp|105|VLHGAQTSDEEKDFX		-0.0266597	-0.254344	-0.207039	-0.225514		-0.0158061	-0.269692	-0.264815	-0.228518		0.0561938	0.11531	0.098359	0.0797115		0.104742	0.1238	0.0859165	0.0838719		0.851855	1.61631e-05	0.000343038	8.0307e-05		0.965615	2.76363e-06	6.01399e-06	7.96935e-05		1.49131e-12		0.993793	0.998469	0.935257	0.999577		0.0125466	0.0519923	0.016396	0.731098	0.899714	0.959175		0.00333562	0.00300919	0.00954069	0.98549
Q1AAU6|Asap1|1056|DAIQKQASEDSNDLT		0.285707	0.213342	0.226436	-0.00653517		0.471592	0.362018	0.363177	0.147756		0.128165	0.0926399	0.182683	0.140476		0.0815369	0.151427	0.154509	0.146222		0.000560529	0.0104396	0.00579857	0.98422		1.65906e-08	5.52877e-06	8.57144e-06	0.0893851		1.73965e-12		0.368149	0.674352	0.803475	0.717924		0.778489	0.803624	0.0113078	0.962787	0.180104	0.132637		0.538586	0.542251	0.00441086	0.997256
Q5U2P5|C2cd2l|662|KEAGLSQSHDDLSNT		-0.0773758	0.0250795	0.438952	0.34907		-0.145391	0.0490128	0.263054	0.205185		0.0753099	0.161252	0.131235	0.159065		0.0601583	0.0785769	0.071361	0.100857		0.394738	0.846521	2.92197e-09	5.36869e-07		0.0342935	0.623065	7.50084e-05	0.00180858		2.0312e-12		0.808189	0.998469	0.539554	0.638801		0.491633	2.7041e-07	9.75279e-06	8.58829e-05	0.0035735	0.620042		0.0654181	2.21295e-05	0.000172378	0.0889739
Q05764|Add2|696|GPLSPEGSPSKSPSK		-0.0462676	-0.137395	-0.377779	-0.168869		-0.0156076	-0.109424	-0.423859	-0.368797		0.0771475	0.0961497	0.140453	0.09311		0.102428	0.163873	0.151353	0.111486		0.72958	0.0766621	4.48687e-07	0.0172869		0.988251	0.172172	2.32049e-08	8.40879e-07		2.49338e-12		0.947738	0.998469	0.983545	0.392747		0.602065	0.00130753	0.284181	0.0398028	0.913333	0.122734		0.555294	7.25906e-05	0.000417976	0.00980966
Q9JKS6|Pclo|1563|RRLTRKSSTSFDDDA		0.441438	0.203703	0.338035	0.384591		0.974295	0.787272	0.716058	0.678303		0.292991	0.245002	0.305723	0.301685		0.280825	0.306454	0.297531	0.381572		0.0184663	0.343255	0.0738278	0.0260948		3.49138e-08	4.08097e-06	3.98573e-05	8.75217e-05		2.88064e-12		0.134868	0.196581	0.634541	0.770244		0.556809	0.846694	0.88198	0.748833	0.720036	0.968146		0.6786	0.474198	0.304335	0.926363
D3ZLU0|C2cd4c|262|QSVGRHGSLSADDST		0.551524	0.110279	0.104407	0.145601		0.902989	0.506115	0.375242	0.401422		0.305833	0.205139	0.221755	0.187643		0.146918	0.185533	0.173649	0.329011		3.11453e-05	0.54121	0.605327	0.325738		2.59095e-10	6.69299e-05	0.00419847	0.00192131		3.01548e-12		0.220998	0.280242	0.675752	0.710484		0.0363368	0.0275124	0.0309435	0.989419	0.95627	0.95951		0.0546717	0.00563201	0.00644647	0.75794
P09951|Syn1|666|LNKSQSLTNAFNLPE		0.431389	0.184394	0.285552	0.184595		0.701255	0.282519	0.184727	0.00197885		0.0771976	0.137457	0.0551335	0.182108		0.152578	0.344377	0.0786273	0.116958		1.15671e-05	0.0798137	0.00340361	0.0624505		7.04283e-11	0.00292023	0.0837387	0.993033		3.20432e-12		0.196803	0.89342	0.932707	0.724234		0.143985	0.510672	0.0845907	0.640595	0.999483	0.760283		0.00360927	0.000200396	1.20019e-06	0.755107
P0C1X8|Aak1|679|ATTTPSGSPRTSQQN		0.140278	-0.0444431	-0.120116	-0.173382		0.244288	-0.0293961	-0.077024	-0.124261		0.0845877	0.0387143	0.0661123	0.033217		0.0361388	0.0490712	0.0421361	0.0819339		0.000350302	0.352907	0.00180549	8.46995e-06		1.96144e-09	0.603233	0.06469	0.00111934		3.33639e-12		0.216603	0.998469	0.918291	0.867549		0.00174693	4.42978e-06	1.10828e-07	0.307948	0.077205	0.610183		4.30633e-06	6.01315e-08	5.63255e-09	0.674167
Q64548|Rtn1|210|AKGQEEQSPGLEDKD		-0.12102	-0.277685	-0.110954	-0.0300208		-0.178429	-0.265543	-0.192012	-0.157572		0.0714707	0.0619457	0.0962397	0.0707372		0.0950196	0.0759612	0.131605	0.0330199		0.0342852	3.36571e-07	0.0447707	0.691988		0.000365291	4.00841e-07	0.000180809	0.00214886		3.33639e-12		0.780597	0.998469	0.829345	0.576914		0.0667623	0.954752	0.271824	0.0529902	0.00444181	0.523245		0.394379	0.94489	0.867369	0.615885
D3Z9I0|Tmem145|511|MAEPGAASPPPPARF		0.094356	-0.192257	-0.0963017	-0.26759		0.0828777	-0.152111	-0.0622447	-0.186302		0.0992565	0.0565681	0.101346	0.0648165		0.0695739	0.0492063	0.0585713	0.0325375		0.0632466	2.13536e-05	0.0429876	3.30003e-08		0.0857846	0.000428439	0.253394	3.26543e-05		4.87382e-12		0.984181	0.92394	0.970267	0.739306		2.89478e-05	0.00354452	1.10828e-07	0.260153	0.481899	0.0340968		0.000377846	0.0343187	2.28609e-05	0.39836
D4A450|Bclaf1|414|HSPERSGSGSVGNGS		0.0996924	-0.495664	-0.174156	-0.397197		-0.0208668	-0.293178	-0.146604	-0.395123		0.177821	0.265923	0.0895482	0.0632471		0.0666167	0.138175	0.109727	0.143375		0.393676	6.92237e-08	0.0586453	5.01638e-06		0.980935	0.000373543	0.131696	5.77921e-06		5.1338e-12		0.668021	0.502386	0.983545	0.999577		5.40707e-06	0.0425324	5.45663e-05	0.0191771	0.677831	0.184514		0.0420319	0.480396	0.00167427	0.487777
B5DF41|Snph|19|SAGSRRRTSPPVSVR		0.0819286	-0.198029	-0.213619	-0.213801		0.1172	-0.203534	-0.206915	-0.229391		0.0809026	0.132947	0.106035	0.067616		0.1081	0.0433065	0.0891722	0.048367		0.232718	0.000363468	9.8278e-05	7.30175e-05		0.0389602	0.000124157	0.000137319	3.0958e-05		5.9974e-12		0.898178	0.998469	0.991154	0.990708		0.000846221	0.000155467	0.00014473	0.923289	0.953009	0.998644		7.21725e-05	4.28927e-05	1.05932e-05	0.988347
Q9JHU0:A0A096MJR9|Dpysl5:LOC100911610|536:449|HESSFSLSGSQIDDH:HESSFSLSGSQIDDH		0.544171	0.47613	0.239209	0.146825		0.690875	0.77971	0.545957	0.216899		0.246341	0.327933	0.319184	0.234169		0.207401	0.248717	0.20309	0.224617		0.000258512	0.0012694	0.153576	0.38784		1.56656e-06	1.64683e-07	0.000161846	0.183298		7.43962e-12		0.815437	0.610426	0.675752	0.980318		0.94317	0.287925	0.0634918	0.42216	0.306073	0.886778		0.88361	0.690085	0.024411	0.530428
D3Z8W6|Arhgef33|146|ASAPAQGSPFRSINV		-0.0142373	-0.244244	-0.229505	-0.31023		0.0353135	-0.321713	-0.24609	-0.287986		0.141066	0.121106	0.107191	0.0912157		0.0356374	0.208255	0.0781299	0.0644973		0.958203	0.00050635	0.000900534	9.71326e-06		0.821584	2.87196e-06	0.00033056	3.40664e-05		7.48367e-12		0.882117	0.866162	0.983545	0.987369		0.0409094	0.0527796	0.00258607	0.944353	0.757843	0.704021		0.000503637	0.00539038	0.000844202	0.725896
Q4FZT2|Ppme1|25|PLPGSGGSQSGAKMR		0.576099	0.0780852	-0.125005	0.196788		0.855043	0.503432	0.292131	0.279739		0.103254	0.306677	0.320133	0.176663		0.121264	0.305953	0.122279	0.185166		9.60752e-06	0.70996	0.487262	0.14623		5.84026e-10	5.03801e-05	0.0290492	0.0351184		8.30761e-12		0.397803	0.197037	0.285603	0.958419		0.0129046	0.000125557	0.0399606	0.43257	0.765607	0.209069		0.0881138	0.00231503	0.00128369	0.513372
D3ZQ55|Jph1|480|SHSPQPSSPKSMKKQ		-0.0357765	-0.294306	-0.221548	-0.236599		0.00938359	-0.187873	-0.167361	-0.250509		0.0733774	0.0884627	0.114395	0.0438095		0.0900195	0.127446	0.112207	0.096572		0.75419	1.34182e-06	0.000146295	4.51136e-05		0.992058	0.000917448	0.00430854	2.09758e-05		9.60563e-12		0.863129	0.67652	0.951249	0.994224		0.00454339	0.0453609	0.0161069	0.554812	0.744889	0.97009		0.0295515	0.0547032	0.00144103	0.935459
A8WCF8|Tprg1l|14|TVDSAGTSPTAVLAA		-0.166955	-0.268304	-0.106952	-0.141153		-0.14005	-0.29684	-0.185071	-0.275237		0.100755	0.103984	0.075504	0.0603853		0.106226	0.101889	0.127101	0.124186		0.0110032	1.68471e-05	0.121848	0.0210669		0.0261264	1.3522e-06	0.00258019	1.03233e-05		1.1548e-11		0.947452	0.998469	0.905047	0.638801		0.436686	0.718782	0.842128	0.139494	0.358719	0.903299		0.122406	0.794335	0.158317	0.455419
Q9ET45|Bnip3|60;66|SKSSHCDSPPRSQTP;DSPPRSQTPQDTNRA		0.0234962	-0.326922	-0.201046	-0.321313		0.01618	-0.277245	-0.305809	-0.339868		0.0876242	0.265172	0.0929131	0.061641		0.127695	0.0495403	0.0732137	0.141483		0.922018	2.23682e-05	0.00972858	2.47711e-05		0.99174	0.000176238	6.30712e-05	1.10793e-05		1.17943e-11		0.996836	0.969471	0.878297	0.994224		0.00302245	0.0723599	0.0013872	0.415547	0.989526	0.517397		0.0112555	0.00366282	0.000840095	0.932708
Q63537|Syn2|562|ESSFFRSSANEDEAK		0.892161	0.722713	0.312088	0.272992		1.91344	2.40444	1.83737	0.755194		0.374096	0.610196	0.341877	0.33462		0.726412	1.32283	0.984066	0.250493		0.0477804	0.105706	0.61951	0.618044		1.51152e-06	1.38526e-08	6.43111e-06	0.0810352		1.38477e-11		0.278019	0.0567478	0.229732	0.880311		0.950989	0.532912	0.352006	0.651661	0.691145	0.989026		0.610549	0.961265	0.0518512	0.621214
Q811U3|Erc1|21|SSQSPGRSPRLPRSP		-0.545673	-0.451633	0.116858	0.0571759		-0.517462	-0.551945	-0.238027	-0.325003		0.241286	0.262586	0.218591	0.10878		0.187785	0.221234	0.0676132	0.236207		5.065e-06	0.000138026	0.475205	0.759214		5.59793e-06	2.11347e-06	0.0599916	0.00569723		1.38477e-11		0.985805	0.931817	0.404599	0.224004		0.818758	8.23308e-05	0.000295155	0.00291887	0.0142899	0.919119		0.999818	0.166166	0.323658	0.204669
O08719|Evl|329|KPWERSNSVEKPVSS		0.281495	0.0430139	0.200675	0.0461253		0.416572	0.334163	0.237733	0.0700163		0.110704	0.187371	0.103248	0.130721		0.112759	0.106861	0.0416885	0.131842		0.000119461	0.718938	0.00588548	0.64494		1.76856e-08	2.81854e-06	0.000859098	0.431461		1.47787e-11		0.506485	0.0582805	0.983545	0.986617		0.0409094	0.659786	0.0226814	0.246327	0.993877	0.299869		0.64993	0.140988	0.000579904	0.642581
F1LSB5:Q63003|LOC691056:rCG54042|484:611|GTREDAGSPSARRGE:GTREDAGSPSARRGE		0.0685801	-0.214682	-0.0902523	-0.231052		-0.0301959	-0.325851	-0.143447	-0.182874		0.0996927	0.0481464	0.149439	0.0817871		0.0886169	0.110542	0.0377114	0.0469335		0.349834	0.000112841	0.152631	2.56365e-05		0.792957	1.58246e-08	0.0103966	0.000837239		1.62793e-11		0.542687	0.632508	0.94638	0.921319		0.00083102	0.0819972	0.000136241	0.229997	0.95121	0.201119		0.000292395	0.25885	0.0630569	0.0743155
O88778|Bsn|3502|SQASEEESPVSPLGR		-0.13704	-0.214034	-0.0965598	-0.340948		-0.209214	-0.211192	-0.087866	-0.249722		0.0884439	0.158053	0.128574	0.0819005		0.0524035	0.114395	0.0894687	0.0769064		0.0486167	0.000692401	0.184375	2.15282e-07		0.000485449	0.000435401	0.245717	6.11675e-05		1.63185e-11		0.765004	0.998469	0.989108	0.821252		0.614578	0.83304	0.0223586	0.330143	0.358719	0.0280549		0.999818	0.295173	0.762443	0.401784
Q9Z0W5|Pacsin1|336|TGAVESTSQAGDRGS		-0.249007	-0.0122357	0.374242	0.383549		-0.571122	-0.151074	0.203609	0.198253		0.166895	0.20216	0.245191	0.136209		0.157753	0.109616	0.047419	0.13554		0.0120807	0.956724	6.41184e-05	3.37133e-05		4.64279e-09	0.140361	0.0389254	0.0413794		1.64574e-11		0.0717202	0.762884	0.768415	0.692577		0.145399	5.21093e-06	3.13237e-06	0.00930229	0.0159831	0.989026		0.00231658	6.01315e-08	1.0606e-07	0.03066
D4A626|Clmn|536|EKGPSPPSPRDNTIL		-0.0272649	-0.194799	-0.107092	-0.202316		0.0937881	-0.176007	-0.147224	-0.19644		0.124692	0.0714319	0.0568109	0.0519252		0.0313828	0.0600222	0.0469851	0.0950775		0.765999	2.89043e-05	0.0257315	1.27438e-05		0.0528936	8.36858e-05	0.00131224	2.31387e-05		1.65917e-11		0.245465	0.998469	0.959486	0.999577		0.0225946	0.420199	0.00730749	0.32798	0.977378	0.324969		7.37266e-05	0.000268412	1.20703e-05	0.875721
Q9JKS6|Pclo|1353|SQESSPSSPSDLAKL		-0.167992	-0.295152	-0.271481	-0.254028		-0.262547	-0.407869	-0.316089	-0.351318		0.137695	0.175812	0.0985009	0.100299		0.216522	0.202307	0.136687	0.10733		0.108235	0.00109329	0.00243019	0.00390765		0.00253097	3.75885e-06	0.000335524	8.00137e-05		1.79306e-11		0.803124	0.830047	0.983545	0.888439		0.538443	0.64105	0.599024	0.929545	0.907635	0.980944		0.415925	0.850655	0.604494	0.750984
D3ZLU0|C2cd4c|178|GALAQVGSPGASRRR		-0.47437	-0.0839924	0.21167	0.0702747		-0.670886	-0.387252	-0.0111595	-0.117935		0.135054	0.147782	0.261393	0.126796		0.208253	0.18243	0.154545	0.124992		3.77442e-06	0.546339	0.0485992	0.60533		5.94931e-10	7.20545e-05	0.973995	0.317446		2.0169e-11		0.483716	0.283261	0.627048	0.724234		0.0131786	3.9334e-06	0.000141636	0.0855716	0.535864	0.599463		0.0779757	7.23673e-06	9.57632e-05	0.0342746
Q9ER34|Aco2|559|SGQRVDVSPTSQRLQ		0.0375206	-0.27708	-0.190199	-0.238919		0.0603845	-0.325073	-0.182763	-0.216937		0.0771152	0.101027	0.0608362	0.0717827		0.11046	0.16577	0.101214	0.126181		0.769793	1.80619e-05	0.00306651	0.000140086		0.510441	4.48049e-07	0.00430854	0.000613984		2.02448e-11		0.963733	0.954176	0.992005	0.985302		0.00119558	0.0195575	0.00220058	0.507479	0.871669	0.849453		4.30057e-05	0.00984991	0.00189506	0.331285
Q9WTP0|Epb41l1|540;544|ERERRLPSSPASPSP;RLPSSPASPSPKGTP		0.0841479	0.172234	0.539805	0.813513		0.0492528	0.0801514	0.326001	0.730459		0.140289	0.105654	0.264923	0.270494		0.298617	0.285972	0.100313	0.313742		0.750638	0.302952	8.46472e-05	3.44874e-08		0.920119	0.73222	0.0213152	4.01934e-07		2.3383e-11		0.984338	0.963809	0.829345	0.96436		0.873973	0.0328995	0.000170473	0.125005	0.00529085	0.347416		0.999818	0.268274	0.000378471	0.459789
Q9ET45|Bnip3|60|SKSSHCDSPPRSQTP		0.0924742	-0.202726	-0.155502	-0.233991		0.0991192	-0.258349	-0.215079	-0.175701		0.115503	0.105024	0.0830732	0.0923987		0.122026	0.0938336	0.0583747	0.0516428		0.181542	0.000415797	0.00696374	3.37133e-05		0.112322	3.92624e-06	0.000134214	0.00176357		2.37397e-11		0.996836	0.902706	0.932707	0.89805		0.000799789	0.00269425	6.20776e-05	0.724618	0.882157	0.610183		2.25813e-05	0.000122654	0.000546398	0.82879
Q80W98|Sgtb|295|RNHIRSRSFSSSTEE		0.227698	0.138895	0.398713	0.121407		0.420837	0.417658	0.363647	-0.00844391		0.0862535	0.0765927	0.237037	0.121765		0.174127	0.138277	0.19433	0.158121		0.0211296	0.185388	1.66226e-05	0.222691		2.46285e-06	3.70279e-06	6.71224e-05	0.960328		2.41476e-11		0.419923	0.280242	0.983545	0.836204		0.738182	0.356138	0.508877	0.0993492	0.969091	0.104256		0.999818	0.839126	0.000762134	0.884934
F1M3W2|Atxn2|487|SSSSKTNSPSASPSV		0.015192	-0.212455	-0.291387	-0.287771		-0.137547	-0.229366	-0.219815	-0.228227		0.119495	0.17379	0.106907	0.0787821		0.126725	0.0896661	0.10597	0.0444688		0.953578	0.00153022	1.59431e-05	1.60368e-05		0.0476999	0.000352808	0.000849782	0.000537614		2.59733e-11		0.3678	0.998469	0.931273	0.917128		0.0340966	0.00140037	0.00123873	0.576693	0.684229	0.993353		0.525703	0.582738	0.437574	0.976828
Q9JHU0:A0A096MJR9|Dpysl5:LOC100911610|532:445|MRDLHESSFSLSGSQ:MRDLHESSFSLSGSQ		0.813053	0.223708	0.01074	0.414187		0.571707	0.715864	0.340091	0.292814		0.248779	0.304831	0.307525	0.269387		0.208012	0.305701	0.206913	0.197707		1.93152e-07	0.193589	0.984694	0.00476748		6.67955e-05	1.43185e-06	0.0290492	0.0642329		2.73327e-11		0.603103	0.197037	0.627321	0.927929		0.0114764	0.000161053	0.0677335	0.479605	0.630443	0.164593		0.725472	0.447329	0.249623	0.234744
O09032|Elavl4|26|SNNRNCPSPMQTGAA		-0.0396023	-0.357538	-0.394357	-0.478939		-0.0103592	-0.442455	-0.340187	-0.344821		0.133739	0.215945	0.107223	0.26425		0.0890818	0.154204	0.226546	0.179407		0.894436	0.000732471	0.000154758	6.21215e-06		0.992058	1.39868e-05	0.00104911	0.000887987		2.86047e-11		0.97987	0.942971	0.983545	0.867549		0.0643809	0.0286636	0.00306692	0.902336	0.673667	0.838038		0.00551501	0.0409865	0.0263897	0.763245
Q62847|Add3|676|EVLSPDGSPSKSPSK		0.0163495	-0.117836	-0.177141	-0.203666		-0.0253182	-0.204594	-0.190051	-0.229615		0.0866645	0.0669876	0.15135	0.0379566		0.0619984	0.0781069	0.0264526	0.0745033		0.915676	0.0249134	0.000415538	4.51136e-05		0.825572	2.93457e-05	0.00014144	7.74082e-06		3.04789e-11		0.854437	0.701718	0.983545	0.974239		0.121388	0.0104457	0.00200153	0.580104	0.477589	0.912922		0.0203743	0.0328626	0.00378551	0.950766
P09951|Syn1|664;682|PQLNKSQSLTNAFNL;APPRPSLSQDEVKAE		0.207872	0.18636	0.0804205	0.39371		0.580959	0.322082	0.284767	0.313657		0.262579	0.196948	0.115576	0.106394		0.156659	0.119208	0.160609	0.206858		0.0694915	0.0899312	0.604411	6.98815e-05		1.76521e-08	0.00092311	0.00471504	0.00160122		3.41869e-11		0.0544803	0.794723	0.691897	0.927929		0.98466	0.596441	0.241095	0.636443	0.358719	0.0953984		0.117571	0.0624949	0.0765035	0.932708
Q05764|Add2|614;618|PTRAGTKSPAVSPSK;GTKSPAVSPSKASED		-0.0100478	-0.11546	-0.175228	-0.278374		0.0172731	-0.0841238	-0.188602	-0.221697		0.0872999	0.102634	0.0804438	0.0656129		0.0912847	0.0851753	0.0689213	0.0492314		0.960757	0.0273062	0.000433312	1.69584e-07		0.927808	0.122428	0.00014144	1.15374e-05		3.41869e-11		0.924954	0.9752	0.983545	0.881622		0.261529	0.0349134	0.000161374	0.57289	0.0888384	0.325083		0.259961	0.00467994	0.000638578	0.369222
Q00972|Bckdk|31|SLSLRVRSTSATDTH		0.0404251	-0.24511	-0.148148	-0.185323		-0.00523834	-0.291378	-0.150728	-0.183162		0.0749669	0.098218	0.071482	0.103279		0.0705232	0.125877	0.0900883	0.0748276		0.667858	1.47381e-05	0.0084449	0.000636865		0.992058	2.16907e-07	0.00702218	0.000852851		3.88177e-11		0.854437	0.935781	0.998175	0.999577		0.000802078	0.0281842	0.00391678	0.376783	0.697738	0.875503		0.000465275	0.110633	0.0256434	0.233278
P35284|Rab12|20|GGGLGAVSPALSGGQ		-0.277771	-0.147672	0.142973	-0.0511622		-0.438212	-0.362366	-0.0306165	-0.174001		0.134172	0.0845599	0.162987	0.0821824		0.17271	0.139798	0.0923049	0.123724		0.000313913	0.0708987	0.0860958	0.617488		1.76244e-08	1.51449e-06	0.854917	0.0253912		5.05174e-11		0.419285	0.327742	0.605529	0.78829		0.409861	0.000101411	0.0380034	0.0170662	0.631431	0.196054		0.718684	0.000172021	0.0140564	0.0100275
Q9JKS6|Pclo|4293|TSLPISQSRGRIPIV		-0.22635	0.133443	0.50495	0.594666		-0.659453	0.0647951	0.159678	0.178176		0.218123	0.177983	0.212394	0.107021		0.151115	0.316302	0.211448	0.192819		0.104728	0.36993	2.69002e-05	1.28882e-06		4.51671e-08	0.760576	0.276914	0.17707		5.22687e-11		0.0571942	0.980496	0.446872	0.165525		0.0661621	2.47585e-05	2.37004e-06	0.0618484	0.0317376	0.849453		3.74649e-05	3.13406e-06	1.86079e-06	0.823893
D3ZYS1|Purg|343|RMDGRRASGEEQGCL		0.0213809	-0.138151	-0.172898	-0.297599		0.110658	-0.117335	-0.199536	-0.3196		0.0803639	0.115996	0.0871803	0.0816431		0.14416	0.113754	0.0975794	0.063106		0.906546	0.029757	0.00496765	1.97727e-06		0.0937568	0.0676616	0.000937592	5.82452e-07		5.56579e-11		0.642254	0.998469	0.983545	0.985098		0.129615	0.0436979	0.000221336	0.822804	0.200302	0.328858		0.0138259	0.000367864	1.84404e-06	0.638231
D3ZNK1|Mtx3|249|RHGAGGISPAGQEVD		-0.0995956	-0.265277	-0.30415	-0.177593		-0.131596	-0.280735	-0.13772	-0.151125		0.0912063	0.122221	0.120642	0.11055		0.125324	0.0952057	0.115277	0.070704		0.212558	4.63141e-05	4.46174e-06	0.00524843		0.0519966	8.79539e-06	0.04416	0.0227774		6.25974e-11		0.935561	0.998469	0.562888	0.984181		0.139781	0.0463369	0.486509	0.812809	0.602987	0.363604		0.183471	0.986155	0.903103	0.335977
O88778|Bsn|3203|DRSSVSQSPAPTYPS		-0.15584	-0.00106013	0.778829	0.627679		-0.292154	-0.0891384	0.480245	0.24681		0.310111	0.203415	0.25491	0.171986		0.281454	0.185831	0.172515	0.206968		0.384262	0.996897	4.56517e-08	3.07863e-06		0.0307035	0.664654	0.000218075	0.0788468		6.79651e-11		0.808189	0.963809	0.613267	0.363708		0.646787	1.69852e-06	3.51789e-05	0.000206112	0.00444181	0.70953		0.456136	4.79163e-05	0.00342016	0.0105921
O88778|Bsn|265|PEQERSRSPGATQSG		-0.299544	-0.490619	-0.042	0.0684502		-0.437727	-0.735381	-0.386637	-0.479967		0.200243	0.283764	0.323746	0.17707		0.315498	0.17157	0.140542	0.17424		0.0446587	0.000310694	0.897071	0.742661		0.000734259	8.50131e-08	0.00394253	0.000304533		8.24858e-11		0.808189	0.67652	0.562888	0.070773		0.538096	0.33885	0.0599703	0.0401036	0.019251	0.831345		0.202136	0.912002	0.899289	0.219069
P31662|Slc6a17|686|KVPSEAPSPMPTHRS		-0.358316	-0.0187295	0.326706	0.302996		-0.640379	-0.57628	-0.0718913	0.067571		0.170459	0.127746	0.166916	0.075947		0.265868	0.381031	0.1183	0.115637		0.00296841	0.947966	0.00525276	0.00803098		4.74753e-08	6.96254e-07	0.729269	0.687239		8.31287e-11		0.309037	0.0267434	0.259031	0.671475		0.0778601	4.08151e-05	6.77863e-05	0.0793861	0.166236	0.978591		0.906537	0.000610647	1.87659e-05	0.0100371
D4A0I5|Dnajc6|652;656|GFGMGSKSAATSPTG;GSKSAATSPTGSTHG		-0.457054	-0.0945912	-0.0950122	0.0364353		-0.99471	-0.393997	-0.254283	-0.25707		0.253671	0.355404	0.200106	0.20662		0.27848	0.210667	0.197902	0.142569		0.00120277	0.650881	0.680286	0.905694		6.61608e-11	0.00330245	0.0948422	0.0788468		8.76776e-11		0.0383108	0.583373	0.918076	0.638801		0.124206	0.123861	0.0112853	0.999091	0.757843	0.79229		0.00327164	0.000162024	0.000129695	0.753326
O35314|Chgb|236|REQSSQESGEETRRQ		0.115394	-0.359491	-0.272767	-0.485569		-0.0289272	-0.648021	-0.336788	-0.476719		0.159325	0.270726	0.171888	0.196145		0.241173	0.344098	0.0835142	0.131577		0.531015	0.00410823	0.0357702	6.61923e-05		0.983487	2.25819e-07	0.00688719	0.000105132		9.61997e-11		0.763416	0.510694	0.983545	0.999577		0.0137292	0.0478939	0.000558874	0.779363	0.730402	0.462154		0.000673684	0.138382	0.0103006	0.234744
D3ZPI4|Rap1gap2|259|AIRVRSHSMETMVGS		0.485176	0.219188	0.327159	0.135583		0.643485	0.461417	0.526491	0.330786		0.142284	0.153701	0.125236	0.143792		0.199317	0.249385	0.134517	0.482695		0.000362703	0.14336	0.0172066	0.38077		1.05478e-06	0.000347726	8.01321e-05	0.0148705		9.84986e-11		0.755265	0.678002	0.853152	0.822375		0.302791	0.63177	0.0756323	0.735066	0.863852	0.587459		0.532586	0.731119	0.129945	0.909151
P06686:Q64541:P09626:P54708:P06687:P06685|Atp1a2:Atp1a4:Atp4a:Atp12a:Atp1a3:Atp1a1|378:386:389:392:370:380|ICSDKTGTLTQNRMT:ICSDKTGTLTQNRMT:ICSDKTGTLTQNRMT:ICSDKTGTLTQNRMT:ICSDKTGTLTQNRMT:ICSDKTGTLTQNRMT		-0.224566	0.0283836	0.0980002	0.0407161		-0.692583	-0.17558	-0.0659119	-0.381279		0.104165	0.107928	0.150574	0.124069		0.213677	0.0921601	0.189974	0.254218		0.0322499	0.88854	0.461476	0.799688		6.61608e-11	0.0829693	0.680986	6.42607e-05		1.0118e-10		0.00457592	0.609869	0.803475	0.0425845		0.123919	0.0292939	0.0560214	0.769447	0.980983	0.897908		0.000265175	7.23673e-06	0.0230768	0.705266
D4AAY3|Rasal2|662|LALPRQNSTGQSQIR		0.342826	0.235309	0.0903013	0.0864352		0.530937	0.348277	0.375584	0.291252		0.110261	0.0890988	0.26105	0.227899		0.100636	0.130529	0.192058	0.203111		0.00102251	0.0266808	0.545475	0.492881		1.63426e-07	0.000378552	0.000180809	0.00396903		1.01893e-10		0.516316	0.866493	0.481708	0.679751		0.700351	0.161406	0.0880732	0.480197	0.564811	0.993726		0.341658	0.455397	0.126015	0.951876
P11730|Camk2g|325|RQSSAPASPAASAAG		0.00479379	0.0386095	0.386136	0.383251		0.0334359	0.0996754	0.362551	0.463592		0.135061	0.185732	0.175939	0.179228		0.123246	0.153988	0.097868	0.174008		0.99254	0.818304	2.69002e-05	2.38936e-05		0.915829	0.381741	6.58027e-05	9.3394e-07		1.01893e-10		0.974399	0.963809	0.983545	0.917868		0.961195	0.00412406	0.00325547	0.0174577	0.0359456	0.994169		0.828912	0.0146015	0.000699452	0.149023
Q62951|Dpysl4|536|SGFSLSGSQADDHIA		0.508203	0.152966	0.0955475	0.0947927		0.573271	0.419322	0.247351	0.122706		0.17498	0.279607	0.0631744	0.134654		0.236175	0.176256	0.0581667	0.210003		2.59829e-06	0.211083	0.533049	0.457979		6.52293e-08	4.17103e-05	0.0238559	0.321673		1.01893e-10		0.906149	0.433601	0.860726	0.993869		0.0363853	0.00869363	0.00542523	0.834732	0.882125	0.99786		0.495076	0.0472512	0.0022599	0.522659
Q9JIR4|Rims1|1234|QTTGSGSSQELDHEQ		0.279155	0.217548	0.0866405	0.148476		0.503614	0.398126	0.205829	0.180421		0.21204	0.151538	0.0490392	0.103834		0.125449	0.140356	0.14782	0.232069		0.00299912	0.0205667	0.498748	0.1163		4.08926e-08	6.95011e-06	0.0295046	0.0584594		1.16484e-10		0.298195	0.635413	0.893731	0.985173		0.858555	0.270136	0.382821	0.475492	0.82071	0.871415		0.637378	0.0307807	0.0116521	0.357771
O88778|Bsn|263|GKPEQERSRSPGATQ		-0.327537	-0.527237	-0.195352	-0.0583292		-0.396017	-0.93027	-0.240827	-0.460501		0.237183	0.241416	0.317174	0.203667		0.375641	0.191189	0.251869	0.198183		0.0477804	0.000445541	0.295511	0.822185		0.00696628	4.09511e-09	0.162845	0.00171554		1.32183e-10		0.942803	0.369341	0.983545	0.440083		0.570262	0.748678	0.251494	0.234538	0.098098	0.801162		0.0185072	0.664482	0.853353	0.00526832
P09951|Syn1|549|PAARPPASPSPQRQA		-0.685122	-0.0776478	0.620965	0.164333		-0.834348	-0.341014	0.325047	-0.0920327		0.274972	0.145559	0.41672	0.167131		0.38017	0.233784	0.158261	0.215069		1.00029e-05	0.775595	5.52554e-05	0.345289		5.95881e-08	0.0281081	0.0446446	0.673851		1.36818e-10		0.822468	0.701718	0.738706	0.774278		0.0110422	2.62421e-08	9.89051e-05	0.00470254	0.521922	0.109817		0.0389913	4.25639e-07	0.000518795	0.0100371
O70441|Syn3|418|PQTKSAKSPGQGQLG		-0.345066	-0.48041	-0.240927	-0.0468286		-0.297914	-0.43424	-0.507521	-0.447294		0.128854	0.221031	0.212559	0.118696		0.155669	0.156115	0.367712	0.217473		0.00712359	8.54423e-05	0.066967	0.826356		0.0147136	0.000212512	3.25273e-05	0.000200867		1.40333e-10		0.957936	0.998469	0.627999	0.221297		0.676768	0.75895	0.0997199	0.30788	0.0577351	0.50676		0.658719	0.380628	0.491859	0.884934
Q9JKS6:M0R3T5|Pclo:Pclo|617:26|PVPSQQASPKKEPPS:PVPSQQASPKKEPPS		-0.0124117	-0.281162	-0.363817	-0.28725		0.0464834	-0.146775	-0.0942487	-0.219976		0.0736202	0.0925617	0.127668	0.0781869		0.127677	0.123743	0.134612	0.154386		0.96946	6.13259e-05	5.59844e-07	3.37133e-05		0.713628	0.0411297	0.270747	0.00142431		1.48532e-10		0.851558	0.657815	0.229732	0.9085		0.0136259	0.000416039	0.00520825	0.576693	0.987564	0.730871		0.0845593	0.269414	0.00657338	0.83101
D4A450|Bclaf1|969|ASPSSPSSREEKESK		-0.143212	-0.481125	-0.397305	-0.620744		-0.123832	-0.597808	-0.18136	-0.424014		0.247612	0.187864	0.117222	0.15754		0.160478	0.202726	0.444477	0.186314		0.451978	0.000382716	0.00316797	5.13006e-06		0.522753	5.46966e-06	0.270747	0.00139243		1.55132e-10		0.996836	0.93055	0.821022	0.821252		0.148264	0.346097	0.0120788	0.802345	0.719468	0.481078		0.0210796	0.893299	0.148122	0.111152
Q6KC51|Ablim2|294|PASSTSGSPSRVIYA		0.0706398	-0.115399	-0.13802	-0.206017		0.0733362	-0.114082	-0.133905	-0.182103		0.076332	0.0991726	0.0397624	0.0471271		0.0433953	0.0474716	0.0729634	0.0932934		0.189959	0.0107316	0.00169728	4.50809e-06		0.13573	0.0090532	0.00229527	3.5207e-05		1.55204e-10		0.996836	0.998469	0.993473	0.970906		0.00688722	0.00101318	1.33677e-05	0.8435	0.358719	0.529797		0.0042229	0.00107426	4.02386e-05	0.915677
O35179|Sh3gl2|262|YQPKPRMSLEFATGD		0.149754	0.211918	0.21158	0.495851		-0.04784	0.264539	0.395508	0.484427		0.170156	0.178856	0.225242	0.127514		0.142375	0.223346	0.161049	0.175758		0.252004	0.0549912	0.0575246	2.86847e-06		0.854027	0.00996912	0.000115482	4.74373e-06		1.60629e-10		0.496809	0.998382	0.785751	0.999577		0.893365	0.84494	0.0193941	0.999091	0.170657	0.155357		0.0555689	0.00300919	0.000238783	0.665392
Q6RJR6|Rtn3|321|AKQQADKSPCTTEST		-0.315787	-0.559657	0.108949	-0.014754		-0.582122	-0.675836	-0.428571	-0.0993094		0.280121	0.333969	0.27988	0.224884		0.193492	0.189875	0.168325	0.170684		0.0357757	4.63141e-05	0.604498	0.977067		1.02864e-05	7.3541e-07	0.00154871	0.589267		1.79801e-10		0.483716	0.931817	0.22188	0.961828		0.382265	0.0506998	0.147651	0.00255343	0.023955	0.807709		0.849543	0.629858	0.0124749	0.455419
Q9WVE9|Itsn1|623|QQLQKQRSIEAERLK		0.29374	0.250661	0.407815	0.142757		0.312714	0.471066	0.442521	0.260733		0.115768	0.146353	0.34165	0.135075		0.162773	0.122378	0.158137	0.229757		0.0120807	0.0289193	0.00019758	0.234377		0.0036216	1.08714e-05	5.9109e-05	0.020503		1.81371e-10		0.996	0.632508	0.983545	0.888439		0.959548	0.690685	0.411177	0.47953	0.746213	0.230343		0.502321	0.605187	0.838055	0.95323
D4A450|Bclaf1|408|HSHSIQHSPERSGSG		0.131254	-0.293759	-0.226822	-0.378969		-0.0341215	-0.393357	-0.408371	-0.308842		0.302772	0.176048	0.201579	0.133427		0.105308	0.120696	0.0982216	0.107498		0.305039	0.00312514	0.0261738	8.55989e-05		0.925533	3.64379e-05	3.32523e-05	0.00144441		2.52948e-10		0.580894	0.892188	0.765151	0.948325		0.00551316	0.0162321	0.000242132	0.786061	0.780689	0.526546		0.0159912	0.00959675	0.0590171	0.974335
Q4FZY0|Efhd2|73|QGIGEPQSPSRRVFN		-0.0349968	0.0308485	0.384185	0.146612		-0.104915	0.0467346	0.504219	0.262304		0.133469	0.160337	0.132911	0.132023		0.193615	0.0629953	0.145039	0.131752		0.869399	0.848464	5.02422e-06	0.0859308		0.306729	0.746013	1.12088e-08	0.00135207		2.53442e-10		0.85057	0.998469	0.860726	0.841817		0.820343	0.000380956	0.149648	0.00694574	0.589906	0.131883		0.328253	7.13384e-07	0.00142992	0.00102753
B5DF41|Snph|216|LTRSSTYTKLSDPAV		0.102149	-0.189952	-0.298962	-0.382413		0.0675215	-0.198303	-0.210875	-0.257157		0.0756194	0.136959	0.119193	0.220604		0.0790282	0.0656996	0.149609	0.121292		0.306952	0.0163859	9.8278e-05	1.28882e-06		0.552615	0.00906525	0.00634765	0.00070686		2.55617e-10		0.945829	0.998469	0.918291	0.78829		0.014556	0.000240421	1.23048e-05	0.481514	0.225981	0.733538		0.0238869	0.0141087	0.00245083	0.971212
D4A450|Bclaf1|637|TVKKEVQSPEQVKSE		-0.0863628	-0.370618	-0.201758	-0.280164		-0.0500224	-0.270625	-0.161364	-0.225186		0.155525	0.157987	0.138372	0.0519931		0.149159	0.114001	0.107336	0.106028		0.40203	1.94952e-06	0.00818716	0.000140086		0.713628	0.000187305	0.0420174	0.00240541		2.75474e-10		0.937808	0.802745	0.983545	0.945524		0.0151807	0.498602	0.0788354	0.230903	0.659051	0.758379		0.0640746	0.475523	0.130056	0.595833
Q9JIR4|Rims1|1203|QVPVRSGSIEQASLV		0.227148	0.134906	0.049206	0.0306742		0.513431	0.284481	0.200375	0.0766437		0.113508	0.168684	0.0710073	0.0712695		0.142377	0.176232	0.159017	0.129943		0.00631774	0.125777	0.728846	0.82565		1.14131e-09	0.000198839	0.0127866	0.433143		2.77605e-10		0.0571942	0.658998	0.745292	0.968254		0.653824	0.235204	0.0952394	0.624922	0.61224	0.973745		0.0691388	0.00688647	8.99333e-05	0.737036
P0C1X8|Aak1|674;679|SKSKSATTTPSGSPR;ATTTPSGSPRTSQQN		-0.081052	-0.130425	-0.100784	-0.0198142		-0.245479	-0.221723	-0.235996	-0.287797		0.107958	0.079569	0.0948934	0.0741317		0.0946031	0.168711	0.0886563	0.0804087		0.314164	0.047427	0.154161	0.871196		3.65345e-05	0.000202795	0.000116723	5.22767e-06		2.83311e-10		0.229438	0.765278	0.628771	0.0425845		0.820211	0.924216	0.585859	0.85759	0.441123	0.635708		0.97825	0.969522	0.74658	0.958979
Q99JD4|Clasp2|1273|IKRAQTGSAGADPTT		0.312156	0.30134	0.184622	-0.0467757		0.547522	0.525331	0.447158	0.192261		0.350918	0.186454	0.218473	0.176862		0.0698547	0.195171	0.171955	0.172364		0.0137411	0.0136473	0.182774	0.82133		2.42824e-06	6.4134e-06	0.00014144	0.139173		3.00089e-10		0.474477	0.659533	0.627321	0.679751		0.995969	0.680032	0.0359484	0.661297	0.135376	0.366847		0.999818	0.743001	0.0402264	0.866622
F1LM42|Ank2|2369|KPQGVIRSPQGLELP		0.0567452	-0.276751	-0.15417	-0.22474		-0.02367	-0.232733	-0.230933	-0.211378		0.106151	0.156586	0.128642	0.0845105		0.0660869	0.113008	0.0861062	0.0953249		0.568993	2.20142e-05	0.020886	0.000383895		0.917075	0.00019307	0.000295395	0.000965042		3.06149e-10		0.733862	0.963809	0.910664	0.994237		0.000802078	0.0377731	0.00202719	0.32798	0.80443	0.733538		0.0386049	0.0370558	0.0473599	0.994394
Q8VHK2|Caskin1|390|AGGDRSGSLSNVAGG		0.190507	0.213756	0.294459	0.163475		0.354852	0.299121	0.25315	0.149874		0.175265	0.100559	0.145747	0.0758806		0.102166	0.165571	0.17548	0.149969		0.0367035	0.011725	0.000343038	0.0511797		9.48487e-06	0.000179522	0.00210755	0.0905077		3.51274e-10		0.472489	0.888653	0.983545	0.998545		0.978608	0.60018	0.882005	0.664281	0.868269	0.511508		0.85362	0.585003	0.104132	0.89545
D3ZLU0|C2cd4c|80|TSEQNLASPGPRRAP		-0.349025	-0.0549581	0.368903	0.207874		-0.440483	-0.224923	0.307269	0.168447		0.0600474	0.162914	0.139349	0.209979		0.110674	0.233558	0.148485	0.191249		0.000362703	0.733443	0.000120974	0.0309269		2.7632e-06	0.0204128	0.00129339	0.103892		3.68203e-10		0.824743	0.693113	0.983545	0.984181		0.0624096	6.05607e-07	5.6105e-05	0.00567368	0.17388	0.479628		0.19787	2.61394e-07	1.05932e-05	0.00102753
O35314|Chgb|226|HFVELEKTHSREQSS		0.051178	-0.599963	-0.480592	-0.644135		-0.0718927	-0.676408	-0.425	-0.43833		0.156933	0.407683	0.277027	0.22505		0.443152	0.155485	0.204352	0.202461		0.917	0.000197512	0.00267118	4.56676e-05		0.862378	1.35263e-05	0.00847369	0.0061702		3.81826e-10		0.863129	0.998469	0.983545	0.867549		0.00932911	0.0328995	0.00202719	0.759748	0.956016	0.766431		0.0127433	0.210762	0.138079	0.540378
F1MAK3|Arhgap32|856|TASSEPVSPVQEKLS		0.029696	-0.382324	-0.351211	-0.301795		-0.0183284	-0.221275	-0.329343	-0.357887		0.172058	0.135285	0.187286	0.248528		0.120757	0.15491	0.123902	0.127875		0.920024	6.70881e-05	0.000220805	0.00125686		0.992058	0.0213384	0.000463673	0.000154439		4.9077e-10		0.933948	0.70631	0.983545	0.967793		0.00559949	0.00697609	0.0147103	0.910749	0.788233	0.916124		0.226471	0.0331368	0.0119203	0.711769
P0C1X8|Aak1|675;679|KSKSATTTPSGSPRT;ATTTPSGSPRTSQQN		-0.149282	-0.133833	-0.00401147	-0.051657		-0.248042	-0.280238	-0.190124	-0.291804		0.0428737	0.188184	0.130891	0.0954104		0.0623148	0.109877	0.0626328	0.110261		0.0388455	0.055011	0.987476	0.537578		7.87156e-05	1.08714e-05	0.00363678	1.03233e-05		4.9077e-10		0.626849	0.560839	0.47355	0.146216		0.983951	0.241876	0.365329	0.304368	0.637748	0.857936		0.930768	0.729146	0.753863	0.628742
Q5BJT9|Ckmt1b|366|VDTAATGSVFDISNL		0.0363376	-0.205618	-0.212079	-0.230201		0.0158998	-0.214492	-0.17652	-0.148071		0.0624618	0.0791262	0.0909087	0.0991211		0.0636825	0.112938	0.116614	0.12198		0.745411	0.000475615	0.000258549	6.28018e-05		0.965167	0.000138754	0.00234055	0.01185		4.9535e-10		0.963733	0.998469	0.983545	0.840074		0.00802774	0.00344049	0.00116358	0.974215	0.915991	0.961122		0.00848385	0.0302051	0.0574506	0.86926
Q5M821|Ppm1h|220|GGVGAPGSPSTPPTR		0.0292434	0.039353	0.36235	0.272143		0.00942726	-0.0313886	0.449142	0.450629		0.116256	0.0812644	0.239443	0.114509		0.202199	0.125187	0.171513	0.169165		0.919119	0.819807	0.00010283	0.00298471		0.992058	0.89651	2.1458e-06	2.6711e-06		5.54777e-10		0.991096	0.953541	0.951249	0.714731		0.994015	0.0193044	0.0764238	0.0327661	0.232869	0.790733		0.954229	0.00104703	0.000699452	0.00184264
Q4V888|Tmem55a|32|APPYLQESSPRAELP		0.126956	-0.169801	-0.21124	-0.286842		0.105672	-0.239557	-0.135174	-0.150117		0.0915232	0.0916642	0.115461	0.129865		0.052487	0.124828	0.101109	0.114585		0.0827848	0.00849356	0.000803841	7.39347e-06		0.13418	9.17934e-05	0.0434469	0.0204639		5.8143e-10		0.967233	0.868243	0.910664	0.638801		0.00221219	0.000178082	6.54124e-06	0.794863	0.422871	0.688345		0.000235098	0.00973405	0.00384061	0.513372
P19332|Mapt|714|SPVVSGDTSPRHLSN		0.0372706	-0.17929	-0.0121696	-0.249103		0.11963	-0.0623949	0.00571733	-0.246915		0.0764854	0.0905541	0.0637006	0.123995		0.093643	0.0430087	0.0418946	0.0736282		0.653482	0.000382716	0.926949	1.28882e-06		0.0176005	0.293057	0.97251	1.75964e-06		5.90631e-10		0.59369	0.509623	0.983545	0.999577		0.00551316	0.710642	6.25217e-05	0.0401036	0.589906	0.00847922		0.0165182	0.189554	8.47599e-07	0.631217
D3ZJR6|Smcr8|488;491|SVLSKSDSQASLTVP;SKSDSQASLTVPLSP		-0.0956513	-0.119278	-0.326156	-0.199336		-0.426019	-0.220144	-0.371623	-0.327694		0.0800443	0.130176	0.251086	0.121941		0.19506	0.145902	0.149365	0.186063		0.493957	0.310302	0.0006486	0.0390636		4.84193e-06	0.0230702	9.92445e-05	0.000557006		5.99754e-10		0.0729343	0.879193	0.983545	0.854167		0.983951	0.185963	0.547057	0.256713	0.791377	0.630799		0.219935	0.858198	0.589697	0.538317
D3ZLU0|C2cd4c|273|DDSTPDTSPGVRRRL		-0.576382	-0.374944	0.25121	0.0500425		-0.820278	-0.519304	-0.169562	-0.231322		0.256039	0.183563	0.333499	0.249304		0.226235	0.315294	0.202704	0.283953		0.000149731	0.0154035	0.138891	0.865577		5.59374e-08	0.000319168	0.392861	0.159801		6.44895e-10		0.599583	0.908481	0.481708	0.724234		0.570068	0.000109496	0.00313978	0.00880668	0.150849	0.622222		0.264317	0.00261643	0.00506516	0.295733
Q63475|Ptprn2|693|LSDGPMPSPSARSST		-0.111873	-0.0118096	0.359495	0.0745863		-0.0708679	0.081077	0.55369	0.150067		0.0815333	0.0941986	0.227311	0.118271		0.102132	0.0913089	0.122099	0.220695		0.305836	0.952403	2.22454e-05	0.463012		0.580568	0.464179	1.23824e-09	0.0954766		6.77678e-10		0.93701	0.868243	0.602765	0.916818		0.638709	8.41667e-05	0.14437	0.00550853	0.72688	0.0659276		0.337875	5.85023e-07	0.0799545	0.00102753
O88778|Bsn|1087;1099|RRRERSKTPPSNLSP;LSPIEDASPTEELRQ		0.137839	-0.460764	-0.355886	-0.173276		0.0211313	-0.327536	-0.400516	-0.376584		0.0749041	0.183567	0.323332	0.142932		0.045697	0.113062	0.236666	0.197676		0.328275	2.09e-05	0.000858644	0.123112		0.992058	0.00167425	0.000157005	0.000392563		6.81486e-10		0.788227	0.836092	0.983545	0.719827		0.000289739	0.00140033	0.045213	0.662902	0.185838	0.467224		0.0373962	0.00711955	0.00852055	0.860351
P09951|Syn1|62|STAAPVASPAAPSPG		-0.506378	-0.149367	0.29829	0.27975		-0.609203	-0.39289	0.103611	0.0846316		0.212829	0.154773	0.277353	0.0952248		0.219053	0.26029	0.189541	0.189401		2.75636e-05	0.306108	0.0145379	0.0182099		2.87853e-07	0.000653615	0.56577	0.60104		6.81486e-10		0.846342	0.624039	0.817742	0.78829		0.0696327	4.49528e-06	5.82765e-06	0.0195936	0.0550524	0.987737		0.33807	3.73426e-05	3.88672e-05	0.0158924
Q5FVI4|Cend1|10|SRGKSASSPKPDTKV		-0.120604	-0.223674	-0.192743	-0.161272		-0.0153664	-0.22122	-0.230156	-0.22313		0.0416102	0.0638575	0.118087	0.0934931		0.0772	0.100233	0.184963	0.103268		0.105235	0.00048775	0.00243019	0.0100883		0.981665	0.000300805	0.000243144	0.000392563		6.81486e-10		0.592015	0.998469	0.983545	0.904859		0.449627	0.653243	0.746429	0.853088	0.746213	0.919834		0.0379724	0.0251395	0.0226581	0.976908
B1WBS4|Vps26b|304|DIVRKSMSHQAAIAS		-0.138013	0.166797	0.17612	0.794329		-1.13799	0.234463	0.241201	0.371606		0.222882	0.13628	0.325791	0.230794		0.564777	0.195232	0.45117	0.103721		0.641369	0.487836	0.488325	1.22177e-05		2.30358e-09	0.270071	0.279571	0.0495426		7.36661e-10		0.00140666	0.998469	0.983545	0.610118		0.421179	0.413992	0.000273739	0.989419	0.0648095	0.0636685		2.18942e-06	3.86641e-07	8.92243e-08	0.991924
P09951-2|Syn1|662|PHPQLKASPAQAQPX		-0.250271	-0.383577	-0.127981	0.0246603		-0.356663	-0.533689	-0.421181	-0.448183		0.184992	0.0981001	0.214617	0.155923		0.294748	0.175916	0.279447	0.21141		0.0711281	0.0017398	0.445013	0.938788		0.00253097	7.0806e-06	0.000435549	0.000191099		7.39114e-10		0.841973	0.839651	0.58333	0.0970736		0.683212	0.705051	0.13518	0.271332	0.0753481	0.659991		0.495083	0.863619	0.720177	0.779627
Q9JKS6:M0R3T5|Pclo:Pclo|924:249|QAPTPSQSPAAQGPA:QAPTPSQSPAAQGPA		-0.218189	-0.355906	-0.195855	-0.110868		-0.258719	-0.59978	-0.344944	-0.548886		0.174763	0.155756	0.327087	0.249656		0.171519	0.289181	0.136368	0.153126		0.142941	0.00528886	0.179359	0.467168		0.0480216	1.51449e-06	0.00634765	1.4316e-05		8.89962e-10		0.971525	0.650438	0.910664	0.165525		0.683212	0.957765	0.649935	0.537375	0.389233	0.872361		0.0921248	0.812117	0.1344	0.387877
F1M820|Sorbs1|62|SPVSPQESPKHENKS		-0.0191005	-0.150201	-0.260973	-0.218101		0.0290416	-0.152837	-0.222375	-0.112705		0.0674085	0.123391	0.0803202	0.0589441		0.100895	0.0611879	0.128576	0.106474		0.912522	0.0109604	8.14478e-06	0.000114953		0.823481	0.0072709	0.000101839	0.0644847		9.17832e-10		0.853912	0.998469	0.981931	0.739306		0.205944	0.00400755	0.0151602	0.320317	0.666206	0.851013		0.0435082	0.00246716	0.106483	0.680146
P97564|Gpam|695|SDEEDEDSDFGEEQR		0.0386564	-0.277145	-0.174212	-0.170315		-0.0367494	-0.328692	-0.176393	-0.200892		0.0801536	0.0751256	0.163421	0.141355		0.0871843	0.0921196	0.158577	0.0750956		0.789294	5.76714e-05	0.0124156	0.0118463		0.801063	1.43185e-06	0.0110666	0.00309229		9.18142e-10		0.781882	0.954176	0.998896	0.981388		0.00275813	0.0514744	0.0338328	0.459229	0.52952	0.993353		0.0041381	0.262949	0.117356	0.331285
Q08877|Dnm3|769;773|WLQHSRRSPPPSPTT;SRRSPPPSPTTQRRL		-0.131439	-0.00274227	0.306217	0.0442648		-0.257988	-0.0545247	0.157382	-0.0146743		0.0634397	0.0685113	0.120822	0.079625		0.131815	0.0968868	0.0504297	0.0789512		0.0300052	0.986042	1.62666e-07	0.529165		1.88429e-06	0.453861	0.00446808	0.880695		9.18546e-10		0.368149	0.911108	0.522251	0.888439		0.193115	1.70932e-07	0.0267316	0.000449462	0.786297	0.00847922		0.0152056	5.00379e-07	0.00158479	0.0292047
Q62784|Inpp4a|488|DYIASKASPTSTEEE		-0.13677	-0.407564	0.0210301	-0.158302		-0.0842431	-0.35761	-0.208717	-0.339667		0.0884025	0.165783	0.125529	0.123897		0.141574	0.269825	0.0666775	0.103232		0.196294	4.4294e-06	0.926949	0.0750846		0.487481	2.02712e-05	0.0189616	7.96935e-05		9.8535e-10		0.90777	0.980496	0.529485	0.644642		0.0546543	0.376917	0.915408	0.00231248	0.144754	0.319511		0.0434174	0.497366	0.0426454	0.484666
O70441|Syn3|446|GGPRQAQSPQPPRSR		-0.522466	-0.540185	0.0364548	0.0404899		-0.734525	-0.828183	-0.144737	-0.152587		0.264889	0.155674	0.353662	0.193201		0.429781	0.356362	0.230165	0.205668		0.00219812	0.00118225	0.935768	0.916901		4.61553e-06	5.83321e-07	0.559134	0.459098		9.90433e-10		0.714492	0.694448	0.920255	0.881622		0.994015	0.0286636	0.0167164	0.0308914	0.0602576	0.994169		0.900529	0.0161479	0.012892	0.0158924
Q5QD51|Akap12|304|KKTSFKKSKEDDLET		0.167112	0.198405	0.170812	0.121853		0.336483	0.497036	0.439025	0.292771		0.103845	0.246102	0.23673	0.186058		0.117648	0.172634	0.223242	0.0958066		0.196233	0.0836166	0.157053	0.304152		0.000984332	1.96844e-06	3.32484e-05	0.00550573		9.90433e-10		0.603982	0.327742	0.562888	0.78829		0.974053	0.990877	0.837755	0.931415	0.833103	0.928141		0.466687	0.696423	0.861648	0.896435
B3DMA1|Atxn2l|631|PCPSQTGSPPVGLIK		-0.0665604	-0.333289	-0.325884	-0.327779		-0.174335	-0.362769	-0.296155	-0.263333		0.0852025	0.122552	0.157119	0.132542		0.252655	0.225658	0.182257	0.128199		0.705224	0.000792015	0.000866311	0.00065975		0.105303	0.000135863	0.00252736	0.00762544		1.08547e-09		0.784305	0.998469	0.983545	0.955834		0.112066	0.124846	0.0700064	0.983586	0.993338	0.994602		0.295926	0.582414	0.647332	0.86139
P21575|Dnm1|851;853|PSRSGQASPSRPESP;RSGQASPSRPESPRP		-0.367124	-0.264241	0.113176	0.197164		-0.54446	-0.526289	-0.00393721	-0.0379779		0.207777	0.105882	0.270653	0.175463		0.19603	0.207815	0.196624	0.135347		0.00139111	0.0223423	0.466488	0.0870705		7.47795e-07	1.92344e-06	0.990916	0.841904		1.10703e-09		0.610141	0.509623	0.932707	0.638801		0.7641	0.00301348	0.000339104	0.0380502	0.019251	0.849453		0.999818	0.000708155	0.00111772	0.00481412
O88778|Bsn|2564|RDACEPESGPDPSTV		-0.0110767	0.312871	0.560529	0.726644		-0.124483	0.176166	0.261459	0.44306		0.201676	0.152899	0.231958	0.251191		0.320021	0.293748	0.192528	0.215827		0.983431	0.0283326	4.86917e-05	4.11107e-07		0.532522	0.274816	0.0820469	0.00106363		1.1314e-09		0.854437	0.9004	0.628771	0.653652		0.185504	0.0042528	0.00014473	0.354444	0.122472	0.679872		0.207251	0.0794466	0.00302895	0.875721
F1M3L7|Eps8|659|ANVTRQNSSSSESGG		0.316878	0.0360608	0.10196	0.0128342		0.711943	0.251232	0.271767	0.0862969		0.248601	0.190318	0.0690981	0.150062		0.099048	0.274007	0.19152	0.162439		0.0046207	0.868526	0.501028	0.972783		6.04444e-10	0.0197713	0.0124594	0.535047		1.17466e-09		0.0547736	0.632508	0.821022	0.950371		0.129186	0.312068	0.0503008	0.806755	0.963112	0.828573		0.0036957	0.0046647	3.50274e-05	0.967091
Q9JKS6|Pclo|1772;1778;1784|RRRERPKTPPSNLSP;KTPPSNLSPIEDASP;LSPIEDASPTEELRQ		-0.24972	-0.250815	0.0413409	0.14987		-0.245936	-0.311804	-0.155958	-0.134569		0.119329	0.102507	0.184069	0.0407806		0.137404	0.115352	0.12524	0.107954		0.000759271	0.00064085	0.764911	0.0400299		0.000426303	1.0481e-05	0.0420174	0.0824968		1.22488e-09		0.996836	0.93282	0.522251	0.0948412		0.996612	0.00663315	0.000110171	0.0117866	0.000662175	0.557733		0.751599	0.581956	0.363807	0.349417
Q920Q0|Palm|145|AQQTPLGTPKENRKS		-0.0283552	-0.146019	-0.139359	-0.152246		0.0578229	-0.0818411	-0.107529	-0.113855		0.0346159	0.0468809	0.0779731	0.0735969		0.0606932	0.0487806	0.056996	0.0484491		0.664334	0.000186265	0.0002999	6.48245e-05		0.196788	0.0396242	0.00577907	0.00298071		1.23368e-09		0.388562	0.70631	0.961991	0.90157		0.0640964	0.0829615	0.025543	0.958256	0.977526	0.958418		0.0176417	0.00305843	0.00143884	0.864787
Q8VHK2|Caskin1|1035|HPTPRPASPDPGRVA		-0.111233	0.105649	0.532937	0.370294		-0.10111	-0.0402366	0.333598	0.132127		0.194076	0.166865	0.220711	0.148185		0.140652	0.173581	0.12087	0.0890715		0.384264	0.368874	1.07982e-07	6.48245e-05		0.42322	0.841296	0.000323686	0.210603		1.29886e-09		0.996836	0.744979	0.669132	0.53525		0.199291	3.64666e-06	0.00030407	0.00473174	0.158932	0.4602		0.864777	0.00133702	0.103924	0.0223147
P21575|Dnm1|851|PSRSGQASPSRPESP		-0.191872	-0.242369	0.0579586	0.0647056		-0.281263	-0.375509	-0.104112	-0.141481		0.0905602	0.0606338	0.195629	0.103211		0.155869	0.137948	0.0748669	0.112352		0.0141103	0.00106431	0.606158	0.46725		6.47967e-05	3.80796e-07	0.241045	0.0693293		1.33435e-09		0.743775	0.67652	0.627048	0.387203		0.858011	0.0275925	0.01365	0.0101025	0.0182563	0.989026		0.568092	0.15738	0.237221	0.0360268
P34926|Map1a|1767|EIISPPASPPEMTGQ		0.0539271	-0.0944127	-0.135963	-0.170284		0.0854431	-0.115189	-0.139386	-0.165183		0.0446731	0.0766769	0.0953146	0.0486426		0.0534162	0.0508508	0.0715609	0.085974		0.360199	0.041899	0.00192713	8.03527e-05		0.0655352	0.00806891	0.00137008	0.000148682		1.45218e-09		0.880189	0.998469	0.995876	0.999577		0.0363368	0.00292834	0.000315236	0.67641	0.466815	0.842001		0.00200287	0.000344158	5.15003e-05	0.896339
Q6KC51|Ablim2|363|RSYKQCRTSSPSSAG		0.0567474	-0.0902149	-0.202576	-0.31908		0.00602337	-0.184617	-0.207882	-0.289447		0.129653	0.0425458	0.115863	0.0734599		0.131347	0.127887	0.0823752	0.175225		0.609225	0.281207	0.00365202	5.75054e-06		0.992058	0.00711042	0.00262262	3.11794e-05		1.45225e-09		0.875383	0.793492	0.995876	0.981388		0.256283	0.0130193	0.000137579	0.420634	0.0801333	0.475673		0.0872381	0.0475609	0.00230797	0.939761
P11730|Camk2g|321|FSVGRQSSAPASPAA		0.21002	0.208867	0.0653723	0.188985		0.280322	0.298007	0.164963	0.202931		0.073825	0.120815	0.217872	0.0959456		0.1229	0.123196	0.137918	0.043897		0.0077161	0.00603472	0.554315	0.0105364		9.46057e-05	4.00279e-05	0.0363835	0.00672163		1.6596e-09		0.826142	0.847191	0.888667	0.995856		0.996612	0.335059	0.901089	0.323186	0.95627	0.484984		0.999818	0.449986	0.58388	0.467304
O88778|Bsn|1085;1099|AQRRRERSKTPPSNL;LSPIEDASPTEELRQ		0.0849294	-0.425302	-0.37196	-0.267975		-0.0136302	-0.364943	-0.275929	-0.248336		0.156459	0.149347	0.25378	0.159532		0.10863	0.262389	0.138277	0.105851		0.599119	3.59411e-05	0.000257852	0.00772195		0.992058	0.000211857	0.00733146	0.0168318		1.99844e-09		0.822803	0.980496	0.951249	0.995856		0.00112896	0.00199613	0.0151894	0.840819	0.534559	0.768458		0.025544	0.122058	0.13724	0.800287
Q08877|Dnm3|769|WLQHSRRSPPPSPTT		0.128879	-0.0324335	-0.0533367	-0.128803		0.153584	0.020928	0.0039653	-0.0502401		0.0398207	0.0312814	0.070776	0.0473473		0.0278505	0.0489019	0.0299239	0.0175507		5.2737e-05	0.418994	0.136066	3.88619e-05		8.1568e-07	0.673682	0.967573	0.146943		2.15867e-09		0.859717	0.706215	0.769435	0.564968		0.000846221	5.70352e-05	1.10828e-07	0.793196	0.116748	0.233615		0.00470761	0.000973604	7.7852e-06	0.899443
F1LYK8|Cadps2|61;68|GGAARPVSPSPSVLS;SPSPSVLSEGRDEPE		-0.331789	-0.202967	0.154838	0.156808		-0.471849	-0.458183	0.041832	-0.128669		0.215102	0.237786	0.180911	0.0742574		0.167483	0.186755	0.143465	0.131481		0.0014123	0.0604134	0.190363	0.141085		1.83446e-06	3.96606e-06	0.849545	0.265572		2.16348e-09		0.677185	0.433601	0.918291	0.386279		0.601203	0.000790145	0.000590003	0.0280994	0.0577351	0.994602		0.999818	0.000367864	0.0171745	0.00269641
O88884|Akap1|103|QVRRRSESSGNLPSI		0.00403166	-0.194321	-0.370175	-0.230488		0.0207266	-0.201089	-0.273192	-0.204754		0.0900392	0.129943	0.156118	0.16605		0.100505	0.0911473	0.144012	0.160169		0.992798	0.0163859	4.21706e-06	0.00275171		0.967953	0.00965112	0.000407773	0.00941171		2.86653e-09		0.991096	0.998469	0.905047	0.986617		0.147566	0.000908352	0.0380034	0.233341	0.906929	0.435506		0.0761947	0.0109915	0.050366	0.782572
Q6AYN4|Phyhipl|12;15|RLDHALSSPSSPCEE;HALSSPSSPCEEIKN		-0.276486	-0.214817	-0.165043	0.106572		-0.372021	-0.478645	-0.479914	-0.4655		0.220176	0.102999	0.282365	0.0968384		0.213122	0.262932	0.231765	0.242849		0.0465959	0.120668	0.291406	0.490084		0.00216902	7.55246e-05	0.000109923	0.000163385		2.90849e-09		0.864288	0.610426	0.56765	0.0425845		0.932719	0.747127	0.0329219	0.888267	0.215029	0.291276		0.774174	0.734553	0.721316	0.998353
Q80W98|Sgtb|297|HIRSRSFSSSTEEHS		0.256244	0.148902	0.443916	0.347224		0.232963	0.417868	0.492213	0.498036		0.285694	0.203969	0.226955	0.0919277		0.197404	0.247648	0.245995	0.3012		0.102338	0.375521	0.000866311	0.00857797		0.114043	0.00131581	0.000199919	0.000173378		2.92964e-09		0.995763	0.632508	0.983545	0.881622		0.818758	0.542822	0.729768	0.244585	0.56044	0.860404		0.525604	0.299965	0.215705	0.89545
O35986|Zranb2|294|RSRSRPSSPAVRKKR		-0.0338701	-0.338036	-0.310704	-0.441262		0.117174	-0.294537	-0.343213	-0.522687		0.114568	0.244688	0.233763	0.265802		0.163782	0.117927	0.309299	0.116974		0.93476	0.00583245	0.0110231	0.000188324		0.488725	0.0142272	0.00440337	1.6219e-05		3.364e-09		0.729007	0.998469	0.983545	0.951991		0.148139	0.214943	0.017688	0.942398	0.784589	0.736323		0.0266445	0.0094255	0.000156909	0.927367
Q9JIR4|Rims1|1600;1603|APLTRRASQSSLESS;TRRASQSSLESSSGP		0.207235	0.12982	0.259704	0.201041		0.232258	0.14689	0.373511	0.30396		0.0921023	0.172093	0.1681	0.138042		0.133976	0.15201	0.159117	0.167868		0.0310267	0.199545	0.00316797	0.0209836		0.00730431	0.123397	2.21741e-05	0.000469447		3.52189e-09		0.979668	0.998469	0.900461	0.88154		0.780893	0.844903	0.977153	0.464961	0.800695	0.875988		0.723922	0.422202	0.685937	0.223041
Q9QXY2|Srcin1|397|APTSQGVSPSPSAIL		-0.104342	0.0244188	0.382442	0.41129		-0.161197	-0.117591	0.105935	0.173286		0.175661	0.102068	0.224698	0.0814586		0.128124	0.12687	0.140324	0.0646961		0.332937	0.887624	4.57429e-06	1.14176e-06		0.0610582	0.205457	0.301076	0.0418885		4.11693e-09		0.886909	0.69608	0.2703	0.363708		0.474034	3.68642e-05	1.23048e-05	0.00578509	0.00466809	0.956784		0.911928	0.0325284	0.00342016	0.185398
Q63083|Nucb1|368|NARAQRLSQETEALG		-0.0539549	-0.185845	-0.155684	-0.145434		0.0795077	-0.262541	-0.13124	-0.147499		0.0558162	0.0949489	0.12352	0.0719868		0.0904694	0.123847	0.0945057	0.066054		0.520949	0.00118225	0.0068979	0.00943169		0.242182	2.88099e-06	0.0265203	0.00975665		4.12816e-09		0.341142	0.794723	0.983545	0.999577		0.194299	0.389919	0.324382	0.838213	0.835168	0.983969		4.30057e-05	0.0117656	0.00431216	0.297519
P11730|Camk2g|321;325|FSVGRQSSAPASPAA;RQSSAPASPAASAAG		0.00329085	0.262173	0.416229	0.625452		0.0255415	0.138336	0.403417	0.734965		0.0909358	0.238779	0.253383	0.330816		0.195955	0.36127	0.166792	0.324749		0.995696	0.11207	0.00578325	2.53424e-05		0.992058	0.489389	0.00733146	1.86528e-06		4.34612e-09		0.996836	0.935781	0.993473	0.945304		0.403092	0.100821	0.00321981	0.643749	0.24944	0.601153		0.817427	0.128987	0.000662121	0.467304
Q9JKS6|Pclo|1772;1784|RRRERPKTPPSNLSP;LSPIEDASPTEELRQ		-0.0186203	-0.50397	-0.125732	-0.133018		-0.179473	-0.49388	-0.435063	-0.378388		0.145426	0.226661	0.218555	0.276875		0.188756	0.242651	0.233626	0.0972901		0.972514	3.89882e-05	0.456389	0.334207		0.205307	2.85884e-05	0.000290513	0.00161533		4.56773e-09		0.704133	0.998469	0.562888	0.67868		0.0105964	0.750803	0.607929	0.062925	0.116748	0.993353		0.115604	0.240826	0.32378	0.909151
P18420|Psma1|247|PQRKAQPSQAADEPA		0.604161	0.647248	0.403808	0.530272		0.419066	0.797641	0.760717	0.913042		0.297124	0.0566325	0.288209	0.328167		0.257527	0.382091	0.343321	0.895345		0.0198272	0.00811207	0.137435	0.026253		0.111955	0.000557539	0.00137457	0.000123118		5.31593e-09		0.862933	0.9752	0.853152	0.797369		0.988442	0.768677	0.890301	0.651661	0.899738	0.912016		0.440117	0.505977	0.192593	0.974335
P54287|Cacnb3|464|DRLLAQDSEHDHNDR		0.306061	0.341981	0.26154	0.0920016		0.388735	0.362341	0.514476	0.260415		0.180565	0.340291	0.208598	0.0633842		0.28414	0.17532	0.178737	0.152144		0.0209132	0.00610857	0.0451933	0.569514		0.00106694	0.00248673	3.01315e-05	0.04184		5.41338e-09		0.891265	0.998469	0.675752	0.851422		0.974843	0.914389	0.27407	0.794863	0.358719	0.610183		0.999818	0.672855	0.580617	0.673007
Q5PQN6|Vipas39|119|RGRTRPGSFQSLSDA		-0.257472	-0.168779	-0.214512	0.146182		-0.401257	-0.170172	-0.404063	-0.267818		0.18396	0.152716	0.138703	0.205935		0.112826	0.147518	0.212387	0.183875		0.0151621	0.125303	0.0406227	0.165483		2.60095e-05	0.111458	4.674e-05	0.00690058		5.41338e-09		0.649024	0.998469	0.742741	0.0623565		0.776448	0.886344	0.00388316	0.863332	0.0952024	0.0453092		0.175755	0.998506	0.442199	0.285843
F1MAQ4|Trappc10|708|MLLRRQESGSSLEPP		0.20452	0.0806967	-0.0232802	0.0320051		0.299866	0.244341	0.163764	0.0762424		0.0950077	0.136685	0.0767053	0.0940534		0.0649214	0.139152	0.111407	0.0904408		0.00150811	0.288439	0.866561	0.741635		1.13911e-06	5.70409e-05	0.00983674	0.294039		6.43078e-09		0.626849	0.417037	0.404599	0.948325		0.305885	0.0165464	0.0584087	0.40973	0.815086	0.814412		0.760404	0.221707	0.0116521	0.657481
P09951|Syn1|67|VASPAAPSPGSSGGG		-0.069526	-0.0249682	0.311189	0.427305		-0.0642555	0.0380751	0.332778	0.331262		0.0587618	0.0993749	0.22455	0.213966		0.152618	0.179526	0.141812	0.136319		0.652347	0.902027	0.000788414	5.75054e-06		0.694684	0.84995	0.000290513	0.000316493		6.65119e-09		0.996836	0.963809	0.983545	0.89293		0.937902	0.00526831	0.000166625	0.0256242	0.0035735	0.665364		0.66848	0.00310513	0.00235733	0.0980954
P09951|Syn1|566|PQATRQASISGPAPP		1.10994	0.584886	-0.0340979	0.633878		2.06077	0.889735	0.297812	0.581808		0.33054	0.209724	0.464812	0.137404		1.45903	0.631773	0.232559	0.383859		0.00263447	0.14169	0.980701	0.0839149		1.67795e-08	0.0119214	0.585417	0.132824		6.8585e-09		0.22274	0.931817	0.951249	0.998545		0.51972	0.0415328	0.427087	0.379591	0.980082	0.39586		0.0345484	0.000534278	0.00293303	0.51068
A8WCF8|Tprg1l|13|DTVDSAGTSPTAVLA		-0.112747	-0.175832	-0.0744369	-0.073585		-0.142271	-0.247353	-0.231585	-0.252162		0.0711936	0.129582	0.162535	0.151742		0.0780631	0.0833699	0.0950514	0.052107		0.149775	0.00858318	0.39327	0.320455		0.0358806	9.81856e-05	0.000339023	0.000109089		6.9835e-09		0.946017	0.871078	0.58333	0.432705		0.744254	0.849853	0.766562	0.451165	0.52952	0.997005		0.429477	0.531447	0.312578	0.957243
O88778|Bsn|3505|SEEESPVSPLGRPRP		-0.269456	-0.32129	0.0734535	-0.100718		-0.335833	-0.331	-0.0825461	-0.231297		0.181948	0.163183	0.227885	0.160651		0.0985776	0.154241	0.117389	0.0728393		0.00414869	0.000410792	0.593406	0.321668		0.000100952	0.000140577	0.532097	0.0107227		7.51287e-09		0.873767	0.998469	0.803475	0.824034		0.904368	0.0109744	0.233412	0.00578509	0.248614	0.370509		0.999818	0.0801864	0.523901	0.179172
Q9WV48|Shank1|4|XXXXMTHSPATSEDE		0.0434255	-0.153208	-0.143107	-0.160665		-0.0178917	-0.13537	-0.152796	-0.248407		0.0610516	0.10794	0.0484008	0.109919		0.0751459	0.0938756	0.0986381	0.101347		0.62615	0.00610857	0.0102995	0.00292664		0.940119	0.0135674	0.00577907	8.47673e-06		8.3845e-09		0.779331	0.998469	0.986162	0.797369		0.0248555	0.0283439	0.00858975	0.954803	0.980082	0.959175		0.221683	0.147722	0.00271225	0.942949
F1M6E5|Nacad|1159|ARQRVSLSPHSANPK		0.0827958	-0.183913	-0.744018	-0.678053		-0.265704	-0.53878	-0.607219	-0.466801		0.277575	0.275478	0.371524	0.197191		0.42621	0.23362	0.440306	0.290011		0.858621	0.441349	6.45651e-05	0.000196273		0.226006	0.00299589	0.000961262	0.0130854		8.53709e-09		0.506485	0.658998	0.976762	0.881622		0.537992	0.00210929	0.00376279	0.0745588	0.188164	0.956335		0.490901	0.338802	0.561588	0.933089
P12839|Nefm|609|AKSPVPKSPVEEVKP		-0.330746	0.0460471	-0.303275	0.0875632		-0.223144	0.112651	-0.253305	0.0446382		0.0975002	0.170291	0.0947849	0.136737		0.137952	0.0540303	0.202547	0.0759246		2.02042e-05	0.716386	7.99897e-05	0.311713		0.00276813	0.193678	0.000831302	0.687605		8.80067e-09		0.673572	0.93055	0.983545	0.970318		0.00119558	0.915438	0.000126047	0.0047169	0.88506	0.00552666		0.00327164	0.906119	0.0139395	0.00390971
Q4V8B0|Oxr1|195|RPARVVSSTSEEEEA		-0.172317	0.0872347	0.575859	0.497102		-0.110381	0.0387627	0.649569	0.631125		0.0983061	0.199065	0.3282	0.243045		0.234829	0.311225	0.152345	0.46875		0.440205	0.747337	0.000260519	0.0013726		0.689292	0.956333	4.33384e-05	6.58987e-05		8.97257e-09		0.957642	0.998469	0.983545	0.925311		0.440477	0.00102031	0.00282326	0.0660891	0.209412	0.919834		0.73534	0.000837707	0.000784357	0.0281547
D3ZNK1|Mtx3|283|MDGNLRQSPQLLPRK		0.0192618	-0.246125	-0.194154	-0.141825		-0.0790512	-0.364525	-0.236002	-0.2332		0.156125	0.155795	0.123574	0.104191		0.181546	0.138399	0.111228	0.092119		0.949007	0.002276	0.0181799	0.0859308		0.478379	3.75885e-06	0.0030908	0.00324255		9.3775e-09		0.740463	0.764837	0.983545	0.881622		0.0398608	0.11901	0.194741	0.794863	0.618356	0.879816		0.0195831	0.288568	0.231787	0.525676
D3ZU27|Usp31|844|RSQESMSSPSPQKQK		-0.0955446	-0.00867044	0.499641	0.217518		-0.0800352	0.140172	0.464928	0.133614		0.196786	0.113483	0.24106	0.209653		0.0965713	0.16645	0.175203	0.109662		0.514913	0.974078	1.03125e-06	0.0277811		0.608145	0.216031	3.49058e-06	0.235205		9.5794e-09		0.996166	0.762884	0.983545	0.925591		0.784271	3.54676e-05	0.028046	0.00166529	0.292955	0.137336		0.202136	0.000128788	0.167404	0.0796057
P16638|Acly|454|PAPSRTASFSESRAD		0.107724	0.0676321	0.229957	0.298167		0.119549	0.247025	0.342146	0.296375		0.165692	0.236538	0.112924	0.086729		0.131099	0.109539	0.0513264	0.208263		0.35767	0.590894	0.00967839	0.000494045		0.2564	0.00398662	8.52481e-05	0.000614876		1.00073e-08		0.996836	0.617713	0.905047	0.999577		0.943661	0.543397	0.154798	0.337079	0.194137	0.842056		0.495083	0.12648	0.203621	0.725896
O55035|Ppig|395|EIKENQRSPVRVKEK		0.0303165	-0.154485	-0.119612	-0.164118		0.0229267	-0.169903	-0.0973914	-0.145628		0.035866	0.0499359	0.106204	0.0463357		0.0477244	0.0935197	0.0978883	0.0793425		0.730324	0.00113373	0.0123205	0.000357772		0.834386	0.000178522	0.0521319	0.00169022		1.02317e-08		0.996166	0.998469	0.983545	0.984181		0.0119218	0.0433676	0.00339982	0.76323	0.967257	0.793408		0.00578274	0.122815	0.0111752	0.551261
Q9JKS6|Pclo|3561;3565|PTVQLAPSPPKSPKV;LAPSPPKSPKVLYSP		-0.335598	-0.148373	0.165491	0.28538		-0.260389	-0.170075	0.00724108	-0.00777085		0.103769	0.14927	0.144645	0.125293		0.0644435	0.182353	0.135323	0.108972		1.83394e-05	0.0766621	0.0436706	0.000166453		0.000459827	0.0302403	0.980832	0.959979		1.06332e-08		0.822468	0.998469	0.686771	0.116947		0.171843	9.11812e-06	1.1394e-07	0.0109549	0.000662175	0.526016		0.63578	0.0206469	0.0226884	0.304675
O88778|Bsn|3286|YGRGEEESEEDSYDP		0.11194	0.220017	0.418183	-0.00200207		-0.0865305	0.176103	0.504022	0.235851		0.230287	0.158074	0.205395	0.17553		0.130518	0.114988	0.208755	0.157337		0.437319	0.0422711	5.1584e-05	0.995384		0.581124	0.111546	1.39474e-06	0.0252194		1.54898e-08		0.486427	0.998469	0.960476	0.610118		0.701475	0.0658003	0.531741	0.318338	0.335706	0.0221653		0.11903	6.2242e-05	0.0290594	0.0916747
P34926|Map1a|907|EEDKGFKSPPCEDFS		-0.135081	-0.0301962	-0.182843	-0.0031241		-0.0877761	-0.079701	-0.206532	-0.0353201		0.0690847	0.085177	0.0423287	0.064776		0.0609786	0.0596363	0.107292	0.0443516		0.00372105	0.660476	4.86273e-05	0.987484		0.0618546	0.0935652	4.43361e-06	0.54621		1.54997e-08		0.800809	0.866493	0.983545	0.947372		0.187142	0.680268	0.0401247	0.0357484	0.868269	0.0242596		0.999818	0.103147	0.516764	0.16119
D3ZL30:F1M4F3:Q810W7:D3ZAR2|Mast3:Mast4:Mast1:Mast2|161;163:106;108:161;163:248;250|RLRPRSRSLSPGRTS;RPRSRSLSPGRTSGT:PMRPRSRSLSPGRSP;RPRSRSLSPGRSPAC:AVRPRSRSLSPGRSP;RPRSRSLSPGRSPSS:AMRPRSRSLSPGRSP;RPRSRSLSPGRSPVS		0.120646	0.006484	0.115532	-0.107574		0.095472	-0.0147299	0.060358	-0.0679231		0.053335	0.0326336	0.0768969	0.0168787		0.0250073	0.0145568	0.0310743	0.0568544		0.000225603	0.930499	0.000308943	0.000636865		0.00225265	0.819969	0.09038	0.0431451		1.72317e-08		0.859717	0.965324	0.803475	0.877684		0.0259825	0.963417	1.39717e-06	0.0379654	0.059165	5.98036e-05		0.0263422	0.64662	0.000282083	0.296012
O08873|Madd|859|LYRNHSTSFSLSNLT		-0.181655	-0.116007	-0.0924643	0.00027035		-0.537056	-0.2792	-0.249158	-0.167651		0.159678	0.160238	0.167703	0.124817		0.204178	0.221732	0.157584	0.0987616		0.108034	0.330138	0.498748	0.998896		4.08926e-08	0.00308188	0.0109725	0.107254		1.85068e-08		0.0553104	0.706215	0.817742	0.752508		0.858555	0.732274	0.230227	0.936281	0.659051	0.7916		0.0992587	0.0585042	0.0064788	0.943058
F1LN91|Tns3|938|GPGQRRESPPSAERQ		0.104588	0.00645101	-0.0698344	-0.305206		0.0151725	-0.158683	-0.0828913	-0.167603		0.0293085	0.0332915	0.122849	0.0931964		0.139576	0.101931	0.0744431	0.0706104		0.108034	0.963101	0.327024	2.08225e-07		0.965167	0.00357489	0.213802	0.00230864		1.92037e-08		0.603881	0.284141	0.983545	0.571234		0.390776	0.0483219	7.73389e-07	0.503066	0.000662175	0.0187363		0.0463059	0.366248	0.0220535	0.631931
Q5HZV9|Ppp1r7|44;47|GGIVADLSQQSLKDG;VADLSQQSLKDGVER		-0.204859	0.0194508	0.28811	0.419395		-0.245367	-0.0904281	0.124058	0.140697		0.225274	0.13096	0.112955	0.0882686		0.147981	0.164743	0.0471083	0.182486		0.0298342	0.918662	0.000788414	2.04461e-06		0.00352048	0.41058	0.232548	0.13377		1.95742e-08		0.940301	0.821153	0.74568	0.224004		0.131264	6.408e-05	9.7476e-07	0.0618484	0.00574798	0.538836		0.341287	0.0030022	0.00128626	0.243369
Q68FR2|Bin2|466|RASSDASSDPEPPET		-0.184455	-0.309673	-0.230453	-0.190753		0.00620564	-0.399352	-0.249452	-0.157282		0.134272	0.165791	0.188821	0.210481		0.195155	0.130396	0.0479224	0.133384		0.0839639	0.000911101	0.0145952	0.0400299		0.992615	9.40046e-06	0.0073342	0.115484		1.95742e-08		0.437503	0.907765	0.985976	0.985098		0.564148	0.870056	0.977758	0.715533	0.625772	0.939016		0.00323058	0.085455	0.28126	0.522659
P09951|Syn1|434|GRGSHSQTPSPGALP		-0.151834	-0.0392786	0.651249	0.552241		-0.322272	-0.0323091	0.424171	0.114662		0.295509	0.286931	0.271172	0.219262		0.178555	0.170906	0.26815	0.207559		0.437126	0.896061	4.54182e-06	5.66414e-05		0.0220997	0.962813	0.00216103	0.520533		2.01779e-08		0.74047	0.998469	0.817742	0.252056		0.815467	5.70352e-05	0.000339104	0.00231248	0.0157376	0.863665		0.237215	0.000173004	0.0290594	0.0770589
Q2LC84|Numb|635|PKQRTNPSPTNPFSS		-0.15678	-0.0909094	-0.0983544	-0.0259979		-0.220251	-0.204736	-0.222414	-0.163232		0.0732022	0.137509	0.0550362	0.131681		0.119465	0.112208	0.0769147	0.0869299		0.0194337	0.205868	0.170872	0.804993		0.000227448	0.000632608	0.000290513	0.00880924		2.05261e-08		0.808189	0.673225	0.710252	0.631573		0.6998	0.726975	0.172245	0.972649	0.718084	0.701606		0.999818	0.997779	0.641783	0.950766
Q68FT1|Coq9|80|PPRYTDQSGEEEEDY		0.0408136	-0.181137	-0.173426	-0.206772		0.056628	-0.26152	-0.22357	-0.195136		0.068271	0.147283	0.057495	0.0607042		0.13495	0.179342	0.122097	0.111207		0.773831	0.011725	0.0153263	0.00264451		0.606294	0.000114435	0.00129339	0.00532119		2.05261e-08		0.988603	0.861645	0.97683	0.998545		0.0508913	0.0574281	0.0126344	0.974215	0.934973	0.927259		0.00215021	0.00602682	0.0110672	0.897931
Q6GMN2|Baiap2|455|LQQGKSSSTGNLLDK		-0.304824	0.00193903	0.27978	0.203328		-0.278568	-0.133878	0.133649	0.0671977		0.12484	0.052814	0.240972	0.152562		0.151226	0.0701061	0.101018	0.0694609		0.000132279	0.991773	0.000343038	0.00860542		0.000230124	0.11583	0.136251	0.502508		2.63523e-08		0.967939	0.701718	0.762557	0.752508		0.0125731	6.10656e-07	8.21209e-06	0.0287608	0.218855	0.788274		0.326653	0.000250203	0.00158995	0.065598
M0R621|LOC100909715|145|RKSRRSRSESETSTM		-0.0209456	0.0494636	0.308269	0.240013		0.174187	0.116966	0.530733	0.396187		0.0961313	0.0528288	0.122834	0.0990576		0.294972	0.306433	0.231335	0.119543		0.963879	0.804621	0.00525276	0.0275435		0.158487	0.399002	1.81139e-06	0.000253493		2.69267e-08		0.546225	0.9752	0.691897	0.835894		0.873973	0.0635812	0.111414	0.198772	0.459373	0.888851		0.91584	0.0331105	0.201282	0.0316089
Q5BJT1|Ankrd34a|315|GPLSRRNTAPEAQES		0.22815	0.233939	0.12997	0.344351		0.389974	0.626242	0.460546	0.323346		0.152272	0.308989	0.302848	0.171709		0.220819	0.23503	0.306884	0.256087		0.196294	0.14765	0.534511	0.0157121		0.00596776	8.64739e-06	0.00129339	0.0297858		2.85555e-08		0.774996	0.369341	0.605529	0.998545		0.996612	0.819407	0.672997	0.771683	0.81939	0.561616		0.409029	0.87562	0.84072	0.703904
F1MAS1|Dos|253|ELPAPARSPPRSPRA		0.0520499	-0.127773	-0.0980928	-0.17113		0.0346409	-0.0765769	-0.0539453	-0.1604		0.0873597	0.0840579	0.102477	0.0391897		0.0325179	0.0501403	0.0398125	0.0397103		0.355384	0.00271288	0.0248164	4.14758e-05		0.597759	0.0869652	0.310137	0.000123118		3.16044e-08		0.950782	0.844368	0.932707	0.994224		0.00630401	0.0194904	0.000186678	0.779363	0.727829	0.458857		0.104445	0.240826	0.000894576	0.899443
P15205|Map1b|1419|ALGRRSESPFEGKNG		-0.251661	-0.0362281	0.250193	0.278543		-0.555802	-0.390605	0.0163044	0.0444418		0.121194	0.331606	0.28426	0.0987777		0.155993	0.123513	0.199227	0.0947792		0.0441008	0.879015	0.0342381	0.012419		6.08911e-07	0.000318644	0.9659	0.81028		3.16719e-08		0.215402	0.241416	0.675752	0.652204		0.328767	0.00208439	0.000831008	0.155544	0.16258	0.970825		0.491014	0.000368994	0.000151908	0.0421584
F1MAK3|Arhgap32|952|ERDVINRSPTQLGKM		0.0816609	-0.331203	-0.146912	-0.30304		0.039008	-0.342602	-0.326689	-0.390171		0.17282	0.0965202	0.212479	0.180905		0.264335	0.148472	0.201073	0.163841		0.644469	0.002276	0.271196	0.00429577		0.917866	0.000995009	0.00229527	0.000252175		3.35601e-08		0.954935	0.998469	0.803475	0.927929		0.0138255	0.27158	0.0117472	0.388323	0.95627	0.578128		0.0207189	0.0241738	0.00441086	0.975101
F1LM42|Ank2|3417|SSSRTGTSPTRESRE		-0.0208832	-0.16949	-0.122269	-0.120941		0.0613234	-0.143395	-0.103191	-0.224078		0.054801	0.0698045	0.035759	0.081703		0.126135	0.13724	0.0325811	0.0770726		0.883698	0.00133384	0.0244831	0.0202432		0.364242	0.00548728	0.0697576	2.09758e-05		3.45231e-08		0.620659	0.998469	0.983545	0.699288		0.0906587	0.335059	0.223538	0.696534	0.765607	0.994169		0.00959782	0.0419005	0.000108537	0.827876
M0RCU1|Adam22|903|SPAKSPSSSTGSIAS		0.0747897	-0.00897551	0.0722244	-0.101822		0.225858	-0.0265034	0.0524861	-0.0379577		0.0722311	0.0219898	0.0631144	0.0579148		0.0500619	0.083807	0.0365916	0.0465526		0.0940009	0.914643	0.0871206	0.00723637		1.28463e-08	0.656484	0.263033	0.419113		3.53307e-08		0.0383108	0.998469	0.983545	0.783115		0.236711	0.985565	0.00111358	0.269732	0.254299	0.0119043		1.38707e-05	0.00170113	2.60538e-06	0.38067
P15205|Map1b|1776;1779|LSPKSDISPLTPRES;KSDISPLTPRESSPT		-0.0689201	-0.190022	-0.120281	-0.2901		0.00371434	-0.112441	-0.10836	-0.187617		0.0958869	0.0966345	0.0663867	0.12396		0.102505	0.102972	0.108025	0.114592		0.423137	0.00230205	0.0738278	4.25387e-06		0.99534	0.08692	0.120772	0.00213552		3.72823e-08		0.759137	0.831718	0.985976	0.784131		0.311216	0.769375	0.0117472	0.602515	0.510833	0.155357		0.309571	0.349682	0.0323502	0.986932
Q498D5|Rmdn2|121|RVTVHQVSPQHRARK		-0.0368254	-0.223943	-0.207318	-0.339096		0.00977546	-0.230329	-0.0856929	-0.238796		0.0879125	0.196314	0.151175	0.116044		0.195276	0.108686	0.0615395	0.0937775		0.847492	0.00549248	0.0100429	1.81426e-05		0.992058	0.00296604	0.423549	0.00230864		3.73084e-08		0.9138	0.998469	0.829345	0.86937		0.186253	0.263057	0.0068644	0.945413	0.568257	0.482004		0.0546717	0.597039	0.0296935	0.455073
Q9Z1W6|Mtdh|425|ISNDQKDSDDDKEKG		-0.12616	-0.258001	-0.295341	-0.257835		-0.0221392	-0.222475	-0.255874	-0.200383		0.14762	0.232299	0.113205	0.088048		0.0409427	0.156041	0.225948	0.0535599		0.249533	0.00336489	0.000647949	0.00250241		0.974977	0.00974658	0.0031446	0.0246549		3.80716e-08		0.748295	0.998469	0.983545	0.954874		0.499393	0.332498	0.356943	0.873245	0.999483	0.938405		0.183471	0.0982233	0.193818	0.929961
D3ZYS1|Purg|160;164|RQKHSAPSPPVSVGS;SAPSPPVSVGSEEHP		0.0698796	-0.0607236	-0.390605	-0.315069		-0.062664	-0.173657	-0.338506	-0.236344		0.0744512	0.0796721	0.169911	0.246027		0.203499	0.157209	0.151595	0.145756		0.661047	0.684048	4.47118e-05	0.000677095		0.717275	0.0837529	0.000293175	0.0137271		3.92005e-08		0.674753	0.847191	0.983545	0.927929		0.554002	0.00069577	0.00399082	0.0316006	0.185838	0.839913		0.633622	0.0665066	0.262074	0.477227
O88778|Bsn|2784|VSRQPPKSPQVLYSP		-0.836352	0.583707	0.32675	-0.41797		-0.590202	-0.14839	-0.00692449	-0.521749		0.236289	0.262772	0.497538	0.409682		0.236112	0.388018	0.264699	0.336036		2.21893e-05	0.00311158	0.138891	0.0322896		0.00181857	0.603755	0.990916	0.00762544		4.00056e-08		0.726831	0.124434	0.803475	0.971626		3.17102e-06	3.68642e-05	0.161781	0.520748	0.00165786	0.0340968		0.191089	0.0572311	0.885994	0.843347
F1M9C3|Braf|134|VSRNNPKSPQKPIVR		-0.311837	0.0090142	0.306088	0.106436		-0.4076	-0.0788536	0.169204	0.0527987		0.174361	0.0802072	0.196126	0.191874		0.170904	0.123172	0.106919	0.12697		0.000560529	0.969481	0.000514356	0.282101		2.48693e-06	0.514422	0.0823612	0.678947		4.03961e-08		0.792726	0.9004	0.829345	0.964708		0.0227817	2.51118e-06	0.000809016	0.0400205	0.695048	0.273478		0.0144394	7.7269e-06	0.000212934	0.173138
Q5RKG9|Eif4b|497;498|NPPARSQSSDTEQPS;PPARSQSSDTEQPSP		0.0617508	0.0683397	0.285169	0.255476		0.0299329	0.181327	0.475928	0.326352		0.15868	0.301285	0.0726584	0.143771		0.0249344	0.0566625	0.276281	0.13347		0.750912	0.658697	0.00497558	0.010087		0.953687	0.0898657	2.82075e-06	0.0010304		4.11425e-08		0.974171	0.864443	0.745824	0.948325		0.995969	0.241259	0.21901	0.256713	0.417776	0.961402		0.475744	0.00206723	0.0435075	0.139412
D3ZTK0|Ttc9b|226|CSLQREDSDSGTGGP		0.242035	0.137066	0.227714	0.0209194		0.24335	0.341474	0.362264	0.21405		0.202964	0.134477	0.180123	0.1555		0.227977	0.205011	0.0868871	0.0784893		0.0211326	0.22715	0.0238705	0.931577		0.0120935	0.000268882	0.000161846	0.0335067		4.81831e-08		0.997313	0.610426	0.872657	0.692577		0.692529	0.965057	0.133208	0.682934	0.661469	0.304436		0.714647	0.585807	0.903109	0.964046
B5DF41|Snph|219|SSTYTKLSDPAVCGD		0.0314007	-0.155478	-0.271684	-0.260195		0.0513271	-0.262002	-0.221701	-0.274449		0.142713	0.152434	0.161546	0.148933		0.0670802	0.0469923	0.235815	0.106634		0.897474	0.0919036	0.00120322	0.00165131		0.752799	0.00136653	0.00945341	0.00099945		4.88854e-08		0.986717	0.829757	0.983545	0.998545		0.224631	0.0180008	0.0151602	0.499232	0.641468	0.988843		0.0143616	0.0343187	0.00599382	0.910736
O70441|Syn3|452|QSPQPPRSRSPSQQR		-0.390459	0.01442	0.406311	0.410718		-1.7528	-0.0757733	0.0562694	-0.0735174		0.334091	0.165614	0.347422	0.252992		1.06838	0.293976	0.328679	0.259205		0.239967	0.985009	0.190363	0.141583		6.78011e-10	0.928203	0.944244	0.875053		4.93432e-08		0.00263223	0.998469	0.893731	0.739306		0.495021	0.0636081	0.0357186	0.465973	0.552884	0.995856		2.25813e-05	3.39102e-06	1.05026e-05	0.90536
Q811U3|Erc1|17|KVEPSSQSPGRSPRL		-0.177655	-0.203415	0.0289893	0.0399838		-0.571769	-0.504769	-0.170778	-0.271495		0.134524	0.118122	0.356072	0.158147		0.195357	0.354967	0.0531799	0.0954756		0.249533	0.136907	0.930165	0.869301		1.83446e-06	2.1306e-05	0.250697	0.0317428		5.09674e-08		0.110205	0.473035	0.817742	0.526605		0.98466	0.43244	0.260699	0.327693	0.376853	0.989026		0.90762	0.0318201	0.107719	0.185407
E9PSK7|Mapk8ip3|736;740|EGEGEPKSTHPSPEK;EPKSTHPSPEKKKAK		-0.309221	0.0145574	0.203281	0.145869		-0.563151	-0.0637508	0.132489	0.0165557		0.0988005	0.0822266	0.140192	0.187283		0.194868	0.216264	0.130834	0.245122		0.00268199	0.952403	0.0567577	0.167913		2.60176e-08	0.689092	0.279088	0.929551		5.45056e-08		0.26669	0.944852	0.97683	0.865871		0.0442837	0.000286676	0.00113757	0.326794	0.611702	0.899361		0.000632768	2.08772e-06	3.50274e-05	0.401784
P06686:Q64541:P09626:P54708:P06687:P06685|Atp1a2:Atp1a4:Atp4a:Atp12a:Atp1a3:Atp1a1|380:388:391:394:372:382|SDKTGTLTQNRMTVA:SDKTGTLTQNRMTVA:SDKTGTLTQNRMTVS:SDKTGTLTQNRMTVA:SDKTGTLTQNRMTVA:SDKTGTLTQNRMTVA		-0.370903	-0.0504423	0.0113019	0.045758		-0.530764	-0.0715422	-0.137989	-0.239541		0.15339	0.10161	0.138983	0.11807		0.348874	0.124237	0.121362	0.138723		0.000269588	0.777848	0.97509	0.778787		1.19583e-07	0.638658	0.257589	0.019319		5.7712e-08		0.608297	0.998469	0.853152	0.37544		0.0487994	0.010921	0.00325547	0.806699	0.756804	0.958252		0.00193441	0.00731088	0.0470121	0.865108
Q8R431|Mgll|189|SVLSRNKSEVDLYNS		-0.137849	0.226689	-0.123487	0.289629		-0.412857	0.0916966	-0.0202429	0.301074		0.0823004	0.204939	0.279304	0.109093		0.0907246	0.114102	0.149596	0.15358		0.239967	0.0192558	0.291615	0.00159751		5.31897e-06	0.455949	0.94374	0.00112171		5.82995e-08		0.166192	0.770542	0.918291	0.999577		0.0125731	0.965057	0.00116358	0.0195936	0.851752	0.0144905		0.000272419	0.00372298	3.91689e-07	0.682696
Q6QIX3|Slc30a3|22|LVSPRDRSSAGGGLR		0.117685	-0.0581753	0.564627	0.355117		0.188481	0.197699	0.398022	0.261866		0.170534	0.301204	0.337347	0.179183		0.183075	0.12019	0.0994256	0.211598		0.520572	0.794343	7.24216e-06	0.00354279		0.185326	0.147465	0.00117847	0.0423744		6.39409e-08		0.916833	0.610426	0.887955	0.939504		0.538443	0.0173122	0.220612	0.00210124	0.077205	0.47044		0.999818	0.391501	0.78514	0.522659
Q5RKG9|Eif4b|518|KVAPAQPSEEGPSRK		0.289621	0.122284	-0.0436911	-0.0157823		0.80664	0.997618	0.568212	0.382559		0.383885	0.324441	0.110005	0.0989391		0.389645	0.506996	0.562319	0.303463		0.286284	0.728803	0.940437	0.985747		6.92753e-05	1.89513e-06	0.00749806	0.0903223		6.61953e-08		0.305696	0.0567478	0.446872	0.724234		0.821785	0.481712	0.381634	0.744421	0.854243	0.988843		0.752171	0.627792	0.206554	0.387549
O88778|Bsn|3502;3505|SQASEEESPVSPLGR;SEEESPVSPLGRPRP		-0.19378	-0.233772	-0.0128821	-0.177866		-0.333362	-0.178624	-0.0263409	-0.198471		0.111805	0.114638	0.137825	0.0963635		0.118798	0.228341	0.110127	0.100942		0.0226888	0.00333356	0.959627	0.0228344		1.15016e-05	0.0244705	0.891857	0.0124967		6.74285e-08		0.550429	0.960962	0.986484	0.993869		0.92696	0.214646	0.932283	0.10379	0.835168	0.311746		0.276621	0.00752907	0.299629	0.418066
Q62910|Synj1|1175|NIGRNQPSPQAGLAG		-0.234704	-0.232673	-0.121847	-0.0135851		-0.089851	-0.283311	-0.215365	-0.224323		0.16756	0.0522267	0.171754	0.154349		0.127512	0.103154	0.137122	0.124819		0.00463117	0.00376562	0.189641	0.953212		0.383718	0.000212512	0.00710391	0.00457285		7.95492e-08		0.525312	0.972284	0.911993	0.462737		0.996612	0.536286	0.0553143	0.492811	0.166236	0.614387		0.146729	0.431132	0.307065	0.806299
B2RYB3|Srrm1|585;587|TPPPRRRTPSPPPRR;PPRRRTPSPPPRRRS		-0.0764214	-0.326098	-0.166595	-0.239192		0.0167327	-0.227123	-0.0471547	-0.152467		0.165996	0.178616	0.0544882	0.118819		0.112955	0.0899474	0.0824961	0.153965		0.478045	1.66751e-05	0.0334305	0.00110427		0.986422	0.00179544	0.72076	0.0514893		7.95972e-08		0.732509	0.80368	0.821022	0.881622		0.0386133	0.619769	0.154836	0.260908	0.673147	0.78836		0.0365492	0.738226	0.143786	0.271586
D4A0I5|Dnajc6|564;568|TPRRATTSASASPTL;ATTSASASPTLRVGE		-0.180984	-0.112037	0.288544	0.250065		-0.192327	-0.282307	0.201726	0.229791		0.182065	0.153764	0.192796	0.173348		0.0957371	0.126512	0.14	0.152432		0.08297	0.312448	0.00135397	0.00494903		0.0401943	0.00128957	0.0340023	0.01185		8.03024e-08		0.996836	0.660086	0.947248	0.994224		0.830396	0.000265979	0.000718096	0.00550853	0.023955	0.940322		0.719701	0.00252994	0.000807587	0.0013004
Q5U2R6|P33monox|184|PSSTPHSSPKQKSRG		-0.0587821	-0.33037	-0.276645	-0.352229		0.0272433	-0.298472	-0.224354	-0.287648		0.186635	0.278177	0.150901	0.0971432		0.148234	0.150484	0.248229	0.100716		0.791364	0.00174156	0.00938646	0.000589916		0.971323	0.00357663	0.0426468	0.00607303		8.2902e-08		0.855213	0.998469	0.983545	0.961828		0.132849	0.287739	0.0539424	0.8435	0.965789	0.860404		0.0473847	0.161309	0.0390161	0.850745
D3ZMJ7|Wnk2|1570|LTQQSQPSLEKSETA		0.34791	0.442229	0.0397608	0.0584648		0.630208	0.636128	0.449094	0.16289		0.276461	0.36716	0.353725	0.129099		0.244378	0.226865	0.428498	0.16221		0.06551	0.00916304	0.928687	0.853593		7.87156e-05	7.80148e-05	0.0073342	0.42507		8.36721e-08		0.574046	0.858181	0.58333	0.961617		0.908347	0.36429	0.275192	0.185404	0.284763	0.988843		0.999818	0.64749	0.0575742	0.716866
Q63537|Syn2|426|LSRTPALSPQRPLTT		-0.0899419	-0.0221216	-0.0932339	-0.0482844		-0.0545791	-0.0682599	-0.0906691	-0.140776		0.0658348	0.0438206	0.0589289	0.0223154		0.042565	0.0443638	0.0216079	0.0555445		0.0120807	0.672555	0.00616823	0.181558		0.149599	0.0512566	0.00749806	3.0958e-05		8.53754e-08		0.805579	0.793492	0.995876	0.418557		0.292306	0.978229	0.471759	0.269732	0.815086	0.626594		0.9694	0.652042	0.0900994	0.864787
Q5FVI4|Cend1|7;10|XMESRGKSASSPKPD;SRGKSASSPKPDTKV		-0.145543	-0.320475	-0.206369	-0.141836		-0.104124	-0.31884	-0.217626	-0.138739		0.0763543	0.155541	0.185746	0.151345		0.153456	0.178214	0.11603	0.146119		0.165539	0.000281643	0.0220097	0.119976		0.35027	0.000150077	0.0142745	0.14694		1.02459e-07		0.938899	0.998469	0.989108	0.999577		0.295779	0.813438	0.98499	0.523597	0.358719	0.851446		0.139473	0.554128	0.868188	0.698025
Q05764|Add2|696;700|GPLSPEGSPSKSPSK;PEGSPSKSPSKKKKK		0.13905	-0.0670463	-0.390988	-0.357662		-0.190522	-0.522623	-0.663338	-0.287202		0.154666	0.345581	0.266404	0.195873		0.240544	0.233756	0.341825	0.308468		0.55526	0.812454	0.0126991	0.0194589		0.327442	0.000428439	1.79813e-05	0.0811276		1.1044e-07		0.415794	0.285484	0.787463	0.981388		0.573	0.0260591	0.0245514	0.271414	0.409207	0.977194		0.216914	0.0490957	0.769781	0.783783
D4A4W6|Slirp|104|KVLHGAQTSDEEKDF		0.215494	-0.23356	-0.286338	-0.213319		-0.122666	-0.405111	-0.288442	-0.239134		0.256168	0.177898	0.115243	0.19163		0.14047	0.189254	0.204328	0.168787		0.0808281	0.0382975	0.0084449	0.0486389		0.375362	9.17934e-05	0.00748136	0.0305921		1.10886e-07		0.118505	0.723429	0.999257	0.994224		0.00722653	0.00110616	0.00446555	0.849119	0.969091	0.871452		0.104445	0.448257	0.559078	0.725896
D4AD15:D3ZU13|Eif4g1:LOC100911431|1072:1079|TKITKPGSIDSNNQL:TKITKPGSIDSNNQL		0.445236	0.0125337	-0.0191216	0.0343088		0.767218	0.321581	0.301864	0.166809		0.298152	0.43906	0.141812	0.285874		0.254811	0.128003	0.151547	0.15767		0.00323093	0.97434	0.970021	0.923734		1.26604e-07	0.0294925	0.0519937	0.327784		1.10886e-07		0.388562	0.609869	0.627321	0.912287		0.0712628	0.0432899	0.0517249	0.943182	0.979157	0.95503		0.0514951	0.03722	0.00312701	0.976908
P61765|Stxbp1|506|YPYISTRSSASFSTT		-0.0421388	-0.0252775	0.147026	0.270787		-0.362846	0.0873078	0.188044	0.395715		0.154871	0.107074	0.115204	0.0792925		0.205179	0.0847579	0.224198	0.241486		0.859248	0.902436	0.184428	0.00377146		6.98196e-05	0.494608	0.0676717	3.19583e-05		1.21636e-07		0.0846217	0.850448	0.983545	0.860255		0.988442	0.317854	0.021367	0.354093	0.105127	0.639407		0.00136808	5.79939e-05	1.75905e-07	0.737036
B2GUY4|Dmtn|92;96|SLSPKSTSPPPSPEV;KSTSPPPSPEVWAES		-0.230021	0.0101063	0.378578	0.206041		-0.318428	-0.0973495	0.423481	0.164933		0.144154	0.127169	0.186457	0.172627		0.275111	0.152996	0.239554	0.147383		0.0599153	0.971821	0.000433312	0.0622035		0.00249594	0.506517	8.52481e-05	0.166962		1.23235e-07		0.85703	0.9004	0.983545	0.984558		0.224631	8.41667e-05	0.00428898	0.0369987	0.436634	0.507641		0.253616	3.28209e-06	0.00135752	0.00363316
P09951|Syn1|436|GSHSQTPSPGALPLG		-0.0464007	-0.174541	0.0134143	-0.0330897		-0.0825786	-0.207281	-0.08148	-0.203768		0.0894466	0.0698699	0.151558	0.0340513		0.0791271	0.103374	0.0591932	0.0299739		0.567511	0.00106431	0.922539	0.654288		0.169123	5.03801e-05	0.192221	0.00010329		1.24354e-07		0.888215	0.9752	0.77889	0.224004		0.170023	0.653447	0.91308	0.0271112	0.185838	0.814412		0.167254	0.999317	0.137313	0.276933
Q5U2P5|C2cd2l|623|DVESETGSTGALETR		0.0122626	-0.182797	-0.198311	-0.143608		0.0309974	-0.199725	-0.16799	-0.248979		0.127189	0.0593766	0.152826	0.123203		0.11714	0.0765013	0.109941	0.131104		0.96946	0.00940168	0.00431976	0.0385625		0.862378	0.0030059	0.0178067	0.000260608		1.28326e-07		0.981362	0.998469	0.983545	0.816162		0.0913267	0.0577049	0.13518	0.942398	0.877297	0.839986		0.0311402	0.0698164	0.00372793	0.913824
Q63028|Add1|600|TREQKEKSPPDQSAV		-0.000352417	0.23009	-0.065674	0.180483		-0.0297031	0.0792225	-0.0375985	0.161938		0.0583001	0.0590746	0.0801584	0.111268		0.086817	0.0918395	0.0846175	0.0783841		0.99801	1.17255e-05	0.313183	0.000338569		0.77033	0.167612	0.652099	0.00143683		1.3387e-07		0.916833	0.289038	0.983545	0.985098		0.00387725	0.595734	0.0131907	0.000334555	0.753624	0.00847922		0.228958	0.969522	0.00815572	0.313946
Q8VBU2|Ndrg2|332|LSRSRTASLTSAASI		-0.00668819	0.0354351	-0.121378	0.0360906		-0.412966	-0.000809558	-0.091687	-0.0512292		0.0908829	0.0661609	0.121895	0.092773		0.170337	0.0551219	0.148986	0.0615444		0.982774	0.749067	0.0900374	0.70858		1.85749e-09	0.999615	0.244845	0.548138		1.36133e-07		0.000306601	0.986897	0.983545	0.854167		0.872356	0.402231	0.737056	0.187379	0.999483	0.226789		2.25813e-05	0.000560655	7.71784e-05	0.622197
F1LM42|Ank2|3056|RTPTEEGTPTSEQNP		0.0303986	-0.191744	-0.291603	-0.164617		0.0755098	-0.130952	-0.186798	-0.190724		0.0928201	0.168024	0.147959	0.128465		0.115494	0.0838405	0.11238	0.0987343		0.869399	0.00910484	5.68259e-05	0.0213885		0.439385	0.08692	0.0105937	0.00845273		1.38063e-07		0.903124	0.9325	0.860726	0.985098		0.0594532	0.00201152	0.0637427	0.496919	0.930339	0.447286		0.0716799	0.0138114	0.00872109	0.827226
B2DD29|Brsk1|341|RLHRELRSEEENQEK		0.20052	0.481375	0.239629	0.0380945		0.378591	0.443457	0.588423	0.668238		0.458562	0.464686	0.0905172	0.303194		0.202517	0.236035	0.0969152	0.360392		0.411551	0.00742684	0.276216	0.931395		0.0385579	0.0117145	0.000753602	0.000135456		1.42626e-07		0.813216	0.998469	0.715669	0.165525		0.468372	0.947746	0.61965	0.503843	0.226276	0.713962		0.982395	0.604288	0.323549	0.818203
Q569C9|Golph3|35|AAGGGGGSGEDEAQS		-0.0038492	-0.264787	-0.235719	-0.284401		0.0728349	-0.252805	-0.212964	-0.364676		0.233785	0.236607	0.153553	0.120246		0.0998898	0.147197	0.171315	0.14216		0.995144	0.00840798	0.0202224	0.00335654		0.658674	0.00962682	0.0407523	0.000182644		1.4641e-07		0.859915	0.998469	0.983545	0.927929		0.123919	0.199718	0.0493881	0.921325	0.968802	0.920336		0.0341442	0.0682335	0.00143786	0.927367
O08679|Mark2|562|PFGVTPASPSGHSQG		0.0314318	0.0507048	0.27293	0.146091		-0.0521695	0.0370382	0.419621	0.23621		0.165928	0.107995	0.112638	0.175459		0.0702415	0.152514	0.185553	0.14808		0.897853	0.717731	0.00120322	0.0970169		0.749358	0.835202	1.2389e-06	0.00528732		1.48274e-07		0.819649	0.998469	0.803475	0.888439		0.983951	0.0858485	0.421663	0.138375	0.684682	0.557031		0.68951	0.00011141	0.0171003	0.00751901
Q9Z1A6|Hdlbp|944|AKETDPGSPRRCDII		0.0041674	-0.300388	-0.347253	-0.415356		0.110458	-0.363962	-0.340418	-0.399873		0.321507	0.269612	0.245085	0.226676		0.214256	0.177333	0.143425	0.177913		0.995294	0.0283326	0.00938646	0.00125897		0.584659	0.00481735	0.0106087	0.00207663		1.55327e-07		0.857779	0.998469	0.998175	0.999577		0.195244	0.11901	0.0260115	0.90137	0.776628	0.916124		0.0176417	0.0223903	0.00569801	0.967977
F2Z3T9|U2af2|79|EHGGLIRSPRHEKKK		-0.0160255	-0.365191	-0.349159	-0.471151		-0.154842	-0.402209	-0.235714	-0.256542		0.175837	0.230829	0.357494	0.370412		0.106083	0.121112	0.0860779	0.169694		0.979181	0.00599567	0.0084449	0.000226722		0.354453	0.00152999	0.106151	0.0637251		1.79485e-07		0.799247	0.998469	0.959486	0.78829		0.118825	0.144086	0.0142702	0.971744	0.800695	0.798236		0.304215	0.840914	0.705012	0.661686
Q8K3M6|Erc2|18|PEGSPSRSPRLPRSP		-0.613181	-0.407795	0.197578	0.153083		-0.432695	-0.601419	-0.0513622	-0.0797427		0.43358	0.27168	0.291808	0.270181		0.273077	0.197732	0.218336	0.205674		0.000159659	0.0131629	0.33912	0.414751		0.00601429	0.000103146	0.899565	0.743815		2.17505e-07		0.773749	0.844368	0.829345	0.822779		0.598523	0.000387028	0.000678133	0.0183564	0.0613063	0.965079		0.689342	0.165212	0.156251	0.0616289
F1LPB4|Akap9|71|QRADSAGSPDSSSAE		-0.400944	-0.562847	-0.301219	-0.557198		0.0667224	-0.438022	-0.288124	-0.233407		0.227192	0.287585	0.39985	0.289876		0.250718	0.272418	0.237064	0.286948		0.0237257	0.00068671	0.0960811	0.000509234		0.891561	0.00687173	0.11929	0.201628		2.3099e-07		0.179392	0.952809	0.995147	0.695981		0.727998	0.842617	0.60153	0.429596	0.99511	0.520461		0.0502737	0.223486	0.262259	0.783281
P19103|Ppp1r1a|67|LKSTLSMSPRQRKKM		-0.316447	-0.0839662	0.326101	-0.0344699		-0.368488	-0.246351	0.273752	-0.0722824		0.117191	0.16788	0.170559	0.124279		0.16131	0.203603	0.285273	0.15919		0.00376725	0.569131	0.00180449	0.868076		0.000249991	0.0194029	0.00983352	0.612615		2.54209e-07		0.935049	0.744979	0.983545	0.985098		0.224631	2.47585e-05	0.0652672	0.0149095	0.905578	0.0625913		0.636613	2.21295e-05	0.0557391	0.00269641
P19332|Mapt|489;492|IPAKTTPSPKTPPGS;KTTPSPKTPPGSGEP		-0.156826	0.0584327	-0.145954	0.0383475		-0.0980501	0.0862335	-0.129474	-0.0277605		0.0511806	0.0656584	0.0523954	0.083099		0.055963	0.0499233	0.0574804	0.105484		0.00041198	0.262742	0.000788414	0.470578		0.0281776	0.0589332	0.00295208	0.648818		2.54791e-07		0.693764	0.972284	0.983545	0.816597		0.00119558	0.942743	0.00150255	0.00427109	0.907403	0.0187363		0.00457215	0.798972	0.334402	0.00269641
Q920Q0|Palm|116;122;124|KENSAAPSPIRPHST;PSPIRPHSTSPAKEE;PIRPHSTSPAKEEQK		0.0214558	-0.127862	-0.284151	-0.168244		0.0208492	-0.143233	-0.183896	-0.197532		0.0566914	0.0548361	0.105514	0.189318		0.0922462	0.162144	0.0543078	0.14366		0.922991	0.0968271	5.68259e-05	0.0153912		0.953687	0.0496837	0.00973923	0.00478773		2.78589e-07		0.997905	0.998469	0.860726	0.981758		0.255164	0.00272548	0.0643488	0.236525	0.877297	0.485667		0.17554	0.0661989	0.0314168	0.886932
P12839|Nefm|643|KKEVAKESPKEEKVE		-0.200827	0.0812922	-0.253086	0.0775632		-0.177121	0.0760022	-0.217304	-0.0232261		0.145195	0.101758	0.145041	0.0997166		0.137954	0.0771223	0.0940218	0.0753007		0.00433671	0.327421	0.000159997	0.30648		0.00787313	0.363278	0.00114557	0.840716		2.83669e-07		0.963733	0.998469	0.983545	0.818934		0.00728721	0.787935	0.00346182	0.00231248	0.993338	0.00643536		0.0134467	0.852405	0.139643	0.0100371
O35430|Apba1|81;84|ECLARSASTESGFHN;ARSASTESGFHNHTD		0.0251021	0.0916422	0.275137	0.286752		-0.290051	0.163035	0.294295	0.20157		0.132675	0.0906171	0.233191	0.106171		0.255517	0.142109	0.146267	0.130665		0.942642	0.463689	0.00428954	0.00222728		0.00177118	0.114919	0.00196159	0.0431918		2.9176e-07		0.0955546	0.954176	0.985976	0.917128		0.854637	0.128462	0.0600495	0.322467	0.358719	0.988843		0.00136808	2.29227e-05	0.000236255	0.628816
Q9QXY2|Srcin1|519|LADVSAPSGGPPPPH		-0.247187	-0.000246128	0.473376	0.388012		-0.154697	-0.0839843	0.385855	0.174694		0.136767	0.157775	0.191859	0.16274		0.355511	0.249351	0.13363	0.194942		0.0740269	0.999596	9.23574e-05	0.0010751		0.302439	0.65374	0.00129339	0.194116		3.05713e-07		0.864288	0.962432	0.976762	0.752508		0.284095	3.68642e-05	0.000210158	0.0149095	0.0918309	0.864556		0.891655	0.00190709	0.0677845	0.0263765
O08873|Madd|861|RNHSTSFSLSNLTLP		-0.130993	-0.137049	-0.202467	-0.119541		-0.441108	-0.268875	-0.231993	-0.251692		0.141721	0.257539	0.143866	0.151057		0.232413	0.0898593	0.181669	0.176976		0.338825	0.272693	0.072934	0.30648		1.12372e-05	0.00899386	0.0335127	0.0173104		3.15894e-07		0.155522	0.825595	0.983545	0.867549		0.996409	0.817777	0.963253	0.801648	0.975361	0.839695		0.40108	0.270562	0.264393	0.93488
Q8VHK2|Caskin1|1030|RPPEGHPTPRPASPD		-0.166815	-0.0272628	0.374607	0.331973		-0.0963845	-0.0689169	0.281569	0.107864		0.131067	0.0826724	0.175349	0.15324		0.155645	0.263237	0.127647	0.134119		0.132547	0.891371	6.45651e-05	0.000285897		0.451703	0.622735	0.00252736	0.325719		3.33457e-07		0.86892	0.998469	0.935257	0.593246		0.513662	5.66383e-05	0.000168802	0.00663361	0.0326246	0.929172		0.999818	0.00543641	0.160416	0.0337393
Q63537|Syn2|422;426|MNQLLSRTPALSPQR;LSRTPALSPQRPLTT		-0.0931887	-0.00494004	-0.0479381	-0.0561705		-0.27576	-0.0374151	-0.0623385	-0.135496		0.0848686	0.0650716	0.101638	0.0544671		0.114887	0.0759703	0.0623834	0.079061		0.122376	0.970495	0.510139	0.330345		7.15878e-08	0.624245	0.343857	0.00821834		3.42959e-07		0.0594068	0.972284	0.983545	0.811221		0.403451	0.748678	0.707675	0.719595	0.735921	0.98665		0.00154711	0.0038389	0.0644562	0.908096
D4A5J1|Kbtbd11|320|RSGSRPQSPSGDAES		0.0132728	-0.0677989	0.0459296	-0.193968		0.101777	-0.0703306	-0.0427132	-0.233947		0.0957325	0.0878253	0.077963	0.0631636		0.111216	0.0591394	0.0976602	0.054659		0.94426	0.27526	0.543255	0.00012604		0.0609488	0.236563	0.593985	8.07732e-06		3.46764e-07		0.564868	0.998469	0.803475	0.930172		0.476175	0.836177	0.00436902	0.242537	0.248894	0.00899208		0.0319569	0.081333	6.9919e-06	0.899443
G3V6S0|Sptbn1|2131|GLPAEQGSPRMAGTM		0.0260838	-0.0659352	-0.0157222	-0.104131		0.0772794	-0.0617205	-0.024834	-0.0942993		0.0345556	0.0251784	0.0385993	0.0392302		0.0235533	0.0281177	0.0284496	0.0518034		0.549046	0.027161	0.770458	0.000197317		0.00596776	0.0342225	0.564149	0.000852851		3.82614e-07		0.542687	0.998469	0.983545	0.985302		0.047089	0.523597	0.00120095	0.372639	0.606111	0.0975277		0.000970976	0.0161479	2.28376e-05	0.656192
D3ZL30|Mast3|1298|GAEATPGSPGPARED		0.0884004	-0.113124	0.354733	0.230435		0.00878944	0.0865775	0.343455	0.340892		0.137052	0.285154	0.233653	0.198973		0.102046	0.0645023	0.133619	0.120528		0.56931	0.369132	0.000405076	0.0213885		0.992058	0.53228	0.000554843	0.000634171		3.84731e-07		0.859717	0.635413	0.992584	0.888439		0.297928	0.123861	0.396652	0.00453444	0.0708471	0.674579		0.811434	0.0292553	0.0216899	0.231813
B5DFK6|Ap3d1|758;760|RRHSSLPTESDEDIA;HSSLPTESDEDIAPA		0.0380361	0.115448	0.382071	0.26534		-0.0369782	0.0605533	0.32953	0.386152		0.179259	0.100346	0.323881	0.156831		0.0917504	0.125127	0.141462	0.235715		0.904201	0.389837	0.000317315	0.0118463		0.926021	0.746013	0.00192127	0.000255173		3.85392e-07		0.883168	0.997813	0.983545	0.881622		0.842773	0.0412668	0.166498	0.164212	0.589363	0.733031		0.748119	0.0222025	0.00460812	0.234744
D3Z9Z0|Ank1|1604|RGPPESDSPKAGKDP		-0.0140157	-0.0894328	-0.151507	-0.0901538		0.0560706	-0.0731435	-0.116509	-0.0896649		0.0707661	0.0573269	0.0732837	0.0551724		0.0489612	0.0141841	0.0612368	0.0798333		0.90692	0.0339683	0.000150871	0.0239913		0.243541	0.0860835	0.0036682	0.0306494		4.29547e-07		0.561635	0.998469	0.959486	0.999577		0.345559	0.0270751	0.226621	0.451007	0.999223	0.538135		0.0392442	0.00295779	0.010224	0.729444
P09951|Syn1|500|GLGPPAGSPLPQRLP		-0.374718	0.126342	0.292456	0.0964968		-0.411246	-0.0511135	0.466863	-0.00750492		0.254986	0.173551	0.180418	0.0797286		0.186931	0.305197	0.270333	0.15513		0.00321075	0.415151	0.0202224	0.53755		0.000469641	0.845553	0.000115482	0.976278		4.43967e-07		0.977228	0.76864	0.860726	0.924644		0.00888122	0.000129193	0.00631171	0.507335	0.957277	0.505304		0.0633688	1.27792e-06	0.0212875	0.0136661
Q63028|Add1|600;610|TREQKEKSPPDQSAV;DQSAVPNTPPSTPVK		-0.13295	0.0436338	-0.10399	0.0115864		-0.0861472	0.0133287	-0.0984186	0.0285685		0.0512125	0.031731	0.0500734	0.0526369		0.0353853	0.0500438	0.0499211	0.0505822		0.000101617	0.28624	0.00203483	0.859139		0.010365	0.858512	0.00350202	0.507898		4.75955e-07		0.677534	0.923618	0.988682	0.974275		0.000750518	0.758473	0.00240807	0.00578509	0.757843	0.0636685		0.0633688	0.918985	0.0171745	0.0743155
D4A0I5|Dnajc6|655;656|MGSKSAATSPTGSTH;GSKSAATSPTGSTHG		-0.529497	-0.145458	-0.107347	0.0505553		-0.958091	-0.33098	-0.153317	-0.114746		0.323565	0.261406	0.229814	0.267368		0.586118	0.260577	0.250963	0.147126		0.00494062	0.564906	0.746063	0.898323		1.09392e-07	0.0830992	0.577399	0.648818		5.02657e-07		0.332932	0.889867	0.983545	0.912287		0.253635	0.201099	0.0248038	0.944353	0.697158	0.814412		0.0231989	0.00192572	0.000784357	0.76058
G3V7P1|Stx12|142|ARAGSRLSAEDRQRE		0.0246757	-0.195874	-0.16382	-0.205604		0.0703477	-0.238511	-0.130828	-0.174991		0.0804517	0.136284	0.162751	0.113571		0.104725	0.120363	0.12032	0.109742		0.907901	0.00720635	0.027969	0.00354279		0.48359	0.000546799	0.101306	0.0162739		5.05498e-07		0.899921	0.980496	0.983545	0.981388		0.0594532	0.125175	0.0248741	0.868784	0.980082	0.898739		0.00360927	0.0803267	0.0162437	0.569435
Q2THW7|Zdhhc5|693|GPGQPPLSSPTRGGV		0.0369391	-0.211534	-0.0905594	-0.227187		0.0629526	-0.252668	-0.0361434	-0.193469		0.130061	0.0964466	0.13578	0.146423		0.0947923	0.117318	0.0813581	0.134068		0.813818	0.0031549	0.311537	0.00107386		0.546733	0.000212512	0.802031	0.00634294		5.05557e-07		0.961954	0.980496	0.968775	0.980318		0.0278123	0.384935	0.00820672	0.388958	0.962255	0.371596		0.00263096	0.514386	0.0103006	0.11937
P16884|Nefh|802|KPPAEVKSPEKAKSP		-0.181431	0.139158	-0.222586	0.0809001		-0.159187	0.155917	-0.146271	0.11513		0.0964604	0.106696	0.191227	0.121389		0.0708315	0.0857564	0.069357	0.116608		0.011739	0.0541127	0.000931664	0.283758		0.020032	0.0223091	0.0407215	0.11556		5.57874e-07		0.970207	0.998469	0.918291	0.974275		0.00199307	0.842617	0.00598069	0.000822693	0.783642	0.0122151		0.00161082	0.960547	0.00378029	0.0082367
D4A0T6|Rltpr|486|GAEGGTSSPDAARRN		-0.179172	-0.223278	0.448978	0.14946		-0.398423	-0.276564	0.215683	0.0422449		0.245669	0.133102	0.312	0.121423		0.177013	0.226857	0.194905	0.16361		0.225566	0.0836166	0.000145074	0.251847		0.000479451	0.0205512	0.103251	0.834073		5.94471e-07		0.516344	0.998469	0.718627	0.916513		0.961142	0.000203539	0.0566072	0.000403805	0.0995755	0.206672		0.702648	0.000292045	0.00836103	0.0158924
F1LM42|Ank2|1828|SAKAERHSPVFSGKP		-0.13457	0.0734892	-0.204542	-0.113426		-0.15642	0.0496317	-0.205445	-0.108043		0.125187	0.0904074	0.148126	0.104781		0.133533	0.0518334	0.0469631	0.0666537		0.0511107	0.335436	0.000866311	0.074166		0.0109706	0.574196	0.000761797	0.103892		6.34204e-07		0.963733	0.998469	0.999257	0.999577		0.0363368	0.654084	0.875978	0.00502097	0.122472	0.565714		0.0319569	0.767902	0.703249	0.0158924
Q62656|Ptprz1|1457|SCSPYRESQEKVMND		-0.14579	-0.44531	-0.338027	-0.341513		-0.073347	-0.265061	-0.405014	-0.332767		0.174124	0.395726	0.202252	0.293677		0.040507	0.227425	0.236546	0.204651		0.462931	0.00144224	0.0175429	0.012646		0.807432	0.0701538	0.003428	0.0186614		6.36587e-07		0.930986	0.809638	0.983545	0.999577		0.244254	0.547915	0.395352	0.748833	0.82424	0.994169		0.523764	0.163223	0.248876	0.754896
D3ZQL7|Tppp|19|ANKTPPKSPGDPAKA		-0.122228	-0.0978817	0.105211	0.137029		-0.229951	-0.0759916	-0.0319676	0.153357		0.0858979	0.123244	0.0993351	0.0921649		0.0899789	0.0973217	0.067462	0.091389		0.0599153	0.125884	0.0982867	0.016		3.23665e-05	0.257883	0.77288	0.00797481		6.52632e-07		0.506485	0.998469	0.58333	0.990708		0.950678	0.00770544	0.0013872	0.0288251	0.0212572	0.903299		0.0981573	0.0218005	4.38312e-06	0.82799
Q9JHL4|Dbnl|235|HRSAGPPSPSSRTGE		-0.0709157	-0.135218	-0.00832983	-0.0823754		-0.0449662	-0.119833	-0.0361945	-0.123806		0.0591407	0.076806	0.0685833	0.0412569		0.0630835	0.0492707	0.0652383	0.0268739		0.123922	0.000620901	0.938797	0.0354593		0.370508	0.00158158	0.526113	0.00135207		6.65021e-07		0.893831	0.998469	0.97683	0.888439		0.435002	0.468075	0.897072	0.0485921	0.602987	0.387443		0.295609	0.953125	0.203727	0.349998
F1M062|Larp1|378;382|HYQKETESAPGSPRA;ETESAPGSPRAVTPV		0.170486	0.220401	0.278152	0.414753		-0.208032	0.0168875	-0.0078876	0.0680219		0.0638685	0.181696	0.191712	0.0540471		0.251607	0.227794	0.119853	0.0870972		0.131105	0.0266576	0.00365202	1.38296e-05		0.0342316	0.989327	0.983267	0.596845		6.88346e-07		0.0373964	0.609869	0.404599	0.146216		0.922923	0.654084	0.0809457	0.810453	0.358719	0.586766		0.167417	0.240826	0.0475505	0.95323
Q91ZY8|Trim9|46|VQTPESESPQSRRAS		0.140551	-0.028587	-0.168231	-0.310759		0.0301444	-0.180179	-0.0658214	-0.193388		0.126875	0.12376	0.143185	0.148748		0.0814494	0.0971042	0.125982	0.127923		0.100557	0.839665	0.0274217	2.11326e-05		0.889445	0.0136779	0.544936	0.00854698		7.55341e-07		0.626849	0.610426	0.864804	0.794995		0.197755	0.00388007	1.84075e-05	0.326549	0.0326246	0.366847		0.0709593	0.551388	0.0354386	0.546236
D3ZPT0|Prr36|234|EHSATELSPAIRRRS		-0.431187	-0.139082	0.0568689	0.0625391		-0.53396	-0.459784	0.0251666	0.00935676		0.376552	0.177047	0.285928	0.0561406		0.112231	0.331166	0.123738	0.147236		0.00142538	0.401429	0.83761	0.765937		2.52142e-05	0.000283819	0.950579	0.969838		7.62141e-07		0.859717	0.480975	0.983545	0.984181		0.224631	0.0138876	0.00775156	0.461873	0.535833	0.993353		0.901274	0.00321188	0.0031199	0.036887
P13233|Cnp|408|KPVPVHGSRKGGAMQ		-0.037716	0.0428848	-0.0420575	0.144746		-0.240612	0.10215	-0.0373991	0.152078		0.0695155	0.0549399	0.109854	0.0728039		0.120375	0.0921903	0.0912924	0.068023		0.689079	0.572932	0.61123	0.00625745		4.19811e-06	0.0720378	0.678739	0.00457285		7.62971e-07		0.0504489	0.868243	0.993473	0.998545		0.509289	0.983223	0.01746	0.435465	0.40622	0.0602945		2.25148e-05	0.0103835	9.16605e-07	0.219533
F1LVX2|Ehbp1|1034|PEMKRQRSIQEDTER		0.354756	0.310807	0.11298	0.153614		0.388695	0.380724	0.271758	0.508856		0.270549	0.173705	0.224743	0.305146		0.195714	0.138343	0.315346	0.350696		0.0272384	0.047391	0.622542	0.362523		0.00759661	0.00913859	0.0975871	0.000491891		8.01415e-07		0.988059	0.998469	0.931273	0.58134		0.974053	0.453784	0.415381	0.513119	0.70601	0.965107		0.999818	0.767902	0.686733	0.836331
Q9JKS6|Pclo|3632|MSDPKPLSPTADESS		-0.136594	-0.193802	-0.0291569	0.00168293		-0.158837	-0.260148	-0.210072	-0.113263		0.0845156	0.0933798	0.155185	0.0966202		0.122946	0.0726612	0.141011	0.158936		0.100521	0.00742684	0.846727	0.994058		0.0295324	0.000150443	0.0030908	0.14694		8.02043e-07		0.974399	0.912507	0.562888	0.78829		0.817301	0.509393	0.213699	0.21252	0.170149	0.937747		0.508555	0.798972	0.764185	0.851973
P09951|Syn1|664;680|PQLNKSQSLTNAFNL;EPAPPRPSLSQDEVK		0.314704	0.10044	0.227811	0.449606		0.599266	0.163914	0.328963	0.248827		0.333828	0.394371	0.102327	0.331962		0.321862	0.133943	0.039263	0.19242		0.0647563	0.665479	0.196404	0.00229674		3.33125e-05	0.383823	0.038015	0.127519		8.29729e-07		0.502468	0.998469	0.981931	0.854167		0.537992	0.851717	0.629195	0.717565	0.279826	0.565714		0.0679212	0.353644	0.130056	0.724833
P34926|Map1a|1622|VQGWRETSPTRGEPV		-0.0152033	-0.0805076	-0.172659	-0.119424		0.0313491	-0.104754	-0.0749465	-0.111351		0.091725	0.0481376	0.084729	0.103841		0.0472748	0.0619287	0.0325083	0.0535161		0.909014	0.100174	0.000104431	0.00644064		0.68415	0.0195566	0.141759	0.0136497		8.57656e-07		0.80621	0.990861	0.627999	0.9971		0.524332	0.0206805	0.120245	0.282396	0.777115	0.688345		0.0527606	0.165017	0.0261586	0.863061
Q9JIR4|Rims1|1045|PRAKRGRSAESLHMT		-0.158631	-0.0792903	0.215844	0.164961		-0.293332	-0.22106	0.0748143	-0.140071		0.0769421	0.0940711	0.175935	0.12825		0.173337	0.198397	0.0712437	0.121762		0.0909556	0.448694	0.0085667	0.0431917		0.000159516	0.0055074	0.527905	0.10826		8.82099e-07		0.590236	0.693113	0.802722	0.119114		0.731225	0.00130909	0.00447972	0.0241022	0.122583	0.887103		0.756807	0.00154016	0.241128	0.0385814
Q0ZFS8|LOC100910660|138;140|RDRRRERSLSRERNH;RRRERSLSRERNHKP		-0.00712727	-0.209454	-0.0582654	-0.229546		-0.0680042	-0.163902	-0.0896785	-0.21313		0.0838082	0.163782	0.0789907	0.115313		0.0258578	0.106461	0.152822	0.118108		0.982774	0.00212805	0.563457	0.000521811		0.468832	0.0153624	0.283923	0.00142587		9.10199e-07		0.834947	0.963809	0.983545	0.994224		0.0695438	0.794327	0.0215807	0.233708	0.95121	0.205473		0.510189	0.928989	0.168616	0.724833
P14646|Pde4b|197|HGAPNKRSPAASQAP		-0.259003	-0.324081	0.0709973	0.000643222		-0.367685	-0.483743	-0.243564	-0.296607		0.189946	0.135019	0.241042	0.384883		0.201284	0.187269	0.212866	0.183578		0.0883862	0.0167656	0.7738	0.998171		0.00418666	0.000135863	0.0945223	0.0282195		9.38535e-07		0.854437	0.844368	0.58333	0.619976		0.931753	0.1533	0.204198	0.0746357	0.237731	0.909588		0.760941	0.705637	0.81033	0.454447
F1LWK7|Ablim1|354|GESPRTLSPTPSAEG		0.144497	-0.0694823	-0.110347	-0.17444		0.0581132	-0.295516	-0.157602	-0.223163		0.143208	0.185955	0.144134	0.0903522		0.120615	0.113893	0.0755232	0.125383		0.105293	0.49359	0.224579	0.0209918		0.645266	6.21567e-05	0.0527497	0.00310246		9.4292e-07		0.773619	0.284141	0.983545	0.959628		0.0947689	0.0312737	0.00309612	0.83755	0.597236	0.824794		0.0016622	0.0772728	0.00872109	0.455419
P61765|Stxbp1|473|ERISEQTYQLSRWTP		0.117598	0.311642	0.542162	0.137268		-0.000406673	-0.0310924	0.589454	0.369412		0.169015	0.217626	0.287034	0.235439		0.249568	0.224474	0.42929	0.211784		0.633346	0.05367	0.000313394	0.450788		0.999373	0.975119	8.86381e-05	0.0162739		1.13928e-06		0.859915	0.557198	0.983545	0.815832		0.598523	0.0934165	0.957128	0.456083	0.677067	0.167107		0.999818	0.00760247	0.109789	0.0162866
F1LM42|Ank2|1897|PGKTEKRSPGAPSIR		0.0225303	-0.242787	-0.0731984	-0.17848		0.0660038	-0.154791	-0.186332	-0.238589		0.0548126	0.171877	0.186242	0.102625		0.110333	0.130014	0.0924054	0.0981488		0.923855	0.00115702	0.478177	0.014776		0.545935	0.0424968	0.0132166	0.00111132		1.19808e-06		0.9138	0.847191	0.829345	0.927929		0.0244233	0.589929	0.0628332	0.217937	0.78016	0.591212		0.0589584	0.0235383	0.00322843	0.922154
F1M3R5|Pkp4|280|PYSQRPASPTAVRRV		0.0698084	-0.0572666	0.0143868	-0.109929		0.0338171	-0.049049	-0.00679864	-0.0971727		0.0455468	0.0183801	0.0375306	0.0299096		0.0458732	0.0432506	0.0367977	0.0215721		0.0281882	0.0678253	0.803317	0.000122813		0.367519	0.120339	0.938219	0.000758238		1.23729e-06		0.737655	0.998469	0.976762	0.981388		0.00525964	0.342596	1.81925e-05	0.174109	0.436634	0.018693		0.07465	0.518336	0.00125925	0.59871
Q62976|Kcnma1|710;712|LEDEQPPTLSPKKKQ;DEQPPTLSPKKKQRN		-0.0384508	0.113723	0.155537	0.30956		-0.226732	0.0350002	0.141807	0.168042		0.0367869	0.104762	0.0882116	0.226294		0.18306	0.116119	0.113086	0.0786324		0.826572	0.202118	0.0623404	4.97082e-05		0.00253097	0.823644	0.0998088	0.0359908		1.24763e-06		0.309037	0.890713	0.985976	0.739306		0.307905	0.154589	0.0013872	0.835536	0.219761	0.349522		0.0283562	0.000904683	0.000255756	0.62799
A0A096MJB0|Adcy9|613|QGTASPGSVSDLAQT		-0.0847434	0.157704	0.346615	0.285563		-0.250603	-0.0827345	0.124549	0.177332		0.133162	0.239815	0.0980771	0.142061		0.185913	0.116916	0.188044	0.149049		0.558936	0.135828	0.000233655	0.00208682		0.00725244	0.521665	0.28891	0.0788468		1.35095e-06		0.559523	0.429542	0.585818	0.881622		0.139642	0.00151687	0.00542523	0.301906	0.602987	0.880976		0.350169	0.00660171	0.00116132	0.341625
Q6GMN2|Baiap2|262|LPSALSASKSNLVIS		-0.308902	0.0447257	0.490939	0.451172		-0.133307	-0.109065	0.233654	-0.0326631		0.266616	0.188586	0.28374	0.211823		0.111676	0.13316	0.107661	0.334756		0.0242651	0.858529	0.00010283	0.000268919		0.435214	0.529824	0.0971756	0.883218		1.35095e-06		0.677185	0.844368	0.691897	0.113144		0.0977303	1.48807e-05	2.98398e-05	0.0290628	0.0918309	0.95951		0.999818	0.0682335	0.696653	0.193288
O55007|Ralgapa1|772|STRVRHFSQSEDTGN		-0.0893308	0.0776641	0.427201	0.175944		-0.115299	0.0738001	0.234581	0.163828		0.189652	0.116852	0.234608	0.127143		0.169723	0.163825	0.114833	0.0877626		0.507692	0.537754	4.86808e-06	0.0597181		0.312036	0.57356	0.0116864	0.0957054		1.39518e-06		0.97987	0.998469	0.67411	0.998882		0.368936	8.23308e-05	0.045506	0.0175064	0.7019	0.155477		0.245523	0.00949194	0.0359097	0.47196
O88778|Bsn|570|GSLPPKASPQAAKAS		-0.243405	-0.354788	-0.135799	0.0655447		-0.28487	-0.642409	-0.433841	-0.516131		0.346154	0.232609	0.213224	0.335063		0.353206	0.292114	0.217353	0.366396		0.266244	0.05367	0.606543	0.829574		0.138313	0.00011459	0.0131842	0.00241432		1.41985e-06		0.985805	0.70631	0.803475	0.205389		0.872356	0.838639	0.256557	0.538737	0.248895	0.698847		0.240519	0.734194	0.444122	0.680146
Q80XF7|Gjc2|399|ASGTGSATSGGTVGE		0.00543964	-0.0539599	-0.00190952	-0.233944		0.0136453	-0.0824327	-0.0371756	-0.210897		0.125129	0.0590877	0.0686037	0.125697		0.0389782	0.0334174	0.0812099	0.103817		0.982774	0.427571	0.992358	1.22177e-05		0.974001	0.165635	0.676072	7.11889e-05		1.42288e-06		0.996166	0.994225	0.983545	0.981388		0.676768	0.967439	0.00140388	0.662902	0.0734448	0.0159996		0.340556	0.704119	0.00255326	0.808496
P97836|Dlgap1|947|APLIRERSLESSQRQ		0.100509	-0.324305	-0.0534065	-0.196038		0.188843	0.00983437	0.0083903	-0.0703253		0.141414	0.164678	0.0963569	0.0957418		0.127776	0.0756075	0.0831326	0.142424		0.266879	8.69082e-06	0.634618	0.00508806		0.00716568	0.999615	0.971121	0.419094		1.42341e-06		0.734698	0.0291139	0.959486	0.752385		0.000113073	0.25759	0.00321981	0.0177236	0.436634	0.347035		0.127634	0.128416	0.00994474	0.995669
Q8VHK2|Caskin1|988|RAQRRRASDLAGSVD		-0.329382	0.0562446	0.0467743	0.0562638		-0.228594	-0.0765212	0.0251883	-0.0646488		0.104405	0.0798367	0.177895	0.0740419		0.128668	0.121799	0.0941763	0.101835		2.59367e-06	0.554382	0.686604	0.510782		0.00050241	0.367398	0.870006	0.445775		1.63977e-06		0.636569	0.650438	0.983545	0.752385		0.000253048	0.000113222	7.78668e-05	0.968843	0.999817	0.988843		0.200478	0.0116401	0.116792	0.576527
F1LYA6|Abi2|106|PPTQKPPSPPMSGKG		-0.125192	0.0758059	-0.0471075	0.105352		-0.103368	0.108253	-0.0117158	0.0786712		0.0791732	0.0720134	0.0627432	0.0558695		0.061498	0.0484187	0.0393001	0.0639603		0.00299912	0.086664	0.381269	0.00841358		0.0104969	0.00701569	0.913323	0.0676492		1.64332e-06		0.926821	0.944852	0.959486	0.954874		0.00118391	0.337962	7.20302e-05	0.072402	0.831952	0.0365015		0.000396709	0.195123	0.00128626	0.134474
Q99JD4|Clasp2|465|VSQSQPGSRSGSPGR		-0.0654414	0.0746936	0.176555	0.122074		-0.198675	0.0848903	0.159093	0.043406		0.0949563	0.12466	0.125343	0.0924334		0.0924164	0.045541	0.0915454	0.072383		0.41708	0.28863	0.00241806	0.0365414		0.000377363	0.196334	0.0066239	0.578276		1.68061e-06		0.3678	0.998469	0.983545	0.851422		0.175459	0.00436458	0.024308	0.374649	0.8003	0.796357		0.000955897	2.19696e-05	0.00288348	0.661426
P61765|Stxbp1|507|PYISTRSSASFSTTA		0.0185074	0.0175436	0.225853	0.416939		-0.300104	0.0105	0.18011	0.239678		0.184004	0.144031	0.106515	0.223645		0.197812	0.163493	0.200669	0.169773		0.968187	0.94514	0.0368057	4.1711e-05		0.0026682	0.999615	0.120772	0.0230331		1.71068e-06		0.129022	0.998469	0.983545	0.753124		0.996612	0.309235	0.00598069	0.294748	0.0310018	0.404279		0.0550395	0.00115468	0.000177994	0.513372
M0RCU1|Adam22|903;904|SPAKSPSSSTGSIAS;PAKSPSSSTGSIASS		0.0434791	-0.0997362	0.0107677	-0.237009		0.017846	-0.10747	-0.0113894	-0.189269		0.12932	0.0379486	0.11836	0.094558		0.0523303	0.0523668	0.116018	0.0691507		0.627334	0.0999423	0.946763	1.70194e-05		0.940996	0.0638885	0.944244	0.000530577		1.88904e-06		0.941941	0.998469	0.983545	0.922532		0.132733	0.847123	0.000326859	0.301333	0.234272	0.0122151		0.190378	0.863771	0.00762146	0.477227
Q9WTP0|Epb41l1|544;546|RLPSSPASPSPKGTP;PSSPASPSPKGTPEK		0.0429273	-0.113734	-0.112673	-0.179589		0.0855171	-0.00661518	-0.125589	-0.171961		0.079581	0.0534298	0.112903	0.0582855		0.104499	0.0880883	0.089985	0.103201		0.627177	0.0496625	0.0526124	0.000741787		0.166818	0.999615	0.0266161	0.00139757		1.95497e-06		0.859717	0.636274	0.983545	0.998545		0.0830669	0.0843794	0.00379591	0.995506	0.658041	0.674579		0.38613	0.00800949	0.000692278	0.341863
O88778:Q9JKS6|Bsn:Pclo|1093;1099:1778;1784|KTPPSNLSPIEDASP;LSPIEDASPTEELRQ:KTPPSNLSPIEDASP;LSPIEDASPTEELRQ		0.0788426	-0.0754537	-0.0521525	-0.172136		0.0724093	-0.0304373	-0.0313842	-0.161264		0.0818421	0.0494161	0.0450162	0.0848896		0.048626	0.0970736	0.0726382	0.0684563		0.1428	0.135568	0.384305	0.000107006		0.155457	0.667998	0.679481	0.000310815		2.03619e-06		0.996836	0.9004	0.983545	0.994224		0.0343271	0.078432	9.89051e-05	0.842576	0.341545	0.171681		0.190301	0.185658	0.000225796	0.995669
D3ZQL8|Pum2|136|GDQKGKASPFEEDQN		0.0554854	-0.275311	-0.376529	-0.224977		0.143638	-0.338852	-0.276264	-0.235501		0.193383	0.175562	0.298222	0.148318		0.172506	0.279154	0.104784	0.209831		0.847134	0.0271697	0.00154609	0.0654944		0.344558	0.00374055	0.0260885	0.0620489		2.05274e-06		0.873503	0.994225	0.960476	0.999577		0.101312	0.0170465	0.117677	0.717565	0.915991	0.655754		0.00674956	0.0185596	0.0270066	0.899811
Q62910|Synj1|1048;1053|SPSSSPRTSPCQSPT;PRTSPCQSPTAPEYS		-0.0247865	-0.281264	0.0724194	0.0400074		-0.273193	-0.350523	-0.0828506	-0.0456704		0.140747	0.148451	0.163117	0.174109		0.12109	0.211669	0.087491	0.124464		0.934649	0.00150506	0.588493	0.780322		0.00136591	4.03871e-05	0.517858	0.732016		2.06756e-06		0.189179	0.944852	0.78794	0.904859		0.0789381	0.666977	0.703233	0.011788	0.0483304	0.95503		0.763955	0.223486	0.0875068	0.123816
F1LSE6|Ppfia3|17|SEDGRRGSALGPDEA		-0.0352229	-0.066021	0.245826	0.165554		-0.0708002	-0.0128863	0.222317	0.121878		0.0960433	0.0913479	0.129474	0.111077		0.100003	0.156141	0.0844551	0.0915912		0.805848	0.434615	0.000172484	0.0107414		0.422451	0.980555	0.000616424	0.0825631		2.15661e-06		0.926724	0.943231	0.983545	0.953738		0.942981	0.00335755	0.0337804	0.00371364	0.0602576	0.676966		0.76292	0.00196648	0.0451502	0.0440682
F1LM42|Ank2|1897;1905|PGKTEKRSPGAPSIR;PGAPSIRTPEKQAPG		-0.0386242	-0.174404	-0.147323	-0.129623		0.101507	-0.24059	-0.33355	-0.281291		0.0759094	0.208518	0.0692098	0.152625		0.0984711	0.282837	0.061239	0.187151		0.87632	0.0871199	0.173833	0.199625		0.417623	0.00939717	0.000295395	0.00232495		2.15864e-06		0.628304	0.960962	0.713296	0.78829		0.530779	0.637856	0.594079	0.922042	0.902893	0.982075		0.0159912	0.00121714	0.00342016	0.75794
Q62848|Arfgap1|342;347|AEPPKAKSPSSDSWT;AKSPSSDSWTCADAS		-0.222019	-0.222877	-0.0277976	0.0457597		-0.295719	-0.276858	-0.18585	-0.171825		0.152981	0.135334	0.236655	0.151307		0.149233	0.149183	0.14852	0.14103		0.0306691	0.0222405	0.904748	0.758658		0.00111758	0.00248298	0.0673267	0.0859591		2.2341e-06		0.859717	0.980496	0.803475	0.610118		0.996612	0.292149	0.048611	0.278372	0.146011	0.841675		0.999818	0.608836	0.453334	0.765403
P34926|Map1a|2077|WDDGTNDSDLEKGAR		0.0463881	-0.198646	-0.113407	-0.157998		-0.0203963	-0.359741	-0.181587	-0.148657		0.104988	0.183053	0.0942036	0.0960522		0.185372	0.184876	0.112991	0.141071		0.797518	0.0225	0.278452	0.0660178		0.981203	1.08714e-05	0.0406753	0.0989748		2.23458e-06		0.858977	0.657815	0.963669	0.999577		0.0788409	0.342596	0.101767	0.651434	0.90144	0.910955		0.00674956	0.304115	0.365736	0.35841
B0BND9|LOC100910272|174|DASKTVSSPPTSPRP		0.045073	-0.124555	-0.146999	-0.299102		-0.109944	-0.114401	-0.13613	-0.188194		0.170118	0.0897413	0.0622313	0.165967		0.157167	0.0816334	0.0959384	0.132872		0.755887	0.133945	0.0678839	4.78985e-05		0.20475	0.168939	0.101213	0.0123641		2.24762e-06		0.431574	0.998469	0.989108	0.818934		0.205944	0.136249	0.00102647	0.919105	0.274083	0.329529		0.999818	0.920635	0.577778	0.950602
Q9ET45|Bnip3|66|DSPPRSQTPQDTNRA		0.079212	-0.409738	-0.211274	-0.416267		-0.0965258	-0.196714	-0.15221	-0.277486		0.246045	0.23011	0.143651	0.20898		0.251951	0.276856	0.132652	0.102779		0.717985	0.000732471	0.115068	0.00039136		0.609707	0.133371	0.316533	0.0243251		2.24762e-06		0.642254	0.692581	0.983545	0.881622		0.00932911	0.179331	0.00348003	0.41127	0.993338	0.465597		0.780154	0.882956	0.375205	0.932708
Q63028|Add1|610|DQSAVPNTPPSTPVK		-0.00719808	-0.0320057	-0.0855297	-0.0826538		0.00423344	-0.0664747	-0.114773	-0.0850103		0.0501409	0.0285382	0.0354598	0.0141272		0.0650375	0.0276233	0.0589831	0.0529003		0.954381	0.449743	0.0100774	0.0106123		0.992058	0.0510139	0.000373087	0.00975665		2.35601e-06		0.963733	0.879193	0.959245	0.999577		0.83112	0.188012	0.126632	0.417545	0.53396	0.989026		0.216134	0.0140461	0.0677651	0.583411
O08873|Madd|909|TVKREPPSPQGRSSN		-0.0284797	-0.0361174	0.0097965	-0.0973033		-0.0250458	-0.0730982	-0.0271613	-0.162633		0.0369671	0.0223113	0.0737839	0.0489627		0.0221029	0.0841606	0.0376474	0.0231615		0.606178	0.411371	0.910549	0.00439361		0.670994	0.0405131	0.62401	4.53261e-06		2.35889e-06		0.996836	0.877124	0.931273	0.724234		0.983951	0.666887	0.202314	0.519295	0.451927	0.0975277		0.521136	0.992444	0.00455639	0.643741
O70441|Syn3|538|PHPHLNKSQSLTNSL		0.377575	0.100551	0.102102	0.192436		0.339706	0.30201	0.496175	0.270904		0.225134	0.261015	0.300547	0.0843799		0.208135	0.252503	0.303764	0.237796		0.011101	0.629184	0.65027	0.203253		0.0155078	0.0340877	0.000314586	0.067386		2.42851e-06		0.981362	0.770542	0.481708	0.970318		0.303065	0.324899	0.432658	0.997567	0.854243	0.880976		0.999818	0.632276	0.833157	0.626257
B2DD29|Brsk1|508|PLPGPPGSPRSSGGT		0.0132953	-0.0596383	0.224201	0.125825		-0.0561403	-0.0114867	0.191875	0.17722		0.161411	0.0707525	0.0830986	0.0500079		0.0570317	0.0494276	0.0993488	0.165884		0.954959	0.457047	0.000259038	0.0429616		0.531775	0.983637	0.0017543	0.00382359		2.46085e-06		0.773749	0.947889	0.983545	0.927929		0.642722	0.0271153	0.248087	0.00470254	0.122611	0.50676		0.830434	0.00564527	0.00701197	0.0745981
Q8CGU4|Agap2|167|GGGVPGSSSPHPGTG		-0.228521	-0.234461	0.133797	0.0552762		-0.263645	-0.306991	0.0329828	-0.0187659		0.167276	0.118362	0.189276	0.131862		0.123468	0.194383	0.116373	0.151672		0.016473	0.0098893	0.200907	0.656998		0.00224561	0.000333348	0.869537	0.908061		2.46946e-06		0.955328	0.941712	0.918291	0.927929		0.995969	0.00545528	0.0259305	0.00930229	0.0872644	0.814412		0.931624	0.0280938	0.0638472	0.0292047
P35565|Canx|582|EDEILNRSPRNRKPR		0.0692414	-0.0705479	-0.0205273	-0.0765108		0.0562176	-0.104273	0.00751806	-0.105153		0.0582257	0.0272416	0.0267083	0.0483824		0.0472346	0.0759732	0.0260955	0.033928		0.0678399	0.0466502	0.733184	0.0208816		0.12922	0.00126229	0.941877	0.00142431		2.56825e-06		0.957642	0.89342	0.960476	0.923534		0.00722653	0.114978	0.00194824	0.459534	0.972985	0.475673		0.00111131	0.486319	0.000535373	0.0711195
D3ZQL7|Tppp|15;19|PTKAANKTPPKSPGD;ANKTPPKSPGDPAKA		-0.188065	0.058988	-0.0980789	0.119504		-0.172611	0.0605894	-0.0668618	0.115448		0.0669532	0.101364	0.123042	0.0864302		0.054624	0.0930984	0.0669894	0.110604		0.000951537	0.399224	0.113448	0.0313498		0.00133118	0.383694	0.351926	0.0464233		2.59725e-06		0.97987	0.998469	0.983545	0.999577		0.00406052	0.461995	0.000100113	0.101087	0.696215	0.0280549		0.00470761	0.309378	0.000212934	0.304171
P97839|Dlgap4|611|GLSNSSDSLDSSTRP		0.0592288	-0.0900267	-0.028272	-0.164782		0.135144	-0.191434	-0.0680552	-0.136538		0.0794236	0.121213	0.0407878	0.0619218		0.13356	0.0748624	0.105215	0.0851226		0.463635	0.155187	0.799334	0.002931		0.0175542	0.000428425	0.3509	0.0174994		2.59858e-06		0.69387	0.681458	0.97683	0.97485		0.123919	0.494484	0.00474989	0.618024	0.611026	0.227285		8.37803e-05	0.0150206	0.000566456	0.341863
P97839|Dlgap4|608|SQSGLSNSSDSLDSS		0.06918	-0.129372	-0.117343	-0.135819		0.0998113	-0.160317	-0.166411	-0.194758		0.0928455	0.0644609	0.174222	0.152909		0.0626742	0.0570144	0.0918758	0.107301		0.453583	0.0623426	0.103111	0.0372889		0.178803	0.0132268	0.0114399	0.00238366		2.74125e-06		0.939906	0.998469	0.971524	0.913134		0.061692	0.0819972	0.027612	0.954374	0.985287	0.963486		0.00733773	0.00467994	0.00112064	0.983771
Q6AYN4|Phyhipl|11;15|PRLDHALSSPSSPCE;HALSSPSSPCEEIKN		-0.350164	-0.206164	0.356314	0.234323		-0.443668	-0.26315	0.107399	0.07727		0.294985	0.125686	0.223374	0.169474		0.190292	0.3337	0.246746	0.152929		0.0119788	0.16295	0.00720219	0.0829356		0.000425971	0.0529618	0.601077	0.682394		2.74927e-06		0.881236	0.998469	0.74568	0.878419		0.682691	0.00015349	0.00150777	0.00663361	0.0750872	0.799522		0.525325	0.00362166	0.00444801	0.164524
Q80Z30|Ppm1e|532|PWPQHQCSAPADLGY		0.251807	0.405992	0.175044	0.0298766		0.442865	0.53463	0.368861	0.158473		0.169618	0.491244	0.241083	0.284946		0.113264	0.0960627	0.272172	0.303431		0.187895	0.011577	0.405671	0.944644		0.00385604	0.000399778	0.0229827	0.407585		2.8123e-06		0.743865	0.940884	0.905047	0.927929		0.729972	0.873517	0.393668	0.466409	0.260495	0.800428		0.891528	0.880965	0.267681	0.737036
Q99JD4|Clasp2|14|KRICDYKSFDDEESV		0.382333	0.035569	0.137937	0.0861207		0.70677	0.648917	0.175069	0.393159		0.272782	0.529236	0.164475	0.28664		0.278296	0.278944	0.417676	0.240424		0.07328	0.936917	0.642404	0.77629		7.87616e-05	0.000306112	0.519819	0.0434245		2.8123e-06		0.561785	0.19711	0.985976	0.78829		0.351058	0.585144	0.331696	0.833515	0.95627	0.965079		0.999818	0.0752154	0.310232	0.232566
B1WBT1|Cdc14a|222;223|YFKKNNVTTIVRLNK;FKKNNVTTIVRLNKK		0.0710286	-0.0916687	-0.0943138	-0.195452		0.0568626	-0.139802	-0.0919624	-0.152231		0.0450198	0.173125	0.0414213	0.0691727		0.0568286	0.116234	0.0764599	0.077034		0.334368	0.14336	0.1368	0.000358144		0.461199	0.0120609	0.153202	0.00659218		2.83821e-06		0.984338	0.931817	0.998175	0.931009		0.079207	0.0691401	0.000720908	0.989419	0.420376	0.424545		0.0217472	0.103642	0.00795934	0.80653
Q6RJR6|Rtn3|196|HICTHSLSPSEPAVA		-0.0686587	-0.152985	-0.333599	-0.212989		-0.05315	-0.17798	-0.242384	-0.240171		0.1239	0.119382	0.181226	0.180567		0.117603	0.177801	0.169405	0.21598		0.675816	0.154579	0.000441977	0.0249443		0.787166	0.0778179	0.0125239	0.0130854		2.83821e-06		0.996166	0.998469	0.947248	0.990708		0.781205	0.0998535	0.359623	0.329308	0.862991	0.65873		0.558389	0.283348	0.221606	0.863027
F1M386|Rapgef2|1110|EDTISNASSQLSSPP		0.00471255	-0.0862503	-0.0152986	-0.145377		0.0668843	-0.0362332	-0.00603881	-0.161804		0.0874949	0.0756799	0.072008	0.0339405		0.0583688	0.0417025	0.04994	0.0569772		0.979773	0.0466286	0.863816	0.000267706		0.142353	0.514466	0.9659	6.88869e-05		2.89237e-06		0.626849	0.843403	0.983545	0.984181		0.222624	0.87332	0.00928105	0.379591	0.568257	0.0894751		0.124361	0.356413	6.62382e-05	0.835662
Q2THW7|Zdhhc5|694|PGQPPLSSPTRGGVK		0.00130129	-0.2283	-0.1083	-0.263712		-0.00844628	-0.107792	-0.079424	-0.188498		0.107042	0.141195	0.164735	0.181167		0.0786399	0.117305	0.0496081	0.044861		0.995696	0.00150453	0.1966	0.000166453		0.992058	0.178704	0.405225	0.00854698		2.89237e-06		0.996836	0.70631	0.983545	0.888439		0.0476543	0.49897	0.00864739	0.3998	0.899714	0.291276		0.51983	0.686974	0.0972977	0.929049
Q9JKS6|Pclo|3565|LAPSPPKSPKVLYSP		-0.252159	0.280644	0.209531	0.170081		-0.489531	-0.124865	0.112886	0.126992		0.211258	0.242564	0.23602	0.122457		0.227525	0.20385	0.172693	0.174292		0.0540233	0.0206995	0.106837	0.174554		1.4569e-05	0.399911	0.502822	0.364416		2.98294e-06		0.450467	0.180417	0.961232	0.984558		0.00316386	0.00776356	0.0110677	0.809784	0.758348	0.958252		0.0466536	0.000312565	0.000168582	0.387549
D3ZYS1|Purg|160;164;167|RQKHSAPSPPVSVGS;SAPSPPVSVGSEEHP;SPPVSVGSEEHPHSV		-0.181589	-0.229479	-0.246385	-0.230556		-0.241954	-0.215204	-0.170829	-0.251744		0.142794	0.17028	0.115463	0.108733		0.086308	0.304032	0.163358	0.241033		0.1428	0.0368739	0.0225014	0.0263378		0.0221917	0.0468318	0.156088	0.0180248		3.09735e-06		0.916251	0.998469	0.976762	0.994237		0.943661	0.838992	0.820495	0.962787	0.999483	0.988716		0.999818	0.815608	0.972436	0.923126
P41777|Nolc1|532|SSSSEDSSEEEKKKP		0.127179	-0.524385	-0.590147	-0.640558		0.108384	-0.488602	-0.517371	-0.646317		0.189735	0.387067	0.621509	0.485777		0.296949	0.298001	0.477726	0.35643		0.800773	0.0320687	0.0132073	0.00527838		0.851985	0.0424968	0.0353952	0.00569083		3.13554e-06		0.996836	0.998469	0.983545	0.999577		0.098647	0.055607	0.0217073	0.923289	0.899714	0.977273		0.120239	0.100667	0.0245271	0.97823
B2RYB3|Srrm1|576;578|PPPRRRRSPTPPPRR;PRRRRSPTPPPRRRT		0.0577156	-0.180676	-0.00876107	-0.212375		0.0160398	-0.171992	-0.0731113	-0.13803		0.0691392	0.105623	0.122034	0.1009		0.115854	0.045057	0.150153	0.0538348		0.522809	0.00343113	0.967881	0.000382289		0.969589	0.00413833	0.354891	0.0283993		3.25417e-06		0.888515	0.998469	0.932707	0.878419		0.0125731	0.672793	0.00171193	0.103588	0.890523	0.072665		0.0505858	0.487449	0.0972301	0.522659
Q91Z79|Ppfia3|207|DQLSRRRSGLEEPGK		-0.179937	-0.0666994	0.418072	0.312868		0.128384	0.149813	0.449868	0.268142		0.238992	0.300024	0.142061	0.346248		0.194398	0.196151	0.16187	0.159377		0.286284	0.775595	0.00135558	0.0158189		0.485158	0.354158	0.000500016	0.0505739		3.30431e-06		0.341142	0.70631	0.983545	0.985302		0.790012	0.00151687	0.0077357	0.0220027	0.142069	0.838403		0.999818	0.147913	0.570195	0.307159
D4A450|Bclaf1|318|EGEPQEESPLKSKSQ		-0.160218	-0.271074	-0.23156	-0.348818		0.0174144	-0.144419	-0.223119	-0.210551		0.106156	0.0703979	0.193145	0.206986		0.1239	0.109587	0.304136	0.201438		0.212141	0.0109797	0.0334305	0.000608034		0.992058	0.224773	0.0422521	0.0534379		3.44958e-06		0.566445	0.844368	0.994948	0.856026		0.697589	0.818246	0.250776	0.892777	0.824329	0.718538		0.4506	0.182776	0.158317	0.830447
D4A450|Bclaf1|404|TPSQHSHSIQHSPER		0.0150845	-0.196662	-0.379357	-0.302807		0.215253	-0.171684	-0.22809	-0.374596		0.137415	0.067355	0.347615	0.189125		0.290377	0.186165	0.141843	0.207428		0.979181	0.153683	0.00194427	0.0126086		0.109826	0.221514	0.0944216	0.00198877		3.4915e-06		0.597289	0.998469	0.905047	0.967793		0.40531	0.0415626	0.078047	0.462667	0.782503	0.888851		0.0440871	0.014638	0.000576017	0.913824
O88884|Akap1|101|TRQVRRRSESSGNLP		-9.57172e-05	-0.212392	-0.00280313	-0.0768743		-0.0585193	-0.185911	-0.0700085	-0.084062		0.0804613	0.0387461	0.0967697	0.0726688		0.113337	0.100702	0.102505	0.0527454		0.999494	6.61217e-05	0.989741	0.175671		0.403418	0.000268882	0.286206	0.147696		3.50958e-06		0.780709	0.998469	0.905047	0.998545		0.0102283	0.987634	0.380564	0.0135646	0.218855	0.60291		0.156442	0.955029	0.835902	0.341863
D4A3M8|Nck2|90|KPSARDASPTPSTDA		-0.22049	-0.122702	0.167342	0.0181552		-0.188212	-0.161882	0.0192974	-0.0574958		0.0466826	0.0858448	0.159462	0.0735105		0.142903	0.0950099	0.118907	0.119878		0.00121581	0.0907754	0.0132548	0.902783		0.0036769	0.01441	0.912621	0.493999		3.79418e-06		0.93701	0.980496	0.627048	0.881622		0.519763	4.79703e-05	0.0112853	0.00578509	0.343275	0.274382		0.971807	0.0425908	0.216711	0.185398
Q9QZM5|Abi1|291|RQISRHNSTTSSTSS		0.375773	0.229735	-0.0542263	0.117871		0.346197	0.238503	0.0951513	0.195648		0.239293	0.230111	0.147708	0.17795		0.132112	0.222981	0.0924952	0.225621		0.00087714	0.050694	0.803798	0.347289		0.00118033	0.0340592	0.56986	0.0981877		3.79418e-06		0.981362	0.998469	0.883612	0.948325		0.58106	0.00880897	0.120027	0.148561	0.731333	0.520512		0.723752	0.189649	0.436133	0.652767
F1LM42|Ank2|2355|PSDATVKTVEGTEPK		-0.0199658	-0.167355	-0.218371	-0.154307		0.0551156	-0.20035	-0.182132	-0.272042		0.0975279	0.105407	0.190872	0.170262		0.124428	0.110821	0.106711	0.194054		0.949753	0.0618927	0.0101324	0.0729245		0.719932	0.0168286	0.0391013	0.0010088		3.84299e-06		0.83664	0.998469	0.983545	0.84117		0.391166	0.193972	0.326139	0.809687	0.978721	0.84794		0.0527606	0.0772013	0.00533209	0.963464
P34926|Map1a|894|VPSAGTISPTSSLEE		-0.00438029	-0.0709507	-0.131962	-0.114709		-0.0322697	-0.118567	-0.168165	-0.161435		0.0732034	0.0544169	0.0759605	0.082114		0.0586309	0.121712	0.110769	0.104966		0.983431	0.278181	0.0179331	0.0352243		0.761468	0.0319105	0.00184478	0.00262257		3.89194e-06		0.93171	0.926381	0.983545	0.922691		0.618719	0.199718	0.190507	0.603795	0.803515	0.959175		0.434658	0.134797	0.120307	0.783507
D3ZQL7|Tppp|15|PTKAANKTPPKSPGD		-0.0635646	0.15939	-0.0686698	0.109027		-0.0597097	0.0967646	-0.0643837	0.159118		0.0405803	0.0830254	0.0824645	0.0453162		0.0960698	0.0656459	0.121994	0.0713425		0.332956	0.00148871	0.264234	0.0278667		0.34768	0.0646718	0.302975	0.00124507		3.93207e-06		0.996836	0.830243	0.993473	0.901165		0.00387725	0.976562	0.0149591	0.00470254	0.731693	0.0526513		0.0452716	0.986155	0.00160125	0.084963
B4F774|Gdap1l1|136|ALMPEAGSPQHARVL		-0.00156205	0.00170923	-0.147509	-0.163279		-0.0317107	-0.0834187	-0.140101	-0.164808		0.136765	0.0621984	0.0602136	0.0988441		0.0933755	0.0807318	0.0864423	0.0514345		0.995294	0.989641	0.00692974	0.00198881		0.763751	0.165635	0.0103284	0.00194797		4.0219e-06		0.92012	0.73373	0.989108	0.999577		0.996409	0.111597	0.037113	0.108703	0.115393	0.961402		0.726742	0.271357	0.105183	0.738081
F1LP90|Mink1|602|APVPRSQSLQDQPTR		0.0809893	0.0554504	0.18915	0.30133		0.394108	0.127148	0.0792962	0.18657		0.159844	0.125593	0.204635	0.0894497		0.220467	0.233091	0.178322	0.0795123		0.609651	0.740383	0.0807204	0.00191087		3.48449e-05	0.275735	0.613073	0.0773827		4.0219e-06		0.118505	0.95647	0.918291	0.881622		0.983951	0.671807	0.144022	0.511857	0.236261	0.715762		0.0958749	0.0391822	0.182794	0.909151
P34926|Map1a|1252|EPHRATVSPSTDETP		0.00944572	-0.122712	-0.123849	-0.0802721		-0.0945012	-0.290095	-0.139997	-0.148902		0.0860976	0.120848	0.0733002	0.0569043		0.139463	0.161707	0.112979	0.14156		0.977497	0.109964	0.109483	0.304152		0.258356	1.7445e-05	0.0615948	0.0394275		4.0219e-06		0.629134	0.495299	0.983545	0.902733		0.334383	0.33885	0.448787	0.996368	0.868269	0.88819		0.0780451	0.827291	0.703249	0.349417
P09951|Syn1|579|PPKVSGASPGGQQRQ		-0.244341	-0.261372	0.0879831	0.124752		-0.259018	-0.333723	-0.160828	-0.258888		0.168229	0.241585	0.237511	0.0750159		0.168604	0.280856	0.153787	0.0643342		0.0436094	0.0207791	0.599129	0.311007		0.0188445	0.00163728	0.220254	0.0203082		4.0294e-06		0.996836	0.964105	0.605529	0.165525		0.991124	0.0585734	0.0176681	0.0531872	0.059165	0.958252		0.849681	0.723161	0.999853	0.534874
Q9QZM5|Abi1|226|HSPGRTASLNQRPRT		0.31652	-0.0757546	-0.279301	0.184367		0.215514	0.113337	-0.0606503	0.117196		0.183476	0.171376	0.0719545	0.101254		0.2407	0.200547	0.114081	0.073368		0.000668327	0.5476	0.00217044	0.0450727		0.0193379	0.295991	0.696363	0.261252		4.11021e-06		0.779405	0.610426	0.58333	0.944695		0.0056519	8.14605e-06	0.380564	0.234216	0.147681	0.00552666		0.658719	0.0531325	0.563225	0.421936
G3V6S0|Sptbn1|2334|VTITSESSPGKREKD		0.0218008	-0.0823261	-0.141515	-0.139327		0.0266907	-0.140326	-0.161539	-0.0950731		0.0797029	0.0384017	0.0755755	0.10038		0.091702	0.120287	0.0821967	0.0875883		0.878525	0.179462	0.00955162	0.00845302		0.828643	0.00831306	0.00254857	0.0992331		4.17692e-06		0.996836	0.873646	0.983545	0.927929		0.317784	0.0592279	0.0373099	0.613994	0.708573	0.993726		0.0474783	0.0189826	0.143147	0.929049
F1LQX4|Arhgap44|636|SQLPADQSPHTLRKV		-0.67602	-0.257285	0.222647	0.183384		-0.334229	-0.237181	-0.0339358	-0.0291859		0.496835	0.33877	0.198293	0.238616		0.200121	0.145077	0.0728867	0.0985502		7.2814e-06	0.118195	0.202937	0.263998		0.0276555	0.147412	0.940424	0.915275		4.37787e-06		0.361024	0.998469	0.803475	0.831529		0.0923196	3.1639e-05	5.6105e-05	0.0501302	0.129584	0.968418		0.860552	0.266648	0.193078	0.628988
F1LT49|Lrrc47|429|RKQKKRQSVSGLHRY		0.243615	0.31558	0.180368	0.310604		0.261807	0.418154	0.287388	0.235887		0.319412	0.218109	0.186095	0.182594		0.225921	0.203105	0.304568	0.238098		0.136844	0.0281228	0.297446	0.0234076		0.0746286	0.00180067	0.0507541	0.112798		4.39231e-06		0.996836	0.954176	0.968775	0.970906		0.923346	0.883137	0.81302	0.661297	0.994812	0.793766		0.653025	0.961484	0.945151	0.770149
F1LM42|Ank2|3698|DSPAAALSPQMHQES		-0.0599391	-0.0737531	-0.11897	-0.0654902		-0.0647674	-0.11161	-0.122122	-0.0966054		0.0543263	0.0903274	0.0813881	0.0468276		0.0490813	0.0480454	0.0536894	0.0999097		0.292176	0.133603	0.00775923	0.161574		0.207236	0.0107237	0.00589096	0.0342007		4.41088e-06		0.996836	0.931817	0.996292	0.948325		0.972997	0.569053	0.957705	0.64664	0.969091	0.679491		0.684104	0.554128	0.731919	0.957918
F1M4A0:Q9JK71|Tjp1:Magi3|154;156:1255;1257|RSASRDRSLSPRSDR;ASRDRSLSPRSDRRS:KGKSRDRSLSPRKGE;KSRDRSLSPRKGENK		0.053938	-0.175761	0.0610188	-0.262798		0.0394133	-0.0401776	0.0603753	-0.171132		0.0633695	0.137209	0.124542	0.0723312		0.106375	0.105451	0.115856	0.102178		0.589932	0.0066367	0.498544	3.29527e-05		0.747357	0.697617	0.514083	0.00734779		4.51326e-06		0.988475	0.609869	0.999257	0.830795		0.023482	0.974394	0.000424708	0.021112	0.599715	0.00552666		0.589263	0.925899	0.0211973	0.537916
B2RYD7|Stt3b|497|NPPVEDSSDEDDRRS		0.0854283	-0.0569626	0.00342845	-0.103143		0.12761	-0.122938	-0.0361176	-0.0547625		0.0482401	0.0809231	0.052547	0.0496702		0.0770699	0.0665284	0.0397075	0.0593121		0.0599153	0.224473	0.983098	0.00929957		0.00105586	0.00166413	0.544936	0.227717		4.54066e-06		0.805579	0.708165	0.940185	0.878419		0.026149	0.303836	0.000868506	0.459534	0.678013	0.171681		2.52955e-05	0.00509213	0.00114347	0.349417
Q9JIR3|Rims3|294|GSLTRRLSQSSLESA		0.145085	0.00554924	-0.170189	-0.262186		0.0222295	-0.0404964	-0.141219	-0.208269		0.0884109	0.161332	0.180684	0.108191		0.0749353	0.0873269	0.125773	0.109416		0.08297	0.977707	0.0231502	0.000216819		0.949435	0.75072	0.0734973	0.00380972		4.54066e-06		0.574046	0.972339	0.983545	0.942452		0.321977	0.00271659	8.13546e-05	0.184243	0.0429479	0.655754		0.768959	0.195123	0.0268103	0.626257
P34926|Map1a|504|ELSSEPRTPPAQKGA		-0.0357674	-0.356439	-0.258075	-0.275033		0.00656442	-0.286164	-0.185108	-0.261475		0.142745	0.18778	0.195488	0.186742		0.0968642	0.32708	0.203648	0.155103		0.919119	0.00189906	0.0302327	0.0146893		0.995585	0.011626	0.160132	0.0253912		4.64623e-06		0.960261	0.9752	0.983545	0.999577		0.0940556	0.330776	0.173073	0.712618	0.835168	0.988843		0.117571	0.394391	0.126616	0.796979
D3ZSY8|Tbc1d10b|616|GELQYRPSRRLHGSR		-0.000746316	0.2197	0.0469888	0.333958		-0.521668	0.0944232	0.00779268	0.179801		0.207152	0.1543	0.183418	0.118307		0.185313	0.150266	0.375319	0.115207		0.998264	0.0829713	0.849087	0.00356172		4.14708e-06	0.569861	0.983579	0.160073		4.71671e-06		0.0121794	0.875489	0.983545	0.859774		0.337954	0.897143	0.0473265	0.464933	0.746213	0.218674		0.000328021	0.00155831	2.25727e-05	0.834354
D4A5B3|C2cd5|625|SRLLRSQSESSDEVT		0.138395	0.261989	0.177221	0.0454721		0.248668	0.245762	0.129094	0.110565		0.112312	0.115902	0.310756	0.110641		0.123443	0.0726194	0.149876	0.0674455		0.202526	0.00338019	0.0629635	0.73833		0.00398984	0.00454037	0.225818	0.276205		4.83081e-06		0.731344	0.998469	0.983545	0.944695		0.545077	0.885337	0.557735	0.669423	0.248614	0.559551		0.999818	0.533758	0.353249	0.645488
M0RCU2|Rrbp1|326|QGKKVEGSPNQAKKV		-0.117848	-0.151232	-0.333085	-0.142168		-0.131082	-0.113243	-0.146388	-0.0547062		0.113882	0.159631	0.0969908	0.150685		0.0753906	0.16264	0.159736	0.136923		0.238703	0.0805356	3.58908e-05	0.0840048		0.141767	0.213157	0.0998088	0.616001		4.83081e-06		0.996166	0.998469	0.585818	0.888439		0.950989	0.113679	0.8918	0.221866	0.983331	0.233615		0.999818	0.960547	0.62387	0.925434
F1M787|Ctnnd2|252;261|PAPPRGGSPLTTTQG;LTTTQGGSPTKLQRG		-0.0387195	-0.273953	-0.14708	-0.117296		0.068545	-0.100499	-0.134167	-0.106453		0.107544	0.11223	0.154372	0.0935111		0.0902248	0.0852814	0.158858	0.0521077		0.776559	4.63141e-05	0.0364996	0.0902469		0.454297	0.179978	0.0627958	0.14694		4.85659e-06		0.604491	0.427392	0.985976	0.998545		0.0273374	0.461995	0.502665	0.32797	0.274269	0.933146		0.124694	0.0529988	0.0817008	0.904034
M0R618|Etl4|1879|SIASTPLSPQAGRSV		-0.172497	-0.21475	0.117285	0.0654372		-0.236825	-0.32821	0.0120585	-0.0944058		0.090207	0.0846339	0.282778	0.0956146		0.119783	0.12807	0.194757	0.081932		0.0899997	0.0177052	0.284607	0.57171		0.00605929	0.000109688	0.9659	0.367524		5.24658e-06		0.874848	0.810851	0.910664	0.739306		0.936211	0.0342476	0.0630293	0.0182513	0.0939469	0.898626		0.694089	0.0766405	0.328703	0.0263797
D3ZMW5|Sh3pxd2a|978|RLAERAASQGSESPL		0.244124	0.208126	0.188091	0.0734742		0.345786	0.375445	0.276181	0.126757		0.23737	0.243807	0.195104	0.215565		0.228931	0.225468	0.14244	0.142939		0.0750312	0.117105	0.17579	0.663159		0.00302612	0.00122017	0.0266161	0.378183		5.34171e-06		0.850451	0.788248	0.976762	0.981388		0.973943	0.880269	0.390625	0.960509	0.684682	0.79229		0.999818	0.853361	0.263095	0.814467
P34926|Map1a|1160;1163|KQEATPRSPCSLKEQ;ATPRSPCSLKEQQPH		-0.116461	-0.239206	-0.156178	-0.0993397		-0.0278689	-0.238251	-0.126611	-0.0927137		0.122827	0.113784	0.184282	0.0648168		0.0967885	0.13548	0.152514	0.0788507		0.196294	0.00125131	0.0461194	0.21267		0.909426	0.000798736	0.129487	0.27252		5.39341e-06		0.746379	0.998469	0.983545	0.999577		0.428269	0.8599	0.920382	0.602515	0.40203	0.844988		0.0723189	0.538481	0.657352	0.561669
D4A6L0|Gpr158|881|PLVCKSASAHNLSSE		0.0783828	0.201313	0.161165	0.181048		-0.248945	0.0858828	0.0678944	0.212254		0.127972	0.158408	0.0986261	0.167739		0.113532	0.0748706	0.196494	0.117248		0.508757	0.0154828	0.0643181	0.0239046		0.00143928	0.400982	0.582211	0.00867675		5.45081e-06		0.0313114	0.772925	0.918076	0.984558		0.496245	0.694887	0.456395	0.846697	0.956951	0.971663		0.00511786	0.00711955	4.95609e-05	0.961341
D3ZBS6|RGD1559864|47|LPGSRRGTVEGSVQQ		0.053686	0.330578	-0.0633725	0.761959		-0.703288	0.359431	-0.0938412	0.431768		0.188186	0.301235	0.623778	0.250364		0.41797	0.253182	0.447214	0.245089		0.944344	0.162411	0.902977	0.00020465		0.000485309	0.112094	0.833438	0.0488785		5.57031e-06		0.0571942	0.998469	0.989108	0.807925		0.583036	0.854156	0.0177541	0.330805	0.358719	0.0280467		0.000587643	0.0670762	0.000117532	0.349417
Q80W98|Sgtb|299|RSRSFSSSTEEHSXX		0.283631	0.108142	0.123114	-0.0619982		0.384274	0.234629	0.348927	0.0411673		0.240178	0.242999	0.215503	0.202437		0.162856	0.159383	0.132745	0.175338		0.0199839	0.463689	0.421365	0.711794		0.000397347	0.0442109	0.00188686	0.828498		5.83744e-06		0.837842	0.864443	0.708454	0.912287		0.482862	0.536286	0.0330791	0.969878	0.548565	0.49105		0.548085	0.930416	0.0360295	0.753645
D3Z955|Pgm2l1|175|AGVMITASHNRKEDN		-0.00485407	0.0632893	-0.0195346	0.252079		-1.12839	0.139388	0.0788147	0.258783		0.153854	0.217426	0.271584	0.0662322		0.830074	0.180197	0.367819	0.151145		0.995696	0.884772	0.980701	0.266442		4.97494e-08	0.663376	0.864334	0.272004		6.29992e-06		0.00140666	0.998469	0.983545	0.999577		0.970404	0.985263	0.464436	0.885099	0.766926	0.629593		2.80254e-05	4.50857e-05	3.24951e-06	0.949158
F1M4A4|Kif1a|411|TNALVGMSPSSSLSA		-0.129034	0.107034	0.4435	0.116948		-0.173618	-0.0189852	0.257864	0.0847762		0.111264	0.178587	0.274815	0.247141		0.0535122	0.0529497	0.12113	0.192632		0.327564	0.396624	1.3021e-05	0.297782		0.115378	0.982747	0.0111693	0.50845		6.41308e-06		0.947122	0.830243	0.765151	0.987369		0.187142	6.62691e-05	0.099467	0.0399034	0.985287	0.0812322		0.456136	0.00291851	0.0880829	0.179172
Q5RKG9|Eif4b|497|NPPARSQSSDTEQPS		0.017463	-0.0643248	0.180029	0.11193		0.631146	0.493439	0.438983	0.144492		0.39959	0.426265	0.0980264	0.113228		0.340475	0.157517	0.209214	0.316625		0.982774	0.83853	0.414208	0.611007		5.72289e-05	0.00187176	0.00755139	0.483825		6.64945e-06		0.0504489	0.180417	0.821022	0.994268		0.930001	0.70802	0.775997	0.460306	0.697467	0.942287		0.778192	0.605773	0.0408291	0.940234
B2RYB3|Srrm1|800|KSPTPSPSPARNSDQ		0.0291686	-0.300191	-0.0595572	-0.176493		0.088351	-0.292546	-0.0625016	-0.100454		0.106498	0.125707	0.151521	0.0470352		0.0967465	0.248749	0.125095	0.142482		0.906546	0.000351266	0.660437	0.0337805		0.427134	0.000250146	0.639198	0.295268		6.74868e-06		0.881504	0.998469	0.998175	0.912287		0.0110146	0.680268	0.0948842	0.0897115	0.553818	0.596468		0.00188369	0.3475	0.141083	0.174176
Q9QZM5|Abi1|217|TSPARLGSQHSPGRT		0.387517	-0.0500132	-0.0751735	0.0777538		0.292031	0.0872706	0.0733731	0.163435		0.206775	0.173747	0.159993	0.11956		0.084524	0.223173	0.122853	0.125804		3.27543e-05	0.751582	0.594195	0.497417		0.00108492	0.476688	0.616399	0.0992331		6.78398e-06		0.808189	0.762884	0.821022	0.912287		0.00199307	0.000452284	0.0189037	0.925632	0.595401	0.484033		0.202136	0.167962	0.423513	0.974882
Q5FVI4|Cend1|9|ESRGKSASSPKPDTK		-0.264421	-0.481617	-0.198542	-0.15539		-0.169757	-0.342076	-0.32959	-0.23871		0.196032	0.445805	0.186865	0.17477		0.223646	0.157508	0.257807	0.202364		0.110831	0.000752709	0.249003	0.331563		0.346849	0.0155515	0.0250588	0.119813		6.99392e-06		0.892861	0.900452	0.951249	0.967793		0.4931	0.880602	0.687885	0.301766	0.284763	0.961402		0.605801	0.627792	0.834168	0.984478
D3ZGN7|Mical3|1152|RGPSQVSSPSQPPQK		-0.0530706	-0.209295	-0.221424	-0.237372		-0.0326764	-0.120043	-0.196219	-0.277727		0.160529	0.165823	0.128995	0.112063		0.0794364	0.257349	0.18164	0.0939783		0.776074	0.0283326	0.0185597	0.00845302		0.920485	0.261428	0.0425799	0.00213111		7.03181e-06		0.989625	0.904187	0.983545	0.981388		0.413667	0.36999	0.194971	0.969878	0.949375	0.986365		0.72895	0.357601	0.0737895	0.813331
D4A0I5|Dnajc6|656;660|GSKSAATSPTGSTHG;AATSPTGSTHGTPTH		-0.290147	-0.0444601	0.0189274	0.230917		-0.361901	-0.224863	-0.211739	-0.104926		0.182692	0.240501	0.222089	0.214239		0.158718	0.173089	0.0960802	0.123035		0.00963707	0.820679	0.954826	0.0281486		0.000371288	0.0383174	0.0635639	0.41689		7.08126e-06		0.889499	0.70259	0.629772	0.245264		0.193997	0.0735877	0.000467821	0.81316	0.204481	0.347035		0.562912	0.508121	0.111912	0.978137
F1LM42|Ank2|20|GEKFNGSSQRRKRPK		0.313021	0.249948	-0.11655	0.105634		0.363721	0.397458	0.0512124	0.144006		0.248258	0.208762	0.229978	0.0452412		0.242545	0.206803	0.216899	0.219955		0.0167129	0.0548005	0.499086	0.480535		0.00214384	0.000728963	0.845852	0.311074		7.57595e-06		0.950782	0.844368	0.875938	0.987798		0.923606	0.020996	0.28899	0.0752912	0.664831	0.420682		0.999818	0.122516	0.270695	0.161343
P09951|Syn1|11|LRRRLSDSNFMANLP		0.487156	0.0342203	-0.0713005	-0.0189682		0.375999	0.306475	0.195293	0.163086		0.347725	0.261559	0.231847	0.0975564		0.212817	0.210051	0.161485	0.151388		0.000161864	0.902027	0.767889	0.961384		0.00239651	0.0161396	0.195062	0.262729		7.68686e-06		0.843297	0.609869	0.675752	0.834939		0.0257048	0.00252419	0.00474359	0.725547	0.917375	0.944486		0.90762	0.508542	0.313301	0.800287
Q5FVI4|Cend1|90|TVPAAPSSPDTTSEP		0.070518	-0.211386	-0.242753	-0.154735		-0.0791215	-0.322682	-0.225548	-0.0865713		0.180791	0.161863	0.100296	0.170578		0.207083	0.207064	0.0966377	0.137418		0.655514	0.033779	0.0118193	0.118483		0.588711	0.000412146	0.0213597	0.466494		7.73045e-06		0.615421	0.856215	0.985976	0.947742		0.0712883	0.0342476	0.112845	0.90963	0.871669	0.800428		0.117571	0.449823	0.977233	0.751702
F1LSB5:Q63003|LOC691056:rCG54042|568:695|APSAPDASPPHHPRR:APSAPDASPPHHPRR		0.103178	-0.0945874	-0.160648	-0.22463		-0.0634324	-0.185491	-0.201539	-0.210469		0.121529	0.160489	0.123252	0.118223		0.173816	0.125155	0.119921	0.147321		0.333149	0.345382	0.0665498	0.00476748		0.629696	0.0231951	0.0145998	0.00965784		7.85798e-06		0.43964	0.864443	0.983545	0.998545		0.167059	0.0377731	0.00410883	0.731098	0.514232	0.840595		0.47415	0.386384	0.266976	0.965719
Q920Q0|Palm|152;157|TPKENRKSTPVRSPG;RKSTPVRSPGGSTMM		-0.00342885	-0.136894	-0.146196	-0.209692		-0.025234	-0.0982089	-0.124269	-0.15777		0.0536596	0.142374	0.0966232	0.144802		0.0527139	0.0857934	0.114377	0.112057		0.992289	0.0408438	0.0267367	0.000737954		0.897004	0.166057	0.0719324	0.0140304		7.91273e-06		0.964762	0.977769	0.983545	0.927929		0.261529	0.233397	0.0233152	0.967309	0.678013	0.776877		0.646243	0.443273	0.18492	0.926363
G3V6A4:Q9JJ54|Hnrpd:Hnrnpd|81:81|DEGHSNSSPRHTEAA:DEGHSNSSPRHTEAA		0.459518	-0.627933	-1.06595	-0.600641		0.0274053	-0.728104	-0.449311	-0.761393		0.422385	0.656537	0.804252	0.375914		0.458486	0.716529	0.267675	0.5715		0.256612	0.0682194	0.000810634	0.066551		0.992058	0.0241023	0.247929	0.0198595		7.97133e-06		0.689558	0.998469	0.742652	0.974275		0.0350222	0.000908352	0.020461	0.503399	0.987581	0.575619		0.167417	0.471668	0.105922	0.800287
O70441|Syn3|480;483|GSPQQQRSPGSPQLS;QQQRSPGSPQLSRAS		-0.0495505	-0.194769	0.0914598	-0.162876		-0.0908367	-0.221634	-0.13252	-0.355175		0.12058	0.0876701	0.263574	0.119613		0.113953	0.089651	0.144366	0.216513		0.800896	0.0433524	0.471362	0.083303		0.473289	0.0147577	0.22803	8.75217e-05		8.18035e-06		0.945616	0.998469	0.58333	0.638801		0.464544	0.495432	0.46852	0.0601506	0.939282	0.150173		0.503372	0.884863	0.0472251	0.762828
Q3B7D0|Cpox|101|SSGARSPSPGRLEED		0.070709	-0.124269	-0.113674	-0.294893		-0.0731446	-0.186918	-0.131561	-0.173311		0.175369	0.086619	0.117917	0.0613912		0.170218	0.125736	0.152529	0.141363		0.559792	0.163623	0.231315	0.000140086		0.522272	0.0185516	0.145708	0.0342007		8.18035e-06		0.525903	0.944852	0.983545	0.815832		0.161041	0.202895	0.00101957	0.969778	0.335816	0.261813		0.502201	0.789148	0.475056	0.852876
G3V6A8|Golgb1|498|ALLNRSDSSTEESGQ		0.0147909	0.0510145	-0.534598	-0.473555		-0.0893453	-0.316113	-0.0587826	-0.0748792		0.172454	0.11109	0.452294	0.333237		0.0963786	0.264453	0.0953859	0.113337		0.982774	0.849128	0.00010283	0.000437911		0.726818	0.0229892	0.84104	0.714578		8.50042e-06		0.868176	0.394134	0.259031	0.363708		0.983337	0.00697609	0.0124239	0.00728212	0.0346332	0.934362		0.405027	0.953125	0.97115	0.438965
Q62847|Add3|680|PDGSPSKSPSKKKKK		-0.0987286	-0.0690627	-0.171249	-0.12679		-0.0688665	-0.090682	-0.213338	-0.160815		0.0775352	0.0845925	0.153213	0.107953		0.159786	0.0861223	0.113914	0.05705		0.232718	0.40936	0.0106433	0.0597181		0.44368	0.232303	0.00112404	0.01671		8.93621e-06		0.945829	0.998469	0.983545	0.974239		0.945834	0.669603	0.839503	0.451007	0.776628	0.873509		0.994476	0.21615	0.423513	0.44278
Q99JD4|Clasp2|542;546|SREASRESSRDTSPV;SRESSRDTSPVRSFQ		0.00195312	-0.086541	-0.0529426	-0.195873		0.144753	-0.360249	-0.149373	-0.362831		0.275559	0.206172	0.092825	0.0743625		0.137153	0.213493	0.1681	0.169657		0.995696	0.544339	0.793575	0.0637796		0.242122	0.000299399	0.23122	0.000392563		8.93712e-06		0.679658	0.407536	0.951249	0.78829		0.793097	0.863969	0.222316	0.910749	0.710416	0.610183		0.000955897	0.0757709	0.000443954	0.386735
F1M585|Atp8a1|1110|VNLYRSESLQQNLLH		-0.00632465	0.153925	0.078248	0.532014		-0.740805	0.211147	0.00796805	0.200187		0.173052	0.184621	0.513022	0.134693		0.145557	0.293022	0.462743	0.182402		0.995144	0.495757	0.820672	0.00135863		6.41906e-06	0.294325	0.987374	0.311074		9.2049e-06		0.0172199	0.998469	0.983545	0.707362		0.751811	0.870056	0.0267316	0.868819	0.310893	0.167107		0.000137822	0.00215026	7.86113e-05	0.682696
Q9WUD2|Trpv2|15|PAFRLETSDGDEEGN		0.0369718	0.176481	0.00472591	0.119064		-0.0532351	0.143925	0.0278562	0.162643		0.059368	0.128691	0.106394	0.0585782		0.0755157	0.105862	0.0657907	0.0813633		0.703279	0.00127203	0.983098	0.0278667		0.485158	0.00739909	0.801629	0.00247703		9.2099e-06		0.591812	0.980473	0.983545	0.927929		0.139269	0.847123	0.359549	0.0585401	0.711165	0.311746		0.0169552	0.471668	0.00455639	0.354044
D3ZLU0|C2cd4c|156|GFATLAESPHTRRKE		-0.253765	-0.047705	0.164507	0.10091		-0.40509	-0.338385	0.042424	-0.130493		0.118841	0.192478	0.15529	0.190126		0.210483	0.201833	0.265233	0.155787		0.0368434	0.814747	0.207966	0.44579		0.000131832	0.00161382	0.864334	0.310894		9.29549e-06		0.679658	0.411196	0.918291	0.644642		0.347828	0.0114918	0.0249317	0.321586	0.603376	0.899966		0.883845	0.00527098	0.10307	0.0610654
Q64542-2|Atp2b4|1126|VLRRQNLSQQLDVKL		0.141732	0.165821	0.146869	0.396286		0.148678	0.45761	0.397149	0.300311		0.347652	0.156206	0.332914	0.204267		0.149511	0.244537	0.331133	0.176949		0.512885	0.363185	0.471469	0.00602233		0.461951	0.00128351	0.00715046	0.0500338		9.53153e-06		0.996836	0.635413	0.803475	0.955834		0.99039	0.990877	0.276157	0.970712	0.522891	0.467224		0.231524	0.391405	0.58388	0.925903
P26431|Slc9a1|603|GGMGKIPSAVSTVSM		-0.24	-0.131191	-0.348396	-0.115259		-0.132456	-0.188716	-0.525334	-0.267445		0.334551	0.1666	0.179196	0.203386		0.139327	0.119223	0.384296	0.234988		0.137901	0.461176	0.0120044	0.495659		0.490089	0.22711	0.000106261	0.0643181		9.67863e-06		0.859717	0.998469	0.900461	0.882068		0.820211	0.782655	0.621335	0.430314	0.982418	0.465597		0.966052	0.0707594	0.605843	0.249545
Q9JK11|Rtn4|329|VCSAALHSPQESPVG		-0.185993	-0.0586809	-0.174395	0.00889144		-0.0866596	-0.00689203	-0.158581	-0.0754243		0.0892358	0.0707725	0.0907045	0.0777385		0.135163	0.051856	0.107076	0.102643		0.00154887	0.418887	0.00226795	0.959323		0.187233	0.999615	0.00581143	0.246852		9.72553e-06		0.561785	0.918429	0.983545	0.821199		0.223439	0.95311	0.0166389	0.294748	0.664831	0.0862317		0.518742	0.571967	0.94314	0.204933
O88778|Bsn|1085;1093|AQRRRERSKTPPSNL;KTPPSNLSPIEDASP		-0.00993576	-0.171976	-0.299937	-0.173198		0.0503698	-0.210614	-0.35035	-0.133621		0.191272	0.210342	0.172411	0.191862		0.132805	0.20728	0.154188	0.115085		0.982774	0.128043	0.0032561	0.100674		0.829319	0.0451961	0.000463673	0.248612		1.02017e-05		0.912803	0.998469	0.983545	0.984558		0.464544	0.0850546	0.325683	0.544817	0.999483	0.665679		0.117571	0.00698023	0.268242	0.628742
D4ADD3|Hecw2|1046|QHLTRQRSHSAGEVG		0.491249	-0.00368169	0.164385	0.208881		0.483028	0.430573	0.317312	0.211204		0.39099	0.268653	0.246623	0.0816947		0.367912	0.266616	0.322765	0.228359		0.00414869	0.991773	0.471469	0.245135		0.00246554	0.00798134	0.0765986	0.260536		1.05494e-05		0.996836	0.407536	0.951249	0.999577		0.0663514	0.317417	0.281068	0.647802	0.620484	0.966698		0.998575	0.678526	0.317111	0.85688
P70478|Apc|2829|TESSGAQSPKRHSGS		-0.166727	-0.115403	-0.132262	-0.0994581		-0.0540127	-0.125082	-0.207344	-0.134895		0.132016	0.0775938	0.0968962	0.101589		0.115791	0.106393	0.127968	0.134775		0.0224356	0.124076	0.071663	0.166896		0.6137	0.0802311	0.00203225	0.0577904		1.07701e-05		0.588448	0.998469	0.918291	0.973274		0.831113	0.868371	0.583906	0.934638	0.959034	0.923703		0.689667	0.192181	0.507186	0.680146
D3ZWA1|Fam63b|79|DLKNSASSSPVASEA		-0.0422128	-0.173331	-0.040626	-0.246895		0.152437	-0.0524961	-0.0665159	-0.246751		0.135408	0.130742	0.125111	0.127451		0.15333	0.130849	0.0846606	0.126521		0.794786	0.0281228	0.775947	0.000857517		0.0550112	0.65374	0.558484	0.000975402		1.08895e-05		0.260061	0.725821	0.983545	0.999577		0.403092	0.993468	0.0637547	0.374474	0.750102	0.159699		0.0935823	0.0687289	0.000168582	0.967977
Q62848|Arfgap1|347|AKSPSSDSWTCADAS		0.287964	0.295439	0.0330421	0.0123537		0.249433	0.541032	0.111142	0.0888599		0.138965	0.238312	0.145586	0.190993		0.127178	0.436106	0.14247	0.216879		0.0465829	0.0292251	0.922539	0.981629		0.0706123	1.80951e-05	0.573951	0.617838		1.12353e-05		0.977792	0.658998	0.983545	0.967793		0.996409	0.328448	0.168142	0.297274	0.331343	0.98665		0.19705	0.655781	0.489098	0.0743155
O70593|Sgta|306|VVRSRTPSASHEEQQ		0.154281	-0.0491822	0.341686	0.351973		0.183623	0.193473	0.419103	0.320482		0.196196	0.228519	0.331697	0.148183		0.373928	0.153834	0.246177	0.121297		0.421694	0.858105	0.0153263	0.00979468		0.273098	0.220654	0.00229527	0.0235627		1.14143e-05		0.991096	0.693113	0.983545	0.994224		0.519867	0.560251	0.388253	0.101087	0.140865	0.991621		0.999818	0.386533	0.605263	0.520704
O08678|Mark1|444|TKRPQANSVESEQKE		0.000147685	0.23735	0.32822	0.314387		0.232745	0.397503	0.441941	0.237638		0.286621	0.172045	0.253555	0.243845		0.262409	0.272846	0.363068	0.199897		0.999556	0.162684	0.0388874	0.0380051		0.176633	0.00755609	0.00326406	0.149256		1.25042e-05		0.625896	0.878553	0.971524	0.974275		0.474034	0.254462	0.176617	0.812202	0.892682	0.989026		0.671396	0.520382	0.990943	0.949158
B5DEZ8|Plxdc2|86|RASMGQDSPESRGFP		0.0433084	-0.170972	-0.0689948	-0.179193		0.0964605	-0.146407	-0.0309021	-0.087829		0.0841752	0.0913064	0.125838	0.0561689		0.0792195	0.152129	0.0403387	0.0836405		0.652051	0.0034612	0.362526	0.00160514		0.134796	0.0109424	0.787714	0.169137		1.2571e-05		0.832771	0.998469	0.983545	0.805765		0.0184163	0.332719	0.00642802	0.371719	0.980082	0.38515		0.00473124	0.213185	0.0268103	0.399
P84903|Stim1|521|RDLTHSDSESSLHTS		-0.00372485	-0.120931	-0.262645	-0.0526711		-0.080053	-0.186358	-0.299419	-0.239036		0.173015	0.186359	0.24533	0.154549		0.121564	0.0438476	0.14563	0.123646		0.995144	0.279101	0.00497558	0.699275		0.564956	0.0529581	0.00112138	0.0103351		1.2902e-05		0.854437	0.960962	0.983545	0.679751		0.604187	0.0959042	0.796999	0.455745	0.827884	0.268531		0.647513	0.167962	0.299597	0.679489
Q5BJS4|Fundc1|13|PPPQDYESDDESYEV		-0.05237	-0.196418	-0.0755153	-0.108453		-0.0163629	-0.0964805	-0.168339	-0.111478		0.145959	0.103843	0.0809702	0.0456068		0.104086	0.103039	0.0866048	0.0658841		0.558936	0.00088301	0.306118	0.0707208		0.961261	0.129733	0.00394253	0.072685		1.2902e-05		0.906161	0.70259	0.821022	0.999577		0.161957	0.903145	0.599369	0.282188	0.548604	0.902841		0.528157	0.115129	0.327361	0.675888
D4A9L2|Srsf1|199|VKVDGPRSPSYGRSR		-0.00354933	-0.0601633	-0.15573	-0.117775		0.0799987	-0.092409	-0.099481	-0.0877884		0.0748437	0.113314	0.0657512	0.0887959		0.0465461	0.0706824	0.0663821	0.0701366		0.986053	0.308133	0.00118334	0.0135211		0.137326	0.0694975	0.054078	0.089159		1.30978e-05		0.56343	0.963809	0.918076	0.961828		0.647528	0.0471174	0.114451	0.304808	0.661469	0.841427		0.019517	0.0115664	0.0143998	0.975475
F1LSL8|Sptbn4|2301|RRIERQESSEQETPT		0.359945	0.0253554	0.09811	0.0444956		0.344792	0.316645	0.197515	0.0806525		0.300961	0.135353	0.140794	0.0634265		0.219657	0.273451	0.0904299	0.201995		0.00200434	0.918677	0.559144	0.821196		0.00165001	0.00428185	0.120772	0.596845		1.30978e-05		0.996836	0.429542	0.959486	0.987369		0.0726948	0.206563	0.0544572	0.797428	0.975341	0.927625		0.999818	0.553123	0.129113	0.737233
P04636|Mdh2|246|KAKAGAGSATLSMAY		-0.0231211	-0.294425	-0.202474	-0.209574		-0.00815455	-0.254915	-0.199958	-0.116529		0.112953	0.188855	0.108514	0.141866		0.175489	0.147615	0.235905	0.165294		0.949007	0.002276	0.0468368	0.0277811		0.992058	0.00703195	0.0499324	0.293896		1.36771e-05		0.996166	0.998469	0.999257	0.904859		0.0901469	0.354403	0.211659	0.669058	0.774037	0.991621		0.116729	0.273757	0.538345	0.886932
D4ACB6|Psd2|746|PALRKTHSSPALSLG		-0.221761	0.000301533	-0.0636627	-0.00222985		-0.253738	0.0194198	-0.0468333	-0.0126937		0.0935953	0.10063	0.0715901	0.129383		0.163951	0.0900823	0.0644833	0.0650524		0.000416238	0.998091	0.460271	0.990282		2.0887e-05	0.908882	0.637957	0.910667		1.53295e-05		0.93114	0.998469	0.983545	0.998545		0.024311	0.143204	0.012302	0.642384	0.994684	0.779489		0.00299213	0.0277352	0.00547732	0.733363
D4A6T9|Mark4|594|VQNGPPASPTLAHEA		0.051838	0.0405146	0.415496	0.254744		-0.178607	0.0653328	0.224475	0.036726		0.186358	0.174802	0.264864	0.149745		0.146358	0.187642	0.143855	0.117264		0.823653	0.837807	5.52554e-05	0.0118463		0.112118	0.692416	0.0379042	0.832723		1.53984e-05		0.377682	0.998469	0.759362	0.638801		0.993912	0.0198536	0.203474	0.0235255	0.354835	0.517397		0.162035	0.0070622	0.181085	0.548394
O70441|Syn3|469|PQGQQPVSPQSGSPQ		-0.0891767	-0.252733	0.0470902	0.00674477		-0.07235	-0.265736	-0.0147452	-0.15536		0.0801541	0.216223	0.113049	0.0978758		0.149855	0.104212	0.115287	0.0689467		0.376513	0.000786191	0.720366	0.981629		0.490242	0.000212684	0.949539	0.0460029		1.57283e-05		0.988603	0.998469	0.960476	0.638801		0.231369	0.375145	0.45016	0.0117866	0.0630892	0.908487		0.11375	0.776785	0.54841	0.0704172
D3ZPT0|Prr36|185|GPTSGASSPAITRRP		-0.666373	-0.391129	0.0898661	-0.185436		-0.48718	-0.745816	-0.331572	-0.30829		0.248594	0.249431	0.302912	0.178879		0.232232	0.427533	0.744444	0.493595		0.00527222	0.123308	0.855493	0.519643		0.0395681	0.000724857	0.229508	0.234058		1.59247e-05		0.859717	0.744979	0.765151	0.971543		0.631119	0.0340809	0.172293	0.271322	0.772843	0.684128		0.654258	0.815664	0.703249	0.455419
P08050|Gja1|297|TGDRNNSSCRNYNKQ		0.0319767	-0.100147	0.0686508	0.158413		-0.275575	0.0103267	0.0859117	0.147993		0.0845806	0.214293	0.0847686	0.0606928		0.093405	0.137062	0.102936	0.058709		0.845948	0.205868	0.471469	0.0197554		2.88151e-05	0.997964	0.323189	0.0372814		1.69117e-05		0.0121794	0.716724	0.983545	0.998545		0.321762	0.862271	0.241271	0.172227	0.0363867	0.635479		0.00493889	0.000226129	1.54227e-05	0.723401
Q07652|Cacna1e|743|LRRHMQMSSQEALNK		-0.0747072	0.130055	0.00531848	0.204678		-0.0811821	0.209007	0.12418	0.172091		0.121126	0.0727822	0.125687	0.128128		0.121781	0.131945	0.133647	0.118439		0.468041	0.0977821	0.984694	0.0036484		0.382949	0.00281275	0.12609	0.0184386		1.69678e-05		0.996836	0.868243	0.803475	0.981388		0.0856107	0.660722	0.00557383	0.379591	0.719468	0.150356		0.00661402	0.0723893	0.0124749	0.685042
Q9Z0W5|Pacsin1|335|ATGAVESTSQAGDRG		-0.0467415	0.0708579	0.0475032	0.150355		-0.542867	-0.110697	0.301401	0.282428		0.168918	0.171719	0.245504	0.398361		0.218301	0.143479	0.114954	0.188887		0.898904	0.743602	0.866561	0.292854		1.12799e-05	0.526181	0.0227197	0.0325813		1.69678e-05		0.04238	0.77626	0.715509	0.89293		0.766569	0.800548	0.347166	0.954803	0.864117	0.838403		0.0286238	6.54166e-06	7.7852e-06	0.0874126
F1M7V4|Pclo|1461|PSPTSPLSPHSNKSS		-0.100467	0.14671	0.127423	0.0998172		-0.0675027	0.107227	0.225042	0.182277		0.140546	0.126478	0.0881024	0.109365		0.158796	0.0723529	0.095962	0.142436		0.268758	0.0541127	0.108709	0.195183		0.508806	0.179978	0.00146894	0.0113099		1.79975e-05		0.942803	0.987984	0.878297	0.881622		0.0307055	0.0432899	0.0535518	0.926668	0.854243	0.95148		0.143415	0.00469289	0.0136575	0.513372
Q5U1Z0|Rab3gap2|448|VPEKGDFSPFGNTQG		-0.120901	-0.235024	-0.0610719	-0.0933423		-0.0227432	-0.207923	-0.103158	-0.0990188		0.0584545	0.0814416	0.134018	0.122845		0.110805	0.193753	0.0759167	0.0880517		0.137998	0.000726093	0.544934	0.210189		0.937629	0.00187176	0.209719	0.195659		1.79975e-05		0.65929	0.998469	0.983545	0.999577		0.43159	0.753672	0.850019	0.157842	0.358719	0.928141		0.096051	0.61014	0.550946	0.559207
Q6PDU1|Srsf2|189;191|RSRSRSRSRSPPPVS;RSRSRSRSPPPVSKR		0.103116	-0.143793	-0.0404231	-0.181105		0.0135919	-0.0742655	-0.0779075	-0.232731		0.160964	0.112627	0.0661811	0.061269		0.125351	0.10486	0.106386	0.099384		0.196294	0.0360316	0.728846	0.00473998		0.99174	0.356547	0.354983	0.000306197		1.79975e-05		0.679658	0.877124	0.983545	0.927929		0.0151807	0.247158	0.00200153	0.432389	0.877297	0.294628		0.538593	0.513952	0.00712468	0.989155
Q6GMN2|Baiap2|326|AAQPKSLSPPQSQSK		0.00470583	-0.0141214	-0.109379	-0.0621348		-0.0138226	-0.00790293	-0.0816143	-0.043068		0.0357651	0.0336536	0.0340414	0.0235848		0.0434797	0.0139905	0.0359389	0.0430592		0.971737	0.781228	0.000106255	0.0275435		0.834386	0.933694	0.00394171	0.167654		1.83644e-05		0.895139	0.998469	0.940666	0.952224		0.864479	0.0063611	0.11582	0.0395832	0.477589	0.48087		0.999818	0.163223	0.585107	0.217491
F1LR10|Lima1|488|SAGETPHSPGVEDAP		-0.000505184	-0.0196409	-0.0745693	-0.0766177		-0.0640511	-0.164445	-0.184217	-0.22009		0.0949825	0.145562	0.0770888	0.0495633		0.144154	0.092831	0.107629	0.103656		0.997753	0.884772	0.377368	0.282101		0.469945	0.00938139	0.00388459	0.000500051		1.95959e-05		0.817503	0.557198	0.803475	0.62528		0.973943	0.639768	0.493428	0.713407	0.772843	0.994169		0.442272	0.319338	0.109838	0.943772
Q9ESR9|Abca2|1327|KVSEEDQSLENSEAD		-0.0158748	-0.106774	-0.235699	-0.11148		0.0207974	-0.164174	-0.196168	-0.0889879		0.110983	0.0480588	0.163951	0.169079		0.127455	0.144121	0.0698526	0.037906		0.954275	0.189063	0.00081588	0.134682		0.954511	0.0212159	0.00589096	0.274264		2.0499e-05		0.93114	0.942865	0.983545	0.987798		0.598114	0.0514744	0.421909	0.350511	0.990446	0.448145		0.109579	0.0492532	0.357476	0.914831
O70441|Syn3|480|GSPQQQRSPGSPQLS		-0.0949511	-0.263574	-0.110451	-0.143938		-0.191165	-0.352735	-0.291686	-0.216277		0.221489	0.268938	0.17906	0.162849		0.17467	0.236165	0.132502	0.179626		0.603153	0.027977	0.496658	0.2562		0.135419	0.00158158	0.0124594	0.0774576		2.05091e-05		0.853912	0.949282	0.826554	0.961474		0.522628	0.967942	0.839033	0.517114	0.719468	0.961589		0.513533	0.731007	0.935362	0.899443
Q5EB62|Slc25a46|61|NLHWGEKSPSYGVPS		-0.116176	-0.302848	0.0116956	-0.053267		-0.207747	-0.355746	-0.0630789	-0.081361		0.116374	0.127006	0.240139	0.0735223		0.126237	0.205613	0.102355	0.247684		0.376513	0.0019606	0.971678	0.711794		0.038808	0.00014741	0.70727	0.513292		2.06728e-05		0.825604	0.990861	0.968775	0.990708		0.323906	0.580608	0.741411	0.0498814	0.215315	0.875988		0.465956	0.471668	0.460064	0.126557
Q63560|Map6|681|PGSLKGQSPTAPGPP		-0.0535564	-0.0792874	-0.0921934	-0.0790706		-0.0549329	-0.100979	-0.0978612	-0.101141		0.0573666	0.0684945	0.0949064	0.0718879		0.0498277	0.0556521	0.0579566	0.0667277		0.349834	0.0930565	0.0443215	0.0748256		0.304562	0.0200131	0.0299062	0.0220578		2.06783e-05		0.996836	0.998382	0.989108	0.974275		0.895336	0.744871	0.768609	0.920098	0.999483	0.961402		0.682449	0.686359	0.567601	0.986512
P63012|Rab3a|188|DVICEKMSESLDTAD		-0.0844668	0.185454	0.00859184	0.0476789		0.0550967	0.142747	0.122053	0.205851		0.0989616	0.0963965	0.0529628	0.050387		0.169752	0.12122	0.129912	0.073937		0.309002	0.00413054	0.969779	0.570744		0.565267	0.0273538	0.0816064	0.00111026		2.07269e-05		0.39496	0.963809	0.785751	0.571234		0.00673651	0.525378	0.180867	0.108703	0.335816	0.892109		0.527691	0.661245	0.124543	0.94216
E9PTK8|Lmo7|1058|SLREVSRSPDQFSDM		0.0606741	-0.528735	-0.161408	-0.251158		0.0192635	-0.350903	-0.242092	-0.408649		0.118138	0.599761	0.123666	0.190184		0.133106	0.154316	0.263849	0.198002		0.884935	0.00068671	0.447226	0.118441		0.992058	0.0238772	0.180241	0.00822407		2.16397e-05		0.981362	0.861199	0.983545	0.898424		0.0139275	0.530235	0.192377	0.193846	0.436634	0.898739		0.156442	0.390009	0.060869	0.851044
P06687|Atp1a3|56|CVQGLTHSKAQEILA		0.0359563	0.25894	0.0824793	0.168125		-0.231226	0.103307	0.0383298	0.17123		0.17982	0.170632	0.0829575	0.103098		0.149313	0.119884	0.166618	0.0876865		0.858621	0.00146795	0.464517	0.0386194		0.00334514	0.2786	0.820103	0.0420162		2.236e-05		0.0955546	0.657815	0.983545	0.999577		0.103216	0.853449	0.313403	0.246327	0.684682	0.751024		0.00533109	0.0281728	0.000378471	0.821905
F1LXU4|Nbea|449|NIRQEINSPTSTVVV		-0.185268	-0.376334	0.0483087	0.0917453		-0.109638	-0.0777182	-0.117357	-0.088554		0.11187	0.242249	0.187537	0.0455018		0.0523399	0.169616	0.103878	0.152497		0.0560963	1.66751e-05	0.767889	0.350408		0.306729	0.50574	0.266509	0.397859		2.24181e-05		0.841973	0.180417	0.742741	0.646323		0.225455	0.112389	0.0251517	0.00253027	0.000853626	0.919313		0.981542	0.986698	0.925573	0.913824
Q05764|Add2|678|NADTDGDSYKDKTES		-0.101667	-0.180877	-0.24413	-0.114295		-0.110153	-0.0174064	-0.399679	-0.241488		0.168696	0.102049	0.132781	0.143839		0.202301	0.292439	0.239745	0.103628		0.520183	0.127845	0.0280285	0.346566		0.45122	0.994422	0.000152652	0.02825		2.25576e-05		0.996836	0.750258	0.860726	0.880311		0.838188	0.573524	0.960249	0.814832	0.863852	0.678553		0.768923	0.0946683	0.491254	0.0440682
D3ZQ55|Jph1|461;469|HFYRKGTTPPRSPEA;PPRSPEASPKQSHSP		0.0611089	-0.247651	-0.322534	-0.259472		0.0798191	-0.243846	-0.126114	-0.32184		0.211915	0.331283	0.183372	0.264995		0.16258	0.20748	0.0566066	0.0603342		0.816523	0.0492067	0.00702636	0.0273521		0.705562	0.0466537	0.432284	0.00653782		2.35344e-05		0.996166	0.998469	0.803475	0.971626		0.129755	0.0387852	0.0630293	0.800416	0.985287	0.910136		0.0886133	0.373594	0.0171745	0.75794
Q4KM62|Palmd|322|SNGLAHTSPTRPTPQ		-0.0717051	-0.158766	-0.206201	-0.238992		-0.0910632	-0.37121	-0.143582	-0.316815		0.198094	0.239737	0.223186	0.124523		0.163159	0.277873	0.199546	0.100899		0.744643	0.240424	0.106065	0.0386169		0.620522	0.000816168	0.32497	0.00583877		2.45477e-05		0.996139	0.669721	0.983545	0.951948		0.831113	0.634279	0.379176	0.880568	0.840131	0.963486		0.146188	0.884991	0.218441	0.399487
F1LNM0|Dlg1|574|SVSSGSGSLRTSQKR		0.174495	0.191791	0.13059	0.140966		0.0634645	0.298087	0.0784423	0.347125		0.204755	0.0975663	0.133065	0.10642		0.216958	0.230886	0.161779	0.221514		0.162662	0.0912468	0.32463	0.210181		0.751554	0.00330964	0.63882	0.000733119		2.50207e-05		0.798295	0.890713	0.983545	0.692577		0.990251	0.891745	0.883403	0.814832	0.899738	0.989026		0.19299	0.970655	0.0670292	0.36038
D3ZQG1|LOC687994|212|KGADNDGSGSESGYT		0.027937	0.0169013	-0.16299	-0.360629		-0.0684691	-0.20773	-0.199235	-0.343289		0.150603	0.173218	0.17935	0.288543		0.0871925	0.20412	0.16492	0.210273		0.944344	0.950233	0.211836	0.000806476		0.744375	0.0738007	0.104651	0.00159161		2.52263e-05		0.841973	0.622424	0.983545	0.998545		0.995058	0.414195	0.0126344	0.417376	0.0683314	0.429986		0.577811	0.603783	0.101414	0.986512
O70511|Ank3|2247|TTRMVYHSPPGSECA		0.0523286	-0.204333	-0.125731	-0.274663		-0.0526472	-0.120873	-0.136728	-0.140064		0.145547	0.1321	0.0778778	0.119237		0.190436	0.0877247	0.101416	0.186065		0.723213	0.012976	0.175434	0.000443161		0.719932	0.178103	0.132561	0.103459		2.60626e-05		0.705544	0.881844	0.989108	0.77043		0.0479677	0.238964	0.00379591	0.661297	0.775388	0.402973		0.774174	0.661082	0.55702	0.965719
Q2HWF0|Fnbp1l|295|QHIYRTVSDGTISAS		-0.0648613	0.00038889	0.353438	0.362673		-0.307901	0.160108	-0.0553905	0.047016		0.130759	0.11339	0.283929	0.139207		0.253207	0.185776	0.192324	0.208653		0.783525	0.998883	0.00182707	0.00111143		0.00592529	0.217717	0.813801	0.800125		2.61426e-05		0.415794	0.783487	0.259031	0.40015		0.904759	0.0149717	0.00768787	0.0630576	0.094515	0.990807		0.00559004	0.205673	0.0306282	0.423452
B0BN86|Tmem11|16|LGPGGGSSRERVSLS		-0.0082962	-0.150821	-0.143641	-0.0767119		-0.0348912	-0.204747	-0.132078	-0.040973		0.131692	0.108148	0.0956433	0.0978638		0.090421	0.0847843	0.101301	0.0920061		0.977497	0.0168111	0.0231394	0.254685		0.775923	0.000503085	0.0407215	0.626477		2.6213e-05		0.947452	0.924885	0.985976	0.967793		0.192413	0.242819	0.527245	0.973282	0.657458	0.731562		0.0831652	0.428981	0.972161	0.683829
P34926|Map1a|1763;1767|RSPFEIISPPASPPE;EIISPPASPPEMTGQ		0.0463638	-0.0800307	0.00555195	-0.117933		0.0385623	-0.0332122	-0.00320556	-0.0878609		0.0613881	0.0551731	0.0327419	0.0422723		0.0496969	0.0503589	0.0377717	0.0238136		0.27351	0.0196577	0.958626	0.000273568		0.366883	0.441897	0.979713	0.00832502		2.62491e-05		0.986717	0.781143	0.983545	0.913871		0.0144906	0.61176	0.000441173	0.148026	0.678013	0.03915		0.214132	0.571369	0.00657338	0.785938
D4A450|Bclaf1|424|VGNGSSRYSPSQNSP		0.0653252	-0.252178	-0.235297	-0.364119		-0.0277934	-0.127936	-0.0797055	-0.405078		0.175426	0.216668	0.223881	0.227313		0.123765	0.201051	0.164199	0.307508		0.805757	0.0529247	0.0761839	0.00233529		0.98553	0.41058	0.704239	0.000791406		2.64047e-05		0.864288	0.890713	0.905047	0.985392		0.131264	0.164927	0.0129052	0.968843	0.766926	0.751024		0.787562	0.894892	0.0321331	0.929049
D4A450|Bclaf1|538|AKQKFHDSEGDDTEE		-0.156748	-0.233502	-0.0881503	-0.223278		-0.0227334	-0.136519	-0.0784578	-0.224904		0.0433283	0.157056	0.145715	0.193483		0.191928	0.128881	0.0866573	0.140574		0.113617	0.00651895	0.449748	0.00724233		0.965628	0.141125	0.525378	0.00802467		2.68978e-05		0.612106	0.861645	0.992029	0.999577		0.770445	0.776033	0.682728	0.386405	0.981908	0.506233		0.538662	0.824532	0.117748	0.857387
B2RYB3|Srrm1|547;549|PRSRRRRSPSPPPAR;SRRRRSPSPPPARRR		0.0229476	-0.0624319	-0.123913	-0.153957		0.0029531	-0.301303	-0.0930055	-0.114296		0.109588	0.0859036	0.134793	0.116147		0.112945	0.172993	0.137904	0.0795733		0.917688	0.528747	0.128149	0.0339095		0.995585	1.80951e-05	0.307767	0.149256		2.71651e-05		0.980363	0.197037	0.983545	0.970318		0.644093	0.305946	0.100273	0.717464	0.634314	0.942544		0.00470761	0.544565	0.330253	0.150615
Q9JKS6|Pclo|1350|DSFSQESSPSSPSDL		0.0253279	-0.252635	-0.248442	-0.283531		-0.056004	-0.260465	-0.218862	-0.192224		0.194461	0.106268	0.224662	0.190354		0.125678	0.248932	0.138179	0.240847		0.953416	0.0281228	0.0314143	0.0090966		0.821584	0.0188928	0.0669732	0.105549		2.72428e-05		0.873767	0.998469	0.983545	0.927929		0.148264	0.161406	0.0540573	0.991833	0.95538	0.959175		0.320343	0.478522	0.489098	0.932078
Q9QXY2|Srcin1|1077|VFIKKAESEELEIQK		-0.0981777	0.253559	0.162475	0.251889		0.216457	0.56204	0.251218	0.31626		0.305897	0.290126	0.223379	0.0720838		0.0868949	0.284649	0.4456	0.209008		0.730871	0.136563	0.435535	0.113439		0.230556	0.000135863	0.151476	0.0467518		2.77094e-05		0.437503	0.629373	0.983545	0.981388		0.197755	0.425904	0.127466	0.813947	0.999483	0.898626		0.190436	0.952405	0.759471	0.386735
Q9WU82|Ctnnb1|551|HQDTQRRTSMGGTQQ		0.0135624	-0.0430331	-0.0599158	0.0701211		-0.211731	-0.0219576	0.0376752	0.0588994		0.0835111	0.0551275	0.0925315	0.0661537		0.064795	0.0642253	0.0865823	0.0373604		0.926217	0.469878	0.290781	0.141583		1.81017e-06	0.802265	0.589895	0.253414		2.82056e-05		0.00412257	0.998469	0.647213	0.994224		0.606148	0.461995	0.465536	0.894209	0.229293	0.131883		0.00473124	0.0001253	2.34273e-05	0.645873
P04775|Scn2a|626|ERRPSNVSQASRASR		-0.0279686	-0.0800818	0.0078476	-0.0549016		-0.478719	-0.171356	0.0615009	-0.0678015		0.141355	0.191313	0.114584	0.117568		0.251884	0.135456	0.165087	0.168463		0.929856	0.549678	0.983098	0.699713		5.71864e-07	0.0968888	0.715865	0.606097		2.85594e-05		0.00871532	0.909812	0.983545	0.998545		0.917065	0.912315	0.901886	0.693197	0.95627	0.880976		0.042231	0.000106491	0.00236047	0.271459
M0R5U4|Adcy9|354|MKQGDEESENSVKRH		-0.0143917	0.0786102	0.0358469	0.102038		0.0361295	0.155181	0.0439657	0.0850633		0.0507826	0.0540494	0.0698779	0.0800185		0.102004	0.0207474	0.0284876	0.0724319		0.909014	0.0882832	0.57192	0.0146728		0.573882	0.000142116	0.450745	0.0548917		3.00294e-05		0.749345	0.67706	0.985976	0.984181		0.229509	0.627219	0.0584087	0.652205	0.881872	0.518063		0.0776453	0.961484	0.524653	0.212647
P84903|Stim1|512|EPQHGLGSQRDLTHS		-0.215892	-0.508992	-0.0916441	0.00738445		-0.405937	-0.253667	-0.0769339	-0.207554		0.173777	0.308323	0.181567	0.250845		0.34733	0.298872	0.0822892	0.220412		0.219681	0.000382716	0.710132	0.98948		0.00331339	0.0927074	0.780845	0.187979		3.00294e-05		0.696059	0.680044	0.992584	0.816597		0.27587	0.752026	0.336283	0.0837693	0.0483304	0.865346		0.679019	0.180835	0.420249	0.669315
A6JFQ6|Clvs1|329|KPMKRSQSVVEAGTL		-0.0633783	0.291718	-0.103006	0.820933		-0.38087	0.129108	-0.121782	0.283652		0.373802	0.250209	0.506869	0.190443		0.104867	0.243561	0.481827	0.241103		0.91106	0.169362	0.770458	1.22947e-05		0.0518602	0.65612	0.70727	0.169522		3.06797e-05		0.574046	0.93055	0.992912	0.37544		0.335051	0.94957	0.000799841	0.270573	0.153116	0.00643536		0.0908871	0.52175	0.0121019	0.64143
Q5BJU3|Samd14|77|KVTDGCGSPLHRLRS		0.0408665	-0.0735989	0.396686	0.234902		-0.150839	0.0214383	0.203391	0.157333		0.192891	0.178346	0.205107	0.13909		0.19922	0.14851	0.141164	0.193412		0.883479	0.62965	0.000104772	0.0209836		0.207125	0.973507	0.0669732	0.162535		3.07923e-05		0.506485	0.914201	0.752266	0.938405		0.676768	0.0239652	0.227176	0.00470254	0.122611	0.514076		0.392389	0.020975	0.0390451	0.467304
F1LNR0|Clasp1|619|SQSQRSRSANPAGAG		-0.0746397	0.18115	0.220271	0.00457288		-0.2926	0.0898217	0.212595	-0.0104049		0.0670176	0.221907	0.192161	0.142963		0.180565	0.111082	0.106908	0.110543		0.587935	0.0532674	0.0136614	0.98948		0.000516541	0.427773	0.0184586	0.948591		3.0854e-05		0.295393	0.882351	0.993473	0.998545		0.0788409	0.0302175	0.626557	0.868819	0.363447	0.218674		0.00333708	6.2242e-05	0.0250641	0.621214
D4ABT8|Hnrnpul2|183|EQGDDQDSEKSKPAG		0.0120636	-0.158874	-0.302128	-0.238153		0.0299988	-0.297266	-0.144145	-0.373404		0.151861	0.107177	0.277993	0.219405		0.132497	0.229701	0.276416	0.197425		0.982774	0.270833	0.0134557	0.0497796		0.977007	0.0129339	0.353189	0.00161533		3.09746e-05		0.996836	0.861199	0.893731	0.881622		0.537992	0.128158	0.176617	0.572328	0.854243	0.910136		0.0904022	0.491015	0.0187383	0.66156
D4A5D7|Ppp1r12c|431|FGLQKTGSSGALGPS		0.225227	0.180351	0.0509142	0.00884869		0.210065	0.0853437	0.248676	0.0800366		0.169251	0.102963	0.0999227	0.127679		0.102871	0.211151	0.13276	0.157		0.0115106	0.0411324	0.737597	0.977086		0.0118303	0.431058	0.00292324	0.43995		3.14951e-05		0.994624	0.861645	0.58333	0.924644		0.917776	0.287651	0.07875	0.451007	0.358719	0.919397		0.481666	0.882964	0.356918	0.411045
F1LM42|Ank2|2219|SPESLSFSPKKSKEQ		-0.10718	-0.0070542	-0.291218	0.00477093		0.0500494	-0.182122	-0.117708	-0.122056		0.142597	0.127004	0.106493	0.0915439		0.19775	0.122058	0.111549	0.0503773		0.251767	0.970525	8.69017e-05	0.988159		0.705409	0.0136779	0.174747	0.129781		3.14951e-05		0.419285	0.504233	0.585818	0.755644		0.566209	0.161276	0.358552	0.0170662	0.978235	0.0253156		0.0454907	0.192834	0.131962	0.800628
D3ZBS6|RGD1559864|43|RGGELPGSRRGTVEG		0.102899	0.145626	0.0681553	0.24551		-0.385724	0.114527	0.0221553	0.173214		0.097633	0.223542	0.220555	0.181484		0.175194	0.112334	0.183971	0.124565		0.47134	0.205227	0.686456	0.0124783		5.40044e-05	0.349391	0.941877	0.105275		3.18839e-05		0.00457592	0.998469	0.983545	0.945745		0.949132	0.916928	0.387162	0.746443	0.735664	0.433391		0.000632768	0.00467994	6.38837e-05	0.776925
Q9ERQ6-2|Cspg5|480|ELHNDNFSLSTIAEG		-0.0439034	-0.0235405	-0.0569168	0.273836		-0.367373	0.0302994	-0.0760172	0.0684124		0.0673546	0.0700736	0.233948	0.152435		0.169344	0.113483	0.0949409	0.208591		0.826563	0.902436	0.710271	0.001524		1.56652e-05	0.89329	0.56986	0.555665		3.21419e-05		0.0555746	0.977769	0.985529	0.610118		0.983951	0.965057	0.0111209	0.892867	0.0736143	0.0365015		0.00227033	0.0298844	0.000403569	0.680266
Q05140|Snap91|300|NEGSGAPSPLSKSSP		-0.0995515	0.0708369	-0.0871948	0.0227068		-0.0560429	0.0700879	-0.0565543	0.0250603		0.0473884	0.0673053	0.0583261	0.0483878		0.0390032	0.0572589	0.031611	0.028479		0.00608106	0.0548339	0.0133868	0.631778		0.1501	0.0514154	0.156499	0.589783		3.31643e-05		0.72829	0.998469	0.959284	0.999577		0.00119558	0.915438	0.0126344	0.00470254	0.591302	0.0915509		0.0164945	0.999317	0.128269	0.0385814
Q9QXY2|Srcin1|320;324|RREMVYASRESSPTR;VYASRESSPTRRLNN		0.0174324	0.109375	0.206817	0.36627		-0.333545	0.184424	0.0825257	0.150101		0.11971	0.270567	0.236466	0.19819		0.171478	0.142908	0.203616	0.155434		0.971737	0.448916	0.0930616	0.000806476		0.00212914	0.129733	0.648198	0.236049		3.32855e-05		0.118505	0.963809	0.918291	0.714731		0.807453	0.430882	0.0296888	0.710753	0.287319	0.587714		0.00167891	0.0115084	0.00189506	0.784025
P84903|Stim1|517|LGSQRDLTHSDSESS		0.163382	-0.0183938	0.0317229	-0.28322		0.0465232	-0.163205	-0.075772	-0.292967		0.178979	0.115439	0.216164	0.224792		0.075094	0.0924983	0.110279	0.121337		0.118092	0.928056	0.873493	0.00110489		0.809997	0.0819277	0.573951	0.000848504		3.36321e-05		0.704133	0.709354	0.908128	0.999577		0.2808	0.517857	0.000357617	0.825119	0.123961	0.0531919		0.166408	0.523731	0.00641894	0.759956
Q78PB6|Ndel1|215|SAVQASLSLPATPVG		-0.0953929	-0.0478975	-0.156197	-0.0702072		-0.430742	0.0207642	0.0267583	-0.0705888		0.0829645	0.200013	0.141231	0.062901		0.254724	0.115823	0.146868	0.12868		0.45291	0.75592	0.118193	0.539684		9.99388e-07	0.962813	0.909002	0.54666		3.41313e-05		0.0504489	0.951884	0.686771	0.999577		0.920297	0.819407	0.901089	0.566531	0.956951	0.790837		0.000614628	0.000344158	0.00395546	0.986553
Q4G086|Bnip3l|84|AQHESGQSSSRGSSH		-0.215253	-0.514636	-0.205988	-0.200258		0.0815015	-0.314749	-0.175793	-0.124575		0.185676	0.317913	0.187148	0.202364		0.179414	0.279245	0.236479	0.277672		0.201203	0.000197512	0.202631	0.171912		0.761583	0.0229892	0.309511	0.469179		3.47473e-05		0.403289	0.767125	0.985099	0.970318		0.235529	0.985263	0.963322	0.230815	0.288282	0.993503		0.0691388	0.321367	0.377232	0.753645
P31662|Slc6a17|701|YLGPGSTSPLESSSH		-0.0625731	-0.0873731	-0.0193343	-0.0608021		-0.0928817	-0.137827	-0.0412962	-0.13392		0.0920042	0.0549566	0.0761728	0.0877108		0.0792604	0.0766596	0.053113	0.0584734		0.302653	0.0857509	0.845115	0.233468		0.0582356	0.00247605	0.552813	0.00386921		3.67662e-05		0.896015	0.872317	0.983545	0.810642		0.920297	0.731766	0.987279	0.470926	0.877297	0.814412		0.725472	0.64074	0.657623	0.374332
Q05140|Snap91|296;300|KPGNNEGSGAPSPLS;NEGSGAPSPLSKSSP		-0.120404	0.0577581	-0.0270264	0.0916943		-0.0781359	0.124198	0.0161991	0.0681986		0.0342141	0.0881775	0.0661316	0.0442359		0.0630479	0.0771583	0.0864463	0.0509715		0.00789955	0.259785	0.722859	0.0335727		0.0935336	0.00310234	0.866086	0.148257		3.67662e-05		0.820144	0.746078	0.935257	0.970416		0.00816748	0.254991	0.000467821	0.307324	0.809359	0.153071		0.00146757	0.213982	0.0171003	0.235784
Q05175|Basp1|91|PKAEPEKSEGAAEEQ		-0.175887	0.0399407	-0.105158	-0.0642495		-0.271323	-0.00661539	-0.0919041	-0.126591		0.105302	0.121974	0.112288	0.132638		0.0466487	0.132628	0.129417	0.147921		0.0221542	0.740022	0.212761	0.453545		7.01979e-05	0.999615	0.302975	0.0971034		3.70007e-05		0.695325	0.967414	0.985976	0.919956		0.0643809	0.708761	0.337656	0.290418	0.564573	0.899966		0.0142104	0.130444	0.198943	0.682696
O54701|Slc24a2|334;337|PRLQRGGSSASLHNS;QRGGSSASLHNSLMR		0.14959	0.0507035	0.031524	0.0220574		-0.0232184	0.141888	0.128978	0.0644903		0.111503	0.0559477	0.0522252	0.0488904		0.0540638	0.141139	0.045977	0.0467405		0.00300752	0.409504	0.709298	0.780322		0.840948	0.0027896	0.00849953	0.242707		3.76485e-05		0.0597276	0.66177	0.704673	0.920803		0.286045	0.176127	0.0734454	0.888588	0.872918	0.980944		0.0276209	0.041965	0.269209	0.95282
Q8VHK2|Caskin1|790|PTKAQPGSPQALGGP		-0.0489141	-0.0421132	0.15283	0.18908		-0.102828	-0.0470606	0.0819442	0.117045		0.109144	0.109308	0.121084	0.0766303		0.0882075	0.0596696	0.067123	0.110341		0.59006	0.62483	0.00940727	0.000850238		0.104271	0.566892	0.242312	0.0536372		3.7802e-05		0.828338	0.998469	0.906681	0.87212		0.993171	0.0231735	0.00360967	0.0392621	0.023955	0.888245		0.725472	0.0379107	0.00684352	0.331208
P82995|Hsp90aa1|263|PEIEDVGSDEEEEEK		-0.0634902	0.115792	-0.0584699	0.116686		-0.0379529	0.0866246	-0.0090865	0.0950809		0.0493769	0.0853582	0.0452984	0.0747025		0.100751	0.047133	0.0305281	0.0634409		0.235086	0.00777788	0.269196	0.00543984		0.547962	0.0512566	0.94419	0.0314032		3.79771e-05		0.9116	0.963809	0.918076	0.974275		0.00722653	0.971923	0.00287324	0.0106482	0.999223	0.0221653		0.065893	0.818257	0.0311548	0.326306
F1M787|Ctnnd2|261|LTTTQGGSPTKLQRG		-0.0838951	-0.397363	-0.118445	-0.11629		0.0119336	-0.141223	-0.179467	-0.20656		0.094412	0.40231	0.15111	0.0579598		0.0452106	0.0873955	0.11326	0.132164		0.594324	7.67274e-05	0.36672	0.299801		0.992058	0.216031	0.109617	0.0481147		3.83019e-05		0.823019	0.429542	0.983545	0.916808		0.0545861	0.916928	0.883107	0.106952	0.158932	0.994602		0.46108	0.306032	0.159959	0.930326
G3V6S0|Sptbn1|1035|DQAQAILSRLAEISD		-0.203985	0.0277391	0.177481	0.174531		-0.0201671	-0.0117952	0.250123	0.177992		0.140114	0.208126	0.184013	0.137728		0.0997169	0.0606754	0.160303	0.0760753		0.023511	0.870818	0.0448669	0.0369783		0.981421	0.999615	0.00255289	0.0398566		3.83019e-05		0.388562	0.998469	0.959486	0.999577		0.0990325	0.00145885	0.00123642	0.358469	0.452524	0.993772		0.999818	0.0337897	0.120209	0.103115
P34926|Map1a|898|GTISPTSSLEEDKGF		0.00764481	-0.13392	-0.115935	-0.148088		0.0580562	-0.178138	-0.326216	-0.168989		0.130823	0.0929018	0.098599	0.0895897		0.102028	0.0938578	0.30347	0.164627		0.983431	0.185388	0.295128	0.107121		0.719932	0.0520083	0.000178075	0.0714513		3.83205e-05		0.916833	0.998382	0.58333	0.994224		0.457736	0.542101	0.265418	0.947825	0.977554	0.955335		0.0978448	0.00252994	0.0883066	0.506467
P53987|Slc16a1|210;213|GKVEKLKSKESLQEA;EKLKSKESLQEAGKS		-0.201046	0.337393	-0.182504	0.26643		-0.0649457	0.314988	-0.072825	0.122408		0.124868	0.230769	0.22071	0.176506		0.207812	0.142118	0.0969777	0.311735		0.1428	0.00384864	0.170872	0.0199866		0.781492	0.0055074	0.720053	0.376636		3.83205e-05		0.756763	0.998469	0.947248	0.87212		0.00231707	0.963285	0.00408079	0.00502097	0.866229	0.0297949		0.0345484	0.99096	0.328668	0.0710079
Q3B8N7|Tsc22d4|62|RGTPRNGSPPPGAPA		-0.0870565	-0.148049	-0.141607	-0.136552		-0.0279003	-0.0958004	-0.0127977	-0.0196133		0.0753516	0.0657854	0.122681	0.10178		0.0575953	0.0395888	0.0790831	0.103626		0.167495	0.00543793	0.00770377	0.00809526		0.803946	0.0840419	0.934894	0.822689		3.83321e-05		0.773731	0.9004	0.58333	0.627224		0.653072	0.69022	0.604733	0.971744	0.962663	0.989026		0.562386	0.938129	0.956361	0.534874
D3ZWC6|Sntb1|88|GVPQAPDSPAGVRTA		0.0837939	-0.109666	0.0103246	-0.14035		-0.015671	-0.0720833	-0.0339391	-0.089089		0.0853061	0.0591719	0.0741625	0.0751668		0.0477361	0.0663039	0.0469989	0.0686209		0.0940009	0.0133124	0.928545	0.000879303		0.917652	0.124409	0.62185	0.0481147		3.85819e-05		0.360804	0.930498	0.932707	0.880311		0.00387725	0.427428	0.000242132	0.107423	0.835168	0.058179		0.556781	0.894892	0.304335	0.797548
Q9JK11|Rtn4|169|AAPKRRGSGSVDETL		-0.0923236	-0.124407	-0.175429	-0.115286		-0.0535168	-0.134621	-0.1859	-0.128325		0.249539	0.062651	0.101931	0.121559		0.101482	0.0737119	0.0265992	0.050859		0.310115	0.106293	0.0137693	0.114445		0.64433	0.0676083	0.00847369	0.0854947		3.90237e-05		0.920921	0.998469	0.989108	0.995856		0.943661	0.627219	0.881193	0.76882	0.980983	0.817817		0.639293	0.312889	0.568028	0.839408
D3ZQL7|Tppp|182|HKERFDQSGKGKGKA		0.239108	-0.080005	-0.164298	0.0273235		0.292389	0.076972	0.00847117	0.0653701		0.10533	0.113237	0.153567	0.10333		0.225665	0.108547	0.111819	0.132884		0.0046207	0.441204	0.0590968	0.862376		0.000163817	0.472186	0.976023	0.532224		3.92399e-05		0.894086	0.650438	0.659404	0.98078		0.0114764	0.000466022	0.0744004	0.639886	0.609633	0.238854		0.0998655	0.0186955	0.0575742	0.809199
Q3ZB98-4|Bcas1|399;401|TSNSTEKTPSPPEPE;NSTEKTPSPPEPEPA		-0.101167	0.0759302	-0.0829809	0.0686675		-0.0988694	0.0845837	-0.0624028	0.0851141		0.0979592	0.0672716	0.0505882	0.0593534		0.0449685	0.0783197	0.0706408	0.0661536		0.0377535	0.120668	0.0871206	0.140251		0.0288616	0.0694432	0.242679	0.0697324		4.05206e-05		0.996836	0.998469	0.983545	0.984558		0.0102283	0.896713	0.00640326	0.0259389	0.976604	0.0630101		0.00511786	0.750376	0.00288201	0.0724261
Q5PQP2|Ebag9|36|SGRGRKLSGDQITLP		-0.0641055	-0.00389832	-0.220079	-0.0478041		-0.0671141	-0.0892759	-0.210043	0.0323515		0.109746	0.0820333	0.0693982	0.0862986		0.0781755	0.156007	0.0743946	0.141159		0.478135	0.983065	0.000417148	0.557687		0.426152	0.211582	0.000703416	0.733407		4.05206e-05		0.996836	0.793492	0.989108	0.867549		0.744765	0.161276	0.909352	0.0336811	0.840131	0.155357		0.987491	0.189649	0.344102	0.420362
Q99JD4|Clasp2|884|GTQSSMGSPLTRPTP		-0.0392391	0.00459229	0.196824	0.126735		-0.124682	0.01269	0.297488	0.191019		0.0723514	0.136326	0.170764	0.109809		0.187491	0.0400469	0.203208	0.131501		0.843829	0.985009	0.0219559	0.149803		0.195039	0.997666	0.000290513	0.0252551		4.09108e-05		0.808189	0.998469	0.908128	0.930202		0.921546	0.0868241	0.199226	0.21252	0.563787	0.824794		0.40346	0.000368994	0.00684352	0.0620565
Q5RKG9|Eif4b|207|RARPATDSFDDYPPR		0.58123	0.357311	-0.00256068	-0.0491622		0.604017	0.509565	0.0514953	0.0424198		0.496912	0.279453	0.28719	0.25202		0.46221	0.416856	0.18832	0.217942		0.00459867	0.0967394	0.998834	0.913017		0.0014973	0.00875735	0.925789	0.905989		4.12017e-05		0.996836	0.949282	0.983545	0.980952		0.665347	0.0672102	0.0249317	0.344799	0.357087	0.973063		0.934276	0.0796882	0.0515306	0.295626
D3ZPN3|Mlf2|237|AIQGPEDSPSRQSRR		0.0664865	-0.0815535	-0.0646054	-0.0571315		0.0796104	-0.214843	-0.0960315	-0.0863682		0.0358727	0.0436807	0.045292	0.0498288		0.149986	0.0619528	0.159555	0.0783034		0.376513	0.202868	0.378966	0.37022		0.224029	6.41262e-05	0.126993	0.156119		4.14163e-05		0.986717	0.495299	0.983545	0.971626		0.119238	0.196147	0.143219	0.918684	0.913018	0.988843		0.000317543	0.0393954	0.0401195	0.350343
D4AE69|Tmem51|177|STRAETETSPGHAPD		-0.01147	-0.222866	-0.129556	-0.149204		0.020813	-0.0961635	-0.0470413	-0.0885169		0.0715229	0.150264	0.0576503	0.145888		0.078954	0.123887	0.0755506	0.0654805		0.966637	0.000364454	0.0489174	0.0146491		0.933471	0.163259	0.634744	0.197827		4.17687e-05		0.930904	0.617713	0.888667	0.904715		0.0338752	0.34103	0.142974	0.458347	0.661612	0.959175		0.304215	0.643943	0.281143	0.823893
Q8VHK2|Caskin1|775;782|QVLPSGVSHFTPPQT;SHFTPPQTPTKAQPG		-0.0100849	0.384498	0.0421622	-0.0254317		0.0113119	-0.0165441	0.779742	0.642948		0.189584	0.494415	0.159929	0.164947		0.060611	0.0898033	0.621938	0.529166		0.993911	0.0816218	0.940437	0.971093		0.995585	0.999615	0.000111627	0.00139243		4.32296e-05		0.996836	0.635413	0.259031	0.221297		0.316305	0.939628	0.97535	0.397672	0.363214	0.958614		0.999818	0.0102882	0.0314905	0.0246744
Q5M9I5|Uqcrh|50|KARERLESCDRRVSS		0.0513285	-0.234585	-0.133884	-0.125439		0.054547	-0.182865	-0.162997	-0.219946		0.16573	0.109375	0.133883	0.16967		0.15812	0.139328	0.105932	0.15661		0.755032	0.00627668	0.170872	0.162581		0.72941	0.0340592	0.0782352	0.00960292		4.32432e-05		0.996836	0.977769	0.983545	0.882068		0.0361149	0.252214	0.17546	0.573429	0.623754	0.989026		0.0787272	0.120699	0.0235852	0.958979
F1LYK3|Nav1|810|LDKVNSNSLDLPSSS		0.0222995	0.00441044	0.31134	0.277956		0.431191	0.316604	0.303308	0.106131		0.132074	0.303448	0.37041	0.219349		0.298466	0.132174	0.102303	0.264534		0.971737	0.989713	0.0357702	0.0518053		0.00164073	0.0267254	0.0420174	0.573934		4.34139e-05		0.17106	0.563764	0.998106	0.878419		0.992851	0.300336	0.251289	0.248194	0.389607	0.973063		0.793602	0.721544	0.135955	0.983771
P34926|Map1a|990;1007;1013|DSTVKMASPPPSGPP;AHTPFHQSPVEDKSE;QSPVEDKSEPRDFQE		0.00362834	-0.273071	-0.2774	-0.302641		0.0479859	-0.045949	-0.0535783	-0.0513331		0.178094	0.129871	0.0804813	0.162074		0.180423	0.212037	0.195843	0.115496		0.995144	0.00438372	0.00347626	0.00109667		0.821584	0.802032	0.764658	0.714578		4.37558e-05		0.940301	0.495299	0.58333	0.461686		0.0778601	0.0672349	0.0236949	0.989419	0.946872	0.968146		0.719701	0.651664	0.577778	0.98549
Q07266|Dbn1|383|PTPIPTRSPSDSSTA		0.0928051	-0.165813	0.0157827	-0.338675		0.175422	-0.0726377	0.150102	-0.232589		0.204621	0.0906218	0.183444	0.145214		0.142341	0.115805	0.222046	0.179351		0.514917	0.121343	0.959627	0.000338569		0.0934875	0.611064	0.187928	0.0180703		4.37851e-05		0.84817	0.908481	0.869449	0.888439		0.118511	0.78018	0.00150255	0.330143	0.44074	0.0429705		0.117571	0.944199	0.00248954	0.297623
Q62910|Synj1|1217|RVSAGRLTPESQSKP		-0.219422	-0.0590406	-0.0761997	0.161111		-0.288965	-0.346418	-0.358541	-0.248313		0.164273	0.179528	0.319503	0.0863758		0.202272	0.320061	0.28447	0.115423		0.158489	0.803949	0.752147	0.261922		0.0300864	0.00697884	0.00607217	0.0721212		4.37851e-05		0.926821	0.563764	0.634541	0.252056		0.614355	0.667133	0.04231	0.969959	0.477589	0.418082		0.951883	0.862222	0.899641	0.983776
F1LM42|Ank2|1936|TEKQPPISPTSKTER		-0.0509685	-0.136357	-0.0788663	-0.0401372		-0.0583163	-0.116593	-0.109267	-0.0794025		0.0794929	0.100139	0.069019	0.0704526		0.0670464	0.0812768	0.0645056	0.0658406		0.45125	0.00484955	0.145282	0.496768		0.333391	0.014203	0.0277805	0.124557		4.37867e-05		0.996166	0.998469	0.983545	0.927929		0.380788	0.848962	0.922151	0.567146	0.361921	0.836029		0.602857	0.653004	0.84856	0.974335
F1M7J7|Cep250|2243|ARETMNSSPTQQDGR		-0.202544	-0.258985	-0.00215599	-0.307625		-0.174568	-0.273732	-0.0358053	-0.0631349		0.0971917	0.1378	0.227812	0.275862		0.100093	0.236485	0.181411	0.0927275		0.0997229	0.0173256	0.996668	0.002931		0.137326	0.00872813	0.889052	0.675457		4.45579e-05		0.981644	0.998469	0.983545	0.610118		0.917776	0.342596	0.583151	0.180718	0.906929	0.126625		0.73534	0.547529	0.574757	0.31949
P15205|Map1b|1381|EPVPDSESPIEKVLS		-0.0897967	-0.0306102	-0.0936847	-0.0579578		-0.0132666	-0.10944	-0.209441	-0.103921		0.0709784	0.0689858	0.107968	0.0783062		0.103241	0.0775792	0.0999984	0.111464		0.187748	0.74878	0.1387	0.365037		0.982616	0.0617567	0.000147929	0.0816365		4.55454e-05		0.679658	0.782225	0.675752	0.927929		0.6998	0.985263	0.779389	0.602515	0.899738	0.882394		0.37164	0.0186955	0.329051	0.462428
Q05140|Snap91|296|KPGNNEGSGAPSPLS		-0.130731	0.119906	-0.0769174	0.0313348		-0.0429306	0.0900936	-0.0841302	0.0698633		0.0693608	0.111664	0.060274	0.0689433		0.0595402	0.0689798	0.0528569	0.0750957		0.00724963	0.0115228	0.142542	0.616931		0.521239	0.063882	0.103005	0.171237		4.55454e-05		0.501272	0.970378	0.989108	0.927929		0.000445188	0.637528	0.0135398	0.00727067	0.394945	0.247201		0.0706786	0.72684	0.110708	0.0320628
P34926|Map1a|990;1007|DSTVKMASPPPSGPP;AHTPFHQSPVEDKSE		-0.0552678	0.0211788	-0.115863	-0.0877381		-0.00161043	-0.000240667	-0.0663528	-0.045536		0.0582998	0.0530223	0.0370808	0.0453979		0.0260663	0.0335397	0.0454002	0.0574945		0.167495	0.686525	0.000441977	0.00728821		0.995585	0.999615	0.0646497	0.22359		4.57335e-05		0.603103	0.970378	0.853152	0.867549		0.199661	0.377453	0.592121	0.00940573	0.084511	0.824102		0.999818	0.294014	0.4529	0.399355
F1LTT7|Dennd4b|747|PSRSAPSSPAPRRTK		0.0923603	-0.164327	-0.108981	-0.245224		0.0151389	-0.242924	-0.127314	-0.208728		0.09003	0.177761	0.184391	0.122683		0.0626335	0.162632	0.200795	0.170899		0.473886	0.0940552	0.347719	0.00541214		0.992058	0.00600019	0.241734	0.0232153		4.62609e-05		0.846342	0.926381	0.985976	0.984181		0.0856107	0.235233	0.00768787	0.806255	0.772843	0.54286		0.0706786	0.428981	0.101809	0.656822
Q920Q0|Palm|153;157|PKENRKSTPVRSPGG;RKSTPVRSPGGSTMM		0.080015	-0.178741	-0.227898	-0.204207		0.106241	-0.138298	-0.196443	-0.154317		0.097166	0.0658875	0.15704	0.256655		0.118973	0.133749	0.167288	0.153478		0.560313	0.0622216	0.0123456	0.0215718		0.354148	0.166753	0.0378427	0.110214		4.82893e-05		0.977792	0.998469	0.983545	0.970318		0.081623	0.0260591	0.0267822	0.833515	0.953512	0.968418		0.0899923	0.0251395	0.0468138	0.869713
Q9WV63|Kif2a|139|NGSVSDISPVQAAKK		-0.045895	-0.0560223	-0.0715135	-0.112839		-0.0482341	-0.0649678	-0.106151	-0.122607		0.0780961	0.0872845	0.069152	0.0608049		0.0760428	0.0415537	0.0434911	0.0860704		0.475911	0.304682	0.165413	0.0106123		0.42107	0.199526	0.0216321	0.00617558		4.96312e-05		0.996836	0.998469	0.968775	0.994224		0.983951	0.854156	0.363388	0.903994	0.632622	0.800693		0.979971	0.556811	0.315659	0.782388
F1LM42|Ank2|3235;3236|RDDESPDSSPEEQKS;DDESPDSSPEEQKSV		0.0878161	-0.239412	-0.321215	-0.353869		0.0117674	-0.202984	-0.321313	-0.473677		0.442594	0.404371	0.227548	0.203562		0.0458255	0.0960967	0.243538	0.232354		0.784441	0.171224	0.0505732	0.020874		0.992058	0.259757	0.0507541	0.00185305		5.11299e-05		0.935795	0.998469	0.999794	0.930172		0.255164	0.121814	0.047876	0.838213	0.825507	0.978362		0.519234	0.223486	0.0287748	0.82769
P16884|Nefh|594;600;606|KSPATVKSPGEAKSP;KSPGEAKSPAEAKSP;KSPAEAKSPAEVKSP		-0.235289	0.253318	-0.178088	0.0702559		0.0138875	0.217865	-0.290553	-0.257773		0.181363	0.3362	0.178037	0.177516		0.101564	0.167632	0.218254	0.0974914		0.0670956	0.0320687	0.17313	0.656844		0.992058	0.0669971	0.0110666	0.0264068		5.18352e-05		0.388562	0.998469	0.935257	0.363708		0.00551316	0.868371	0.0637427	0.0173456	0.507529	0.282416		0.339026	0.0973714	0.115784	0.00751901
O08873|Madd|1038;1045|EPDKRKRSPTENVNT;SPTENVNTPVGKDPG		-0.0647	-0.0600399	0.0880903	0.233883		-0.387422	-0.0796814	-0.158406	-0.0431907		0.196315	0.102108	0.108865	0.0897419		0.128183	0.240439	0.238818	0.122378		0.705224	0.694109	0.519924	0.0132051		2.54746e-05	0.552332	0.147734	0.774847		5.23252e-05		0.084537	0.998469	0.562888	0.363708		0.996612	0.469935	0.0295241	0.448519	0.113291	0.538135		0.0389946	0.162482	0.0108072	0.816402
Q9JKS6|Pclo|3626|KMMQRSMSDPKPLSP		0.103721	-0.136631	-0.140655	-0.175918		0.0915653	-0.011336	-0.145586	-0.122838		0.0714674	0.170079	0.123588	0.169457		0.0633408	0.0712874	0.0836097	0.0811404		0.209577	0.0559621	0.0489174	0.00772195		0.2564	0.990565	0.0396692	0.0859591		5.24532e-05		0.994624	0.665662	0.996173	0.927929		0.0244233	0.0162502	0.00321935	0.987775	0.874341	0.912611		0.459984	0.0176651	0.0262512	0.39836
D4A858|Tacc2|411|GGGRVQNSPPVGRKS		0.0833294	-0.0430163	-0.0190607	-0.100924		0.0426243	-0.123393	0.0155431	-0.0606098		0.0838305	0.0588037	0.0574388	0.024432		0.0536417	0.0777824	0.0370112	0.0281804		0.0499862	0.365553	0.799645	0.00723844		0.394078	0.000803459	0.852348	0.147225		5.4067e-05		0.798295	0.610426	0.957679	0.888439		0.0401628	0.116407	0.000595503	0.801652	0.542346	0.298231		0.00338516	0.802394	0.06982	0.0393097
O08721|Unc5a|469|GRHTLHHSSPTSEAE		-0.278172	-0.128885	-0.250601	-0.112465		0.0662569	-0.0439314	-0.287392	-0.199297		0.196369	0.244932	0.14022	0.181601		0.151988	0.148712	0.15087	0.191287		0.011739	0.310302	0.018688	0.339541		0.733565	0.842215	0.0059057	0.0710136		5.45627e-05		0.0941305	0.94108	0.983545	0.927929		0.537742	0.938172	0.328544	0.580936	0.978362	0.627194		0.684192	0.0235383	0.0900994	0.2912
O70593|Sgta|81|DPRGPDRTPPSEEDS		0.0732215	-0.0243287	0.0375005	-0.0424554		0.0753913	-0.0393213	0.0180968	-0.0310616		0.0266621	0.0276599	0.0369336	0.0327386		0.0160179	0.0139941	0.0230673	0.0206252		0.00569602	0.461176	0.211043	0.107121		0.00214384	0.163417	0.662767	0.288579		5.50528e-05		0.996836	0.980496	0.968775	0.981388		0.0134285	0.537138	0.00116358	0.179159	0.835168	0.0919985		0.00215021	0.192684	0.0025806	0.313946
P04775|Scn2a|623|RHGERRPSNVSQASR		-0.0416524	-0.11692	-0.0412389	-0.110524		-0.0461475	-0.23856	-0.154536	-0.164823		0.107258	0.116393	0.0745577	0.1212		0.170206	0.123462	0.125171	0.0948845		0.769793	0.141533	0.757675	0.140043		0.726195	0.000484144	0.0390288	0.0234679		5.50832e-05		0.996836	0.702538	0.821022	0.934503		0.6998	0.998083	0.595314	0.631296	0.987158	0.786589		0.0933029	0.455475	0.313301	0.685457
Q00972|Bckdk|33|SLRVRSTSATDTHHV		-0.0381351	-0.217045	-0.201603	-0.171859		-0.0555318	-0.257108	-0.200597	-0.0723805		0.0681048	0.116462	0.134422	0.0544615		0.214597	0.261666	0.164867	0.13456		0.87632	0.023005	0.0376171	0.068857		0.755612	0.0044116	0.0390288	0.548915		5.7368e-05		0.993768	0.998469	0.999257	0.888439		0.315295	0.395064	0.380265	0.960423	0.899738	0.959175		0.207424	0.434319	0.947652	0.87993
Q9QX74|Shank2|648|KQSNVEDSPEKTCSI		0.00459295	-0.122067	-0.0987904	-0.158854		0.0544721	-0.0669422	-0.0666962	-0.0982113		0.102576	0.0689394	0.0634508	0.0917334		0.088667	0.0942835	0.0791213	0.0543378		0.983431	0.0207791	0.074391	0.00147089		0.426152	0.260653	0.293157	0.0697324		5.74613e-05		0.821517	0.872317	0.983545	0.880311		0.156194	0.305939	0.0251009	0.864675	0.834447	0.692423		0.162035	0.16585	0.0397785	0.999066
O55007|Ralgapa1|859;860|STMTRRGSSPGSLEI;TMTRRGSSPGSLEIP		-0.0932116	-0.181739	-0.0408852	-0.0673591		-0.0826655	-0.210969	-0.163388	-0.223294		0.0946446	0.154344	0.136306	0.114927		0.042953	0.173929	0.187246	0.125895		0.393365	0.0292251	0.793869	0.496614		0.449732	0.00755609	0.0568291	0.00515676		5.8064e-05		0.996836	0.998469	0.829345	0.710691		0.679399	0.831477	0.883252	0.371719	0.577594	0.95868		0.427084	0.678538	0.285203	0.884934
Q5HZA4|Lysmd1|194|DTGLYPSSPRMQQRA		-0.186886	0.027447	0.235549	0.148021		-0.347053	-0.246078	0.21288	0.151813		0.145433	0.181234	0.360835	0.173703		0.139216	0.242867	0.110421	0.107532		0.181542	0.911639	0.0567264	0.239008		0.0018719	0.0366903	0.095446	0.246852		6.01594e-05		0.675261	0.502386	0.985976	0.999577		0.348897	0.0151659	0.0440175	0.354113	0.716198	0.849453		0.763955	0.00066433	0.00187531	0.0217594
D3ZYS1|Purg|164|SAPSPPVSVGSEEHP		-0.00479827	-0.0455024	-0.201174	-0.194698		0.00220885	-0.137488	-0.222346	-0.174134		0.103789	0.0956213	0.119607	0.19999		0.151367	0.120268	0.0899863	0.17807		0.990471	0.739671	0.0148491	0.014977		0.995585	0.115896	0.00634765	0.0382178		6.1194e-05		0.996836	0.861645	0.983545	0.994224		0.929119	0.17706	0.118314	0.320317	0.423405	0.990807		0.369385	0.0847576	0.16115	0.738785
Q9QWN8|Sptbn2|2169|NVPEGPGSGTGDESS		0.0721682	-0.137605	-0.126319	-0.257225		0.0364831	-0.196816	-0.0677274	-0.0931469		0.0713072	0.0792108	0.147616	0.208543		0.0891929	0.147059	0.107844	0.126158		0.522571	0.100286	0.145462	0.000579968		0.840998	0.00934644	0.551628	0.292866		6.12227e-05		0.941138	0.949282	0.968775	0.638801		0.105177	0.131951	0.00221763	0.96717	0.525443	0.463772		0.0525755	0.530234	0.306	0.499913
A6JUQ6|Clvs2|302|KSMKRSQSVVDPTAL		-0.109929	0.0634961	0.116962	0.514063		-0.581934	0.0520345	0.123608	0.242711		0.20848	0.266889	0.359924	0.271532		0.265631	0.219143	0.38671	0.213005		0.700876	0.83853	0.65347	0.00111143		0.00016749	0.903305	0.633376	0.172703		6.16982e-05		0.168033	0.998469	0.998175	0.770244		0.693426	0.538872	0.00598649	0.909387	0.162364	0.218029		0.00889204	0.00238792	0.000250525	0.916892
P11506-1|Atp2b2|1162|GALRRQSSVTSQSQD		0.172979	0.0418838	0.0201165	0.03386		0.242461	0.158464	0.0302452	0.0522946		0.0722436	0.0638177	0.194233	0.0619684		0.0847841	0.124818	0.125766	0.0971542		0.0151003	0.693293	0.902977	0.742845		0.000144973	0.0173608	0.830891	0.548915		6.22794e-05		0.80621	0.693113	0.989108	0.991481		0.307386	0.214943	0.175226	0.91047	0.981908	0.978362		0.579892	0.0379107	0.0517864	0.419976
Q7TP36|Shroom2|996|IKIVHSESQPEKESR		0.600893	0.67907	0.104969	0.157555		0.824467	0.908196	0.607508	0.408194		0.614983	0.694566	0.266454	0.208558		0.639999	0.762144	0.424059	0.686137		0.118092	0.0506658	0.893541	0.761116		0.0109779	0.00449439	0.0931213	0.276026		6.26952e-05		0.888215	0.960962	0.829345	0.932984		0.983951	0.503699	0.417812	0.371719	0.515854	0.98665		0.999818	0.821114	0.470582	0.781312
F1LM42|Ank2|3856|KIIRRYVSSDGTEKE		0.153089	0.00613336	0.0437461	-0.100082		0.272298	0.212102	0.201231	-0.0074327		0.16213	0.136384	0.116188	0.156816		0.131175	0.138079	0.185982	0.112923		0.12569	0.979145	0.789937	0.289379		0.000872903	0.0117722	0.0213597	0.961534		6.36729e-05		0.66821	0.480975	0.762557	0.888439		0.402309	0.590172	0.0378742	0.869748	0.637748	0.467482		0.838384	0.744416	0.0211913	0.977308
Q66HA8|Hsph1|503|SMVEKVPTEEEDGSS		0.0472239	0.574931	0.00444821	0.0573938		-0.147219	0.0857709	0.194061	0.201178		0.238939	0.127058	0.201622	0.141408		0.1239	0.215153	0.309859	0.317792		0.898492	1.06045e-05	0.992888	0.782808		0.369713	0.668464	0.200768	0.149725		6.47505e-05		0.626849	0.10357	0.853651	0.881622		0.00818769	0.9184	0.974052	0.00531026	0.0220991	0.942638		0.33248	0.101357	0.0670292	0.808973
P61265|Stx1b|58|EQVKKQHSAILAAPN		-0.0223135	0.12631	-0.0728494	0.192961		-0.226805	0.107772	-0.0815087	0.102573		0.0994774	0.0861239	0.132919	0.0849272		0.0871111	0.157283	0.181867	0.0934691		0.919713	0.110193	0.465535	0.00616861		0.00106424	0.179978	0.390605	0.197827		6.60208e-05		0.179309	0.998469	0.991332	0.87144		0.273801	0.809443	0.0367718	0.107423	0.765225	0.0402913		0.00154711	0.264679	0.000950306	0.209352
Q9QXY2|Srcin1|399|TSQGVSPSPSAILER		-0.0227579	-0.00812916	0.137977	0.192732		-0.015074	-0.00280782	0.0664105	0.168886		0.0638818	0.0641427	0.133985	0.132095		0.024337	0.0312274	0.0860758	0.138531		0.884935	0.952403	0.0202224	0.000636865		0.970313	0.999615	0.382218	0.00311127		6.86953e-05		0.996836	0.998469	0.905047	0.982885		0.983951	0.0970883	0.00809914	0.157303	0.0630892	0.793408		0.999818	0.510599	0.0263929	0.682696
Q920Q0|Palm|116;122|KENSAAPSPIRPHST;PSPIRPHSTSPAKEE		0.0338712	-0.0779735	-0.193553	-0.324528		-0.0155829	-0.0870899	-0.296025	-0.201256		0.127889	0.245216	0.137189	0.198864		0.185143	0.120176	0.148056	0.213768		0.913638	0.600189	0.086867	0.00127588		0.992058	0.543062	0.00394253	0.0646073		6.89767e-05		0.938407	0.998469	0.935257	0.878419		0.687856	0.243052	0.0142702	0.603795	0.260495	0.655002		0.845628	0.0918475	0.26932	0.387877
G3V6S0|Sptbn1|2158;2162|RTSSKESSPVPSPTS;KESSPVPSPTSDRKA		-0.0140962	0.0268723	-0.121432	-0.111354		0.0628566	-0.0409713	-0.0802988	-0.0587636		0.0805863	0.0745114	0.0496739	0.0585212		0.0489077	0.0561514	0.0551159	0.0539339		0.906546	0.665479	0.00249519	0.00480606		0.169123	0.430432	0.0643203	0.188585		6.93464e-05		0.493425	0.706215	0.932707	0.862264		0.717181	0.11901	0.104076	0.0221186	0.0673446	0.970825		0.115604	0.016451	0.0371683	0.762722
P34926|Map1a|1784|PSAPGQESPVPDTES		-0.026961	-0.238571	-0.100333	-0.150467		0.0896589	-0.0619177	-0.0586356	-0.192053		0.180425	0.151998	0.0582951	0.0565199		0.0910121	0.184454	0.0661549	0.106382		0.897853	0.00115702	0.263969	0.0397068		0.328976	0.538156	0.609964	0.00849917		7.04962e-05		0.604491	0.480975	0.983545	0.969039		0.0789381	0.703753	0.289172	0.326794	0.658041	0.868268		0.237215	0.262604	0.00578838	0.990001
O08719|Evl|327|GRKPWERSNSVEKPV		0.397906	0.0762546	0.0565631	-0.0248076		0.2956	0.153741	0.158899	0.00557708		0.107722	0.182088	0.230622	0.0773527		0.114387	0.206954	0.235094	0.231575		0.000225603	0.62965	0.777438	0.923734		0.00448527	0.20164	0.210929	0.979194		7.0858e-05		0.822829	0.954176	0.94638	0.990708		0.0650244	0.0415626	0.00468176	0.954374	0.757843	0.847859		0.544338	0.560997	0.0670292	0.98994
P15205|Map1b|600|GKVESKPSVTEKEVP		0.420934	0.438346	-0.0057189	0.224734		0.549881	0.603155	0.480204	0.401316		0.435585	0.431704	0.420448	0.409414		0.141738	0.673592	0.244532	0.305875		0.128541	0.08612	0.994852	0.413498		0.0203775	0.00939717	0.0559662	0.112798		7.18888e-05		0.922248	0.960962	0.675752	0.939504		0.995969	0.377661	0.65963	0.32798	0.76972	0.78391		0.999818	0.935784	0.767268	0.899811
O88778|Bsn|847|RRQILEMSAEEDNLE		-0.124756	0.295118	0.564353	0.238685		-0.15735	0.318629	0.413486	0.163493		0.111002	0.275607	0.356788	0.394592		0.399079	0.320685	0.264909	0.159821		0.673982	0.12451	0.00101486	0.201946		0.531775	0.0819277	0.020445	0.445935		7.41939e-05		0.993768	0.998469	0.959486	0.981388		0.170023	0.00700173	0.172478	0.445988	0.943902	0.394217		0.0866644	0.0302051	0.253743	0.896435
O88382|Magi2|884;885|GSVSTHHSSPRSDYA;SVSTHHSSPRSDYAT		0.117784	-0.142238	-0.0377755	-0.284471		0.0442291	-0.0389673	-0.086986	-0.315297		0.272727	0.137538	0.0718761	0.155724		0.0478515	0.132808	0.164747	0.170603		0.331654	0.173898	0.846462	0.00161216		0.838413	0.842215	0.515276	0.000533437		7.46598e-05		0.858144	0.864443	0.983545	0.985392		0.0918299	0.431851	0.00194813	0.599342	0.53396	0.167107		0.752399	0.504778	0.00533209	0.900288
D4A450|Bclaf1|397;408|TVHSAKNTPSQHSHS;HSHSIQHSPERSGSG		0.01324	-0.19751	-0.133613	-0.392691		0.113819	-0.242205	-0.234585	-0.269857		0.117	0.22569	0.229553	0.229256		0.34159	0.118436	0.184218	0.186822		0.982774	0.155609	0.427344	0.00121796		0.52586	0.0626705	0.0861213	0.0356561		7.65605e-05		0.857779	0.998469	0.962164	0.90167		0.415456	0.62894	0.0221904	0.842576	0.522691	0.313532		0.0707752	0.0801864	0.0321331	0.988347
Q5RJQ4|Sirt2|334|ATVSPRKSPPPAKEA		-0.070131	0.105292	-0.0302735	0.0919263		-0.0408796	0.0961468	-0.00563017	0.0973856		0.0640127	0.0861931	0.0455209	0.0881353		0.0605371	0.0271644	0.0378175	0.0685777		0.157519	0.0133124	0.650034	0.0253885		0.47886	0.0210481	0.9659	0.02166		7.69093e-05		0.882748	0.998469	0.983545	0.998882		0.00672388	0.722812	0.00542523	0.0467069	0.944924	0.116057		0.033874	0.738476	0.019749	0.252742
M0RCU1|Adam22|902|LSPAKSPSSSTGSIA		-0.0523464	-0.0810159	0.0615682	-0.142158		0.116547	-0.0342694	0.0505174	-0.113333		0.0738696	0.0360347	0.143523	0.0763416		0.0488453	0.0356096	0.0804594	0.0705951		0.448686	0.136907	0.322467	0.00297699		0.0177954	0.648347	0.454672	0.0232153		7.74988e-05		0.0717202	0.908481	0.983545	0.967793		0.898703	0.201881	0.242304	0.0861415	0.63816	0.0201373		0.0490577	0.533758	0.000710635	0.477227
B1WBS4|Vps26b|302|KGDIVRKSMSHQAAI		-0.0358954	0.0127421	-0.103615	0.259612		-0.853749	0.114882	0.0568808	0.29591		0.324795	0.334118	0.283025	0.194454		0.436893	0.280229	0.402112	0.266895		0.962737	0.980286	0.767889	0.193778		2.37973e-06	0.704078	0.907406	0.144613		7.97555e-05		0.0137728	0.987984	0.959486	0.995293		0.983337	0.912315	0.328717	0.801648	0.607334	0.36018		0.000379428	0.000589153	1.45007e-05	0.943035
D3ZDG1|Stxbp5l|590|SSRSLSGSTNTVSSE		-0.0958486	-0.0966929	-0.0957085	-0.161712		-0.222072	-0.109538	-0.0820197	-0.176256		0.200513	0.159021	0.0682163	0.144491		0.122276	0.0907915	0.0633036	0.115821		0.337023	0.294021	0.322472	0.0334689		0.00256523	0.202402	0.422645	0.0232153		7.97555e-05		0.590236	0.998469	0.985976	0.995856		0.996612	0.999086	0.643428	0.997567	0.784376	0.815423		0.482695	0.333835	0.78045	0.933185
P15205|Map1b|1435|QGFSDKESPVSDLTS		-0.187662	0.0407118	-0.185055	0.0212875		-0.30598	0.00626285	-0.263108	-0.110809		0.20543	0.0447777	0.0853963	0.106062		0.227026	0.140567	0.282362	0.0716915		0.093786	0.818979	0.0780116	0.930794		0.00104082	0.999615	0.00670707	0.326612		7.98318e-05		0.74047	0.998469	0.963669	0.851422		0.183928	0.992696	0.156252	0.204516	0.967536	0.299869		0.0379724	0.887319	0.202011	0.173138
P16884|Nefh|684;690|KSPVEVKSPASVKSP;KSPASVKSPSEAKSP		0.0271168	0.202756	-0.242849	0.0229215		-0.0549506	0.0177802	-0.127119	0.029331		0.155744	0.0930097	0.12445	0.154315		0.100775	0.0699673	0.0874079	0.0879536		0.881748	0.00307427	0.000308943	0.86218		0.60463	0.9449	0.0895327	0.788627		7.98318e-05		0.745773	0.359049	0.803475	0.999577		0.132606	0.00697609	0.980332	3.21671e-05	0.188164	0.0280471		0.6786	0.654138	0.484845	0.349998
D3ZXQ2|Camsap3|572|SPKAVASSPAANNSE		-0.372196	-0.279498	-0.0121204	0.161849		-0.0780069	-0.196507	-0.490215	-0.205303		0.392646	0.213135	0.212843	0.175854		0.133479	0.145994	0.408368	0.198675		0.0184663	0.0781577	0.983098	0.329392		0.804322	0.248888	0.000708372	0.212108		8.21671e-05		0.45987	0.982819	0.285603	0.559892		0.880979	0.168762	0.0102125	0.350202	0.122611	0.689665		0.794735	0.0801864	0.661869	0.39836
D4A7D8|Wdfy3|1942|TGMNRSQSEYCNVGT		0.00615369	0.346275	-0.0894395	0.76314		-0.843753	0.227929	0.0337046	0.351972		0.286617	0.39606	0.684433	0.298648		0.191513	0.217832	0.70604	0.318799		0.995696	0.226402	0.871755	0.001524		0.000360579	0.488204	0.9659	0.197827		8.21671e-05		0.0717202	0.998469	0.983545	0.774278		0.552008	0.905106	0.0319219	0.368344	0.477589	0.0602945		0.00333562	0.0161479	0.000493938	0.825478
F1LM42|Ank2|1699|KTELKKGSSEESVDE		0.0274748	-0.136019	-0.16177	-0.0621111		-0.0581313	-0.191869	-0.251905	-0.156825		0.0835917	0.135923	0.147522	0.14735		0.161097	0.17097	0.123662	0.125171		0.911947	0.136907	0.0672425	0.559767		0.679546	0.0197713	0.00196159	0.0713782		8.21671e-05		0.80621	0.963809	0.918291	0.881622		0.297812	0.209065	0.540506	0.915848	0.772701	0.67822		0.41135	0.167962	0.501593	0.839408
O35832|Cdk18|51|RDEPGQLSPGVQYQQ		-0.134548	-0.150115	0.111896	0.094038		-0.133508	-0.176334	0.0523565	0.112664		0.109138	0.146302	0.105509	0.0561983		0.128481	0.09697	0.0793683	0.166777		0.093953	0.0393776	0.157053	0.209069		0.0679264	0.0100322	0.637821	0.135017		8.41292e-05		0.997076	0.998469	0.959486	0.992639		0.983951	0.0193044	0.0207441	0.0182278	0.0596193	0.97009		0.878496	0.0982233	0.0117967	0.0743155
Q9JKS6|Pclo|4561|PKVDKAKSPGVDPKQ		-0.275355	-0.17141	-0.14044	0.0980745		-0.197732	-0.122789	-0.231981	-0.11301		0.205931	0.186219	0.0750612	0.173786		0.163484	0.109417	0.230988	0.154541		0.00789955	0.116055	0.236173	0.389693		0.0552255	0.293155	0.0226226	0.327017		8.64716e-05		0.859717	0.998469	0.951249	0.638801		0.700351	0.55507	0.00711285	0.915848	0.170657	0.226655		0.813374	0.920635	0.66523	0.72068
M0RAL8|Itsn2|843|TVSPGSVSPIHGQGQ		-0.197466	-0.0954966	-0.139312	-0.128477		-0.152592	-0.0994418	-0.212794	-0.0937152		0.101601	0.0959154	0.167199	0.164399		0.172246	0.13113	0.152351	0.0755369		0.0235467	0.336881	0.123886	0.128797		0.0761474	0.302414	0.00902143	0.321645		8.74443e-05		0.920581	0.998469	0.956242	0.981388		0.604187	0.806585	0.649675	0.834732	0.920506	0.988843		0.859019	0.78606	0.72931	0.618643
D4A1G8|Cep170b|965|LSGKNGPSPTTPQTP		-0.0383677	-0.074591	-0.142367	-0.197395		-0.0455767	-0.0663875	-0.172023	-0.142278		0.135037	0.0659242	0.116957	0.103728		0.0793603	0.150858	0.106753	0.13112		0.790093	0.383531	0.0504692	0.00325064		0.712432	0.460801	0.0131001	0.0459857		8.78971e-05		0.996836	0.998469	0.983545	0.927929		0.920373	0.503153	0.121533	0.656873	0.436634	0.838307		0.999818	0.331051	0.413502	0.550297
Q6AXU6|Hn1|74|GGREDSESPGTQRSN		-0.0150232	-0.205365	0.0703128	-0.1281		0.0124733	-0.150723	0.010285	-0.113582		0.0840122	0.0914397	0.116216	0.102478		0.129647	0.122967	0.0830865	0.0701736		0.948902	0.000958399	0.38812	0.0386168		0.992058	0.0141331	0.961226	0.0842063		8.85937e-05		0.946079	0.924885	0.940666	0.994224		0.0585729	0.547915	0.243716	0.00524646	0.637748	0.0831446		0.101826	0.997643	0.1948	0.214427
D3ZQD3|Ogdhl|899|EDGPAAQSPERVERL		0.0423315	-0.277845	-0.167531	-0.146122		-0.00398171	-0.171468	-0.136348	-0.192778		0.136316	0.214314	0.178443	0.136277		0.126185	0.127503	0.120646	0.169925		0.845393	0.00225871	0.091368	0.121755		0.995585	0.0712719	0.204319	0.0398566		8.94187e-05		0.93171	0.852852	0.983545	0.974239		0.0257255	0.203941	0.175495	0.563525	0.564811	0.973063		0.318589	0.480876	0.182794	0.929049
P97839|Dlgap4|377|KAMGDEDSDESGGGS		-0.0532727	0.128038	0.0107687	0.120363		-0.104576	0.0786369	-0.056562	0.100023		0.0995632	0.0755857	0.0981188	0.031219		0.0832527	0.0585157	0.100619	0.0565783		0.446072	0.0115327	0.937346	0.0136896		0.0413023	0.149727	0.386048	0.0535475		8.94187e-05		0.808189	0.900082	0.88102	0.983692		0.0198679	0.589498	0.0132093	0.1965	0.978721	0.278138		0.0144394	0.696491	0.00304375	0.185398
Q63537|Syn2|422|MNQLLSRTPALSPQR		-0.0897804	-0.0541946	-0.052134	-0.0265008		-0.106311	-0.0301455	-0.0475586	-0.112611		0.0579481	0.0400782	0.0715865	0.0402819		0.080589	0.0346435	0.0730385	0.0624973		0.0412986	0.249605	0.296725	0.623275		0.00672745	0.606183	0.354891	0.00450364		8.94187e-05		0.950782	0.98017	0.992029	0.638801		0.776448	0.725985	0.330662	0.989419	0.840833	0.880976		0.295949	0.477809	0.956361	0.917922
O08875|Dclk1|45|RISQHGGSSTSLSST		-0.162868	-0.0522882	-0.00686096	-0.0482393		-0.208996	-0.111168	-0.114045	-0.166084		0.247612	0.0810311	0.0767507	0.0523266		0.129722	0.0780664	0.0865949	0.058059		0.0338692	0.60846	0.980701	0.609031		0.0020901	0.149727	0.157153	0.0200889		8.95729e-05		0.894086	0.9325	0.829345	0.770244		0.471122	0.237936	0.311661	0.794863	0.992814	0.898626		0.516904	0.531455	0.773366	0.990691
Q9Z252|Lin7b|202|QQHHSYSSLESRGXX		0.37927	0.135307	0.193296	0.0805933		0.0515396	0.35948	0.339655	0.299705		0.209489	0.184253	0.211404	0.209946		0.221918	0.188921	0.353962	0.352408		0.013459	0.476945	0.281157	0.706267		0.920485	0.0120019	0.0224037	0.046004		8.95729e-05		0.3712	0.740165	0.932723	0.816162		0.416004	0.589929	0.178987	0.885491	0.929809	0.84175		0.220407	0.274331	0.296648	0.976908
F1M164|Dmxl2|330;333|SVLDSRVSVDSNLFV;DSRVSVDSNLFVYSK		-0.0221545	0.132119	0.0296523	0.320629		-0.329272	0.206963	-0.0238396	0.118035		0.204526	0.0750827	0.168613	0.0719024		0.203149	0.178545	0.313604	0.0930147		0.955926	0.301903	0.910549	0.00178254		0.00117229	0.0590467	0.941316	0.338818		9.30568e-05		0.168033	0.959228	0.983545	0.714731		0.520111	0.871687	0.0223527	0.662902	0.436634	0.151218		0.000518967	0.0661989	0.0022599	0.337821
B1H241|Ric8a|435|GRPEGQYSEDEDTDT		0.00736777	0.0203726	-0.0248667	-0.224272		0.271354	-0.0111432	0.0566141	-0.270799		0.083768	0.159314	0.204403	0.0966169		0.153488	0.109297	0.184549	0.165404		0.983431	0.915036	0.910549	0.00964943		0.00143928	0.999615	0.710577	0.00180235		9.4152e-05		0.150631	0.998469	0.951249	0.971626		0.992444	0.912315	0.0721175	0.842576	0.164515	0.267785		0.0392442	0.149958	1.5757e-05	0.827226
O88761|Psmd1|273|QNLRTVGTPIASVPG		-0.0444515	0.120664	0.0146783	0.166848		-0.119889	0.141303	0.0741808	0.150606		0.129269	0.130928	0.0807381	0.0199259		0.0596056	0.160379	0.123578	0.0770988		0.694598	0.0836166	0.933632	0.008278		0.080944	0.0301962	0.380112	0.0218168		9.75023e-05		0.757758	0.998469	0.951249	0.994224		0.136672	0.733004	0.0213218	0.411321	0.835168	0.238709		0.00630809	0.053575	0.00255326	0.739133
P30009|Marcks|46|VKVNGDASPAAAEPG		-0.12301	0.075281	-0.0380745	0.0311707		-0.108755	0.034683	-0.0453271	-0.0100373		0.0577315	0.045576	0.0525074	0.0600181		0.083581	0.032164	0.0420108	0.0667546		0.00191636	0.0687174	0.477101	0.519453		0.00376979	0.504319	0.365096	0.881427		9.78853e-05		0.960261	0.878553	0.985976	0.888439		0.000802078	0.243052	0.00440091	0.0832296	0.678013	0.426067		0.0139425	0.406276	0.0888198	0.369417
Q9Z0W5|Pacsin1|343|SQAGDRGSVSSYDRG		0.0614206	-0.0321674	0.293165	0.151489		0.110058	0.0127994	0.167802	0.221903		0.122323	0.167444	0.217501	0.0856256		0.129366	0.196173	0.146792	0.0918627		0.694254	0.852683	0.000858644	0.0986919		0.321579	0.999615	0.084759	0.0130919		9.79765e-05		0.922248	0.998382	0.861723	0.927929		0.700039	0.127465	0.573865	0.0224113	0.355993	0.505304		0.66848	0.827753	0.475455	0.47196
P70478|Apc|2674|NNPRSGRSPTGNTPP		-0.0836295	-0.306563	-0.219493	-0.123431		-0.186271	-0.228738	-0.268231	-0.10234		0.117171	0.211561	0.353921	0.139403		0.1147	0.150808	0.13212	0.224547		0.660279	0.0078612	0.0747231	0.337036		0.141663	0.0520638	0.0219912	0.47231		9.81605e-05		0.833313	0.963504	0.983545	0.995856		0.307905	0.623286	0.87199	0.750192	0.510833	0.822977		0.979628	0.797052	0.724139	0.935459
Q5YLM1|Dagla|1027|KIRTSTPTGHGASPT		-0.0351863	-0.162453	-0.195325	-0.226951		-0.0621421	-0.174939	-0.362809	-0.23011		0.134253	0.155786	0.131383	0.119545		0.100666	0.216826	0.396027	0.146995		0.92153	0.218482	0.126955	0.0483797		0.792957	0.168437	0.00129339	0.0535475		9.83167e-05		0.986717	0.998469	0.856998	0.999577		0.675857	0.538872	0.293543	0.922042	0.877475	0.965079		0.719701	0.106744	0.387486	0.513372
P31662|Slc6a17|700|SYLGPGSTSPLESSS		0.0100326	-0.139092	0.0871493	-0.0320982		-0.065734	-0.138199	-0.111091	-0.226288		0.0894907	0.0653511	0.151234	0.0648737		0.10255	0.0677328	0.1418	0.15616		0.973468	0.0496625	0.296725	0.761392		0.478379	0.0444377	0.144463	0.000582674		9.83373e-05		0.771861	0.998469	0.404599	0.363708		0.219111	0.639832	0.749054	0.0369987	0.5136	0.431986		0.672941	0.815608	0.114944	0.926367
Q9ERQ6|Cspg5|480|ELHNDNFSLSTIAEG		0.0215314	0.0782893	-0.0636498	0.183742		-0.345121	0.0426723	0.0750484	0.146927		0.152412	0.0974768	0.193322	0.119764		0.163994	0.0877727	0.157503	0.170552		0.94595	0.495556	0.642404	0.0334689		3.08842e-05	0.79374	0.562256	0.114082		9.95585e-05		0.0210875	0.998469	0.821022	0.981388		0.865509	0.710642	0.230227	0.413328	0.650236	0.131883		0.00231658	0.000651072	5.03295e-05	0.932192
Q9JK71|Magi3|833|QAFSQSGSPRLNRTE		0.0702539	-0.116873	-0.113812	-0.133179		0.0348125	-0.178695	-0.0639462	-0.101932		0.124578	0.0814816	0.106289	0.103194		0.0753941	0.154164	0.0735566	0.0544416		0.40203	0.0771475	0.0905924	0.0286322		0.776997	0.0027896	0.448531	0.124304		0.0001006		0.916251	0.89342	0.962164	0.974275		0.0616858	0.0633733	0.0200101	0.989419	0.95627	0.959175		0.0228085	0.420838	0.148501	0.434085
G3V7E6|Pcm1|65|KRVTNDISPESSPGV		0.0282545	-0.226987	0.0210963	-0.145597		0.098432	-0.162435	-0.138047	-0.266777		0.150978	0.0650485	0.203004	0.168095		0.133275	0.130933	0.207986	0.0782156		0.916694	0.011725	0.928318	0.113008		0.392803	0.0811343	0.18164	0.00213111		0.000101978		0.858144	0.954176	0.772281	0.847696		0.079569	0.983065	0.204442	0.101846	0.765607	0.387443		0.0610947	0.0982233	0.0029739	0.951722
D4A5F1|Pkd2|810|FPRSLDDSEEEDDED		-0.0686526	-0.137826	-0.211538	-0.17029		-0.137694	-0.219109	-0.150642	-0.155457		0.155499	0.241633	0.108331	0.207642		0.127757	0.138939	0.0967759	0.0990187		0.644469	0.183881	0.0240431	0.0660949		0.185993	0.015419	0.145708	0.111573		0.000106864		0.86516	0.923618	0.981931	0.998545		0.830342	0.481724	0.526547	0.731098	0.936496	0.929172		0.754486	0.970853	0.94314	0.830447
Q9Z327|Synpo|835|TVSPRAASPAKPSSL		0.0447456	-0.173677	-0.251551	-0.420099		0.0385385	-0.264504	-0.279698	-0.422579		0.255705	0.218598	0.312026	0.387843		0.239424	0.242616	0.242193	0.174519		0.928062	0.359176	0.148161	0.00514418		0.975711	0.107204	0.100476	0.00567021		0.000108574		0.996836	0.980496	0.985976	0.999577		0.537992	0.332498	0.0342613	0.84374	0.511675	0.726758		0.26996	0.246884	0.0378274	0.983771
P09216|Prkce|234|ETPDEVGSQRFSVNM		0.115174	0.272459	0.0762147	0.575902		-0.673454	0.360991	-0.0451303	0.38273		0.146993	0.41729	0.544559	0.182608		0.372376	0.300158	0.429418	0.405823		0.801282	0.289237	0.873493	0.00579706		0.00105244	0.11583	0.94419	0.0923257		0.000110299		0.0544312	0.998469	0.983545	0.912287		0.838188	0.956867	0.156024	0.684851	0.577594	0.243655		0.000957395	0.0606961	0.000378471	0.420362
Q5XI74|Eepd1|110|KGNSAQHSPSSLRRD		0.0747724	-0.116946	-0.0808102	-0.231052		0.0369094	-0.037944	-0.0159869	-0.0211429		0.130342	0.0690314	0.0917067	0.0603813		0.138082	0.0967792	0.0425629	0.0713125		0.311584	0.05367	0.237682	3.94781e-05		0.725849	0.669872	0.91585	0.824277		0.000110742		0.893301	0.789557	0.918291	0.140316		0.0362478	0.104932	0.00014473	0.799871	0.364613	0.171681		0.551372	0.710964	0.590143	0.929049
Q9JIR4|Rims1|969|HHRSRSVSPHRGDDQ		0.174429	0.271562	0.125465	0.209426		0.181744	0.118205	0.131226	0.131895		0.203511	0.328596	0.126032	0.0934358		0.108666	0.127587	0.0581133	0.144487		0.132547	0.00627668	0.310488	0.0326694		0.0834647	0.315368	0.27669	0.23412		0.000113168		0.996836	0.736794	0.998106	0.927929		0.725739	0.870007	0.86773	0.460823	0.859714	0.818733		0.863728	0.865822	0.826796	0.976908
Q9JK11|Rtn4|425|EGRNEDASFPSTPEP		-0.101309	-0.236186	-0.219121	-0.080954		-0.0368856	-0.105761	-0.108448	-0.0300897		0.136818	0.0816855	0.108382	0.177485		0.153553	0.174891	0.0764457	0.0576764		0.305656	0.00200596	0.00416589	0.348501		0.834579	0.223352	0.237679	0.809506		0.000128562		0.850451	0.701718	0.860726	0.953181		0.384667	0.49414	0.9061	0.942398	0.358719	0.421577		0.751599	0.706484	0.974387	0.992016
Q9QYF3|Myo5a|600|QDDEKAISPTSATSS		0.130047	0.0105259	0.0374221	-0.0258267		0.107982	0.0433077	0.077942	0.00547165		0.0827335	0.0581407	0.0758324	0.0432135		0.055842	0.0561923	0.0467157	0.0327977		0.00121581	0.902027	0.498997	0.629046		0.00491322	0.374852	0.06517	0.939617		0.000129395		0.918976	0.934226	0.932707	0.927929		0.0624096	0.19463	0.00462271	0.78503	0.765595	0.500562		0.40346	0.779083	0.0813963	0.797548
P41499|Ptpn11|62|KIQNTGDYYDLYGGE		0.161229	0.119873	0.374966	0.240066		0.195727	0.347055	0.0578558	0.0309205		0.176746	0.242061	0.292229	0.223191		0.194191	0.10458	0.156539	0.29105		0.332522	0.469912	0.00305727	0.062032		0.173337	0.00510948	0.829049	0.889522		0.000131564		0.981362	0.680044	0.56765	0.784131		0.970404	0.430882	0.753969	0.295518	0.757843	0.743616		0.616244	0.645717	0.458494	0.304772
P68182|Prkacb|322|FIPKFRGSGDTSNFD		-0.0803652	0.000538226	-0.133281	-0.283999		0.486892	-0.0516044	-0.0489011	-0.034433		0.153522	0.236047	0.252501	0.198681		0.183405	0.169338	0.197123	0.216511		0.699407	0.998123	0.392746	0.0145313		1.72761e-05	0.834118	0.847661	0.86588		0.000131564		0.00529773	0.998469	0.97683	0.638801		0.858011	0.884803	0.276936	0.597466	0.252377	0.649668		0.00191612	0.0014859	0.00143786	0.995382
F1LM42|Ank2|1807|TERHSPVSPSSKNEK		-0.112838	-0.17113	-0.21252	-0.140434		0.0021311	-0.0352153	-0.184146	-0.101412		0.137039	0.160282	0.101866	0.0931055		0.13566	0.17896	0.106682	0.116074		0.249442	0.0363754	0.00695955	0.0794383		0.995585	0.823193	0.0218161	0.252382		0.000131748		0.634845	0.693113	0.983545	0.974275		0.833641	0.593803	0.869256	0.837881	0.924747	0.800428		0.934504	0.162482	0.44801	0.420362
O35430|Apba1|81;82|ECLARSASTESGFHN;CLARSASTESGFHNH		0.0456863	0.0998396	0.284985	0.252173		-0.334537	0.108866	0.211146	0.181454		0.146699	0.194485	0.27483	0.166543		0.188707	0.319884	0.16549	0.111797		0.891189	0.543297	0.0202224	0.0348889		0.00409856	0.497332	0.115811	0.166706		0.000131748		0.116542	0.998469	0.983545	0.967793		0.944273	0.311852	0.277122	0.447073	0.62848	0.965107		0.0142104	0.0014466	0.00189506	0.805281
F1LYA6|Abi2|97|KMGGLPRTTPPTQKP		-0.0685146	0.116392	-0.0981938	0.0915305		-0.0303831	0.105319	-0.073028	0.119774		0.0479524	0.112415	0.0827786	0.0767022		0.0724681	0.0710852	0.105905	0.0834211		0.310115	0.0321939	0.085046	0.0879755		0.765589	0.0510139	0.246574	0.0246276		0.000132545		0.874325	0.998469	0.983545	0.970416		0.0253472	0.854156	0.0319219	0.00935771	0.902893	0.0444164		0.109476	0.752249	0.0480961	0.0616289
F1M787|Ctnnd2|423|KPPMRSLSQSQGDPL		0.356236	0.144627	0.0692164	0.164879		0.295224	0.151908	0.270692	-0.00279858		0.328572	0.0450282	0.0993316	0.238872		0.194494	0.10121	0.255285	0.238415		0.00459867	0.329122	0.760864	0.20524		0.0143161	0.285599	0.0315342	0.992206		0.000137107		0.933948	0.998469	0.803475	0.841817		0.391166	0.189369	0.330662	0.801943	0.975361	0.839913		0.619525	0.957261	0.103924	0.759734
Q5XIS8|Mief1|59|RAISAPTSPTRLSHS		0.111833	-0.0648838	-0.0491037	-0.125791		0.0328352	-0.0779678	-0.127226	-0.0766489		0.110522	0.110714	0.0820203	0.0492058		0.0668959	0.0326789	0.0679016	0.0945283		0.0465959	0.289255	0.490428	0.0118207		0.726195	0.167097	0.0132166	0.169137		0.000138255		0.621971	0.998469	0.829345	0.904859		0.0282459	0.0439945	0.000838951	0.916084	0.659051	0.543239		0.207424	0.0393954	0.163985	0.763785
F1LM42|Ank2|3692|IPKTEGDSPAAALSP		-0.044172	-0.0993725	-0.182745	-0.0799549		-0.0416797	-0.0851813	-0.152949	-0.139237		0.0697337	0.0794348	0.112013	0.1841		0.0933094	0.117732	0.0629719	0.0849143		0.69714	0.172776	0.00476692	0.259319		0.726195	0.254927	0.0210468	0.036403		0.000138312		0.996836	0.998469	0.983545	0.912287		0.790874	0.258693	0.785092	0.527409	0.949762	0.505304		0.851431	0.375991	0.368687	0.737036
D3ZI98|Psd3|955|GLKKSHSSPSLNPDA		-0.0443522	-0.0109214	-0.0774648	-0.0681682		-0.0432465	-0.0415718	-0.104252	-0.110915		0.0339201	0.0533243	0.0485733	0.0941197		0.0312804	0.0462597	0.034241	0.0947516		0.421632	0.898717	0.072442	0.0979367		0.414922	0.41251	0.00947506	0.00515354		0.000140224		0.996836	0.94974	0.981931	0.888439		0.798387	0.768779	0.766263	0.400861	0.573003	0.973526		0.999818	0.45223	0.303789	0.537687
F1LM42|Ank2|2096|EDMDLQISPDRKTST		-0.0998032	-0.091626	-0.0977804	0.0445742		-0.0308967	-0.0217739	-0.100279	-0.0578309		0.0436213	0.0329072	0.0734947	0.0827241		0.0504544	0.0900553	0.0751129	0.0461779		0.0310267	0.0397532	0.0257865	0.355033		0.663928	0.779705	0.0216321	0.223923		0.000140456		0.597289	0.70631	0.998106	0.58134		0.98796	0.988737	0.0164226	0.967435	0.0910975	0.0687885		0.999818	0.410586	0.765114	0.442485
F1LRS2|Dock7|918|DISGTPTSPDDEVRS		-0.0600787	-0.184821	-0.0685626	-0.18895		0.046499	-0.128552	-0.0369731	-0.124533		0.0911424	0.0987484	0.0976809	0.0925605		0.198832	0.122326	0.0853216	0.0634227		0.562288	0.00706329	0.465697	0.00442283		0.695317	0.0706834	0.77749	0.0839366		0.00014272		0.614233	0.935781	0.983545	0.909894		0.355278	0.971064	0.222718	0.385766	0.991076	0.433228		0.113564	0.582414	0.0944819	0.632827
D4A657:D4A2J0|RGD1307838:Prrc2c|1246:1248|SEVHESASDKDSLSK:SEVHESASDKDSLSK		0.0692545	-0.406172	-0.253973	-0.28813		0.132152	-0.300032	-0.230348	-0.422472		0.358912	0.358506	0.128755	0.0970215		0.282867	0.237894	0.414903	0.217132		0.868762	0.0152449	0.176594	0.0849783		0.60209	0.0802311	0.240794	0.00945404		0.000144066		0.957936	0.967414	0.989108	0.927929		0.0771978	0.317074	0.148045	0.678621	0.831952	0.978362		0.0997943	0.200997	0.0163572	0.920247
P0C5W1|Map1s|462|EVPSRANSQDSLASR		0.170006	-0.0514994	0.0632509	-0.244981		0.113733	0.0574804	-0.0453075	-0.179817		0.107358	0.0735011	0.159654	0.178886		0.127409	0.0874059	0.158547	0.103958		0.0455658	0.663304	0.585049	0.00109667		0.200052	0.611877	0.750738	0.0217047		0.000144066		0.873767	0.774918	0.860726	0.924644		0.0806223	0.544034	0.000136241	0.459534	0.220332	0.0242596		0.826506	0.248738	0.00635272	0.640866
Q920Q0|Palm|141;145|TMVNAQQTPLGTPKE;AQQTPLGTPKENRKS		-0.0208883	-0.140162	-0.0852818	-0.0646546		-0.0691346	-0.0913944	-0.0319399	-0.0422029		0.0671592	0.0715658	0.107461	0.0274425		0.081563	0.0555177	0.0625196	0.030864		0.838546	0.00142719	0.07186	0.16276		0.161188	0.0419637	0.651485	0.43261		0.000144723		0.779405	0.864934	0.907131	0.974239		0.106938	0.52073	0.57969	0.544829	0.4636	0.928141		0.92177	0.738226	0.773366	0.631217
D3ZMJ7|Wnk2|107|APAAPPGSPSAPSDP		0.016825	-0.124382	0.234441	0.20602		0.0500142	-0.105447	0.153255	0.153972		0.0951457	0.143875	0.141431	0.0625699		0.205124	0.185497	0.129337	0.123279		0.960233	0.195876	0.00542079	0.0126086		0.758682	0.286204	0.0998088	0.0846878		0.000146653		0.95471	0.998469	0.942051	0.961828		0.42003	0.131425	0.134966	0.00663361	0.0258745	0.958252		0.317319	0.5826	0.486027	0.111152
Q9JKS6|Pclo|1390|KTQPQKISPEKPQDQ		-0.329259	0.0662013	-0.268895	-0.0340595		-0.216945	0.12255	-0.253436	0.00749534		0.116098	0.183519	0.190355	0.292317		0.140036	0.227663	0.234778	0.0657857		0.00491133	0.722208	0.0196778	0.881695		0.067115	0.381962	0.0302588	0.972573		0.000147004		0.814753	0.998382	0.989108	0.984558		0.0265729	0.860522	0.0721257	0.0774511	0.772843	0.311746		0.0546717	0.927284	0.207376	0.0711195
P34926|Map1a|1643|VPAWEGKSPEQEVRY		-0.00605331	-0.122997	-0.154662	-0.115296		0.109647	-0.202917	-0.188088	-0.168241		0.0650444	0.101892	0.0954402	0.0915817		0.326109	0.0660262	0.11523	0.0395163		0.986053	0.195594	0.0875392	0.195341		0.272816	0.0136078	0.028868	0.0511357		0.000148522		0.673572	0.908471	0.983545	0.959628		0.538443	0.384935	0.432658	0.891626	0.98643	0.926925		0.0125319	0.014638	0.018359	0.967977
Q9QXY2|Srcin1|642|EGSNGAATPSAPVCG		-0.0325957	-0.0446851	0.113815	0.131696		-0.177321	-0.0705518	0.00289885	0.0186589		0.0980961	0.113167	0.10863	0.0598345		0.0597117	0.0729117	0.0894246	0.0674458		0.750912	0.541155	0.0433465	0.0120672		0.000512212	0.254266	0.986277	0.836853		0.000149516		0.208395	0.998469	0.675752	0.638801		0.983951	0.102143	0.0311274	0.0784232	0.0776452	0.958348		0.263818	0.0242454	0.00872421	0.62799
Q5XI21|Tom1|405|ALDARQQSTGAIPAT		0.445438	0.361385	0.0373051	-0.0191135		0.00617868	-0.0109334	0.353783	0.0283755		0.292347	0.438264	0.126959	0.128383		0.0125249	0.0517024	0.34507	0.109185		0.0014123	0.0089195	0.913866	0.9649		0.995585	0.999615	0.00996343	0.908554		0.00015001		0.108038	0.355791	0.590217	0.985173		0.886225	0.0633733	0.0161069	0.192778	0.159602	0.942287		0.999818	0.122357	0.955542	0.198786
O35303|Dnm1l|561|APASQEPSPAASAEA		-0.110898	-0.123002	-0.15818	-0.105939		-0.0788845	-0.208765	-0.140508	-0.146495		0.215313	0.16033	0.116595	0.0726609		0.0967804	0.191449	0.05116	0.0619188		0.269562	0.169039	0.063194	0.216023		0.471554	0.00739883	0.112764	0.0819339		0.000150227		0.95269	0.871078	0.983736	0.974239		0.991741	0.844536	0.980055	0.868819	0.963132	0.879023		0.405027	0.77461	0.667034	0.80172
M0R5C6|Iqsec1|348|TSCRSTPSLERPEPR		0.207304	0.125843	0.174215	0.112627		0.260778	0.27888	0.268367	0.216337		0.205873	0.287934	0.193703	0.0831878		0.206901	0.287227	0.136763	0.201777		0.152519	0.41384	0.233616	0.434661		0.0380833	0.0229892	0.0358343	0.097026		0.000151499		0.947452	0.829994	0.968775	0.924644		0.861598	0.936976	0.686241	0.888306	0.983672	0.919119		0.999818	0.9923	0.880196	0.985251
B1H257|Loh12cr1|75|GLLSGQTSPTNARLE		-0.0289363	-0.219192	-0.0639015	-0.18261		0.0322457	-0.168336	0.0246613	-0.145489		0.169131	0.189854	0.0745742	0.0911901		0.0494312	0.155093	0.123973	0.0784136		0.887455	0.00355179	0.564633	0.0130472		0.871569	0.0252028	0.89416	0.0647366		0.000152789		0.855205	0.963809	0.910664	0.975568		0.14016	0.879519	0.182504	0.276251	0.899738	0.50676		0.0958749	0.98236	0.118587	0.219533
D3ZU88|RGD1309104|95|ANMHISESQQEFFRM		-0.0140237	0.166432	0.000543041	0.0964208		-0.319582	0.0114814	-0.0689665	0.0574813		0.116034	0.103044	0.131617	0.101993		0.138811	0.100669	0.196516	0.130299		0.967455	0.0408438	0.999485	0.258035		1.75722e-05	0.998932	0.546336	0.579705		0.000155202		0.0379396	0.632508	0.95822	0.974275		0.190777	0.955435	0.388253	0.257569	0.770742	0.667989		0.00379885	0.0337897	0.000474462	0.741442
Q5FVI4|Cend1|109|DGAEEDESNTGGRGP		0.0645249	-0.204766	-0.0915564	-0.254831		-0.0597357	-0.149435	-0.0649673	-0.143927		0.171248	0.173425	0.0971729	0.174903		0.123177	0.0965158	0.127519	0.140287		0.633346	0.0168285	0.414208	0.0017417		0.672684	0.0901196	0.624521	0.107488		0.000158443		0.62845	0.963809	0.983545	0.854167		0.0456476	0.351528	0.00640326	0.50492	0.868824	0.35754		0.676343	0.9923	0.595212	0.753326
Q63273|Grik5|961|GTPAEATSPPRPRPG		0.0363471	-0.0951766	-0.00429085	-0.10979		0.041089	-0.0671509	0.0289386	-0.062832		0.0490123	0.0630878	0.0610779	0.0592045		0.0345584	0.0699142	0.0300985	0.0488766		0.501412	0.0116612	0.973725	0.0023704		0.394775	0.0851463	0.621887	0.113865		0.000159658		0.996836	0.952809	0.958138	0.867549		0.0248666	0.666887	0.00474359	0.170656	0.92362	0.132637		0.0636379	0.925486	0.0561791	0.214819
O88871|Gabbr2|777|SKTSTSVTSVNQAST		0.222137	0.0584081	0.0207222	0.0709654		-0.504671	0.0391972	0.0219583	0.084222		0.120314	0.117079	0.131281	0.110656		0.349609	0.135038	0.326792	0.0882305		0.0940009	0.775595	0.953287	0.657714		5.31897e-06	0.893494	0.950579	0.584019		0.00016296		0.000306601	0.998469	0.999257	0.999577		0.537992	0.402231	0.433493	0.90963	0.983672	0.936476		0.00131227	0.00137588	0.000232425	0.974882
Q8VBU2|Ndrg2|328;332|CMTRLSRSRTASLTS;LSRSRTASLTSAASI		0.0787811	0.0108006	-0.0165581	0.012385		-0.341601	0.114128	0.0332078	-0.00745933		0.0873609	0.083559	0.0879518	0.113051		0.129123	0.213544	0.155828	0.0796575		0.462007	0.952403	0.935736	0.95629		2.81132e-06	0.173027	0.834204	0.960328		0.000167654		0.00140666	0.790705	0.983545	0.993869		0.770597	0.595298	0.633498	0.896775	0.999223	0.95148		3.74082e-05	0.000460601	0.00135322	0.728801
D3ZG83|Map3k10|714|GRFPRGLSPTGRPGG		-0.330469	-0.403137	-0.00454376	0.125559		-0.167425	-0.322868	-0.165332	-0.172106		0.196128	0.297863	0.112615	0.297319		0.244186	0.263323	0.165939	0.291938		0.0304307	0.00433394	0.993514	0.455419		0.34563	0.0213384	0.360618	0.284736		0.000169733		0.761357	0.980496	0.918076	0.638801		0.923346	0.201355	0.0223151	0.0972518	0.035639	0.798505		0.659925	0.999317	0.990584	0.711769
B5DF41|Snph|49|SCKGSDSSPTPRRSM		0.00173687	-0.179098	-0.0134225	-0.113601		-0.0768187	-0.244332	-0.0812375	-0.158446		0.0716728	0.0950667	0.141697	0.11028		0.148079	0.209567	0.0998768	0.105442		0.995696	0.0238078	0.955749	0.160789		0.467926	0.000919482	0.433757	0.0466508		0.000172635		0.808189	0.931817	0.959245	0.967793		0.183928	0.954178	0.358501	0.249598	0.784002	0.634855		0.207251	0.993127	0.567978	0.351931
D3Z896:D3ZNX2|LOC100911204:Casc5|662:662|INLEHKSSQLTAENR:INLEHKSSQLTAENR		0.212109	0.0773189	0.170597	0.0956277		0.0666863	0.106103	0.203348	-0.0340273		0.127446	0.185163	0.136476	0.18104		0.0703274	0.124955	0.0724202	0.104865		0.0101125	0.438786	0.0368057	0.265937		0.570498	0.235903	0.00973923	0.785656		0.000176843		0.506485	0.998469	0.983545	0.775749		0.402309	0.862501	0.362386	0.568545	0.959034	0.790837		0.923232	0.366976	0.46235	0.668417
P21707|Syt1|128|DDAETGLTDGEEKEE		-0.121618	0.121453	-0.139211	0.0829547		-0.0831192	0.190544	-0.0203001	0.161721		0.1043	0.13359	0.0749241	0.104284		0.134716	0.184159	0.124143	0.0635196		0.157226	0.127734	0.0743222	0.303628		0.367519	0.00722617	0.915658	0.0287253		0.000178063		0.926821	0.908481	0.80356	0.888439		0.0356847	0.942743	0.0488199	0.024429	0.885993	0.0975277		0.0117379	0.730367	0.0166236	0.137028
F1LRJ2|Srrm2|332|PSTKQSSSPYEDKDK		0.023898	-0.115841	-0.193031	-0.183674		0.0629675	-0.208908	-0.0517054	-0.0160298		0.0496625	0.0565238	0.0711201	0.118842		0.124892	0.103538	0.172747	0.214509		0.917	0.171088	0.0107284	0.012646		0.580568	0.0043236	0.679709	0.906506		0.000180545		0.930904	0.8341	0.745824	0.62528		0.345715	0.0761735	0.0553771	0.642384	0.769821	0.988843		0.0164945	0.451701	0.573736	0.361382
Q5RKG9|Eif4b|459|NKEEDCHSPTSKPPK		-0.39356	0.154072	-0.222633	-0.0141222		-0.0579242	0.103794	-0.119403	0.116924		0.0943355	0.1779	0.0981272	0.231108		0.306096	0.133663	0.182312	0.125739		0.000233692	0.205868	0.0474073	0.96718		0.791284	0.453907	0.39215	0.350038		0.000182208		0.116542	0.998469	0.940666	0.87212		0.000799789	0.461995	0.0112555	0.0271085	0.516489	0.35397		0.459984	0.853361	0.316086	0.36038
G3V6S0|Sptbn1|2333|VVTITSESSPGKREK		0.0353751	-0.137761	-0.215905	-0.0350235		0.0398374	-0.188166	-0.179407	-0.0840699		0.112963	0.0988694	0.164099	0.136671		0.129074	0.127615	0.109669	0.152512		0.851501	0.10447	0.00551239	0.780322		0.8152	0.0143938	0.0250654	0.361583		0.000185356		0.996836	0.967414	0.983545	0.959628		0.216795	0.0377731	0.621647	0.651661	0.607334	0.245692		0.0617722	0.0757363	0.335379	0.979942
F1LV89|Rap1gap|562|GPFGSRRSSAIGIEN		-0.121941	0.0961973	0.0481861	0.100371		-0.491909	-0.0748109	-0.0586945	-0.0781533		0.194555	0.0719851	0.23421	0.183743		0.240496	0.123808	0.189642	0.218712		0.42614	0.522747	0.834771	0.446322		4.17422e-06	0.663376	0.787714	0.599642		0.000186863		0.0849133	0.742112	0.942051	0.78829		0.303023	0.495616	0.193166	0.870779	0.994812	0.927625		0.0125287	0.00701784	0.00745786	0.975475
P09951|Syn1|434;436|GRGSHSQTPSPGALP;GSHSQTPSPGALPLG		0.00137217	-0.250306	-0.0669059	0.0841314		-0.0328209	-0.187566	-0.224277	-0.337108		0.228848	0.186939	0.215019	0.161401		0.222548	0.194328	0.104357	0.108425		0.997215	0.0234891	0.722859	0.537012		0.949435	0.0992892	0.0468725	0.00136846		0.000190168		0.971734	0.980496	0.854181	0.0896083		0.185504	0.835784	0.686241	0.385871	0.0995755	0.59189		0.495762	0.353644	0.0517864	0.936077
Q9JKS6|Pclo|1563;1565|RRLTRKSSTSFDDDA;LTRKSSTSFDDDAGR		0.345781	-0.0416509	-0.0262512	0.00199857		-0.0215255	0.0061366	0.671436	0.624414		0.389356	0.537398	0.122664	0.133316		0.101442	0.114615	0.515016	0.459625		0.144704	0.927851	0.970021	0.996909		0.992058	0.999615	0.000648058	0.00152596		0.000191267		0.518743	0.998469	0.259031	0.254428		0.315342	0.35753	0.279899	0.983115	0.962748	0.988843		0.999818	0.0202001	0.0239548	0.072095
Q810W7|Mast1|1414|ALAKAALSPVQEHET		-0.175635	-0.361065	-0.0610293	-0.192255		0.187081	-0.212022	-0.2943	-0.186176		0.188483	0.119798	0.266486	0.163796		0.143665	0.325556	0.253445	0.254249		0.293497	0.00603472	0.81531	0.161574		0.218445	0.133043	0.0293214	0.195659		0.000200959		0.190907	0.861199	0.776555	0.999577		0.537992	0.748692	0.957657	0.211352	0.617707	0.769849		0.0496534	0.0115343	0.0489121	0.870438
M0R618|Etl4|1088|LDKLGGKSPPPPPPP		-0.122825	-0.138463	-0.0789323	-0.166692		-0.00667092	-0.088246	-0.123784	-0.136299		0.136726	0.110466	0.0834096	0.124716		0.125159	0.11552	0.110845	0.0887382		0.123922	0.0548339	0.377368	0.0126091		0.992058	0.264909	0.100592	0.0544488		0.00020355		0.564868	0.954176	0.983545	0.981388		0.983951	0.83304	0.741018	0.707361	0.917375	0.639407		0.613119	0.376798	0.234175	0.899811
F1M3R5|Pkp4|336|QGQVGSSSPKRSGMT		0.0143013	-0.0817593	-0.0677062	-0.0627646		0.0639169	-0.087177	-0.0776349	-0.0638648		0.0354594	0.0504713	0.0443448	0.0532621		0.0179058	0.0431495	0.0953808	0.0888337		0.899422	0.0514087	0.125746	0.128257		0.14808	0.0291137	0.0686329	0.137036		0.000204579		0.726831	0.998469	0.983545	0.999577		0.167059	0.286442	0.208734	0.90113	0.902125	0.988843		0.0111176	0.0150802	0.0235114	0.956221
O08774|Rgs12|1130|QSSAVNSSPRNHSAM		0.0489222	-0.0905393	0.0171827	-0.148081		0.0239816	-0.0896962	-0.109553	-0.227513		0.179461	0.140781	0.111367	0.0814815		0.0733515	0.0556486	0.0904041	0.0999846		0.659038	0.24721	0.919911	0.0242331		0.917866	0.240064	0.148164	0.000509767		0.000204579		0.959786	0.998469	0.742741	0.878419		0.25981	0.876343	0.038806	0.41792	0.779605	0.211623		0.373644	0.268574	0.00679147	0.948124
D4A6L0|Gpr158|705;708|SSINSAWSEHSLDPE;NSAWSEHSLDPEDIR		-0.0799994	-0.118673	-0.157684	-0.0881156		-0.0752438	-0.166129	-0.286881	-0.19784		0.194717	0.0891043	0.151772	0.18204		0.0608834	0.0469868	0.205501	0.23066		0.580881	0.293998	0.133572	0.421631		0.605791	0.0934897	0.00192722	0.0410185		0.000205264		0.996836	0.998382	0.870657	0.881477		0.951521	0.768557	0.972077	0.878132	0.942751	0.850317		0.723752	0.189649	0.454772	0.653544
D4ADD3|Hecw2|1048|LTRQRSHSAGEVGED		-0.0460994	-0.124959	0.0959528	0.081209		-0.192835	-0.232229	-0.0301783	0.0308867		0.182808	0.166455	0.133335	0.0784844		0.0968076	0.0752385	0.0936987	0.105585		0.739146	0.120668	0.291406	0.321991		0.00714456	0.00093929	0.848616	0.793276		0.000209653		0.45322	0.765278	0.803475	0.950371		0.689104	0.329743	0.270679	0.0704762	0.150849	0.979028		0.908415	0.200716	0.0332294	0.174176
Q9JJ19|Slc9a3r1|277|LVEPASESPRPALAR		0.0982174	-0.0342574	0.0111947	-0.224023		-0.00251291	-0.0755518	-0.0281183	-0.0998514		0.0790872	0.102066	0.136894	0.124448		0.0742724	0.0425106	0.0851737	0.065037		0.148039	0.715657	0.945591	6.48245e-05		0.995585	0.255082	0.810827	0.102734		0.000213161		0.554375	0.95647	0.978988	0.638801		0.193115	0.500974	7.5759e-05	0.739061	0.0776452	0.0221653		0.569923	0.886109	0.30171	0.813331
Q8K3M6|Erc2|16|SNPEGSPSRSPRLPR		-0.292173	-0.213153	0.146165	0.156869		-0.00597627	-0.00556839	-0.184678	-0.54582		0.420347	0.237626	0.228895	0.335844		0.104297	0.112783	0.180977	0.246945		0.08297	0.205868	0.471469	0.344268		0.995585	0.999615	0.316921	0.000155384		0.000214167		0.482003	0.774918	0.613267	0.0387151		0.916638	0.0636081	0.0321667	0.172495	0.219717	0.991621		0.999818	0.585807	0.00863963	0.676696
Q920Q0|Palm|122;123|PSPIRPHSTSPAKEE;SPIRPHSTSPAKEEQ		-0.0307179	-0.113535	-0.242553	-0.118434		-0.000632574	-0.0812863	-0.192661	-0.0585012		0.0780546	0.114879	0.116211	0.137829		0.0524267	0.0981401	0.13075	0.216079		0.876592	0.185629	0.00111484	0.13199		0.9971	0.385557	0.0110666	0.55088		0.000214732		0.953222	0.998469	0.983545	0.927929		0.679537	0.0886753	0.504155	0.385766	0.990446	0.482004		0.676695	0.122058	0.709052	0.576527
[truncated: 4,786 more rows]
[truncated: 24 more columns]

## Sheet: 2) Synaptosomes 20 mM
ID		FC_20__10s	FC_20__90s	FC_20__300s	FC_20__900s		SD_20__10s	SD_20__90s	SD_20__300s	SD_20__900s		10s_p_value	90s_p_value	300s_p_value	900s_p_value		F_statistic_p_value		10s_v_90s_p_value	10s_v_300s_p_value	10s_v_900s_p_value	300s_v_90s_p_value	900s_v_300s_p_value	900s_v_90s_p_value		F_pair_p_value
[truncated: 6,489 more rows]

## Sheet: 3) Synaptsosomes 76 mM
ID		FC_76__10s	FC_76__90s	FC_76__300s	FC_76__900s		SD_76__10s	SD_76__90s	SD_76__300s	SD_76__900s		10s_p_value	90s_p_value	300s_p_value	900s_p_value		F_p_value		10s_v_90s_p_value	10s_v_300s_p_value	10s_v_900s_p_value	300s_v_90s_p_value	900s_v_90s_p_value	900s_v_300s_p_value		F_pair_p_value
[truncated: 6,215 more rows]

[truncated: 6 more sheets: 4) Clusters, 5) Synaptosomes KS score-gene, 6) Synaptosome KS score-class, 7) Neurons 76 mM, 8) Neurons KS score-gene, 9) Presynaptic Protein List]
