# Supplementary material for: The temporal profile of activity-dependent presynaptic phospho-signalling reveals long-lasting patterns of poststimulus regulation
Source: PLoS Biol. 2019 Mar 1;17(3):e3000170. doi: 10.1371/journal.pbio.3000170 (PMC6415872; doi:10.1371/journal.pbio.3000170)
Supplement: S2 Table — The tables show the phosphopeptides from the synaptosome and hippocampal neuron experiments and the best matching protein accessions. (XLSX) [file pbio.3000170.s010.xlsx]

## Sheet: SUMMARY
Sheet	Tab Label	KCl Concentration(s)	About	Relevant Figure/Section
1	Fasta-Site Postion(Syn)	20 mM and 76 mM	Mapping the phosphosite position to a the best fasta sequence for phosphopeptides detected after 20 and 76 mM KCl treatment in synaptosomes	Materials and Methods
2	Fasta-Site Postion(Neuron)	20 mM and 76 mM	Mapping the phosphosite position to the best fasta sequence for phosphopeptides detected after 76 mM KCl treatment in neurons	Materials and Methods

## Sheet: 1) Fasta-Site Position(Syn)
MULTI_MAPPED	MULTI_GENE	PROTEIN	DATABASE	FASTA_HEADER	MOD_PEPTIDE	PHOSPHO_POSITION	CENTERED_SEQ	GENE	EVIDENCE	LENGTH	BEST_PROTEIN	BEST_DATABASE	BEST_HEADER	BEST_MOD_PEPTIDE	BEST_PHOSPHO_POSITION	BEST_CENTERED_SEQ	BEST_GENE	BEST_EVIDENCE	BEST_LENGTH
NO	1	D4A3S7	tr	tr|D4A3S7|D4A3S7_RAT	_AAAAALSGS(ph)PPQTEKPTHYR_	15	AAAALSGSPPQTEKP	Unkl	4	727	D4A3S7	tr	tr|D4A3S7|D4A3S7_RAT	_AAAAALSGS(ph)PPQTEKPTHYR_	15	AAAALSGSPPQTEKP	Unkl	4	727
NO	1	D4A3S7	tr	tr|D4A3S7|D4A3S7_RAT	_AAAAALS(ph)GSPPQTEKPTHYR_	13	KAAAAALSGSPPQTE	Unkl	4	727	D4A3S7	tr	tr|D4A3S7|D4A3S7_RAT	_AAAAALS(ph)GSPPQTEKPTHYR_	13	KAAAAALSGSPPQTE	Unkl	4	727
YES	1	F1M1K3:F1M4I4	tr:tr	tr|F1M1K3|F1M1K3_RAT:tr|F1M4I4|F1M4I4_RAT	_(ac)AAAAAVGPGLGS(ph)GPGDSPEGSEADAPER_	13:13:00	AVGPGLGSGPGDSPE:AVGPGLGSGPGDSPE	Vps51:Vps51	04:04:00	512:781	F1M1K3	tr	tr|F1M1K3|F1M1K3_RAT	_(ac)AAAAAVGPGLGS(ph)GPGDSPEGSEADAPER_	13	AVGPGLGSGPGDSPE	Vps51	4	512
YES	1	F1M1K3:F1M4I4	tr:tr	tr|F1M1K3|F1M1K3_RAT:tr|F1M4I4|F1M4I4_RAT	_(ac)AAAAAVGPGLGSGPGDS(ph)PEGSEADAPER_	18:18:00	LGSGPGDSPEGSEAD:LGSGPGDSPEGSEAD	Vps51:Vps51	04:04:00	512:781	F1M1K3	tr	tr|F1M1K3|F1M1K3_RAT	_(ac)AAAAAVGPGLGSGPGDS(ph)PEGSEADAPER_	18	LGSGPGDSPEGSEAD	Vps51	4	512
YES	1	F1M1K3:F1M4I4	tr:tr	tr|F1M1K3|F1M1K3_RAT:tr|F1M4I4|F1M4I4_RAT	_AAAAAVGPGLGS(ph)GPGDS(ph)PEGSEADAPER_	13;18:13;18	AVGPGLGSGPGDSPE;LGSGPGDSPEGSEAD:AVGPGLGSGPGDSPE;LGSGPGDSPEGSEAD	Vps51:Vps51	04:04:00	512:781	F1M1K3	tr	tr|F1M1K3|F1M1K3_RAT	_AAAAAVGPGLGS(ph)GPGDS(ph)PEGSEADAPER_	13;18	AVGPGLGSGPGDSPE;LGSGPGDSPEGSEAD	Vps51	4	512
YES	1	F1M1K3:F1M4I4	tr:tr	tr|F1M1K3|F1M1K3_RAT:tr|F1M4I4|F1M4I4_RAT	_AAAAAVGPGLGSGPGDS(ph)PEGSEADAPER_	18:18:00	LGSGPGDSPEGSEAD:LGSGPGDSPEGSEAD	Vps51:Vps51	04:04:00	512:781	F1M1K3	tr	tr|F1M1K3|F1M1K3_RAT	_AAAAAVGPGLGSGPGDS(ph)PEGSEADAPER_	18	LGSGPGDSPEGSEAD	Vps51	4	512
YES	1	F1M1K3:F1M4I4	tr:tr	tr|F1M1K3|F1M1K3_RAT:tr|F1M4I4|F1M4I4_RAT	_(ac)AAAAAVGPGLGSGPGDS(ph)PEGSEADAPERR_	18:18:00	LGSGPGDSPEGSEAD:LGSGPGDSPEGSEAD	Vps51:Vps51	04:04:00	512:781	F1M1K3	tr	tr|F1M1K3|F1M1K3_RAT	_(ac)AAAAAVGPGLGSGPGDS(ph)PEGSEADAPERR_	18	LGSGPGDSPEGSEAD	Vps51	4	512
YES	1	F1M1K3:F1M4I4	tr:tr	tr|F1M1K3|F1M1K3_RAT:tr|F1M4I4|F1M4I4_RAT	_(ac)AAAAAVGPGLGS(ph)GPGDSPEGSEADAPERR_	13:13:00	AVGPGLGSGPGDSPE:AVGPGLGSGPGDSPE	Vps51:Vps51	04:04:00	512:781	F1M1K3	tr	tr|F1M1K3|F1M1K3_RAT	_(ac)AAAAAVGPGLGS(ph)GPGDSPEGSEADAPERR_	13	AVGPGLGSGPGDSPE	Vps51	4	512
YES	1	F1M1K3:F1M4I4	tr:tr	tr|F1M1K3|F1M1K3_RAT:tr|F1M4I4|F1M4I4_RAT	_(ac)AAAAAVGPGLGSGPGDSPEGS(ph)EADAPERR_	22:22:00	PGDSPEGSEADAPER:PGDSPEGSEADAPER	Vps51:Vps51	04:04:00	512:781	F1M1K3	tr	tr|F1M1K3|F1M1K3_RAT	_(ac)AAAAAVGPGLGSGPGDSPEGS(ph)EADAPERR_	22	PGDSPEGSEADAPER	Vps51	4	512
YES	1	F1LNZ5:P20236	tr:sp	tr|F1LNZ5|F1LNZ5_RAT:sp|P20236|GBRA3_RAT	_AAAAPSASSTPTVIAS(ph)PK_	434:434	STPTVIASPKTTYVQ:STPTVIASPKTTYVQ	Gabra3:Gabra3	03:01:00	493:493	P20236	sp	sp|P20236|GBRA3_RAT	_AAAAPSASSTPTVIAS(ph)PK_	434	STPTVIASPKTTYVQ	Gabra3	1	493
NO	1	F1M5M9	tr	tr|F1M5M9|F1M5M9_RAT	_AAACPSS(ph)PHK_	895	RAAACPSSPHKIPLS	Srgap3	1	1099	F1M5M9	tr	tr|F1M5M9|F1M5M9_RAT	_AAACPSS(ph)PHK_	895	RAAACPSSPHKIPLS	Srgap3	1	1099
NO	1	F1M5M9	tr	tr|F1M5M9|F1M5M9_RAT	_AAACPS(ph)SPHK_	894	PRAAACPSSPHKIPL	Srgap3	1	1099	F1M5M9	tr	tr|F1M5M9|F1M5M9_RAT	_AAACPS(ph)SPHK_	894	PRAAACPSSPHKIPL	Srgap3	1	1099
YES	1	D3ZR68:D4AE06	tr:tr	tr|D3ZR68|D3ZR68_RAT:tr|D4AE06|D4AE06_RAT	_AAADTGAS(ph)PR_	1123:1129	AAADTGASPRHSQDS:AAADTGASPRHSQDS	Fkbp15:Fkbp15	04:04:00	1191:1197	D3ZR68	tr	tr|D3ZR68|D3ZR68_RAT	_AAADTGAS(ph)PR_	1123	AAADTGASPRHSQDS	Fkbp15	4	1191
YES	1	D3ZR68:D4AE06	tr:tr	tr|D3ZR68|D3ZR68_RAT:tr|D4AE06|D4AE06_RAT	_AAADT(ph)GASPR_	1120:1126	TERAAADTGASPRHS:TERAAADTGASPRHS	Fkbp15:Fkbp15	04:04:00	1191:1197	D3ZR68	tr	tr|D3ZR68|D3ZR68_RAT	_AAADT(ph)GASPR_	1120	TERAAADTGASPRHS	Fkbp15	4	1191
NO	1	B5DFG5	tr	tr|B5DFG5|B5DFG5_RAT	_AAAELLQSQGSQAGGS(ph)QTLK_	416	QGSQAGGSQTLKRDK	Sept6	2	427	B5DFG5	tr	tr|B5DFG5|B5DFG5_RAT	_AAAELLQSQGSQAGGS(ph)QTLK_	416	QGSQAGGSQTLKRDK	Sept6	2	427
NO	1	B5DFG5	tr	tr|B5DFG5|B5DFG5_RAT	_AAAELLQSQGS(ph)QAGGSQTLK_	411	ELLQSQGSQAGGSQT	Sept6	2	427	B5DFG5	tr	tr|B5DFG5|B5DFG5_RAT	_AAAELLQSQGS(ph)QAGGSQTLK_	411	ELLQSQGSQAGGSQT	Sept6	2	427
NO	1	B5DFG5	tr	tr|B5DFG5|B5DFG5_RAT	_AAAELLQSQGSQAGGSQT(ph)LK_	418	SQAGGSQTLKRDKEK	Sept6	2	427	B5DFG5	tr	tr|B5DFG5|B5DFG5_RAT	_AAAELLQSQGSQAGGSQT(ph)LK_	418	SQAGGSQTLKRDKEK	Sept6	2	427
YES	1	F1LPS3:P41777	tr:sp	tr|F1LPS3|F1LPS3_RAT:sp|P41777|NOLC1_RAT	_AAAESSSSSSSSEDSS(ph)EEEK_	532:532	SSSSEDSSEEEKKKP:SSSSEDSSEEEKKKP	Nolc1:Nolc1	04:01:00	704:704	P41777	sp	sp|P41777|NOLC1_RAT	_AAAESSSSSSSSEDSS(ph)EEEK_	532	SSSSEDSSEEEKKKP	Nolc1	1	704
YES	1	F1LPS3:P41777	tr:sp	tr|F1LPS3|F1LPS3_RAT:sp|P41777|NOLC1_RAT	_AAAESSSSSSSSEDS(ph)SEEEK_	531:531	SSSSSEDSSEEEKKK:SSSSSEDSSEEEKKK	Nolc1:Nolc1	04:01:00	704:704	P41777	sp	sp|P41777|NOLC1_RAT	_AAAESSSSSSSSEDS(ph)SEEEK_	531	SSSSSEDSSEEEKKK	Nolc1	1	704
NO	1	P60192	sp	sp|P60192|SNAPN_RAT	_(ac)AAAGSAAVSGAGT(ph)PVAGPTGR_	14	AAVSGAGTPVAGPTG	Snapin	1	136	P60192	sp	sp|P60192|SNAPN_RAT	_(ac)AAAGSAAVSGAGT(ph)PVAGPTGR_	14	AAVSGAGTPVAGPTG	Snapin	1	136
NO	1	P60192	sp	sp|P60192|SNAPN_RAT	_(ac)AAAGSAAVS(ph)GAGTPVAGPTGR_	10	AAGSAAVSGAGTPVA	Snapin	1	136	P60192	sp	sp|P60192|SNAPN_RAT	_(ac)AAAGSAAVS(ph)GAGTPVAGPTGR_	10	AAGSAAVSGAGTPVA	Snapin	1	136
NO	1	P60192	sp	sp|P60192|SNAPN_RAT	_(ac)AAAGS(ph)AAVSGAGTPVAGPTGR_	6	XXMAAAGSAAVSGAG	Snapin	1	136	P60192	sp	sp|P60192|SNAPN_RAT	_(ac)AAAGS(ph)AAVSGAGTPVAGPTGR_	6	XXMAAAGSAAVSGAG	Snapin	1	136
YES	1	F7FLS6:Q3LUD4	tr:sp	tr|F7FLS6|F7FLS6_RAT:sp|Q3LUD4|LZTS2_RAT	_AAAGTGGS(ph)LR_	571:571	AAAGTGGSLRAQVER:AAAGTGGSLRAQVER	Lzts2:Lzts2	03:01:00	670:670	Q3LUD4	sp	sp|Q3LUD4|LZTS2_RAT	_AAAGTGGS(ph)LR_	571	AAAGTGGSLRAQVER	Lzts2	1	670
YES	1	D3ZM57:Q5BJK8	tr:sp	tr|D3ZM57|D3ZM57_RAT:sp|Q5BJK8|GOLI4_RAT	_AAAQDINPADDPNNQGEDEFEEAEQVREENLPEES(ph)EERK_	572:538	EENLPEESEERKQSE:EENLPEESEERKQSE	Golim4:Golim4	04:01:00	687:653	Q5BJK8	sp	sp|Q5BJK8|GOLI4_RAT	_AAAQDINPADDPNNQGEDEFEEAEQVREENLPEES(ph)EERK_	538	EENLPEESEERKQSE	Golim4	1	653
YES	1	D4A510:D3ZPF5	tr:tr	tr|D4A510|D4A510_RAT:tr|D3ZPF5|D3ZPF5_RAT	_(gl)AAASAT(ph)R_	629:598	SKAAASATREWTEQE:SKAAASATREWTEQE	Smarcc2:Smarcc2	04:04:00	1130:1211	D4A510	tr	tr|D4A510|D4A510_RAT	_(gl)AAASAT(ph)R_	629	SKAAASATREWTEQE	Smarcc2	4	1130
NO	1	Q5PQL7	sp	sp|Q5PQL7|ITM2C_RAT	_AAASGPASASAPAAEILLT(ph)PAR_	39	PAAEILLTPAREERP	Itm2c	2	269	Q5PQL7	sp	sp|Q5PQL7|ITM2C_RAT	_AAASGPASASAPAAEILLT(ph)PAR_	39	PAAEILLTPAREERP	Itm2c	2	269
NO	1	Q5PQL7	sp	sp|Q5PQL7|ITM2C_RAT	_AAASGPASASAPAAEILLT(ph)PAREERPPR_	39	PAAEILLTPAREERP	Itm2c	2	269	Q5PQL7	sp	sp|Q5PQL7|ITM2C_RAT	_AAASGPASASAPAAEILLT(ph)PAREERPPR_	39	PAAEILLTPAREERP	Itm2c	2	269
NO	1	D4A8Q2	tr	tr|D4A8Q2|D4A8Q2_RAT	_AAASPSS(ph)PRGPDGHPEK_	843	KAAASPSSPRGPDGH	Kndc1	4	1743	D4A8Q2	tr	tr|D4A8Q2|D4A8Q2_RAT	_AAASPSS(ph)PRGPDGHPEK_	843	KAAASPSSPRGPDGH	Kndc1	4	1743
NO	1	D4A8Q2	tr	tr|D4A8Q2|D4A8Q2_RAT	_AAAS(ph)PSSPRGPDGHPEK_	840	PRGKAAASPSSPRGP	Kndc1	4	1743	D4A8Q2	tr	tr|D4A8Q2|D4A8Q2_RAT	_AAAS(ph)PSSPRGPDGHPEK_	840	PRGKAAASPSSPRGP	Kndc1	4	1743
YES	1	D3ZE17:Q8VHK2	tr:sp	tr|D3ZE17|D3ZE17_RAT:sp|Q8VHK2|CSKI1_RAT	_AAASVVSGPPVASDCAS(ph)PGDSAR_	1362:1362	PVASDCASPGDSARQ:PVASDCASPGDSARQ	Caskin1:Caskin1	04:01:00	1430:1430	Q8VHK2	sp	sp|Q8VHK2|CSKI1_RAT	_AAASVVSGPPVASDCAS(ph)PGDSAR_	1362	PVASDCASPGDSARQ	Caskin1	1	1430
YES	1	D3ZE17:Q8VHK2	tr:sp	tr|D3ZE17|D3ZE17_RAT:sp|Q8VHK2|CSKI1_RAT	_AAASVVS(ph)GPPVASDCASPGDSAR_	1352:1352	RAAASVVSGPPVASD:RAAASVVSGPPVASD	Caskin1:Caskin1	04:01:00	1430:1430	Q8VHK2	sp	sp|Q8VHK2|CSKI1_RAT	_AAASVVS(ph)GPPVASDCASPGDSAR_	1352	RAAASVVSGPPVASD	Caskin1	1	1430
NO	1	Q9EPH2	sp	sp|Q9EPH2|MRP_RAT	_AAAT(ph)PESQEPQAK_	148	QEGKAAATPESQEPQ	Marcksl1	2	199	Q9EPH2	sp	sp|Q9EPH2|MRP_RAT	_AAAT(ph)PESQEPQAK_	148	QEGKAAATPESQEPQ	Marcksl1	2	199
NO	1	Q9EPH2	sp	sp|Q9EPH2|MRP_RAT	_AAAT(ph)PES(ph)QEPQAK_	148;151	QEGKAAATPESQEPQ;KAAATPESQEPQAKG	Marcksl1	2	199	Q9EPH2	sp	sp|Q9EPH2|MRP_RAT	_AAAT(ph)PES(ph)QEPQAK_	148;151	QEGKAAATPESQEPQ;KAAATPESQEPQAKG	Marcksl1	2	199
NO	1	Q9EPH2	sp	sp|Q9EPH2|MRP_RAT	_AAAT(ph)PESQEPQ(de)AK_	148	QEGKAAATPESQEPQ	Marcksl1	2	199	Q9EPH2	sp	sp|Q9EPH2|MRP_RAT	_AAAT(ph)PESQEPQ(de)AK_	148	QEGKAAATPESQEPQ	Marcksl1	2	199
NO	1	Q9EPH2	sp	sp|Q9EPH2|MRP_RAT	_AAAT(ph)PESQ(de)EPQAK_	148	QEGKAAATPESQEPQ	Marcksl1	2	199	Q9EPH2	sp	sp|Q9EPH2|MRP_RAT	_AAAT(ph)PESQ(de)EPQAK_	148	QEGKAAATPESQEPQ	Marcksl1	2	199
NO	1	Q9EPH2	sp	sp|Q9EPH2|MRP_RAT	_AAAT(ph)PESQ(de)EPQ(de)AK_	148	QEGKAAATPESQEPQ	Marcksl1	2	199	Q9EPH2	sp	sp|Q9EPH2|MRP_RAT	_AAAT(ph)PESQ(de)EPQ(de)AK_	148	QEGKAAATPESQEPQ	Marcksl1	2	199
NO	1	Q56B11	sp	sp|Q56B11|PELP1_RAT	_(ac)AAAVLS(ph)GPTTGSPAGAPGGPGGLSAAGSGPR_	7	XMAAAVLSGPTTGSP	Pelp1	2	1130	Q56B11	sp	sp|Q56B11|PELP1_RAT	_(ac)AAAVLS(ph)GPTTGSPAGAPGGPGGLSAAGSGPR_	7	XMAAAVLSGPTTGSP	Pelp1	2	1130
NO	1	Q4V888	sp	sp|Q4V888|TM55A_RAT	_(ac)AADGVDERSPLLSAS(ph)HSGNVTPTAPPYLQESSPR_	16	RSPLLSASHSGNVTP	Tmem55a	2	257	Q4V888	sp	sp|Q4V888|TM55A_RAT	_(ac)AADGVDERSPLLSAS(ph)HSGNVTPTAPPYLQESSPR_	16	RSPLLSASHSGNVTP	Tmem55a	2	257
NO	1	Q4V888	sp	sp|Q4V888|TM55A_RAT	_(ac)AADGVDERSPLLSASHS(ph)GNVTPTAPPYLQESSPR_	18	PLLSASHSGNVTPTA	Tmem55a	2	257	Q4V888	sp	sp|Q4V888|TM55A_RAT	_(ac)AADGVDERSPLLSASHS(ph)GNVTPTAPPYLQESSPR_	18	PLLSASHSGNVTPTA	Tmem55a	2	257
NO	1	Q4V888	sp	sp|Q4V888|TM55A_RAT	_(ac)AADGVDERSPLLS(ph)ASHSGNVTPTAPPYLQESSPR_	14	DERSPLLSASHSGNV	Tmem55a	2	257	Q4V888	sp	sp|Q4V888|TM55A_RAT	_(ac)AADGVDERSPLLS(ph)ASHSGNVTPTAPPYLQESSPR_	14	DERSPLLSASHSGNV	Tmem55a	2	257
NO	1	Q4V888	sp	sp|Q4V888|TM55A_RAT	_(ac)AADGVDERS(ph)PLLSASHSGNVTPTAPPYLQESSPR_	10	ADGVDERSPLLSASH	Tmem55a	2	257	Q4V888	sp	sp|Q4V888|TM55A_RAT	_(ac)AADGVDERS(ph)PLLSASHSGNVTPTAPPYLQESSPR_	10	ADGVDERSPLLSASH	Tmem55a	2	257
YES	1	Q9QY17-4:R9PXU3:Q9QY17-2	sp:tr:sp	sp|Q9QY17-4|PACN2_RAT:tr|R9PXU3|R9PXU3_RAT:sp|Q9QY17-2|PACN2_RAT	_AADGVTLTGINQTGDQSGQNKPSSVSS(ph)YEK_	346:348:348	NKPSSVSSYEKTQNY:NKPSSVSSYEKTQNY:NKPSSVSSYEKTQNY	Pacsin2:Pacsin2:Pacsin2	01:04:01	445:447:447	Q9QY17-2	sp	sp|Q9QY17-2|PACN2_RAT	_AADGVTLTGINQTGDQSGQNKPSSVSS(ph)YEK_	348	NKPSSVSSYEKTQNY	Pacsin2	1	447
NO	1	Q5XI21	tr	tr|Q5XI21|Q5XI21_RAT	_AADRLPNLAS(ph)PSAEGPPRPCPGAAPR_	462	DRLPNLASPSAEGPP	Tom1	2	492	Q5XI21	tr	tr|Q5XI21|Q5XI21_RAT	_AADRLPNLAS(ph)PSAEGPPRPCPGAAPR_	462	DRLPNLASPSAEGPP	Tom1	2	492
NO	1	Q5XI21	tr	tr|Q5XI21|Q5XI21_RAT	_AADRLPNLASPS(ph)AEGPPRPCPGAAPR_	464	LPNLASPSAEGPPRP	Tom1	2	492	Q5XI21	tr	tr|Q5XI21|Q5XI21_RAT	_AADRLPNLASPS(ph)AEGPPRPCPGAAPR_	464	LPNLASPSAEGPPRP	Tom1	2	492
YES	1	F1LR60:O35430-2:O35430	tr:sp:sp	tr|F1LR60|F1LR60_RAT:sp|O35430-2|APBA1_RAT:sp|O35430|APBA1_RAT	_AAEDMPEAEQDLERAPT(ph)PGGGHPDS(ph)PGLPAPAGQQQR_	308;316:306;314:306;314	QDLERAPTPGGGHPD;PGGGHPDSPGLPAPA:QDLERAPTPGGGHPD;PGGGHPDSPGLPAPA:QDLERAPTPGGGHPD;PGGGHPDSPGLPAPA	Apba1:Apba1:Apba1	04:01:01	841:828:839	O35430	sp	sp|O35430|APBA1_RAT	_AAEDMPEAEQDLERAPT(ph)PGGGHPDS(ph)PGLPAPAGQQQR_	306;314	QDLERAPTPGGGHPD;PGGGHPDSPGLPAPA	Apba1	1	839
YES	1	F1LR60:O35430-2:O35430	tr:sp:sp	tr|F1LR60|F1LR60_RAT:sp|O35430-2|APBA1_RAT:sp|O35430|APBA1_RAT	_AAEDM(ox)PEAEQDLERAPT(ph)PGGGHPDS(ph)PGLPAPAGQQQR_	308;316:306;314:306;314	QDLERAPTPGGGHPD;PGGGHPDSPGLPAPA:QDLERAPTPGGGHPD;PGGGHPDSPGLPAPA:QDLERAPTPGGGHPD;PGGGHPDSPGLPAPA	Apba1:Apba1:Apba1	04:01:01	841:828:839	O35430	sp	sp|O35430|APBA1_RAT	_AAEDM(ox)PEAEQDLERAPT(ph)PGGGHPDS(ph)PGLPAPAGQQQR_	306;314	QDLERAPTPGGGHPD;PGGGHPDSPGLPAPA	Apba1	1	839
YES	1	F1LR60:O35430-2:O35430	tr:sp:sp	tr|F1LR60|F1LR60_RAT:sp|O35430-2|APBA1_RAT:sp|O35430|APBA1_RAT	_AAEDM(ox)PEAEQDLERAPT(ph)PGGGHPDSPGLPAPAGQQQR_	308:306:306	QDLERAPTPGGGHPD:QDLERAPTPGGGHPD:QDLERAPTPGGGHPD	Apba1:Apba1:Apba1	04:01:01	841:828:839	O35430	sp	sp|O35430|APBA1_RAT	_AAEDM(ox)PEAEQDLERAPT(ph)PGGGHPDSPGLPAPAGQQQR_	306	QDLERAPTPGGGHPD	Apba1	1	839
YES	1	F1LR60:O35430-2:O35430	tr:sp:sp	tr|F1LR60|F1LR60_RAT:sp|O35430-2|APBA1_RAT:sp|O35430|APBA1_RAT	_AAEDMPEAEQ(de)DLERAPT(ph)PGGGHPDSPGLPAPAGQQQR_	308:306:306	QDLERAPTPGGGHPD:QDLERAPTPGGGHPD:QDLERAPTPGGGHPD	Apba1:Apba1:Apba1	04:01:01	841:828:839	O35430	sp	sp|O35430|APBA1_RAT	_AAEDMPEAEQ(de)DLERAPT(ph)PGGGHPDSPGLPAPAGQQQR_	306	QDLERAPTPGGGHPD	Apba1	1	839
YES	1	F1LR60:O35430-2:O35430	tr:sp:sp	tr|F1LR60|F1LR60_RAT:sp|O35430-2|APBA1_RAT:sp|O35430|APBA1_RAT	_AAEDMPEAEQDLERAPT(ph)PGGGHPDSPGLPAPAGQQQR_	308:306:306	QDLERAPTPGGGHPD:QDLERAPTPGGGHPD:QDLERAPTPGGGHPD	Apba1:Apba1:Apba1	04:01:01	841:828:839	O35430	sp	sp|O35430|APBA1_RAT	_AAEDMPEAEQDLERAPT(ph)PGGGHPDSPGLPAPAGQQQR_	306	QDLERAPTPGGGHPD	Apba1	1	839
NO	1	P08081-2	sp	sp|P08081-2|CLCA_RAT	_AAEEAFVNDIDESS(ph)PGTEWER_	176	VNDIDESSPGTEWER	Clta	6	218	P08081-2	sp	sp|P08081-2|CLCA_RAT	_AAEEAFVNDIDESS(ph)PGTEWER_	176	VNDIDESSPGTEWER	Clta	6	218
NO	1	P08081-2	sp	sp|P08081-2|CLCA_RAT	_AAEEAFVN(de)DIDESS(ph)PGTEWER_	176	VNDIDESSPGTEWER	Clta	6	218	P08081-2	sp	sp|P08081-2|CLCA_RAT	_AAEEAFVN(de)DIDESS(ph)PGTEWER_	176	VNDIDESSPGTEWER	Clta	6	218
NO	1	P31647	sp	sp|P31647|S6A11_RAT	_AAEEARGS(ph)EALGGGGGGAAGTR_	21	AAEEARGSEALGGGG	Slc6a11	2	627	P31647	sp	sp|P31647|S6A11_RAT	_AAEEARGS(ph)EALGGGGGGAAGTR_	21	AAEEARGSEALGGGG	Slc6a11	2	627
NO	1	O35314	sp	sp|O35314|SCG1_RAT	_AAEFPDFYDS(ph)EEQM(ox)GPHQEAEDEK_	624	EFPDFYDSEEQMGPH	Chgb	1	675	O35314	sp	sp|O35314|SCG1_RAT	_AAEFPDFYDS(ph)EEQM(ox)GPHQEAEDEK_	624	EFPDFYDSEEQMGPH	Chgb	1	675
NO	1	O35314	sp	sp|O35314|SCG1_RAT	_AAEFPDFY(ph)DSEEQM(ox)GPHQEAEDEK_	622	AAEFPDFYDSEEQMG	Chgb	1	675	O35314	sp	sp|O35314|SCG1_RAT	_AAEFPDFY(ph)DSEEQM(ox)GPHQEAEDEK_	622	AAEFPDFYDSEEQMG	Chgb	1	675
NO	1	O35314	sp	sp|O35314|SCG1_RAT	_AAEFPDFYDS(ph)EEQMGPHQEAEDEK_	624	EFPDFYDSEEQMGPH	Chgb	1	675	O35314	sp	sp|O35314|SCG1_RAT	_AAEFPDFYDS(ph)EEQMGPHQEAEDEK_	624	EFPDFYDSEEQMGPH	Chgb	1	675
NO	1	O35314	sp	sp|O35314|SCG1_RAT	_AAEFPDFYDS(ph)EEQM(ox)GPHQ(de)EAEDEK_	624	EFPDFYDSEEQMGPH	Chgb	1	675	O35314	sp	sp|O35314|SCG1_RAT	_AAEFPDFYDS(ph)EEQM(ox)GPHQ(de)EAEDEK_	624	EFPDFYDSEEQMGPH	Chgb	1	675
NO	1	O35314	sp	sp|O35314|SCG1_RAT	_AAEFPDFYDS(ph)EEQ(de)M(ox)GPHQEAEDEK_	624	EFPDFYDSEEQMGPH	Chgb	1	675	O35314	sp	sp|O35314|SCG1_RAT	_AAEFPDFYDS(ph)EEQ(de)M(ox)GPHQEAEDEK_	624	EFPDFYDSEEQMGPH	Chgb	1	675
YES	1	F1M164:F1M3W5	tr:tr	tr|F1M164|F1M164_RAT:tr|F1M3W5|F1M3W5_RAT	_AAEGIS(ph)SDSLLSVPGQK_	119:119	AKAAEGISSDSLLSV:AKAAEGISSDSLLSV	Dmxl2:Dmxl2	04:04:00	2222:2244	F1M164	tr	tr|F1M164|F1M164_RAT	_AAEGIS(ph)SDSLLSVPGQK_	119	AKAAEGISSDSLLSV	Dmxl2	4	2222
YES	1	F1LP46:Q5EBA1	tr:sp	tr|F1LP46|F1LP46_RAT:sp|Q5EBA1|SUV3_RAT	_AAEPPS(ph)PSDK_	632:722	NKAAEPPSPSDKELP:NKAAEPPSPSDKELP	Supv3l1:Supv3l1	04:02:00	686:776	Q5EBA1	sp	sp|Q5EBA1|SUV3_RAT	_AAEPPS(ph)PSDK_	722	NKAAEPPSPSDKELP	Supv3l1	2	776
TO_BE_EXCLUDED	Q5XIN6	AAEVEGEQVDNK	_AAEVEGEQVDNK_
NO	1	Q1M168	sp	sp|Q1M168|ATCAY_RAT	_AAEVTEDQETS(ph)M(ox)S_	370	VTEDQETSMSXXXXX	Atcay	1	372	Q1M168	sp	sp|Q1M168|ATCAY_RAT	_AAEVTEDQETS(ph)M(ox)S_	370	VTEDQETSMSXXXXX	Atcay	1	372
NO	1	Q1M168	sp	sp|Q1M168|ATCAY_RAT	_AAEVTEDQETSM(ox)S(ph)_	372	EDQETSMSXXXXXXX	Atcay	1	372	Q1M168	sp	sp|Q1M168|ATCAY_RAT	_AAEVTEDQETSM(ox)S(ph)_	372	EDQETSMSXXXXXXX	Atcay	1	372
YES	1	F1LUV9:F1LNY3:P13596	tr:tr:sp	tr|F1LUV9|F1LUV9_RAT:tr|F1LNY3|F1LNY3_RAT:sp|P13596|NCAM1_RAT	_AAFSKDES(ph)K_	764:773:784	AAFSKDESKEPIVEV:AAFSKDESKEPIVEV:AAFSKDESKEPIVEV	Ncam1:Ncam1:Ncam1	04:04:01	838:847:858	P13596	sp	sp|P13596|NCAM1_RAT	_AAFSKDES(ph)K_	784	AAFSKDESKEPIVEV	Ncam1	1	858
YES	1	F1LUV9:F1LNY3:P13596	tr:tr:sp	tr|F1LUV9|F1LUV9_RAT:tr|F1LNY3|F1LNY3_RAT:sp|P13596|NCAM1_RAT	_AAFS(ph)KDESK_	760:769:780	EEGKAAFSKDESKEP:EEGKAAFSKDESKEP:EEGKAAFSKDESKEP	Ncam1:Ncam1:Ncam1	04:04:01	838:847:858	P13596	sp	sp|P13596|NCAM1_RAT	_AAFS(ph)KDESK_	780	EEGKAAFSKDESKEP	Ncam1	1	858
YES	1	F1LUV9:F1LNY3:P13596	tr:tr:sp	tr|F1LUV9|F1LUV9_RAT:tr|F1LNY3|F1LNY3_RAT:sp|P13596|NCAM1_RAT	_AAFS(ph)KDES(ph)K_	760;764:769;773:780;784	EEGKAAFSKDESKEP;AAFSKDESKEPIVEV:EEGKAAFSKDESKEP;AAFSKDESKEPIVEV:EEGKAAFSKDESKEP;AAFSKDESKEPIVEV	Ncam1:Ncam1:Ncam1	04:04:01	838:847:858	P13596	sp	sp|P13596|NCAM1_RAT	_AAFS(ph)KDES(ph)K_	780;784	EEGKAAFSKDESKEP;AAFSKDESKEPIVEV	Ncam1	1	858
YES	1	F1LUV9:F1LNY3:P13596	tr:tr:sp	tr|F1LUV9|F1LUV9_RAT:tr|F1LNY3|F1LNY3_RAT:sp|P13596|NCAM1_RAT	_AAFS(ph)KDES(ph)KEPIVEVR_	760;764:769;773:780;784	EEGKAAFSKDESKEP;AAFSKDESKEPIVEV:EEGKAAFSKDESKEP;AAFSKDESKEPIVEV:EEGKAAFSKDESKEP;AAFSKDESKEPIVEV	Ncam1:Ncam1:Ncam1	04:04:01	838:847:858	P13596	sp	sp|P13596|NCAM1_RAT	_AAFS(ph)KDES(ph)KEPIVEVR_	780;784	EEGKAAFSKDESKEP;AAFSKDESKEPIVEV	Ncam1	1	858
YES	1	F1LUV9:F1LNY3:P13596	tr:tr:sp	tr|F1LUV9|F1LUV9_RAT:tr|F1LNY3|F1LNY3_RAT:sp|P13596|NCAM1_RAT	_AAFSKDES(ph)KEPIVEVR_	764:773:784	AAFSKDESKEPIVEV:AAFSKDESKEPIVEV:AAFSKDESKEPIVEV	Ncam1:Ncam1:Ncam1	04:04:01	838:847:858	P13596	sp	sp|P13596|NCAM1_RAT	_AAFSKDES(ph)KEPIVEVR_	784	AAFSKDESKEPIVEV	Ncam1	1	858
YES	1	F1LUV9:F1LNY3:P13596	tr:tr:sp	tr|F1LUV9|F1LUV9_RAT:tr|F1LNY3|F1LNY3_RAT:sp|P13596|NCAM1_RAT	_AAFS(ph)KDESKEPIVEVR_	760:769:780	EEGKAAFSKDESKEP:EEGKAAFSKDESKEP:EEGKAAFSKDESKEP	Ncam1:Ncam1:Ncam1	04:04:01	838:847:858	P13596	sp	sp|P13596|NCAM1_RAT	_AAFS(ph)KDESKEPIVEVR_	780	EEGKAAFSKDESKEP	Ncam1	1	858
NO	1	D4A769	tr	tr|D4A769|D4A769_RAT	_AAFTTPDHAPLS(ph)PQSSVASSGSEQTEEQGSSR_	271	TPDHAPLSPQSSVAS	Samd4b	4	687	D4A769	tr	tr|D4A769|D4A769_RAT	_AAFTTPDHAPLS(ph)PQSSVASSGSEQTEEQGSSR_	271	TPDHAPLSPQSSVAS	Samd4b	4	687
NO	1	D3ZU85	tr	tr|D3ZU85|D3ZU85_RAT	_AAGALGS(ph)ASSGSMPNLAAR_	542	RAAGALGSASSGSMP	Frmd4a	4	793	D3ZU85	tr	tr|D3ZU85|D3ZU85_RAT	_AAGALGS(ph)ASSGSMPNLAAR_	542	RAAGALGSASSGSMP	Frmd4a	4	793
NO	1	D3ZU85	tr	tr|D3ZU85|D3ZU85_RAT	_AAGALGSASSGS(ph)MPNLAAR_	547	LGSASSGSMPNLAAR	Frmd4a	4	793	D3ZU85	tr	tr|D3ZU85|D3ZU85_RAT	_AAGALGSASSGS(ph)MPNLAAR_	547	LGSASSGSMPNLAAR	Frmd4a	4	793
NO	1	D3ZU85	tr	tr|D3ZU85|D3ZU85_RAT	_AAGALGSAS(ph)SGSMPNLAAR_	544	AGALGSASSGSMPNL	Frmd4a	4	793	D3ZU85	tr	tr|D3ZU85|D3ZU85_RAT	_AAGALGSAS(ph)SGSMPNLAAR_	544	AGALGSASSGSMPNL	Frmd4a	4	793
NO	1	D3ZU85	tr	tr|D3ZU85|D3ZU85_RAT	_AAGALGSASSGS(ph)M(ox)PNLAAR_	547	LGSASSGSMPNLAAR	Frmd4a	4	793	D3ZU85	tr	tr|D3ZU85|D3ZU85_RAT	_AAGALGSASSGS(ph)M(ox)PNLAAR_	547	LGSASSGSMPNLAAR	Frmd4a	4	793
NO	1	D3ZU85	tr	tr|D3ZU85|D3ZU85_RAT	_AAGALGSAS(ph)SGSM(ox)PNLAAR_	544	AGALGSASSGSMPNL	Frmd4a	4	793	D3ZU85	tr	tr|D3ZU85|D3ZU85_RAT	_AAGALGSAS(ph)SGSM(ox)PNLAAR_	544	AGALGSASSGSMPNL	Frmd4a	4	793
NO	1	Q6MG49	sp	sp|Q6MG49|BAG6_RAT	_AAGARPLTS(ph)PESLSR_	1095	AGARPLTSPESLSRD	Bag6	2	1146	Q6MG49	sp	sp|Q6MG49|BAG6_RAT	_AAGARPLTS(ph)PESLSR_	1095	AGARPLTSPESLSRD	Bag6	2	1146
NO	1	Q6MG49	sp	sp|Q6MG49|BAG6_RAT	_AAGARPLT(ph)SPESLSR_	1094	AAGARPLTSPESLSR	Bag6	2	1146	Q6MG49	sp	sp|Q6MG49|BAG6_RAT	_AAGARPLT(ph)SPESLSR_	1094	AAGARPLTSPESLSR	Bag6	2	1146
NO	1	F1M6T6	tr	tr|F1M6T6|F1M6T6_RAT	_AAGAVEALCAGHTGKAS(ph)PPPR_	779	AGHTGKASPPPRTAE	Ppp6r2	4	882	F1M6T6	tr	tr|F1M6T6|F1M6T6_RAT	_AAGAVEALCAGHTGKAS(ph)PPPR_	779	AGHTGKASPPPRTAE	Ppp6r2	4	882
NO	1	F1M6T6	tr	tr|F1M6T6|F1M6T6_RAT	_AAGAVEALCAGHT(ph)GKASPPPR_	775	EALCAGHTGKASPPP	Ppp6r2	4	882	F1M6T6	tr	tr|F1M6T6|F1M6T6_RAT	_AAGAVEALCAGHT(ph)GKASPPPR_	775	EALCAGHTGKASPPP	Ppp6r2	4	882
NO	1	F1LRQ4	tr	tr|F1LRQ4|F1LRQ4_RAT	_AAGCAS(ph)PR_	1932	PRAAGCASPRHGRRL	Cacna1a	3	1971	F1LRQ4	tr	tr|F1LRQ4|F1LRQ4_RAT	_AAGCAS(ph)PR_	1932	PRAAGCASPRHGRRL	Cacna1a	3	1971
NO	1	D4ABZ4	tr	tr|D4ABZ4|D4ABZ4_RAT	_AAGGAAS(ph)PGLGGGAR_	566	RAAGGAASPGLGGGA	Otud7a	4	745	D4ABZ4	tr	tr|D4ABZ4|D4ABZ4_RAT	_AAGGAAS(ph)PGLGGGAR_	566	RAAGGAASPGLGGGA	Otud7a	4	745
NO	1	Q569C9	tr	tr|Q569C9|Q569C9_RAT	_AAGGGGGS(ph)GEDEAQSR_	35	AAGGGGGSGEDEAQS	Golph3	2	298	Q569C9	tr	tr|Q569C9|Q569C9_RAT	_AAGGGGGS(ph)GEDEAQSR_	35	AAGGGGGSGEDEAQS	Golph3	2	298
NO	1	Q569C9	tr	tr|Q569C9|Q569C9_RAT	_AAGGGGGS(ph)GEDEAQ(de)SR_	35	AAGGGGGSGEDEAQS	Golph3	2	298	Q569C9	tr	tr|Q569C9|Q569C9_RAT	_AAGGGGGS(ph)GEDEAQ(de)SR_	35	AAGGGGGSGEDEAQS	Golph3	2	298
NO	1	D4A4Q1	tr	tr|D4A4Q1|D4A4Q1_RAT	_AAGPDPGPGDS(ph)PSQR_	136	PDPGPGDSPSQRTLG	Sowahb	4	761	D4A4Q1	tr	tr|D4A4Q1|D4A4Q1_RAT	_AAGPDPGPGDS(ph)PSQR_	136	PDPGPGDSPSQRTLG	Sowahb	4	761
YES	1	O88778:G3V984	sp:tr	sp|O88778|BSN_RAT:tr|G3V984|G3V984_RAT	_AAGPPTPGLGLVPGPGPGPGPGS(ph)VSRR_	72:72	GPGPGPGSVSRRLDP:GPGPGPGSVSRRLDP	Bsn:Bsn	01:04:00	3938:3933	O88778	sp	sp|O88778|BSN_RAT	_AAGPPTPGLGLVPGPGPGPGPGS(ph)VSRR_	72	GPGPGPGSVSRRLDP	Bsn	1	3938
YES	1	O88778:G3V984	sp:tr	sp|O88778|BSN_RAT:tr|G3V984|G3V984_RAT	_AAGPPTPGLGLVPGPGPGPGPGSVS(ph)RR_	74:74	GPGPGSVSRRLDPKE:GPGPGSVSRRLDPKE	Bsn:Bsn	01:04:00	3938:3933	O88778	sp	sp|O88778|BSN_RAT	_AAGPPTPGLGLVPGPGPGPGPGSVS(ph)RR_	74	GPGPGSVSRRLDPKE	Bsn	1	3938
NO	1	M0RCV5	tr	tr|M0RCV5|M0RCV5_RAT	_AAGSGS(ph)PPLR_	561	KKAAGSGSPPLRVSI	Rusc2	4	1514	M0RCV5	tr	tr|M0RCV5|M0RCV5_RAT	_AAGSGS(ph)PPLR_	561	KKAAGSGSPPLRVSI	Rusc2	4	1514
NO	1	O35509	sp	sp|O35509|RB11B_RAT	_AAHDES(ph)PGNNVVDISVPPTTDGQK_	190	DRAAHDESPGNNVVD	Rab11b	1	218	O35509	sp	sp|O35509|RB11B_RAT	_AAHDES(ph)PGNNVVDISVPPTTDGQK_	190	DRAAHDESPGNNVVD	Rab11b	1	218
YES	1	F1M4B7:Q9JLH5	tr:sp	tr|F1M4B7|F1M4B7_RAT:sp|Q9JLH5|CK5P2_RAT	_AAHPGTSS(ph)PSRPGS_	1814:212	AAHPGTSSPSRPGSX:AAHPGTSSPSRPGSX	Cdk5rap2:Cdk5rap2	04:01:00	1820:218	Q9JLH5	sp	sp|Q9JLH5|CK5P2_RAT	_AAHPGTSS(ph)PSRPGS_	212	AAHPGTSSPSRPGSX	Cdk5rap2	1	218
YES	1	F1M4B7:Q9JLH5	tr:sp	tr|F1M4B7|F1M4B7_RAT:sp|Q9JLH5|CK5P2_RAT	_AAHPGT(ph)SSPSRPGS_	1812:210	PRAAHPGTSSPSRPG:PRAAHPGTSSPSRPG	Cdk5rap2:Cdk5rap2	04:01:00	1820:218	Q9JLH5	sp	sp|Q9JLH5|CK5P2_RAT	_AAHPGT(ph)SSPSRPGS_	210	PRAAHPGTSSPSRPG	Cdk5rap2	1	218
YES	1	F1M4B7:Q9JLH5	tr:sp	tr|F1M4B7|F1M4B7_RAT:sp|Q9JLH5|CK5P2_RAT	_AAHPGTS(ph)SPSRPGS_	1813:211	RAAHPGTSSPSRPGS:RAAHPGTSSPSRPGS	Cdk5rap2:Cdk5rap2	04:01:00	1820:218	Q9JLH5	sp	sp|Q9JLH5|CK5P2_RAT	_AAHPGTS(ph)SPSRPGS_	211	RAAHPGTSSPSRPGS	Cdk5rap2	1	218
YES	1	R9PXU5:P11345	tr:sp	tr|R9PXU5|R9PXU5_RAT:sp|P11345|RAF1_RAT	_AAHTEDINACTLTTS(ph)PR_	573:642	NACTLTTSPRLPVFX:NACTLTTSPRLPVFX	Raf1:Raf1	03:01:00	579:648	P11345	sp	sp|P11345|RAF1_RAT	_AAHTEDINACTLTTS(ph)PR_	642	NACTLTTSPRLPVFX	Raf1	1	648
YES	1	F1LQ63:A0A096MJE6:Q05546-2:Q05546	tr:tr:sp:sp	tr|F1LQ63|F1LQ63_RAT:tr|A0A096MJE6|A0A096MJE6_RAT:sp|Q05546-2|TENR_RAT:sp|Q05546|TENR_RAT	_AAIEN(de)YVLT(ph)Y(ph)K_	982;983:1074;1075:982;983:1072;1073	AIENYVLTYKSTDGS;IENYVLTYKSTDGSR:AIENYVLTYKSTDGS;IENYVLTYKSTDGSR:AIENYVLTYKSTDGS;IENYVLTYKSTDGSR:AIENYVLTYKSTDGS;IENYVLTYKSTDGSR	Tnr:Tnr:Tnr:Tnr	4:4:1:1	1266:1358:1266:1356	Q05546	sp	sp|Q05546|TENR_RAT	_AAIEN(de)YVLT(ph)Y(ph)K_	1072;1073	AIENYVLTYKSTDGS;IENYVLTYKSTDGSR	Tnr	1	1356
YES	1	F1LQ63:A0A096MJE6:Q05546-2:Q05546	tr:tr:sp:sp	tr|F1LQ63|F1LQ63_RAT:tr|A0A096MJE6|A0A096MJE6_RAT:sp|Q05546-2|TENR_RAT:sp|Q05546|TENR_RAT	_AAIEN(de)Y(ph)VLT(ph)YK_	979;982:1071;1074:979;982:1069;1072	PRAAIENYVLTYKST;AIENYVLTYKSTDGS:PRAAIENYVLTYKST;AIENYVLTYKSTDGS:PRAAIENYVLTYKST;AIENYVLTYKSTDGS:PRAAIENYVLTYKST;AIENYVLTYKSTDGS	Tnr:Tnr:Tnr:Tnr	4:4:1:1	1266:1358:1266:1356	Q05546	sp	sp|Q05546|TENR_RAT	_AAIEN(de)Y(ph)VLT(ph)YK_	1069;1072	PRAAIENYVLTYKST;AIENYVLTYKSTDGS	Tnr	1	1356
NO	1	D4A7U5	tr	tr|D4A7U5|D4A7U5_RAT	_AALAGRSLS(ph)S(ph)PSGR_	759;760	ALAGRSLSSPSGRAN;LAGRSLSSPSGRANP	Vwa5b2	4	1243	D4A7U5	tr	tr|D4A7U5|D4A7U5_RAT	_AALAGRSLS(ph)S(ph)PSGR_	759;760	ALAGRSLSSPSGRAN;LAGRSLSSPSGRANP	Vwa5b2	4	1243
YES	1	F8WG78:P25122	tr:sp	tr|F8WG78|F8WG78_RAT:sp|P25122|KCNC1_RAT	_AALANEDCPHIDQALT(ph)PDEGLPFTR_	527:527	PHIDQALTPDEGLPF:PHIDQALTPDEGLPF	Kcnc1:Kcnc1	04:02:00	585:585	P25122	sp	sp|P25122|KCNC1_RAT	_AALANEDCPHIDQALT(ph)PDEGLPFTR_	527	PHIDQALTPDEGLPF	Kcnc1	2	585
NO	1	P84087	sp	sp|P84087|CPLX2_RAT	_AALEQPCEGS(ph)LTRPK_	93	LEQPCEGSLTRPKKA	Cplx2	1	134	P84087	sp	sp|P84087|CPLX2_RAT	_AALEQPCEGS(ph)LTRPK_	93	LEQPCEGSLTRPKKA	Cplx2	1	134
NO	1	P84087	sp	sp|P84087|CPLX2_RAT	_AALEQPCEGSLT(ph)RPK_	95	QPCEGSLTRPKKAIP	Cplx2	1	134	P84087	sp	sp|P84087|CPLX2_RAT	_AALEQPCEGSLT(ph)RPK_	95	QPCEGSLTRPKKAIP	Cplx2	1	134
NO	1	P84087	sp	sp|P84087|CPLX2_RAT	_AALEQ(de)PCEGS(ph)LTRPK_	93	LEQPCEGSLTRPKKA	Cplx2	1	134	P84087	sp	sp|P84087|CPLX2_RAT	_AALEQ(de)PCEGS(ph)LTRPK_	93	LEQPCEGSLTRPKKA	Cplx2	1	134
NO	1	D3ZZP8	tr	tr|D3ZZP8|D3ZZP8_RAT	_AALETPSTQGQDGS(ph)PESLIR_	940	STQGQDGSPESLIRS	Cul9	3	2514	D3ZZP8	tr	tr|D3ZZP8|D3ZZP8_RAT	_AALETPSTQGQDGS(ph)PESLIR_	940	STQGQDGSPESLIRS	Cul9	3	2514
NO	1	D3ZZP8	tr	tr|D3ZZP8|D3ZZP8_RAT	_AALET(ph)PSTQGQDGSPESLIR_	931	PERAALETPSTQGQD	Cul9	3	2514	D3ZZP8	tr	tr|D3ZZP8|D3ZZP8_RAT	_AALET(ph)PSTQGQDGSPESLIR_	931	PERAALETPSTQGQD	Cul9	3	2514
NO	1	D3ZZP8	tr	tr|D3ZZP8|D3ZZP8_RAT	_AALETPST(ph)QGQDGSPESLIR_	934	AALETPSTQGQDGSP	Cul9	3	2514	D3ZZP8	tr	tr|D3ZZP8|D3ZZP8_RAT	_AALETPST(ph)QGQDGSPESLIR_	934	AALETPSTQGQDGSP	Cul9	3	2514
YES	2	F1LPP0:O08838:M0RDV5	tr:sp:tr	tr|F1LPP0|F1LPP0_RAT:sp|O08838|AMPH_RAT:tr|M0RDV5|M0RDV5_RAT	_AALPAGEGES(ph)PEGAK_	473:496:44	LPAGEGESPEGAKID:LPAGEGESPEGAKID:LPAGEGESPEGAKID	Amph:Amph:NA	04:01:04	657:683:229	O08838:M0RDV5	sp:tr	sp|O08838|AMPH_RAT:tr|M0RDV5|M0RDV5_RAT	_AALPAGEGES(ph)PEGAK_:_AALPAGEGES(ph)PEGAK_	20 days, 16:44:00	LPAGEGESPEGAKID:LPAGEGESPEGAKID	Amph:NA	01:04:00	683:229
YES	1	F1LPP0:O08838	tr:sp	tr|F1LPP0|F1LPP0_RAT:sp|O08838|AMPH_RAT	_AALPAGEGES(ph)PEGAKIDVESTELASSESPQAAELEAGAPQEK_	473:496	LPAGEGESPEGAKID:LPAGEGESPEGAKID	Amph:Amph	04:01:00	657:683	O08838	sp	sp|O08838|AMPH_RAT	_AALPAGEGES(ph)PEGAKIDVESTELASSESPQAAELEAGAPQEK_	496	LPAGEGESPEGAKID	Amph	1	683
NO	1	Q5HZE4	sp	sp|Q5HZE4|MTNA_RAT	_AALSATIFSEGQTLDS(ph)PQM(ox)_	366	SEGQTLDSPQMXXXX	Mri1	2	369	Q5HZE4	sp	sp|Q5HZE4|MTNA_RAT	_AALSATIFSEGQTLDS(ph)PQM(ox)_	366	SEGQTLDSPQMXXXX	Mri1	2	369
NO	1	D3ZKC6	tr	tr|D3ZKC6|D3ZKC6_RAT	_AALS(ph)HSGSPGVVPEGN(de)GAFLDDTHNVSEWR_	2916	TPTRAALSHSGSPGV	Vps13d	4	4374	D3ZKC6	tr	tr|D3ZKC6|D3ZKC6_RAT	_AALS(ph)HSGSPGVVPEGN(de)GAFLDDTHNVSEWR_	2916	TPTRAALSHSGSPGV	Vps13d	4	4374
NO	1	D3ZKC6	tr	tr|D3ZKC6|D3ZKC6_RAT	_AALSHSGS(ph)PGVVPEGN(de)GAFLDDTHNVSEWR_	2920	AALSHSGSPGVVPEG	Vps13d	4	4374	D3ZKC6	tr	tr|D3ZKC6|D3ZKC6_RAT	_AALSHSGS(ph)PGVVPEGN(de)GAFLDDTHNVSEWR_	2920	AALSHSGSPGVVPEG	Vps13d	4	4374
NO	1	D3ZKC6	tr	tr|D3ZKC6|D3ZKC6_RAT	_AALSHS(ph)GSPGVVPEGN(de)GAFLDDTHNVSEWR_	2918	TRAALSHSGSPGVVP	Vps13d	4	4374	D3ZKC6	tr	tr|D3ZKC6|D3ZKC6_RAT	_AALSHS(ph)GSPGVVPEGN(de)GAFLDDTHNVSEWR_	2918	TRAALSHSGSPGVVP	Vps13d	4	4374
YES	1	Q810W7-2:Q810W7	sp:sp	sp|Q810W7-2|MAST1_RAT:sp|Q810W7|MAST1_RAT	_AALS(ph)PVQEHETGR_	1414:1414	ALAKAALSPVQEHET:ALAKAALSPVQEHET	Mast1:Mast1	02:02:00	1570:1570	Q810W7	sp	sp|Q810W7|MAST1_RAT	_AALS(ph)PVQEHETGR_	1414	ALAKAALSPVQEHET	Mast1	2	1570
YES	1	Q810W7-2:Q810W7	sp:sp	sp|Q810W7-2|MAST1_RAT:sp|Q810W7|MAST1_RAT	_AALS(ph)PVQEHETGRR_	1414:1414	ALAKAALSPVQEHET:ALAKAALSPVQEHET	Mast1:Mast1	02:02:00	1570:1570	Q810W7	sp	sp|Q810W7|MAST1_RAT	_AALS(ph)PVQEHETGRR_	1414	ALAKAALSPVQEHET	Mast1	2	1570
YES	1	G3V9Z6:B0BNF1	tr:sp	tr|G3V9Z6|G3V9Z6_RAT:sp|B0BNF1|SEPT8_RAT	_AAM(ox)EALQSQALHATS(ph)QQPLR_	417:417	SQALHATSQQPLRKD:SQALHATSQQPLRKD	Sept8:Sept8	03:01:00	429:442	B0BNF1	sp	sp|B0BNF1|SEPT8_RAT	_AAM(ox)EALQSQALHATS(ph)QQPLR_	417	SQALHATSQQPLRKD	Sept8	1	442
YES	1	G3V9Z6:B0BNF1	tr:sp	tr|G3V9Z6|G3V9Z6_RAT:sp|B0BNF1|SEPT8_RAT	_AAM(ox)EALQSQALHAT(ph)SQQPLR_	416:416	QSQALHATSQQPLRK:QSQALHATSQQPLRK	Sept8:Sept8	03:01:00	429:442	B0BNF1	sp	sp|B0BNF1|SEPT8_RAT	_AAM(ox)EALQSQALHAT(ph)SQQPLR_	416	QSQALHATSQQPLRK	Sept8	1	442
YES	1	G3V9Z6:B0BNF1	tr:sp	tr|G3V9Z6|G3V9Z6_RAT:sp|B0BNF1|SEPT8_RAT	_AAM(ox)EALQSQALHATS(ph)QQPLRK_	417:417	SQALHATSQQPLRKD:SQALHATSQQPLRKD	Sept8:Sept8	03:01:00	429:442	B0BNF1	sp	sp|B0BNF1|SEPT8_RAT	_AAM(ox)EALQSQALHATS(ph)QQPLRK_	417	SQALHATSQQPLRKD	Sept8	1	442
YES	1	D3ZHN5:D4A078:D3ZCQ1:F1LM11:O35569-7:O35569-4:O35569-3:O35569-2:O35569	tr:tr:tr:tr:sp:sp:sp:sp:sp	tr|D3ZHN5|D3ZHN5_RAT:tr|D4A078|D4A078_RAT:tr|D3ZCQ1|D3ZCQ1_RAT:tr|F1LM11|F1LM11_RAT:sp|O35569-7|NRG2_RAT:sp|O35569-4|NRG2_RAT:sp|O35569-3|NRG2_RAT:sp|O35569-2|NRG2_RAT:sp|O35569|NRG2_RAT	_AAM(ox)PPY(ph)HDSIDSLRDSPHSER_	468:474:476:482:486:586:592:592:600	RRAAMPPYHDSIDSL:RRAAMPPYHDSIDSL:RRAAMPPYHDSIDSL:RRAAMPPYHDSIDSL:RRAAMPPYHDSIDSL:RRAAMPPYHDSIDSL:RRAAMPPYHDSIDSL:RRAAMPPYHDSIDSL:RRAAMPPYHDSIDSL	Nrg2:Nrg2:Nrg2:Nrg2:Nrg2:Nrg2:Nrg2:Nrg2:Nrg2	4:4:4:4:1:1:1:1:1	734:740:742:748:754:854:860:860:868	O35569	sp	sp|O35569|NRG2_RAT	_AAM(ox)PPY(ph)HDSIDSLRDSPHSER_	600	RRAAMPPYHDSIDSL	Nrg2	1	868
YES	1	Q62813:Q62813-2	sp:sp	sp|Q62813|LSAMP_RAT:sp|Q62813-2|LSAMP_RAT	_AANEVS(ph)SADVK_	204:204	CKAANEVSSADVKQV:CKAANEVSSADVKQV	Lsamp:Lsamp	01:01:00	338:361	Q62813	sp	sp|Q62813|LSAMP_RAT	_AANEVS(ph)SADVK_	204	CKAANEVSSADVKQV	Lsamp	1	338
YES	1	Q62813:Q62813-2	sp:sp	sp|Q62813|LSAMP_RAT:sp|Q62813-2|LSAMP_RAT	_AANEVSS(ph)ADVK_	205:205	KAANEVSSADVKQVK:KAANEVSSADVKQVK	Lsamp:Lsamp	01:01:00	338:361	Q62813	sp	sp|Q62813|LSAMP_RAT	_AANEVSS(ph)ADVK_	205	KAANEVSSADVKQVK	Lsamp	1	338
NO	1	D3ZQL7	tr	tr|D3ZQL7|D3ZQL7_RAT	_AANKT(ph)PPK_	15	PTKAANKTPPKSPGD	Tppp	4	218	D3ZQL7	tr	tr|D3ZQL7|D3ZQL7_RAT	_AANKT(ph)PPK_	15	PTKAANKTPPKSPGD	Tppp	4	218
NO	1	D3ZQL7	tr	tr|D3ZQL7|D3ZQL7_RAT	_AAN(de)KT(ph)PPK_	15	PTKAANKTPPKSPGD	Tppp	4	218	D3ZQL7	tr	tr|D3ZQL7|D3ZQL7_RAT	_AAN(de)KT(ph)PPK_	15	PTKAANKTPPKSPGD	Tppp	4	218
NO	1	D3ZQL7	tr	tr|D3ZQL7|D3ZQL7_RAT	_AANKT(ph)PPKS(ph)PGDPAK_	15;19	PTKAANKTPPKSPGD;ANKTPPKSPGDPAKA	Tppp	4	218	D3ZQL7	tr	tr|D3ZQL7|D3ZQL7_RAT	_AANKT(ph)PPKS(ph)PGDPAK_	15;19	PTKAANKTPPKSPGD;ANKTPPKSPGDPAKA	Tppp	4	218
NO	1	D3ZQL7	tr	tr|D3ZQL7|D3ZQL7_RAT	_AAN(de)KT(ph)PPKS(ph)PGDPAK_	15;19	PTKAANKTPPKSPGD;ANKTPPKSPGDPAKA	Tppp	4	218	D3ZQL7	tr	tr|D3ZQL7|D3ZQL7_RAT	_AAN(de)KT(ph)PPKS(ph)PGDPAK_	15;19	PTKAANKTPPKSPGD;ANKTPPKSPGDPAKA	Tppp	4	218
NO	1	D3ZQL7	tr	tr|D3ZQL7|D3ZQL7_RAT	_AANKT(ph)PPKSPGDPAK_	15	PTKAANKTPPKSPGD	Tppp	4	218	D3ZQL7	tr	tr|D3ZQL7|D3ZQL7_RAT	_AANKT(ph)PPKSPGDPAK_	15	PTKAANKTPPKSPGD	Tppp	4	218
NO	1	D3ZQL7	tr	tr|D3ZQL7|D3ZQL7_RAT	_AAN(de)KT(ph)PPKSPGDPAK_	15	PTKAANKTPPKSPGD	Tppp	4	218	D3ZQL7	tr	tr|D3ZQL7|D3ZQL7_RAT	_AAN(de)KT(ph)PPKSPGDPAK_	15	PTKAANKTPPKSPGD	Tppp	4	218
NO	1	P63319	sp	sp|P63319|KPCG_RAT	_AAPALT(ph)PPDR_	655	TRAAPALTPPDRLVL	Prkcg	1	697	P63319	sp	sp|P63319|KPCG_RAT	_AAPALT(ph)PPDR_	655	TRAAPALTPPDRLVL	Prkcg	1	697
NO	1	P17105	sp	sp|P17105|IP3KA_RAT	_AAPAPVIPQLTVTSEEDVAPAS(ph)PGPPDR_	94	EEDVAPASPGPPDRE	Itpka	1	459	P17105	sp	sp|P17105|IP3KA_RAT	_AAPAPVIPQLTVTSEEDVAPAS(ph)PGPPDR_	94	EEDVAPASPGPPDRE	Itpka	1	459
TO_BE_EXCLUDED		AAPASGPGPR	_AAPAS(ph)GPGPR_
YES	1	F1LQI5:Q2TL32	tr:sp	tr|F1LQI5|F1LQI5_RAT:sp|Q2TL32|UBR4_RAT	_AAPPPPPPPPPLES(ph)SPR_	619:619	PPPPPLESSPRVKSP:PPPPPLESSPRVKSP	Ubr4:Ubr4	01:01:00	5194:5194	Q2TL32	sp	sp|Q2TL32|UBR4_RAT	_AAPPPPPPPPPLES(ph)SPR_	619	PPPPPLESSPRVKSP	Ubr4	1	5194
YES	1	F1LQI5:Q2TL32	tr:sp	tr|F1LQI5|F1LQI5_RAT:sp|Q2TL32|UBR4_RAT	_AAPPPPPPPPPLESS(ph)PR_	620:620	PPPPLESSPRVKSPS:PPPPLESSPRVKSPS	Ubr4:Ubr4	01:01:00	5194:5194	Q2TL32	sp	sp|Q2TL32|UBR4_RAT	_AAPPPPPPPPPLESS(ph)PR_	620	PPPPLESSPRVKSPS	Ubr4	1	5194
YES	1	F1LPT4:O88831:O88831-2	tr:sp:sp	tr|F1LPT4|F1LPT4_RAT:sp|O88831|KKCC2_RAT:sp|O88831-2|KKCC2_RAT	_AAPQDELGS(ph)GGVSR_	22:22:22	APQDELGSGGVSRES:APQDELGSGGVSRES:APQDELGSGGVSRES	Camkk2:Camkk2:Camkk2	04:01:01	587:587:540	O88831	sp	sp|O88831|KKCC2_RAT	_AAPQDELGS(ph)GGVSR_	22	APQDELGSGGVSRES	Camkk2	1	587
YES	1	F1LS02:P37199	tr:sp	tr|F1LS02|F1LS02_RAT:sp|P37199|NU155_RAT	_AAPQS(ph)PSVPK_	990:991	QSKAAPQSPSVPKKP:QSKAAPQSPSVPKKP	Nup155:Nup155	04:01:00	1389:1390	P37199	sp	sp|P37199|NU155_RAT	_AAPQS(ph)PSVPK_	991	QSKAAPQSPSVPKKP	Nup155	1	1390
YES	1	M0R618:F1M6H0:M0R5H1:M0RBU6:F1M3L5:F1LTY3	tr:tr:tr:tr:tr:tr	tr|M0R618|M0R618_RAT:tr|F1M6H0|F1M6H0_RAT:tr|M0R5H1|M0R5H1_RAT:tr|M0RBU6|M0RBU6_RAT:tr|F1M3L5|F1M3L5_RAT:tr|F1LTY3|F1LTY3_RAT	_AAPTSSS(ph)SSSPPSPASPTSLNQGAR_	1931:1835:1870:1275:1280:969	RAAPTSSSSSSPPSP:RAAPTSSSSSSPPSP:RAAPTSSSSSSPPSP:RAAPTSSSSSSPPSP:RAAPTSSSSSSPPSP:RAAPTSSSSSSPPSP	Etl4:Etl4:Etl4:Etl4:Etl4:Etl4	4:4:4:4:4:4	1981:1885:1920:1325:1330:1019	M0R618	tr	tr|M0R618|M0R618_RAT	_AAPTSSS(ph)SSSPPSPASPTSLNQGAR_	1931	RAAPTSSSSSSPPSP	Etl4	4	1981
YES	1	M0R618:F1M6H0:M0R5H1:M0RBU6:F1M3L5:F1LTY3	tr:tr:tr:tr:tr:tr	tr|M0R618|M0R618_RAT:tr|F1M6H0|F1M6H0_RAT:tr|M0R5H1|M0R5H1_RAT:tr|M0RBU6|M0RBU6_RAT:tr|F1M3L5|F1M3L5_RAT:tr|F1LTY3|F1LTY3_RAT	_AAPTSSSSSS(ph)PPSPASPTSLNQGAR_	1934:1838:1873:1278:1283:972	PTSSSSSSPPSPASP:PTSSSSSSPPSPASP:PTSSSSSSPPSPASP:PTSSSSSSPPSPASP:PTSSSSSSPPSPASP:PTSSSSSSPPSPASP	Etl4:Etl4:Etl4:Etl4:Etl4:Etl4	4:4:4:4:4:4	1981:1885:1920:1325:1330:1019	M0R618	tr	tr|M0R618|M0R618_RAT	_AAPTSSSSSS(ph)PPSPASPTSLNQGAR_	1934	PTSSSSSSPPSPASP	Etl4	4	1981
YES	1	M0R618:F1M6H0:M0R5H1:M0RBU6:F1M3L5:F1LTY3	tr:tr:tr:tr:tr:tr	tr|M0R618|M0R618_RAT:tr|F1M6H0|F1M6H0_RAT:tr|M0R5H1|M0R5H1_RAT:tr|M0RBU6|M0RBU6_RAT:tr|F1M3L5|F1M3L5_RAT:tr|F1LTY3|F1LTY3_RAT	_AAPTSSSSS(ph)SPPSPASPTSLNQGAR_	1933:1837:1872:1277:1282:971	APTSSSSSSPPSPAS:APTSSSSSSPPSPAS:APTSSSSSSPPSPAS:APTSSSSSSPPSPAS:APTSSSSSSPPSPAS:APTSSSSSSPPSPAS	Etl4:Etl4:Etl4:Etl4:Etl4:Etl4	4:4:4:4:4:4	1981:1885:1920:1325:1330:1019	M0R618	tr	tr|M0R618|M0R618_RAT	_AAPTSSSSS(ph)SPPSPASPTSLNQGAR_	1933	APTSSSSSSPPSPAS	Etl4	4	1981
YES	1	M0R618:F1M6H0:M0R5H1:M0RBU6:F1M3L5:F1LTY3	tr:tr:tr:tr:tr:tr	tr|M0R618|M0R618_RAT:tr|F1M6H0|F1M6H0_RAT:tr|M0R5H1|M0R5H1_RAT:tr|M0RBU6|M0RBU6_RAT:tr|F1M3L5|F1M3L5_RAT:tr|F1LTY3|F1LTY3_RAT	_AAPT(ph)SSSSSSPPSPASPTSLNQGAR_	1928:1832:1867:1272:1277:966	QNGRAAPTSSSSSSP:QNGRAAPTSSSSSSP:QNGRAAPTSSSSSSP:QNGRAAPTSSSSSSP:QNGRAAPTSSSSSSP:QNGRAAPTSSSSSSP	Etl4:Etl4:Etl4:Etl4:Etl4:Etl4	4:4:4:4:4:4	1981:1885:1920:1325:1330:1019	M0R618	tr	tr|M0R618|M0R618_RAT	_AAPT(ph)SSSSSSPPSPASPTSLNQGAR_	1928	QNGRAAPTSSSSSSP	Etl4	4	1981
YES	1	M0R618:F1M6H0:M0R5H1:M0RBU6:F1M3L5:F1LTY3	tr:tr:tr:tr:tr:tr	tr|M0R618|M0R618_RAT:tr|F1M6H0|F1M6H0_RAT:tr|M0R5H1|M0R5H1_RAT:tr|M0RBU6|M0RBU6_RAT:tr|F1M3L5|F1M3L5_RAT:tr|F1LTY3|F1LTY3_RAT	_AAPTSS(ph)SSSSPPSPASPTSLNQGAR_	1930:1834:1869:1274:1279:968	GRAAPTSSSSSSPPS:GRAAPTSSSSSSPPS:GRAAPTSSSSSSPPS:GRAAPTSSSSSSPPS:GRAAPTSSSSSSPPS:GRAAPTSSSSSSPPS	Etl4:Etl4:Etl4:Etl4:Etl4:Etl4	4:4:4:4:4:4	1981:1885:1920:1325:1330:1019	M0R618	tr	tr|M0R618|M0R618_RAT	_AAPTSS(ph)SSSSPPSPASPTSLNQGAR_	1930	GRAAPTSSSSSSPPS	Etl4	4	1981
YES	1	M0R618:F1M6H0:M0R5H1:M0RBU6:F1M3L5:F1LTY3	tr:tr:tr:tr:tr:tr	tr|M0R618|M0R618_RAT:tr|F1M6H0|F1M6H0_RAT:tr|M0R5H1|M0R5H1_RAT:tr|M0RBU6|M0RBU6_RAT:tr|F1M3L5|F1M3L5_RAT:tr|F1LTY3|F1LTY3_RAT	_AAPTSSSS(ph)SSPPSPASPTSLNQGAR_	1932:1836:1871:1276:1281:970	AAPTSSSSSSPPSPA:AAPTSSSSSSPPSPA:AAPTSSSSSSPPSPA:AAPTSSSSSSPPSPA:AAPTSSSSSSPPSPA:AAPTSSSSSSPPSPA	Etl4:Etl4:Etl4:Etl4:Etl4:Etl4	4:4:4:4:4:4	1981:1885:1920:1325:1330:1019	M0R618	tr	tr|M0R618|M0R618_RAT	_AAPTSSSS(ph)SSPPSPASPTSLNQGAR_	1932	AAPTSSSSSSPPSPA	Etl4	4	1981
YES	1	M0R618:F1M6H0:M0R5H1:M0RBU6:F1M3L5:F1LTY3	tr:tr:tr:tr:tr:tr	tr|M0R618|M0R618_RAT:tr|F1M6H0|F1M6H0_RAT:tr|M0R5H1|M0R5H1_RAT:tr|M0RBU6|M0RBU6_RAT:tr|F1M3L5|F1M3L5_RAT:tr|F1LTY3|F1LTY3_RAT	_AAPTS(ph)SSSSSPPSPASPTSLNQGAR_	1929:1833:1868:1273:1278:967	NGRAAPTSSSSSSPP:NGRAAPTSSSSSSPP:NGRAAPTSSSSSSPP:NGRAAPTSSSSSSPP:NGRAAPTSSSSSSPP:NGRAAPTSSSSSSPP	Etl4:Etl4:Etl4:Etl4:Etl4:Etl4	4:4:4:4:4:4	1981:1885:1920:1325:1330:1019	M0R618	tr	tr|M0R618|M0R618_RAT	_AAPTS(ph)SSSSSPPSPASPTSLNQGAR_	1929	NGRAAPTSSSSSSPP	Etl4	4	1981
YES	1	M0R618:F1M6H0:M0R5H1:M0RBU6:F1M3L5:F1LTY3	tr:tr:tr:tr:tr:tr	tr|M0R618|M0R618_RAT:tr|F1M6H0|F1M6H0_RAT:tr|M0R5H1|M0R5H1_RAT:tr|M0RBU6|M0RBU6_RAT:tr|F1M3L5|F1M3L5_RAT:tr|F1LTY3|F1LTY3_RAT	_AAPTSSSSS(ph)SPPSPASPTSLN(de)QGAR_	1933:1837:1872:1277:1282:971	APTSSSSSSPPSPAS:APTSSSSSSPPSPAS:APTSSSSSSPPSPAS:APTSSSSSSPPSPAS:APTSSSSSSPPSPAS:APTSSSSSSPPSPAS	Etl4:Etl4:Etl4:Etl4:Etl4:Etl4	4:4:4:4:4:4	1981:1885:1920:1325:1330:1019	M0R618	tr	tr|M0R618|M0R618_RAT	_AAPTSSSSS(ph)SPPSPASPTSLN(de)QGAR_	1933	APTSSSSSSPPSPAS	Etl4	4	1981
YES	1	M0R618:F1M6H0:M0R5H1:M0RBU6:F1M3L5:F1LTY3	tr:tr:tr:tr:tr:tr	tr|M0R618|M0R618_RAT:tr|F1M6H0|F1M6H0_RAT:tr|M0R5H1|M0R5H1_RAT:tr|M0RBU6|M0RBU6_RAT:tr|F1M3L5|F1M3L5_RAT:tr|F1LTY3|F1LTY3_RAT	_AAPTSSSSSS(ph)PPSPASPTSLN(de)QGAR_	1934:1838:1873:1278:1283:972	PTSSSSSSPPSPASP:PTSSSSSSPPSPASP:PTSSSSSSPPSPASP:PTSSSSSSPPSPASP:PTSSSSSSPPSPASP:PTSSSSSSPPSPASP	Etl4:Etl4:Etl4:Etl4:Etl4:Etl4	4:4:4:4:4:4	1981:1885:1920:1325:1330:1019	M0R618	tr	tr|M0R618|M0R618_RAT	_AAPTSSSSSS(ph)PPSPASPTSLN(de)QGAR_	1934	PTSSSSSSPPSPASP	Etl4	4	1981
YES	1	M0R618:F1M6H0:M0R5H1:M0RBU6:F1M3L5:F1LTY3	tr:tr:tr:tr:tr:tr	tr|M0R618|M0R618_RAT:tr|F1M6H0|F1M6H0_RAT:tr|M0R5H1|M0R5H1_RAT:tr|M0RBU6|M0RBU6_RAT:tr|F1M3L5|F1M3L5_RAT:tr|F1LTY3|F1LTY3_RAT	_AAPTS(ph)SSSSSPPSPASPTSLN(de)QGAR_	1929:1833:1868:1273:1278:967	NGRAAPTSSSSSSPP:NGRAAPTSSSSSSPP:NGRAAPTSSSSSSPP:NGRAAPTSSSSSSPP:NGRAAPTSSSSSSPP:NGRAAPTSSSSSSPP	Etl4:Etl4:Etl4:Etl4:Etl4:Etl4	4:4:4:4:4:4	1981:1885:1920:1325:1330:1019	M0R618	tr	tr|M0R618|M0R618_RAT	_AAPTS(ph)SSSSSPPSPASPTSLN(de)QGAR_	1929	NGRAAPTSSSSSSPP	Etl4	4	1981
YES	1	M0R618:F1M6H0:M0R5H1:M0RBU6:F1M3L5:F1LTY3	tr:tr:tr:tr:tr:tr	tr|M0R618|M0R618_RAT:tr|F1M6H0|F1M6H0_RAT:tr|M0R5H1|M0R5H1_RAT:tr|M0RBU6|M0RBU6_RAT:tr|F1M3L5|F1M3L5_RAT:tr|F1LTY3|F1LTY3_RAT	_AAPTSSSS(ph)SSPPSPASPTSLN(de)QGAR_	1932:1836:1871:1276:1281:970	AAPTSSSSSSPPSPA:AAPTSSSSSSPPSPA:AAPTSSSSSSPPSPA:AAPTSSSSSSPPSPA:AAPTSSSSSSPPSPA:AAPTSSSSSSPPSPA	Etl4:Etl4:Etl4:Etl4:Etl4:Etl4	4:4:4:4:4:4	1981:1885:1920:1325:1330:1019	M0R618	tr	tr|M0R618|M0R618_RAT	_AAPTSSSS(ph)SSPPSPASPTSLN(de)QGAR_	1932	AAPTSSSSSSPPSPA	Etl4	4	1981
YES	1	M0R618:F1M6H0:M0R5H1:M0RBU6:F1M3L5:F1LTY3	tr:tr:tr:tr:tr:tr	tr|M0R618|M0R618_RAT:tr|F1M6H0|F1M6H0_RAT:tr|M0R5H1|M0R5H1_RAT:tr|M0RBU6|M0RBU6_RAT:tr|F1M3L5|F1M3L5_RAT:tr|F1LTY3|F1LTY3_RAT	_AAPT(ph)SSSSSSPPSPASPTSLN(de)QGAR_	1928:1832:1867:1272:1277:966	QNGRAAPTSSSSSSP:QNGRAAPTSSSSSSP:QNGRAAPTSSSSSSP:QNGRAAPTSSSSSSP:QNGRAAPTSSSSSSP:QNGRAAPTSSSSSSP	Etl4:Etl4:Etl4:Etl4:Etl4:Etl4	4:4:4:4:4:4	1981:1885:1920:1325:1330:1019	M0R618	tr	tr|M0R618|M0R618_RAT	_AAPT(ph)SSSSSSPPSPASPTSLN(de)QGAR_	1928	QNGRAAPTSSSSSSP	Etl4	4	1981
YES	1	M0R618:F1M6H0:M0R5H1:M0RBU6:F1M3L5:F1LTY3	tr:tr:tr:tr:tr:tr	tr|M0R618|M0R618_RAT:tr|F1M6H0|F1M6H0_RAT:tr|M0R5H1|M0R5H1_RAT:tr|M0RBU6|M0RBU6_RAT:tr|F1M3L5|F1M3L5_RAT:tr|F1LTY3|F1LTY3_RAT	_AAPTSSS(ph)SSSPPSPASPTSLN(de)QGAR_	1931:1835:1870:1275:1280:969	RAAPTSSSSSSPPSP:RAAPTSSSSSSPPSP:RAAPTSSSSSSPPSP:RAAPTSSSSSSPPSP:RAAPTSSSSSSPPSP:RAAPTSSSSSSPPSP	Etl4:Etl4:Etl4:Etl4:Etl4:Etl4	4:4:4:4:4:4	1981:1885:1920:1325:1330:1019	M0R618	tr	tr|M0R618|M0R618_RAT	_AAPTSSS(ph)SSSPPSPASPTSLN(de)QGAR_	1931	RAAPTSSSSSSPPSP	Etl4	4	1981
YES	1	M0R618:F1M6H0:M0R5H1:M0RBU6:F1M3L5:F1LTY3	tr:tr:tr:tr:tr:tr	tr|M0R618|M0R618_RAT:tr|F1M6H0|F1M6H0_RAT:tr|M0R5H1|M0R5H1_RAT:tr|M0RBU6|M0RBU6_RAT:tr|F1M3L5|F1M3L5_RAT:tr|F1LTY3|F1LTY3_RAT	_AAPTS(ph)SSSSSPPSPASPTSLNQ(de)GAR_	1929:1833:1868:1273:1278:967	NGRAAPTSSSSSSPP:NGRAAPTSSSSSSPP:NGRAAPTSSSSSSPP:NGRAAPTSSSSSSPP:NGRAAPTSSSSSSPP:NGRAAPTSSSSSSPP	Etl4:Etl4:Etl4:Etl4:Etl4:Etl4	4:4:4:4:4:4	1981:1885:1920:1325:1330:1019	M0R618	tr	tr|M0R618|M0R618_RAT	_AAPTS(ph)SSSSSPPSPASPTSLNQ(de)GAR_	1929	NGRAAPTSSSSSSPP	Etl4	4	1981
YES	1	M0R618:F1M6H0:M0R5H1:M0RBU6:F1M3L5:F1LTY3	tr:tr:tr:tr:tr:tr	tr|M0R618|M0R618_RAT:tr|F1M6H0|F1M6H0_RAT:tr|M0R5H1|M0R5H1_RAT:tr|M0RBU6|M0RBU6_RAT:tr|F1M3L5|F1M3L5_RAT:tr|F1LTY3|F1LTY3_RAT	_AAPTSSSSS(ph)SPPSPASPTSLNQ(de)GAR_	1933:1837:1872:1277:1282:971	APTSSSSSSPPSPAS:APTSSSSSSPPSPAS:APTSSSSSSPPSPAS:APTSSSSSSPPSPAS:APTSSSSSSPPSPAS:APTSSSSSSPPSPAS	Etl4:Etl4:Etl4:Etl4:Etl4:Etl4	4:4:4:4:4:4	1981:1885:1920:1325:1330:1019	M0R618	tr	tr|M0R618|M0R618_RAT	_AAPTSSSSS(ph)SPPSPASPTSLNQ(de)GAR_	1933	APTSSSSSSPPSPAS	Etl4	4	1981
YES	1	M0R618:F1M6H0:M0R5H1:M0RBU6:F1M3L5:F1LTY3	tr:tr:tr:tr:tr:tr	tr|M0R618|M0R618_RAT:tr|F1M6H0|F1M6H0_RAT:tr|M0R5H1|M0R5H1_RAT:tr|M0RBU6|M0RBU6_RAT:tr|F1M3L5|F1M3L5_RAT:tr|F1LTY3|F1LTY3_RAT	_AAPTSS(ph)SSSSPPSPASPTSLN(de)QGAR_	1930:1834:1869:1274:1279:968	GRAAPTSSSSSSPPS:GRAAPTSSSSSSPPS:GRAAPTSSSSSSPPS:GRAAPTSSSSSSPPS:GRAAPTSSSSSSPPS:GRAAPTSSSSSSPPS	Etl4:Etl4:Etl4:Etl4:Etl4:Etl4	4:4:4:4:4:4	1981:1885:1920:1325:1330:1019	M0R618	tr	tr|M0R618|M0R618_RAT	_AAPTSS(ph)SSSSPPSPASPTSLN(de)QGAR_	1930	GRAAPTSSSSSSPPS	Etl4	4	1981
YES	1	M0R618:F1M6H0:M0R5H1:M0RBU6:F1M3L5:F1LTY3	tr:tr:tr:tr:tr:tr	tr|M0R618|M0R618_RAT:tr|F1M6H0|F1M6H0_RAT:tr|M0R5H1|M0R5H1_RAT:tr|M0RBU6|M0RBU6_RAT:tr|F1M3L5|F1M3L5_RAT:tr|F1LTY3|F1LTY3_RAT	_AAPTSSSSSS(ph)PPSPASPTSLNQ(de)GAR_	1934:1838:1873:1278:1283:972	PTSSSSSSPPSPASP:PTSSSSSSPPSPASP:PTSSSSSSPPSPASP:PTSSSSSSPPSPASP:PTSSSSSSPPSPASP:PTSSSSSSPPSPASP	Etl4:Etl4:Etl4:Etl4:Etl4:Etl4	4:4:4:4:4:4	1981:1885:1920:1325:1330:1019	M0R618	tr	tr|M0R618|M0R618_RAT	_AAPTSSSSSS(ph)PPSPASPTSLNQ(de)GAR_	1934	PTSSSSSSPPSPASP	Etl4	4	1981
YES	1	M0R618:F1M6H0:M0R5H1:M0RBU6:F1M3L5:F1LTY3	tr:tr:tr:tr:tr:tr	tr|M0R618|M0R618_RAT:tr|F1M6H0|F1M6H0_RAT:tr|M0R5H1|M0R5H1_RAT:tr|M0RBU6|M0RBU6_RAT:tr|F1M3L5|F1M3L5_RAT:tr|F1LTY3|F1LTY3_RAT	_AAPTSSS(ph)SSSPPSPASPTSLNQ(de)GAR_	1931:1835:1870:1275:1280:969	RAAPTSSSSSSPPSP:RAAPTSSSSSSPPSP:RAAPTSSSSSSPPSP:RAAPTSSSSSSPPSP:RAAPTSSSSSSPPSP:RAAPTSSSSSSPPSP	Etl4:Etl4:Etl4:Etl4:Etl4:Etl4	4:4:4:4:4:4	1981:1885:1920:1325:1330:1019	M0R618	tr	tr|M0R618|M0R618_RAT	_AAPTSSS(ph)SSSPPSPASPTSLNQ(de)GAR_	1931	RAAPTSSSSSSPPSP	Etl4	4	1981
YES	1	M0R618:F1M6H0:M0R5H1:M0RBU6:F1M3L5:F1LTY3	tr:tr:tr:tr:tr:tr	tr|M0R618|M0R618_RAT:tr|F1M6H0|F1M6H0_RAT:tr|M0R5H1|M0R5H1_RAT:tr|M0RBU6|M0RBU6_RAT:tr|F1M3L5|F1M3L5_RAT:tr|F1LTY3|F1LTY3_RAT	_AAPTSSSS(ph)SSPPSPASPTSLNQ(de)GAR_	1932:1836:1871:1276:1281:970	AAPTSSSSSSPPSPA:AAPTSSSSSSPPSPA:AAPTSSSSSSPPSPA:AAPTSSSSSSPPSPA:AAPTSSSSSSPPSPA:AAPTSSSSSSPPSPA	Etl4:Etl4:Etl4:Etl4:Etl4:Etl4	4:4:4:4:4:4	1981:1885:1920:1325:1330:1019	M0R618	tr	tr|M0R618|M0R618_RAT	_AAPTSSSS(ph)SSPPSPASPTSLNQ(de)GAR_	1932	AAPTSSSSSSPPSPA	Etl4	4	1981
YES	1	M0R618:F1M6H0:M0R5H1:M0RBU6:F1M3L5:F1LTY3	tr:tr:tr:tr:tr:tr	tr|M0R618|M0R618_RAT:tr|F1M6H0|F1M6H0_RAT:tr|M0R5H1|M0R5H1_RAT:tr|M0RBU6|M0RBU6_RAT:tr|F1M3L5|F1M3L5_RAT:tr|F1LTY3|F1LTY3_RAT	_AAPTSSSS(ph)SSPPSPASPTSLN(de)Q(de)GAR_	1932:1836:1871:1276:1281:970	AAPTSSSSSSPPSPA:AAPTSSSSSSPPSPA:AAPTSSSSSSPPSPA:AAPTSSSSSSPPSPA:AAPTSSSSSSPPSPA:AAPTSSSSSSPPSPA	Etl4:Etl4:Etl4:Etl4:Etl4:Etl4	4:4:4:4:4:4	1981:1885:1920:1325:1330:1019	M0R618	tr	tr|M0R618|M0R618_RAT	_AAPTSSSS(ph)SSPPSPASPTSLN(de)Q(de)GAR_	1932	AAPTSSSSSSPPSPA	Etl4	4	1981
YES	1	M0R618:F1M6H0:M0R5H1:M0RBU6:F1M3L5:F1LTY3	tr:tr:tr:tr:tr:tr	tr|M0R618|M0R618_RAT:tr|F1M6H0|F1M6H0_RAT:tr|M0R5H1|M0R5H1_RAT:tr|M0RBU6|M0RBU6_RAT:tr|F1M3L5|F1M3L5_RAT:tr|F1LTY3|F1LTY3_RAT	_AAPTSSS(ph)SSSPPSPASPTSLN(de)Q(de)GAR_	1931:1835:1870:1275:1280:969	RAAPTSSSSSSPPSP:RAAPTSSSSSSPPSP:RAAPTSSSSSSPPSP:RAAPTSSSSSSPPSP:RAAPTSSSSSSPPSP:RAAPTSSSSSSPPSP	Etl4:Etl4:Etl4:Etl4:Etl4:Etl4	4:4:4:4:4:4	1981:1885:1920:1325:1330:1019	M0R618	tr	tr|M0R618|M0R618_RAT	_AAPTSSS(ph)SSSPPSPASPTSLN(de)Q(de)GAR_	1931	RAAPTSSSSSSPPSP	Etl4	4	1981
YES	1	M0R618:F1M6H0:M0R5H1:M0RBU6:F1M3L5:F1LTY3	tr:tr:tr:tr:tr:tr	tr|M0R618|M0R618_RAT:tr|F1M6H0|F1M6H0_RAT:tr|M0R5H1|M0R5H1_RAT:tr|M0RBU6|M0RBU6_RAT:tr|F1M3L5|F1M3L5_RAT:tr|F1LTY3|F1LTY3_RAT	_AAPTS(ph)SSSSSPPSPASPTSLN(de)Q(de)GAR_	1929:1833:1868:1273:1278:967	NGRAAPTSSSSSSPP:NGRAAPTSSSSSSPP:NGRAAPTSSSSSSPP:NGRAAPTSSSSSSPP:NGRAAPTSSSSSSPP:NGRAAPTSSSSSSPP	Etl4:Etl4:Etl4:Etl4:Etl4:Etl4	4:4:4:4:4:4	1981:1885:1920:1325:1330:1019	M0R618	tr	tr|M0R618|M0R618_RAT	_AAPTS(ph)SSSSSPPSPASPTSLN(de)Q(de)GAR_	1929	NGRAAPTSSSSSSPP	Etl4	4	1981
YES	1	M0R618:F1M6H0:M0R5H1:M0RBU6:F1M3L5:F1LTY3	tr:tr:tr:tr:tr:tr	tr|M0R618|M0R618_RAT:tr|F1M6H0|F1M6H0_RAT:tr|M0R5H1|M0R5H1_RAT:tr|M0RBU6|M0RBU6_RAT:tr|F1M3L5|F1M3L5_RAT:tr|F1LTY3|F1LTY3_RAT	_AAPTSS(ph)SSSSPPSPASPTSLN(de)Q(de)GAR_	1930:1834:1869:1274:1279:968	GRAAPTSSSSSSPPS:GRAAPTSSSSSSPPS:GRAAPTSSSSSSPPS:GRAAPTSSSSSSPPS:GRAAPTSSSSSSPPS:GRAAPTSSSSSSPPS	Etl4:Etl4:Etl4:Etl4:Etl4:Etl4	4:4:4:4:4:4	1981:1885:1920:1325:1330:1019	M0R618	tr	tr|M0R618|M0R618_RAT	_AAPTSS(ph)SSSSPPSPASPTSLN(de)Q(de)GAR_	1930	GRAAPTSSSSSSPPS	Etl4	4	1981
YES	1	M0R618:F1M6H0:M0R5H1:M0RBU6:F1M3L5:F1LTY3	tr:tr:tr:tr:tr:tr	tr|M0R618|M0R618_RAT:tr|F1M6H0|F1M6H0_RAT:tr|M0R5H1|M0R5H1_RAT:tr|M0RBU6|M0RBU6_RAT:tr|F1M3L5|F1M3L5_RAT:tr|F1LTY3|F1LTY3_RAT	_AAPT(ph)SSSSSSPPSPASPTSLN(de)Q(de)GAR_	1928:1832:1867:1272:1277:966	QNGRAAPTSSSSSSP:QNGRAAPTSSSSSSP:QNGRAAPTSSSSSSP:QNGRAAPTSSSSSSP:QNGRAAPTSSSSSSP:QNGRAAPTSSSSSSP	Etl4:Etl4:Etl4:Etl4:Etl4:Etl4	4:4:4:4:4:4	1981:1885:1920:1325:1330:1019	M0R618	tr	tr|M0R618|M0R618_RAT	_AAPT(ph)SSSSSSPPSPASPTSLN(de)Q(de)GAR_	1928	QNGRAAPTSSSSSSP	Etl4	4	1981
YES	1	M0R618:F1M6H0:M0R5H1:M0RBU6:F1M3L5:F1LTY3	tr:tr:tr:tr:tr:tr	tr|M0R618|M0R618_RAT:tr|F1M6H0|F1M6H0_RAT:tr|M0R5H1|M0R5H1_RAT:tr|M0RBU6|M0RBU6_RAT:tr|F1M3L5|F1M3L5_RAT:tr|F1LTY3|F1LTY3_RAT	_AAPTSSSSSS(ph)PPSPASPTSLN(de)Q(de)GAR_	1934:1838:1873:1278:1283:972	PTSSSSSSPPSPASP:PTSSSSSSPPSPASP:PTSSSSSSPPSPASP:PTSSSSSSPPSPASP:PTSSSSSSPPSPASP:PTSSSSSSPPSPASP	Etl4:Etl4:Etl4:Etl4:Etl4:Etl4	4:4:4:4:4:4	1981:1885:1920:1325:1330:1019	M0R618	tr	tr|M0R618|M0R618_RAT	_AAPTSSSSSS(ph)PPSPASPTSLN(de)Q(de)GAR_	1934	PTSSSSSSPPSPASP	Etl4	4	1981
YES	1	M0R618:F1M6H0:M0R5H1:M0RBU6:F1M3L5:F1LTY3	tr:tr:tr:tr:tr:tr	tr|M0R618|M0R618_RAT:tr|F1M6H0|F1M6H0_RAT:tr|M0R5H1|M0R5H1_RAT:tr|M0RBU6|M0RBU6_RAT:tr|F1M3L5|F1M3L5_RAT:tr|F1LTY3|F1LTY3_RAT	_AAPTSSSSS(ph)SPPSPASPTSLN(de)Q(de)GAR_	1933:1837:1872:1277:1282:971	APTSSSSSSPPSPAS:APTSSSSSSPPSPAS:APTSSSSSSPPSPAS:APTSSSSSSPPSPAS:APTSSSSSSPPSPAS:APTSSSSSSPPSPAS	Etl4:Etl4:Etl4:Etl4:Etl4:Etl4	4:4:4:4:4:4	1981:1885:1920:1325:1330:1019	M0R618	tr	tr|M0R618|M0R618_RAT	_AAPTSSSSS(ph)SPPSPASPTSLN(de)Q(de)GAR_	1933	APTSSSSSSPPSPAS	Etl4	4	1981
NO	1	G3V7L1	tr	tr|G3V7L1|G3V7L1_RAT	_AAQAS(ph)LSALNDPSAVEQALQEK_	933	SEKAAQASLSALNDP	Utrn	1	2416	G3V7L1	tr	tr|G3V7L1|G3V7L1_RAT	_AAQAS(ph)LSALNDPSAVEQALQEK_	933	SEKAAQASLSALNDP	Utrn	1	2416
YES	1	Q9QXY2-2:Q9QXY2	sp:sp	sp|Q9QXY2-2|SRCN1_RAT:sp|Q9QXY2|SRCN1_RAT	_AAQGPAGS(ph)PDK_	1152:1152	AAQGPAGSPDKGKHG:AAQGPAGSPDKGKHG	Srcin1:Srcin1	01:01:00	1173:1197	Q9QXY2	sp	sp|Q9QXY2|SRCN1_RAT	_AAQGPAGS(ph)PDK_	1152	AAQGPAGSPDKGKHG	Srcin1	1	1197
YES	1	D3ZI67:F1LML9:Q6GMN2-2:Q6GMN2	tr:tr:sp:sp	tr|D3ZI67|D3ZI67_RAT:tr|F1LML9|F1LML9_RAT:sp|Q6GMN2-2|BAIP2_RAT:sp|Q6GMN2|BAIP2_RAT	_AAQLM(ox)QQM(ox)AN(de)SNGSILPSALSAS(ph)K_	170:170:262:262	LPSALSASKSNLVIS:LPSALSASKSNLVIS:LPSALSASKSNLVIS:LPSALSASKSNLVIS	Baiap2:Baiap2:Baiap2:Baiap2	4:4:1:1	430:443:522:535	Q6GMN2	sp	sp|Q6GMN2|BAIP2_RAT	_AAQLM(ox)QQM(ox)AN(de)SNGSILPSALSAS(ph)K_	262	LPSALSASKSNLVIS	Baiap2	1	535
YES	1	D3ZI67:F1LML9:Q6GMN2-2:Q6GMN2	tr:tr:sp:sp	tr|D3ZI67|D3ZI67_RAT:tr|F1LML9|F1LML9_RAT:sp|Q6GMN2-2|BAIP2_RAT:sp|Q6GMN2|BAIP2_RAT	_AAQLM(ox)QQM(ox)ANSN(de)GSILPSALSAS(ph)K_	170:170:262:262	LPSALSASKSNLVIS:LPSALSASKSNLVIS:LPSALSASKSNLVIS:LPSALSASKSNLVIS	Baiap2:Baiap2:Baiap2:Baiap2	4:4:1:1	430:443:522:535	Q6GMN2	sp	sp|Q6GMN2|BAIP2_RAT	_AAQLM(ox)QQM(ox)ANSN(de)GSILPSALSAS(ph)K_	262	LPSALSASKSNLVIS	Baiap2	1	535
YES	1	D3ZI67:F1LML9:Q6GMN2-2:Q6GMN2	tr:tr:sp:sp	tr|D3ZI67|D3ZI67_RAT:tr|F1LML9|F1LML9_RAT:sp|Q6GMN2-2|BAIP2_RAT:sp|Q6GMN2|BAIP2_RAT	_AAQLM(ox)QQM(ox)ANSN(de)GSILPSALS(ph)ASK_	168:168:260:260	SILPSALSASKSNLV:SILPSALSASKSNLV:SILPSALSASKSNLV:SILPSALSASKSNLV	Baiap2:Baiap2:Baiap2:Baiap2	4:4:1:1	430:443:522:535	Q6GMN2	sp	sp|Q6GMN2|BAIP2_RAT	_AAQLM(ox)QQM(ox)ANSN(de)GSILPSALS(ph)ASK_	260	SILPSALSASKSNLV	Baiap2	1	535
NO	1	F1LW91	tr	tr|F1LW91|F1LW91_RAT	_AAQLQGS(ph)PAPEK_	384	RAAQLQGSPAPEKGE	Numa1	4	2078	F1LW91	tr	tr|F1LW91|F1LW91_RAT	_AAQLQGS(ph)PAPEK_	384	RAAQLQGSPAPEKGE	Numa1	4	2078
NO	1	P07936	sp	sp|P07936|NEUM_RAT	_AAQPPTETAESS(ph)QAEEEK_	192	PTETAESSQAEEEKE	Gap43	1	226	P07936	sp	sp|P07936|NEUM_RAT	_AAQPPTETAESS(ph)QAEEEK_	192	PTETAESSQAEEEKE	Gap43	1	226
NO	1	P07936	sp	sp|P07936|NEUM_RAT	_AAQPPTETAES(ph)SQAEEEK_	191	PPTETAESSQAEEEK	Gap43	1	226	P07936	sp	sp|P07936|NEUM_RAT	_AAQPPTETAES(ph)SQAEEEK_	191	PPTETAESSQAEEEK	Gap43	1	226
NO	1	P07936	sp	sp|P07936|NEUM_RAT	_AAQPPTET(ph)AESSQAEEEK_	188	AAQPPTETAESSQAE	Gap43	1	226	P07936	sp	sp|P07936|NEUM_RAT	_AAQPPTET(ph)AESSQAEEEK_	188	AAQPPTETAESSQAE	Gap43	1	226
NO	1	P07936	sp	sp|P07936|NEUM_RAT	_AAQPPTETAES(ph)S(ph)QAEEEK_	191;192	PPTETAESSQAEEEK;PTETAESSQAEEEKE	Gap43	1	226	P07936	sp	sp|P07936|NEUM_RAT	_AAQPPTETAES(ph)S(ph)QAEEEK_	191;192	PPTETAESSQAEEEK;PTETAESSQAEEEKE	Gap43	1	226
NO	1	P07936	sp	sp|P07936|NEUM_RAT	_AAQPPTET(ph)AESS(ph)QAEEEK_	188;192	AAQPPTETAESSQAE;PTETAESSQAEEEKE	Gap43	1	226	P07936	sp	sp|P07936|NEUM_RAT	_AAQPPTET(ph)AESS(ph)QAEEEK_	188;192	AAQPPTETAESSQAE;PTETAESSQAEEEKE	Gap43	1	226
NO	1	P07936	sp	sp|P07936|NEUM_RAT	_AAQPPT(ph)ETAESS(ph)QAEEEK_	186;192	AKAAQPPTETAESSQ;PTETAESSQAEEEKE	Gap43	1	226	P07936	sp	sp|P07936|NEUM_RAT	_AAQPPT(ph)ETAESS(ph)QAEEEK_	186;192	AKAAQPPTETAESSQ;PTETAESSQAEEEKE	Gap43	1	226
NO	1	P07936	sp	sp|P07936|NEUM_RAT	_AAQPPTETAES(ph)S(ph)Q(de)AEEEK_	191;192	PPTETAESSQAEEEK;PTETAESSQAEEEKE	Gap43	1	226	P07936	sp	sp|P07936|NEUM_RAT	_AAQPPTETAES(ph)S(ph)Q(de)AEEEK_	191;192	PPTETAESSQAEEEK;PTETAESSQAEEEKE	Gap43	1	226
TO_BE_EXCLUDED	P07936	AAQPPTETAESSQAEEEK	_AAQPPTETAESSQAEEEK_
TO_BE_EXCLUDED	P07936	AAQPPTETAESSQAEEEK	_AAQ(de)PPTETAESSQ(de)AEEEK_
NO	1	P07936	sp	sp|P07936|NEUM_RAT	_AAQ(de)PPTETAESS(ph)QAEEEK_	192	PTETAESSQAEEEKE	Gap43	1	226	P07936	sp	sp|P07936|NEUM_RAT	_AAQ(de)PPTETAESS(ph)QAEEEK_	192	PTETAESSQAEEEKE	Gap43	1	226
NO	1	P07936	sp	sp|P07936|NEUM_RAT	_AAQPPTETAES(ph)SQ(de)AEEEK_	191	PPTETAESSQAEEEK	Gap43	1	226	P07936	sp	sp|P07936|NEUM_RAT	_AAQPPTETAES(ph)SQ(de)AEEEK_	191	PPTETAESSQAEEEK	Gap43	1	226
NO	1	P07936	sp	sp|P07936|NEUM_RAT	_AAQ(de)PPTETAES(ph)SQAEEEK_	191	PPTETAESSQAEEEK	Gap43	1	226	P07936	sp	sp|P07936|NEUM_RAT	_AAQ(de)PPTETAES(ph)SQAEEEK_	191	PPTETAESSQAEEEK	Gap43	1	226
NO	1	P07936	sp	sp|P07936|NEUM_RAT	_AAQ(de)PPTET(ph)AESSQAEEEK_	188	AAQPPTETAESSQAE	Gap43	1	226	P07936	sp	sp|P07936|NEUM_RAT	_AAQ(de)PPTET(ph)AESSQAEEEK_	188	AAQPPTETAESSQAE	Gap43	1	226
NO	1	P07936	sp	sp|P07936|NEUM_RAT	_AAQPPTETAESS(ph)Q(de)AEEEK_	192	PTETAESSQAEEEKE	Gap43	1	226	P07936	sp	sp|P07936|NEUM_RAT	_AAQPPTETAESS(ph)Q(de)AEEEK_	192	PTETAESSQAEEEKE	Gap43	1	226
NO	1	P07936	sp	sp|P07936|NEUM_RAT	_AAQ(de)PPT(ph)ETAESSQAEEEK_	186	AKAAQPPTETAESSQ	Gap43	1	226	P07936	sp	sp|P07936|NEUM_RAT	_AAQ(de)PPT(ph)ETAESSQAEEEK_	186	AKAAQPPTETAESSQ	Gap43	1	226
NO	1	P07936	sp	sp|P07936|NEUM_RAT	_AAQ(de)PPTETAES(ph)SQ(de)AEEEK_	191	PPTETAESSQAEEEK	Gap43	1	226	P07936	sp	sp|P07936|NEUM_RAT	_AAQ(de)PPTETAES(ph)SQ(de)AEEEK_	191	PPTETAESSQAEEEK	Gap43	1	226
NO	1	P07936	sp	sp|P07936|NEUM_RAT	_AAQ(de)PPTETAESS(ph)Q(de)AEEEK_	192	PTETAESSQAEEEKE	Gap43	1	226	P07936	sp	sp|P07936|NEUM_RAT	_AAQ(de)PPTETAESS(ph)Q(de)AEEEK_	192	PTETAESSQAEEEKE	Gap43	1	226
YES	1	G3V9X2:Q9R080-3:Q9R080-4:Q9R080:Q9R080-2	tr:sp:sp:sp:sp	tr|G3V9X2|G3V9X2_RAT:sp|Q9R080-3|GPSM1_RAT:sp|Q9R080-4|GPSM1_RAT:sp|Q9R080|GPSM1_RAT:sp|Q9R080-2|GPSM1_RAT	_AAQPSVTAS(ph)PQTEEFFDLIASSQSR_	543:97:520:543:36	AQPSVTASPQTEEFF:AQPSVTASPQTEEFF:AQPSVTASPQTEEFF:AQPSVTASPQTEEFF:AQPSVTASPQTEEFF	Gpsm1:Gpsm1:Gpsm1:Gpsm1:Gpsm1	4:1:1:1:1	673:227:650:673:166	Q9R080	sp	sp|Q9R080|GPSM1_RAT	_AAQPSVTAS(ph)PQTEEFFDLIASSQSR_	543	AQPSVTASPQTEEFF	Gpsm1	1	673
YES	1	A0JPL2:D3ZRE3	tr:tr	tr|A0JPL2|A0JPL2_RAT:tr|D3ZRE3|D3ZRE3_RAT	_AAQQAASSSGQGQQAQT(ph)PTGK_	321:349	GQGQQAQTPTGKQTD:GQGQQAQTPTGKQTD	Csnk1a1:Csnk1a1	02:03:00	337:365	A0JPL2	tr	tr|A0JPL2|A0JPL2_RAT	_AAQQAASSSGQGQQAQT(ph)PTGK_	321	GQGQQAQTPTGKQTD	Csnk1a1	2	337
NO	1	M0RBD9	tr	tr|M0RBD9|M0RBD9_RAT	_AAQSAFSIPS(ph)SGGGSGGPYGSQDSVHSSPEDGVGSR_	103	QSAFSIPSSGGGSGG	Znrf2	4	245	M0RBD9	tr	tr|M0RBD9|M0RBD9_RAT	_AAQSAFSIPS(ph)SGGGSGGPYGSQDSVHSSPEDGVGSR_	103	QSAFSIPSSGGGSGG	Znrf2	4	245
TO_BE_EXCLUDED	Q810U0	AAQVAQDEEIAR	_AAQ(de)VAQ(de)DEEIAR_
NO	1	D3Z8L0	tr	tr|D3Z8L0|D3Z8L0_RAT	_(ac)AARPQSSGAAVSAAAYPDS(ph)PVELPAR_	20	SAAAYPDSPVELPAR	Tmem42	4	157	D3Z8L0	tr	tr|D3Z8L0|D3Z8L0_RAT	_(ac)AARPQSSGAAVSAAAYPDS(ph)PVELPAR_	20	SAAAYPDSPVELPAR	Tmem42	4	157
NO	1	O08629	sp	sp|O08629|TIF1B_RAT	_(ac)AASAAAATAAASAATAASAASGS(ph)PGSGEGSAGGEK_	24	AASAASGSPGSGEGS	Trim28	1	835	O08629	sp	sp|O08629|TIF1B_RAT	_(ac)AASAAAATAAASAATAASAASGS(ph)PGSGEGSAGGEK_	24	AASAASGSPGSGEGS	Trim28	1	835
YES	1	F1M9Q8:Q9EQR2	tr:sp	tr|F1M9Q8|F1M9Q8_RAT:sp|Q9EQR2|ADAS_RAT	_AASAAGAS(ph)PAASPAAPESGTIPK_	3 days, 10:56:00	AASAAGASPAASPAA:AASAAGASPAASPAA	Agps:Agps	04:02:00	423:644	Q9EQR2	sp	sp|Q9EQR2|ADAS_RAT	_AASAAGAS(ph)PAASPAAPESGTIPK_	56	AASAAGASPAASPAA	Agps	2	644
NO	1	B2RZ79	tr	tr|B2RZ79|B2RZ79_RAT	_AAS(ph)ALLLRS(ph)PR_	14;20	GRLRRAASALLLRSP;ASALLLRSPRLPARE	Iscu	2	167	B2RZ79	tr	tr|B2RZ79|B2RZ79_RAT	_AAS(ph)ALLLRS(ph)PR_	14;20	GRLRRAASALLLRSP;ASALLLRSPRLPARE	Iscu	2	167
YES	1	A0A096MK76:G3V7M5:Q9QZC4	tr:tr:sp	tr|A0A096MK76|A0A096MK76_RAT:tr|G3V7M5|G3V7M5_RAT:sp|Q9QZC4|PCY1B_RAT	_AASASISSMS(ph)EGDEDEK_	342:362:362	SASISSMSEGDEDEK:SASISSMSEGDEDEK:SASISSMSEGDEDEK	Pcyt1b:Pcyt1b:Pcyt1b	04:04:02	349:369:369	Q9QZC4	sp	sp|Q9QZC4|PCY1B_RAT	_AASASISSMS(ph)EGDEDEK_	362	SASISSMSEGDEDEK	Pcyt1b	2	369
YES	1	A0A096MK76:G3V7M5:Q9QZC4	tr:tr:sp	tr|A0A096MK76|A0A096MK76_RAT:tr|G3V7M5|G3V7M5_RAT:sp|Q9QZC4|PCY1B_RAT	_AASASISSM(ox)S(ph)EGDEDEK_	342:362:362	SASISSMSEGDEDEK:SASISSMSEGDEDEK:SASISSMSEGDEDEK	Pcyt1b:Pcyt1b:Pcyt1b	04:04:02	349:369:369	Q9QZC4	sp	sp|Q9QZC4|PCY1B_RAT	_AASASISSM(ox)S(ph)EGDEDEK_	362	SASISSMSEGDEDEK	Pcyt1b	2	369
YES	1	A0A096MK76:G3V7M5:Q9QZC4	tr:tr:sp	tr|A0A096MK76|A0A096MK76_RAT:tr|G3V7M5|G3V7M5_RAT:sp|Q9QZC4|PCY1B_RAT	_AASASIS(ph)SM(ox)SEGDEDEK_	339:359:359	KAASASISSMSEGDE:KAASASISSMSEGDE:KAASASISSMSEGDE	Pcyt1b:Pcyt1b:Pcyt1b	04:04:02	349:369:369	Q9QZC4	sp	sp|Q9QZC4|PCY1B_RAT	_AASASIS(ph)SM(ox)SEGDEDEK_	359	KAASASISSMSEGDE	Pcyt1b	2	369
YES	1	A0A096MK76:G3V7M5:Q9QZC4	tr:tr:sp	tr|A0A096MK76|A0A096MK76_RAT:tr|G3V7M5|G3V7M5_RAT:sp|Q9QZC4|PCY1B_RAT	_AASASISS(ph)M(ox)SEGDEDEK_	340:360:360	AASASISSMSEGDED:AASASISSMSEGDED:AASASISSMSEGDED	Pcyt1b:Pcyt1b:Pcyt1b	04:04:02	349:369:369	Q9QZC4	sp	sp|Q9QZC4|PCY1B_RAT	_AASASISS(ph)M(ox)SEGDEDEK_	360	AASASISSMSEGDED	Pcyt1b	2	369
NO	1	D3Z9R2	tr	tr|D3Z9R2|D3Z9R2_RAT	_AAS(ph)DPNPAEPAR_	120	VRRPRAASDPNPAEP	Mettl22	4	393	D3Z9R2	tr	tr|D3Z9R2|D3Z9R2_RAT	_AAS(ph)DPNPAEPAR_	120	VRRPRAASDPNPAEP	Mettl22	4	393
YES	1	G3V8J5:Q9ESQ7	tr:sp	tr|G3V8J5|G3V8J5_RAT:sp|Q9ESQ7|PSD1_RAT	_AASEELDAIEAALAQAGSTEEGCPPPHS(ph)SPSLQPNPTSQPR_	991:617	EGCPPPHSSPSLQPN:EGCPPPHSSPSLQPN	Psd:Psd	04:02:00	1023:649	Q9ESQ7	sp	sp|Q9ESQ7|PSD1_RAT	_AASEELDAIEAALAQAGSTEEGCPPPHS(ph)SPSLQPNPTSQPR_	617	EGCPPPHSSPSLQPN	Psd	2	649
NO	1	D3ZW08	tr	tr|D3ZW08|D3ZW08_RAT	_(ac)AASGDPACAESYRS(ph)PLAAR_	15	ACAESYRSPLAARYA	Adsl	3	484	D3ZW08	tr	tr|D3ZW08|D3ZW08_RAT	_(ac)AASGDPACAESYRS(ph)PLAAR_	15	ACAESYRSPLAARYA	Adsl	3	484
YES	1	F1LSD5:Q9JLS3-2	tr:sp	tr|F1LSD5|F1LSD5_RAT:sp|Q9JLS3-2|TAOK2_RAT	_AAS(ph)GGSSGENVGPPAAVPGPLSR_	1017:1019	QPLRRAASGGSSGEN:QPLKRAASGGSSGEN	Taok2:Taok2	04:01:00	1054:1056	Q9JLS3-2	sp	sp|Q9JLS3-2|TAOK2_RAT	_AAS(ph)GGSSGENVGPPAAVPGPLSR_	1019	QPLKRAASGGSSGEN	Taok2	1	1056
NO	1	Q9JKA8	sp	sp|Q9JKA8|HCN3_RAT	_AAS(ph)GGVPESAPEPK_	33	PAQARAASGGVPESA	Hcn3	2	780	Q9JKA8	sp	sp|Q9JKA8|HCN3_RAT	_AAS(ph)GGVPESAPEPK_	33	PAQARAASGGVPESA	Hcn3	2	780
YES	1	Q9Z327-3:Q9Z327:Q9Z327-2	sp:sp:sp	sp|Q9Z327-3|SYNPO_RAT:sp|Q9Z327|SYNPO_RAT:sp|Q9Z327-2|SYNPO_RAT	_AAS(ph)PAKPSSLDLVPNLPR_	596:835:596	TVSPRAASPAKPSSL:TVSPRAASPAKPSSL:TVSPRAASPAKPSSL	Synpo:Synpo:Synpo	02:02:02	692:931:976	Q9Z327	sp	sp|Q9Z327|SYNPO_RAT	_AAS(ph)PAKPSSLDLVPNLPR_	835	TVSPRAASPAKPSSL	Synpo	2	931
YES	1	B0BN10:F1M217	tr:tr	tr|B0BN10|B0BN10_RAT:tr|F1M217|F1M217_RAT	_AASPAS(ph)PSGPK_	189:341	SKAASPASPSGPKGS:SKAASPASPSGPKGS	Sh2d3c:Sh2d3c	02:04:00	371:853	B0BN10	tr	tr|B0BN10|B0BN10_RAT	_AASPAS(ph)PSGPK_	189	SKAASPASPSGPKGS	Sh2d3c	2	371
NO	1	Q64259	sp	sp|Q64259|VHL_RAT	_AAS(ph)PEEAER_	7	XMPRKAASPEEAERM	Vhl	1	185	Q64259	sp	sp|Q64259|VHL_RAT	_AAS(ph)PEEAER_	7	XMPRKAASPEEAERM	Vhl	1	185
YES	1	F1LPA3:Q76M68	tr:sp	tr|F1LPA3|F1LPA3_RAT:sp|Q76M68|IQEC3_RAT	_AAS(ph)PGQQQ(de)PALATALCSHTPAASEYELSLDLK_	265:265	AGPLRAASPGQQQPA:AGPLRAASPGQQQPA	Iqsec3:Iqsec3	04:01:00	1194:1194	Q76M68	sp	sp|Q76M68|IQEC3_RAT	_AAS(ph)PGQQQ(de)PALATALCSHTPAASEYELSLDLK_	265	AGPLRAASPGQQQPA	Iqsec3	1	1194
YES	1	F1LPA3:Q76M68	tr:sp	tr|F1LPA3|F1LPA3_RAT:sp|Q76M68|IQEC3_RAT	_AAS(ph)PGQQQPALATALCSHTPAASEYELSLDLK_	265:265	AGPLRAASPGQQQPA:AGPLRAASPGQQQPA	Iqsec3:Iqsec3	04:01:00	1194:1194	Q76M68	sp	sp|Q76M68|IQEC3_RAT	_AAS(ph)PGQQQPALATALCSHTPAASEYELSLDLK_	265	AGPLRAASPGQQQPA	Iqsec3	1	1194
YES	1	F1LQA6:G3V8E2	tr:tr	tr|F1LQA6|F1LQA6_RAT:tr|G3V8E2|G3V8E2_RAT	_AAS(ph)PPASASDLIEQQ(de)QK_	335:335	IRNMRAASPPASASD:IRNMRAASPPASASD	Strip1:Strip1	04:04:00	762:837	F1LQA6	tr	tr|F1LQA6|F1LQA6_RAT	_AAS(ph)PPASASDLIEQQ(de)QK_	335	IRNMRAASPPASASD	Strip1	4	762
YES	1	F1LQA6:G3V8E2	tr:tr	tr|F1LQA6|F1LQA6_RAT:tr|G3V8E2|G3V8E2_RAT	_AAS(ph)PPASASDLIEQQQ(de)K_	335:335	IRNMRAASPPASASD:IRNMRAASPPASASD	Strip1:Strip1	04:04:00	762:837	F1LQA6	tr	tr|F1LQA6|F1LQA6_RAT	_AAS(ph)PPASASDLIEQQQ(de)K_	335	IRNMRAASPPASASD	Strip1	4	762
YES	1	F1LQA6:G3V8E2	tr:tr	tr|F1LQA6|F1LQA6_RAT:tr|G3V8E2|G3V8E2_RAT	_AAS(ph)PPASASDLIEQ(de)QQK_	335:335	IRNMRAASPPASASD:IRNMRAASPPASASD	Strip1:Strip1	04:04:00	762:837	F1LQA6	tr	tr|F1LQA6|F1LQA6_RAT	_AAS(ph)PPASASDLIEQ(de)QQK_	335	IRNMRAASPPASASD	Strip1	4	762
YES	1	F1LQA6:G3V8E2	tr:tr	tr|F1LQA6|F1LQA6_RAT:tr|G3V8E2|G3V8E2_RAT	_AAS(ph)PPASASDLIEQQQK_	335:335	IRNMRAASPPASASD:IRNMRAASPPASASD	Strip1:Strip1	04:04:00	762:837	F1LQA6	tr	tr|F1LQA6|F1LQA6_RAT	_AAS(ph)PPASASDLIEQQQK_	335	IRNMRAASPPASASD	Strip1	4	762
YES	1	D4A1D1:D4A9V9	tr:tr	tr|D4A1D1|D4A1D1_RAT:tr|D4A9V9|D4A9V9_RAT	_AAS(ph)PPSYTLDLGESQLAPPPSK_	326:326	VKSMRAASPPSYTLD:VKSMRAASPPSYTLD	Strip2:Strip2	04:04:00	657:839	D4A1D1	tr	tr|D4A1D1|D4A1D1_RAT	_AAS(ph)PPSYTLDLGESQLAPPPSK_	326	VKSMRAASPPSYTLD	Strip2	4	657
NO	1	D3ZXQ2	tr	tr|D3ZXQ2|D3ZXQ2_RAT	_AAS(ph)PSPAR_	771	ATGPKAASPSPARRA	Camsap3	4	1269	D3ZXQ2	tr	tr|D3ZXQ2|D3ZXQ2_RAT	_AAS(ph)PSPAR_	771	ATGPKAASPSPARRA	Camsap3	4	1269
NO	1	B2RYB3	tr	tr|B2RYB3|B2RYB3_RAT	_AASPS(ph)PQSVR_	743	IKKAASPSPQSVRRV	Srrm1	2	908	B2RYB3	tr	tr|B2RYB3|B2RYB3_RAT	_AASPS(ph)PQSVR_	743	IKKAASPSPQSVRRV	Srrm1	2	908
NO	1	B2RYB3	tr	tr|B2RYB3|B2RYB3_RAT	_AAS(ph)PSPQSVR_	741	KKIKKAASPSPQSVR	Srrm1	2	908	B2RYB3	tr	tr|B2RYB3|B2RYB3_RAT	_AAS(ph)PSPQSVR_	741	KKIKKAASPSPQSVR	Srrm1	2	908
YES	1	F1M3R5:F1M2K6	tr:tr	tr|F1M3R5|F1M3R5_RAT:tr|F1M2K6|F1M2K6_RAT	_AAS(ph)PYSQRPAS(ph)PTAVR_	272;280:272;280	LPAQRAASPYSQRPA;PYSQRPASPTAVRRV:LPAQRAASPYSQRPA;PYSQRPASPTAVRRV	Pkp4:Pkp4	04:04:00	1147:1190	F1M3R5	tr	tr|F1M3R5|F1M3R5_RAT	_AAS(ph)PYSQRPAS(ph)PTAVR_	272;280	LPAQRAASPYSQRPA;PYSQRPASPTAVRRV	Pkp4	4	1147
YES	1	F1M3R5:F1M2K6	tr:tr	tr|F1M3R5|F1M3R5_RAT:tr|F1M2K6|F1M2K6_RAT	_AAS(ph)PYS(ph)QRPASPTAVR_	272;275:272;275	LPAQRAASPYSQRPA;QRAASPYSQRPASPT:LPAQRAASPYSQRPA;QRAASPYSQRPASPT	Pkp4:Pkp4	04:04:00	1147:1190	F1M3R5	tr	tr|F1M3R5|F1M3R5_RAT	_AAS(ph)PYS(ph)QRPASPTAVR_	272;275	LPAQRAASPYSQRPA;QRAASPYSQRPASPT	Pkp4	4	1147
YES	1	F1M3R5:F1M2K6	tr:tr	tr|F1M3R5|F1M3R5_RAT:tr|F1M2K6|F1M2K6_RAT	_AASPYSQRPAS(ph)PTAVR_	280:280	PYSQRPASPTAVRRV:PYSQRPASPTAVRRV	Pkp4:Pkp4	04:04:00	1147:1190	F1M3R5	tr	tr|F1M3R5|F1M3R5_RAT	_AASPYSQRPAS(ph)PTAVR_	280	PYSQRPASPTAVRRV	Pkp4	4	1147
YES	1	F1M3R5:F1M2K6	tr:tr	tr|F1M3R5|F1M3R5_RAT:tr|F1M2K6|F1M2K6_RAT	_AASPYSQRPASPT(ph)AVR_	282:282	SQRPASPTAVRRVGS:SQRPASPTAVRRVGS	Pkp4:Pkp4	04:04:00	1147:1190	F1M3R5	tr	tr|F1M3R5|F1M3R5_RAT	_AASPYSQRPASPT(ph)AVR_	282	SQRPASPTAVRRVGS	Pkp4	4	1147
YES	1	F1M3R5:F1M2K6	tr:tr	tr|F1M3R5|F1M3R5_RAT:tr|F1M2K6|F1M2K6_RAT	_AASPYS(ph)QRPASPTAVR_	275:275	QRAASPYSQRPASPT:QRAASPYSQRPASPT	Pkp4:Pkp4	04:04:00	1147:1190	F1M3R5	tr	tr|F1M3R5|F1M3R5_RAT	_AASPYS(ph)QRPASPTAVR_	275	QRAASPYSQRPASPT	Pkp4	4	1147
YES	1	F1M3R5:F1M2K6	tr:tr	tr|F1M3R5|F1M3R5_RAT:tr|F1M2K6|F1M2K6_RAT	_AAS(ph)PYSQRPASPTAVR_	272:272	LPAQRAASPYSQRPA:LPAQRAASPYSQRPA	Pkp4:Pkp4	04:04:00	1147:1190	F1M3R5	tr	tr|F1M3R5|F1M3R5_RAT	_AAS(ph)PYSQRPASPTAVR_	272	LPAQRAASPYSQRPA	Pkp4	4	1147
YES	1	F1M3R5:F1M2K6	tr:tr	tr|F1M3R5|F1M3R5_RAT:tr|F1M2K6|F1M2K6_RAT	_AASPYSQ(de)RPAS(ph)PTAVR_	280:280	PYSQRPASPTAVRRV:PYSQRPASPTAVRRV	Pkp4:Pkp4	04:04:00	1147:1190	F1M3R5	tr	tr|F1M3R5|F1M3R5_RAT	_AASPYSQ(de)RPAS(ph)PTAVR_	280	PYSQRPASPTAVRRV	Pkp4	4	1147
YES	1	F1M3R5:F1M2K6	tr:tr	tr|F1M3R5|F1M3R5_RAT:tr|F1M2K6|F1M2K6_RAT	_AASPYSQ(de)RPASPT(ph)AVR_	282:282	SQRPASPTAVRRVGS:SQRPASPTAVRRVGS	Pkp4:Pkp4	04:04:00	1147:1190	F1M3R5	tr	tr|F1M3R5|F1M3R5_RAT	_AASPYSQ(de)RPASPT(ph)AVR_	282	SQRPASPTAVRRVGS	Pkp4	4	1147
YES	1	F1M3R5:F1M2K6	tr:tr	tr|F1M3R5|F1M3R5_RAT:tr|F1M2K6|F1M2K6_RAT	_AASPYS(ph)Q(de)RPASPTAVR_	275:275	QRAASPYSQRPASPT:QRAASPYSQRPASPT	Pkp4:Pkp4	04:04:00	1147:1190	F1M3R5	tr	tr|F1M3R5|F1M3R5_RAT	_AASPYS(ph)Q(de)RPASPTAVR_	275	QRAASPYSQRPASPT	Pkp4	4	1147
NO	1	D3ZMW5	tr	tr|D3ZMW5|D3ZMW5_RAT	_AAS(ph)QGSESPLLPTQR_	978	RLAERAASQGSESPL	Sh3pxd2a	4	1073	D3ZMW5	tr	tr|D3ZMW5|D3ZMW5_RAT	_AAS(ph)QGSESPLLPTQR_	978	RLAERAASQGSESPL	Sh3pxd2a	4	1073
NO	1	Q63638	sp	sp|Q63638|SPEG_RAT	_AASS(ph)EAAPHHQPPPESR_	2115	RMARAASSEAAPHHQ	Speg	2	3259	Q63638	sp	sp|Q63638|SPEG_RAT	_AASS(ph)EAAPHHQPPPESR_	2115	RMARAASSEAAPHHQ	Speg	2	3259
NO	1	Q63638	sp	sp|Q63638|SPEG_RAT	_AAS(ph)SEAAPHHQPPPESR_	2114	PRMARAASSEAAPHH	Speg	2	3259	Q63638	sp	sp|Q63638|SPEG_RAT	_AAS(ph)SEAAPHHQPPPESR_	2114	PRMARAASSEAAPHH	Speg	2	3259
NO	1	F1M754	tr	tr|F1M754|F1M754_RAT	_AASSLNLS(ph)N(de)GETESVK_	744	AASSLNLSNGETESV	Map4k4	4	1178	F1M754	tr	tr|F1M754|F1M754_RAT	_AASSLNLS(ph)N(de)GETESVK_	744	AASSLNLSNGETESV	Map4k4	4	1178
NO	1	F1M754	tr	tr|F1M754|F1M754_RAT	_AASSLN(de)LS(ph)N(de)GETESVK_	744	AASSLNLSNGETESV	Map4k4	4	1178	F1M754	tr	tr|F1M754|F1M754_RAT	_AASSLN(de)LS(ph)N(de)GETESVK_	744	AASSLNLSNGETESV	Map4k4	4	1178
NO	1	D3ZPX4	sp	sp|D3ZPX4|PLXA3_RAT	_AASS(ph)PDSLR_	1608	SLLRAASSPDSLRSR	Plxna3	3	1872	D3ZPX4	sp	sp|D3ZPX4|PLXA3_RAT	_AASS(ph)PDSLR_	1608	SLLRAASSPDSLRSR	Plxna3	3	1872
NO	1	F1M8X9	tr	tr|F1M8X9|F1M8X9_RAT	_AASSSSPGS(ph)PVASSPSK_	1786	ASSSSPGSPVASSPS	Gbf1	4	1861	F1M8X9	tr	tr|F1M8X9|F1M8X9_RAT	_AASSSSPGS(ph)PVASSPSK_	1786	ASSSSPGSPVASSPS	Gbf1	4	1861
NO	1	F1LNT3	tr	tr|F1LNT3|F1LNT3_RAT	_AAS(ph)TDLGAGEAVVGK_	1005	RQAKKAASTDLGAGE	R3hdm1	4	1133	F1LNT3	tr	tr|F1LNT3|F1LNT3_RAT	_AAS(ph)TDLGAGEAVVGK_	1005	RQAKKAASTDLGAGE	R3hdm1	4	1133
NO	1	Q5XHX3	tr	tr|Q5XHX3|Q5XHX3_RAT	_AASTST(ph)PEPTR_	445	SKAASTSTPEPTRKP	Enah	2	526	Q5XHX3	tr	tr|Q5XHX3|Q5XHX3_RAT	_AASTST(ph)PEPTR_	445	SKAASTSTPEPTRKP	Enah	2	526
NO	1	Q5XHX3	tr	tr|Q5XHX3|Q5XHX3_RAT	_AASTS(ph)TPEPTR_	444	TSKAASTSTPEPTRK	Enah	2	526	Q5XHX3	tr	tr|Q5XHX3|Q5XHX3_RAT	_AASTS(ph)TPEPTR_	444	TSKAASTSTPEPTRK	Enah	2	526
YES	1	Q9JJ50-2:Q9JJ50	sp:sp	sp|Q9JJ50-2|HGS_RAT:sp|Q9JJ50|HGS_RAT	_AASTTELPPEYLT(ph)SPLSQQSQLPPK_	239:239	ELPPEYLTSPLSQQS:ELPPEYLTSPLSQQS	Hgs:Hgs	01:01:00	771:776	Q9JJ50	sp	sp|Q9JJ50|HGS_RAT	_AASTTELPPEYLT(ph)SPLSQQSQLPPK_	239	ELPPEYLTSPLSQQS	Hgs	1	776
YES	1	Q9JJ50-2:Q9JJ50	sp:sp	sp|Q9JJ50-2|HGS_RAT:sp|Q9JJ50|HGS_RAT	_AASTTELPPEY(ph)LTSPLSQQSQLPPK_	237:237	TTELPPEYLTSPLSQ:TTELPPEYLTSPLSQ	Hgs:Hgs	01:01:00	771:776	Q9JJ50	sp	sp|Q9JJ50|HGS_RAT	_AASTTELPPEY(ph)LTSPLSQQSQLPPK_	237	TTELPPEYLTSPLSQ	Hgs	1	776
YES	1	Q9JJ50-2:Q9JJ50	sp:sp	sp|Q9JJ50-2|HGS_RAT:sp|Q9JJ50|HGS_RAT	_AASTTELPPEYLTS(ph)PLSQQSQLPPK_	240:240	LPPEYLTSPLSQQSQ:LPPEYLTSPLSQQSQ	Hgs:Hgs	01:01:00	771:776	Q9JJ50	sp	sp|Q9JJ50|HGS_RAT	_AASTTELPPEYLTS(ph)PLSQQSQLPPK_	240	LPPEYLTSPLSQQSQ	Hgs	1	776
YES	1	G3V7V0:O70143-2:O70143	tr:sp:sp	tr|G3V7V0|G3V7V0_RAT:sp|O70143-2|SHC3_RAT:sp|O70143|SHC3_RAT	_AASVECIS(ph)PVTPR_	479:359:479	AASVECISPVTPRAP:AASVECISPVTPRAP:AASVECISPVTPRAP	Shc3:Shc3:Shc3	04:02:02	594:474:594	O70143	sp	sp|O70143|SHC3_RAT	_AASVECIS(ph)PVTPR_	479	AASVECISPVTPRAP	Shc3	2	594
YES	1	G3V7V0:O70143-2:O70143	tr:sp:sp	tr|G3V7V0|G3V7V0_RAT:sp|O70143-2|SHC3_RAT:sp|O70143|SHC3_RAT	_AAS(ph)VECISPVTPR_	474:354:474	PVLSKAASVECISPV:PVLSKAASVECISPV:PVLSKAASVECISPV	Shc3:Shc3:Shc3	04:02:02	594:474:594	O70143	sp	sp|O70143|SHC3_RAT	_AAS(ph)VECISPVTPR_	474	PVLSKAASVECISPV	Shc3	2	594
YES	1	F1M4A4:F1LNY5:F1LM24:M0RA34	tr:tr:tr:tr	tr|F1M4A4|F1M4A4_RAT:tr|F1LNY5|F1LNY5_RAT:tr|F1LM24|F1LM24_RAT:tr|M0RA34|M0RA34_RAT	_AASVSS(ph)LHER_	428:419:419:419	SRAASVSSLHERILF:SRAASVSSLHERILF:SRAASVSSLHERILF:SRAASVSSLHERILF	Kif1a:Kif1a:Kif1a:Kif1a	3:3:3:3	1698:1697:1697:1698	F1M4A4	tr	tr|F1M4A4|F1M4A4_RAT	_AASVSS(ph)LHER_	428	SRAASVSSLHERILF	Kif1a	3	1698
YES	1	F1M4A4:F1LNY5:F1LM24:M0RA34	tr:tr:tr:tr	tr|F1M4A4|F1M4A4_RAT:tr|F1LNY5|F1LNY5_RAT:tr|F1LM24|F1LM24_RAT:tr|M0RA34|M0RA34_RAT	_AAS(ph)VSSLHER_	425:416:416:416	ALSSRAASVSSLHER:ALSSRAASVSSLHER:ALSSRAASVSSLHER:ALSSRAASVSSLHER	Kif1a:Kif1a:Kif1a:Kif1a	3:3:3:3	1698:1697:1697:1698	F1M4A4	tr	tr|F1M4A4|F1M4A4_RAT	_AAS(ph)VSSLHER_	425	ALSSRAASVSSLHER	Kif1a	3	1698
YES	1	F1M4A4:F1LNY5:F1LM24:M0RA34	tr:tr:tr:tr	tr|F1M4A4|F1M4A4_RAT:tr|F1LNY5|F1LNY5_RAT:tr|F1LM24|F1LM24_RAT:tr|M0RA34|M0RA34_RAT	_AASVS(ph)SLHER_	427:418:418:418	SSRAASVSSLHERIL:SSRAASVSSLHERIL:SSRAASVSSLHERIL:SSRAASVSSLHERIL	Kif1a:Kif1a:Kif1a:Kif1a	3:3:3:3	1698:1697:1697:1698	F1M4A4	tr	tr|F1M4A4|F1M4A4_RAT	_AASVS(ph)SLHER_	427	SSRAASVSSLHERIL	Kif1a	3	1698
YES	1	G3V6H5:P97700	tr:sp	tr|G3V6H5|G3V6H5_RAT:sp|P97700|M2OM_RAT	_(ac)AAT(ph)ASPGAGR_	04:04:00	XXXXMAATASPGAGR:XXXXMAATASPGAGR	Slc25a11:Slc25a11	03:02:00	314:314	P97700	sp	sp|P97700|M2OM_RAT	_(ac)AAT(ph)ASPGAGR_	4	XXXXMAATASPGAGR	Slc25a11	2	314
YES	1	G3V6H5:P97700	tr:sp	tr|G3V6H5|G3V6H5_RAT:sp|P97700|M2OM_RAT	_(ac)AATAS(ph)PGAGR_	06:06:00	XXMAATASPGAGRMD:XXMAATASPGAGRMD	Slc25a11:Slc25a11	03:02:00	314:314	P97700	sp	sp|P97700|M2OM_RAT	_(ac)AATAS(ph)PGAGR_	6	XXMAATASPGAGRMD	Slc25a11	2	314
NO	1	D3ZH75	tr	tr|D3ZH75|D3ZH75_RAT	_AATATRPPGPPPAPQPPS(ph)PAPS(ph)SPPRPALAR_	88;92	PPAPQPPSPAPSSPP;QPPSPAPSSPPRPAL	Akt1s1	4	257	D3ZH75	tr	tr|D3ZH75|D3ZH75_RAT	_AATATRPPGPPPAPQPPS(ph)PAPS(ph)SPPRPALAR_	88;92	PPAPQPPSPAPSSPP;QPPSPAPSSPPRPAL	Akt1s1	4	257
NO	1	D3ZH75	tr	tr|D3ZH75|D3ZH75_RAT	_AATATRPPGPPPAPQPPS(ph)PAPSS(ph)PPRPALAR_	88;93	PPAPQPPSPAPSSPP;PPSPAPSSPPRPALA	Akt1s1	4	257	D3ZH75	tr	tr|D3ZH75|D3ZH75_RAT	_AATATRPPGPPPAPQPPS(ph)PAPSS(ph)PPRPALAR_	88;93	PPAPQPPSPAPSSPP;PPSPAPSSPPRPALA	Akt1s1	4	257
NO	1	D3ZH75	tr	tr|D3ZH75|D3ZH75_RAT	_AATATRPPGPPPAPQPPSPAPS(ph)SPPRPALAR_	92	QPPSPAPSSPPRPAL	Akt1s1	4	257	D3ZH75	tr	tr|D3ZH75|D3ZH75_RAT	_AATATRPPGPPPAPQPPSPAPS(ph)SPPRPALAR_	92	QPPSPAPSSPPRPAL	Akt1s1	4	257
NO	1	D3ZH75	tr	tr|D3ZH75|D3ZH75_RAT	_AATATRPPGPPPAPQPPSPAPSS(ph)PPRPALAR_	93	PPSPAPSSPPRPALA	Akt1s1	4	257	D3ZH75	tr	tr|D3ZH75|D3ZH75_RAT	_AATATRPPGPPPAPQPPSPAPSS(ph)PPRPALAR_	93	PPSPAPSSPPRPALA	Akt1s1	4	257
YES	1	G3V9Z6:B0BNF1	tr:sp	tr|G3V9Z6|G3V9Z6_RAT:sp|B0BNF1|SEPT8_RAT	_(ac)AATDLERIS(ph)NAEPEPR_	10:10:00	ATDLERISNAEPEPR:ATDLERISNAEPEPR	Sept8:Sept8	03:01:00	429:442	B0BNF1	sp	sp|B0BNF1|SEPT8_RAT	_(ac)AATDLERIS(ph)NAEPEPR_	10	ATDLERISNAEPEPR	Sept8	1	442
YES	1	G3V9Z6:B0BNF1	tr:sp	tr|G3V9Z6|G3V9Z6_RAT:sp|B0BNF1|SEPT8_RAT	_(ac)AAT(ph)DLERISNAEPEPR_	04:04:00	XXXXMAATDLERISN:XXXXMAATDLERISN	Sept8:Sept8	03:01:00	429:442	B0BNF1	sp	sp|B0BNF1|SEPT8_RAT	_(ac)AAT(ph)DLERISNAEPEPR_	4	XXXXMAATDLERISN	Sept8	1	442
YES	1	G3V9Z6:B0BNF1	tr:sp	tr|G3V9Z6|G3V9Z6_RAT:sp|B0BNF1|SEPT8_RAT	_(ac)AATDLERIS(ph)N(de)AEPEPR_	10:10:00	ATDLERISNAEPEPR:ATDLERISNAEPEPR	Sept8:Sept8	03:01:00	429:442	B0BNF1	sp	sp|B0BNF1|SEPT8_RAT	_(ac)AATDLERIS(ph)N(de)AEPEPR_	10	ATDLERISNAEPEPR	Sept8	1	442
YES	1	G3V9F3:Q9ERE6-2:Q9ERE6	tr:sp:sp	tr|G3V9F3|G3V9F3_RAT:sp|Q9ERE6-2|MPRIP_RAT:sp|Q9ERE6|MPRIP_RAT	_AATEALGEKS(ph)PEGTTVSGYDIMK_	981:945:981	TEALGEKSPEGTTVS:TEALGEKSPEGTTVS:TEALGEKSPEGTTVS	Mprip:Mprip:Mprip	04:02:02	1029:993:1029	Q9ERE6	sp	sp|Q9ERE6|MPRIP_RAT	_AATEALGEKS(ph)PEGTTVSGYDIMK_	981	TEALGEKSPEGTTVS	Mprip	2	1029
YES	1	G3V9F3:Q9ERE6-2:Q9ERE6	tr:sp:sp	tr|G3V9F3|G3V9F3_RAT:sp|Q9ERE6-2|MPRIP_RAT:sp|Q9ERE6|MPRIP_RAT	_AATEALGEKS(ph)PEGTTVSGYDIM(ox)K_	981:945:981	TEALGEKSPEGTTVS:TEALGEKSPEGTTVS:TEALGEKSPEGTTVS	Mprip:Mprip:Mprip	04:02:02	1029:993:1029	Q9ERE6	sp	sp|Q9ERE6|MPRIP_RAT	_AATEALGEKS(ph)PEGTTVSGYDIM(ox)K_	981	TEALGEKSPEGTTVS	Mprip	2	1029
NO	1	D4A831	tr	tr|D4A831|D4A831_RAT	_AATITGTLSRIS(ph)LNDEEEEK_	1220	TGTLSRISLNDEEEE	Bai3	4	1522	D4A831	tr	tr|D4A831|D4A831_RAT	_AATITGTLSRIS(ph)LNDEEEEK_	1220	TGTLSRISLNDEEEE	Bai3	4	1522
NO	1	D4A831	tr	tr|D4A831|D4A831_RAT	_AATITGTLS(ph)RISLNDEEEEK_	1217	ATITGTLSRISLNDE	Bai3	4	1522	D4A831	tr	tr|D4A831|D4A831_RAT	_AATITGTLS(ph)RISLNDEEEEK_	1217	ATITGTLSRISLNDE	Bai3	4	1522
NO	1	D4A4U2	tr	tr|D4A4U2|D4A4U2_RAT	_(ac)AATTSS(ph)PDSDSGR_	7	XMAATTSSPDSDSGR	Bbs1	4	594	D4A4U2	tr	tr|D4A4U2|D4A4U2_RAT	_(ac)AATTSS(ph)PDSDSGR_	7	XMAATTSSPDSDSGR	Bbs1	4	594
NO	1	D4A4U2	tr	tr|D4A4U2|D4A4U2_RAT	_(ac)AATTS(ph)SPDSDSGR_	6	XXMAATTSSPDSDSG	Bbs1	4	594	D4A4U2	tr	tr|D4A4U2|D4A4U2_RAT	_(ac)AATTS(ph)SPDSDSGR_	6	XXMAATTSSPDSDSG	Bbs1	4	594
NO	1	D4A4U2	tr	tr|D4A4U2|D4A4U2_RAT	_(ac)AATT(ph)SSPDSDSGR_	5	XXXMAATTSSPDSDS	Bbs1	4	594	D4A4U2	tr	tr|D4A4U2|D4A4U2_RAT	_(ac)AATT(ph)SSPDSDSGR_	5	XXXMAATTSSPDSDS	Bbs1	4	594
NO	1	D4A4U2	tr	tr|D4A4U2|D4A4U2_RAT	_(ac)AAT(ph)TSSPDSDSGR_	4	XXXXMAATTSSPDSD	Bbs1	4	594	D4A4U2	tr	tr|D4A4U2|D4A4U2_RAT	_(ac)AAT(ph)TSSPDSDSGR_	4	XXXXMAATTSSPDSD	Bbs1	4	594
TO_BE_EXCLUDED	F1M1M4	AAVEENVRSFRSQLQENTFTR	_AAVEEN(de)VRSFRSQLQ(de)ENTFTR_
YES	1	Q5M7W5-2:Q5M7W5	sp:sp	sp|Q5M7W5-2|MAP4_RAT:sp|Q5M7W5|MAP4_RAT	_AAVGLTGNDIAT(ph)PPNK_	659:659	LTGNDIATPPNKELP:LTGNDIATPPNKELP	Map4:Map4	01:01:00	983:1057	Q5M7W5	sp	sp|Q5M7W5|MAP4_RAT	_AAVGLTGNDIAT(ph)PPNK_	659	LTGNDIATPPNKELP	Map4	1	1057
NO	1	P97887	sp	sp|P97887|PSN1_RAT	_AAVQELSGSILTS(ph)EDPEER_	372	LSGSILTSEDPEERG	Psen1	1	468	P97887	sp	sp|P97887|PSN1_RAT	_AAVQELSGSILTS(ph)EDPEER_	372	LSGSILTSEDPEERG	Psen1	1	468
NO	1	P97887	sp	sp|P97887|PSN1_RAT	_AAVQELSGSILT(ph)SEDPEER_	371	ELSGSILTSEDPEER	Psen1	1	468	P97887	sp	sp|P97887|PSN1_RAT	_AAVQELSGSILT(ph)SEDPEER_	371	ELSGSILTSEDPEER	Psen1	1	468
NO	1	Q9JMC1	sp	sp|Q9JMC1|PI5PA_RAT	_AAVS(ph)PPSERPR_	69	VGPRAAVSPPSERPR	Inpp5j	1	1001	Q9JMC1	sp	sp|Q9JMC1|PI5PA_RAT	_AAVS(ph)PPSERPR_	69	VGPRAAVSPPSERPR	Inpp5j	1	1001
YES	1	Q63028:D3ZZ99:Q63028-2	sp:tr:sp	sp|Q63028|ADDA_RAT:tr|D3ZZ99|D3ZZ99_RAT:sp|Q63028-2|ADDA_RAT	_AAVVTS(ph)PPPTTAPHK_	12:12:12	TRAAVVTSPPPTTAP:TRAAVVTSPPPTTAP:TRAAVVTSPPPTTAP	Add1:Add1:Add1	02:04:02	735:631:631	Q63028	sp	sp|Q63028|ADDA_RAT	_AAVVTS(ph)PPPTTAPHK_	12	TRAAVVTSPPPTTAP	Add1	2	735
YES	1	Q63028:D3ZZ99:Q63028-2	sp:tr:sp	sp|Q63028|ADDA_RAT:tr|D3ZZ99|D3ZZ99_RAT:sp|Q63028-2|ADDA_RAT	_AAVVT(ph)SPPPTTAPHK_	11:11:11	DTRAAVVTSPPPTTA:DTRAAVVTSPPPTTA:DTRAAVVTSPPPTTA	Add1:Add1:Add1	02:04:02	735:631:631	Q63028	sp	sp|Q63028|ADDA_RAT	_AAVVT(ph)SPPPTTAPHK_	11	DTRAAVVTSPPPTTA	Add1	2	735
TO_BE_EXCLUDED	P25113	AAYKLVLIR	_(ac)AAYKLVLIR_
NO	1	F1M8G9	tr	tr|F1M8G9|F1M8G9_RAT	_AAYLKDGS(ph)K_	747	AAYLKDGSKEPIVEM	Ncam2	4	819	F1M8G9	tr	tr|F1M8G9|F1M8G9_RAT	_AAYLKDGS(ph)K_	747	AAYLKDGSKEPIVEM	Ncam2	4	819
NO	1	F1M8G9	tr	tr|F1M8G9|F1M8G9_RAT	_AAYLKDGS(ph)KEPIVEM(ox)R_	747	AAYLKDGSKEPIVEM	Ncam2	4	819	F1M8G9	tr	tr|F1M8G9|F1M8G9_RAT	_AAYLKDGS(ph)KEPIVEM(ox)R_	747	AAYLKDGSKEPIVEM	Ncam2	4	819
YES	1	D4A4H3:D4A4K4	tr:tr	tr|D4A4H3|D4A4H3_RAT:tr|D4A4K4|D4A4K4_RAT	_ACQDVS(ph)TPQDVHTTQGVPAAR_	1357:1395	TKACQDVSTPQDVHT:TKACQDVSTPQDVHT	Vps13c:Vps13c	04:04:00	3701:3739	D4A4H3	tr	tr|D4A4H3|D4A4H3_RAT	_ACQDVS(ph)TPQDVHTTQGVPAAR_	1357	TKACQDVSTPQDVHT	Vps13c	4	3701
YES	1	D4A4H3:D4A4K4	tr:tr	tr|D4A4H3|D4A4H3_RAT:tr|D4A4K4|D4A4K4_RAT	_ACQDVST(ph)PQDVHTTQGVPAAR_	1358:1396	KACQDVSTPQDVHTT:KACQDVSTPQDVHTT	Vps13c:Vps13c	04:04:00	3701:3739	D4A4H3	tr	tr|D4A4H3|D4A4H3_RAT	_ACQDVST(ph)PQDVHTTQGVPAAR_	1358	KACQDVSTPQDVHTT	Vps13c	4	3701
NO	1	F1M0J7	tr	tr|F1M0J7|F1M0J7_RAT	_ACSAGEDPNGS(ph)DSSDSAFQNAR_	319	AGEDPNGSDSSDSAF	Prickle2	4	847	F1M0J7	tr	tr|F1M0J7|F1M0J7_RAT	_ACSAGEDPNGS(ph)DSSDSAFQNAR_	319	AGEDPNGSDSSDSAF	Prickle2	4	847
NO	1	F1M0J7	tr	tr|F1M0J7|F1M0J7_RAT	_ACS(ph)AGEDPNGSDSSDSAFQNAR_	311	IFCSRACSAGEDPNG	Prickle2	4	847	F1M0J7	tr	tr|F1M0J7|F1M0J7_RAT	_ACS(ph)AGEDPNGSDSSDSAFQNAR_	311	IFCSRACSAGEDPNG	Prickle2	4	847
NO	1	F1M0J7	tr	tr|F1M0J7|F1M0J7_RAT	_ACSAGEDPN(de)GS(ph)DSSDSAFQNAR_	319	AGEDPNGSDSSDSAF	Prickle2	4	847	F1M0J7	tr	tr|F1M0J7|F1M0J7_RAT	_ACSAGEDPN(de)GS(ph)DSSDSAFQNAR_	319	AGEDPNGSDSSDSAF	Prickle2	4	847
NO	1	B5DEL5	tr	tr|B5DEL5|B5DEL5_RAT	_ACTLTVFPPEENPGS(ph)PSRESPLSAPSDHS_	603	PPEENPGSPSRESPL	Klhl9	2	617	B5DEL5	tr	tr|B5DEL5|B5DEL5_RAT	_ACTLTVFPPEENPGS(ph)PSRESPLSAPSDHS_	603	PPEENPGSPSRESPL	Klhl9	2	617
YES	2	P63025:R9PY00:P63045	sp:tr:sp	sp|P63025|VAMP3_RAT:tr|R9PY00|R9PY00_RAT:sp|P63045|VAMP2_RAT	_ADALQAGAS(ph)QFETSAAK_	62:74:75	DALQAGASQFETSAA:DALQAGASQFETSAA:DALQAGASQFETSAA	Vamp3:Vamp2:Vamp2	01:04:01	103:115:116	P63025:P63045	sp:sp	sp|P63025|VAMP3_RAT:sp|P63045|VAMP2_RAT	_ADALQAGAS(ph)QFETSAAK_:_ADALQAGAS(ph)QFETSAAK_	62:75	DALQAGASQFETSAA:DALQAGASQFETSAA	Vamp3:Vamp2	01:01:00	103:116
YES	2	P63025:R9PY00:P63045	sp:tr:sp	sp|P63025|VAMP3_RAT:tr|R9PY00|R9PY00_RAT:sp|P63045|VAMP2_RAT	_ADALQAGASQFET(ph)SAAK_	66:78:79	AGASQFETSAAKLKR:AGASQFETSAAKLKR:AGASQFETSAAKLKR	Vamp3:Vamp2:Vamp2	01:04:01	103:115:116	P63025:P63045	sp:sp	sp|P63025|VAMP3_RAT:sp|P63045|VAMP2_RAT	_ADALQAGASQFET(ph)SAAK_:_ADALQAGASQFET(ph)SAAK_	66:79	AGASQFETSAAKLKR:AGASQFETSAAKLKR	Vamp3:Vamp2	01:01:00	103:116
YES	2	P63025:R9PY00:P63045	sp:tr:sp	sp|P63025|VAMP3_RAT:tr|R9PY00|R9PY00_RAT:sp|P63045|VAMP2_RAT	_ADALQAGASQFETS(ph)AAK_	67:79:80	GASQFETSAAKLKRK:GASQFETSAAKLKRK:GASQFETSAAKLKRK	Vamp3:Vamp2:Vamp2	01:04:01	103:115:116	P63025:P63045	sp:sp	sp|P63025|VAMP3_RAT:sp|P63045|VAMP2_RAT	_ADALQAGASQFETS(ph)AAK_:_ADALQAGASQFETS(ph)AAK_	67:80	GASQFETSAAKLKRK:GASQFETSAAKLKRK	Vamp3:Vamp2	01:01:00	103:116
YES	2	P63025:R9PY00:P63045	sp:tr:sp	sp|P63025|VAMP3_RAT:tr|R9PY00|R9PY00_RAT:sp|P63045|VAMP2_RAT	_ADALQ(de)AGAS(ph)QFETSAAK_	62:74:75	DALQAGASQFETSAA:DALQAGASQFETSAA:DALQAGASQFETSAA	Vamp3:Vamp2:Vamp2	01:04:01	103:115:116	P63025:P63045	sp:sp	sp|P63025|VAMP3_RAT:sp|P63045|VAMP2_RAT	_ADALQ(de)AGAS(ph)QFETSAAK_:_ADALQ(de)AGAS(ph)QFETSAAK_	62:75	DALQAGASQFETSAA:DALQAGASQFETSAA	Vamp3:Vamp2	01:01:00	103:116
YES	2	P63025:R9PY00:P63045	sp:tr:sp	sp|P63025|VAMP3_RAT:tr|R9PY00|R9PY00_RAT:sp|P63045|VAMP2_RAT	_ADALQAGAS(ph)Q(de)FETSAAK_	62:74:75	DALQAGASQFETSAA:DALQAGASQFETSAA:DALQAGASQFETSAA	Vamp3:Vamp2:Vamp2	01:04:01	103:115:116	P63025:P63045	sp:sp	sp|P63025|VAMP3_RAT:sp|P63045|VAMP2_RAT	_ADALQAGAS(ph)Q(de)FETSAAK_:_ADALQAGAS(ph)Q(de)FETSAAK_	62:75	DALQAGASQFETSAA:DALQAGASQFETSAA	Vamp3:Vamp2	01:01:00	103:116
NO	1	F1M8X9	tr	tr|F1M8X9|F1M8X9_RAT	_ADAPDAGAQS(ph)DSELPSYHQNDVSLDR_	1298	APDAGAQSDSELPSY	Gbf1	4	1861	F1M8X9	tr	tr|F1M8X9|F1M8X9_RAT	_ADAPDAGAQS(ph)DSELPSYHQNDVSLDR_	1298	APDAGAQSDSELPSY	Gbf1	4	1861
NO	1	F1M8X9	tr	tr|F1M8X9|F1M8X9_RAT	_ADAPDAGAQS(ph)DSELPSYHQN(de)DVSLDR_	1298	APDAGAQSDSELPSY	Gbf1	4	1861	F1M8X9	tr	tr|F1M8X9|F1M8X9_RAT	_ADAPDAGAQS(ph)DSELPSYHQN(de)DVSLDR_	1298	APDAGAQSDSELPSY	Gbf1	4	1861
NO	1	Q6IE24	sp	sp|Q6IE24|UBP54_RAT	_ADAPQASGYHS(ph)EGETLK_	424	PQASGYHSEGETLKE	Usp54	2	1588	Q6IE24	sp	sp|Q6IE24|UBP54_RAT	_ADAPQASGYHS(ph)EGETLK_	424	PQASGYHSEGETLKE	Usp54	2	1588
NO	1	Q6IE24	sp	sp|Q6IE24|UBP54_RAT	_ADAPQAS(ph)GYHSEGETLK_	420	KADAPQASGYHSEGE	Usp54	2	1588	Q6IE24	sp	sp|Q6IE24|UBP54_RAT	_ADAPQAS(ph)GYHSEGETLK_	420	KADAPQASGYHSEGE	Usp54	2	1588
YES	2	A0A096MJZ7:D3ZEJ7:D4AB94:Q9JKC9-3:Q9JKC9-2:Q9JKC9-4:Q9JKC9	tr:tr:tr:sp:sp:sp:sp	tr|A0A096MJZ7|A0A096MJZ7_RAT:tr|D3ZEJ7|D3ZEJ7_RAT:tr|D4AB94|D4AB94_RAT:sp|Q9JKC9-3|SYNRG_RAT:sp|Q9JKC9-2|SYNRG_RAT:sp|Q9JKC9-4|SYNRG_RAT:sp|Q9JKC9|SYNRG_RAT	_ADDKYEALREEGS(ph)PGALSTSTVEGAHNPPVSSSK_	166:636:714:636:636:714:815	EALREEGSPGALSTS:EALREEGSPGALSTS:EALREEGSPGALSTS:EALREEGSPGALSTS:EALREEGSPGALSTS:EALREEGSPGALSTS:EALREEGSPGALSTS	NA:Synrg:Synrg:Synrg:Synrg:Synrg:Synrg	4:4:4:1:1:1:1	668:1150:1216:1138:1150:1216:1329	A0A096MJZ7:Q9JKC9	tr:sp	tr|A0A096MJZ7|A0A096MJZ7_RAT:sp|Q9JKC9|SYNRG_RAT	_ADDKYEALREEGS(ph)PGALSTSTVEGAHNPPVSSSK_:_ADDKYEALREEGS(ph)PGALSTSTVEGAHNPPVSSSK_	166:815	EALREEGSPGALSTS:EALREEGSPGALSTS	NA:Synrg	04:01:00	668:1329
TO_BE_EXCLUDED	F1M779;P11442	ADDPSSYMEVVQAANTSGNWEELVK	_ADDPSSYM(ox)EVVQAANTSGNWEELVK_
TO_BE_EXCLUDED	P61765;P61765-2	ADDPTMGEGPDK	_ADDPTM(ox)GEGPDK_
TO_BE_EXCLUDED	F1LQA6;G3V8E2	ADDSREEEEENDDDNSLEGEAFPLER	_ADDSREEEEENDDDNSLEGEAFPLER_
NO	1	M0RDJ7	tr	tr|M0RDJ7|M0RDJ7_RAT	_ADEDKS(ph)DTEGK_	35	GKADEDKSDTEGKPA	Tceal5	4	200	M0RDJ7	tr	tr|M0RDJ7|M0RDJ7_RAT	_ADEDKS(ph)DTEGK_	35	GKADEDKSDTEGKPA	Tceal5	4	200
TO_BE_EXCLUDED	D4A4P1;F1LMX1;O08839-2;O08839;O08839-3;O08839-6;O08839-5;O08839-4;D4ACI3;D4ABS7	ADETKDEQFEQCVQNFNK	_ADETKDEQFEQCVQNFNK_
NO	1	Q920Q0	sp	sp|Q920Q0|PALM_RAT	_ADEVT(ph)LSEAGS(ph)TTGPAEPR_	242;248	IHKADEVTLSEAGST;VTLSEAGSTTGPAEP	Palm	1	383	Q920Q0	sp	sp|Q920Q0|PALM_RAT	_ADEVT(ph)LSEAGS(ph)TTGPAEPR_	242;248	IHKADEVTLSEAGST;VTLSEAGSTTGPAEP	Palm	1	383
NO	1	Q920Q0	sp	sp|Q920Q0|PALM_RAT	_ADEVTLS(ph)EAGS(ph)TTGPAEPR_	244;248	KADEVTLSEAGSTTG;VTLSEAGSTTGPAEP	Palm	1	383	Q920Q0	sp	sp|Q920Q0|PALM_RAT	_ADEVTLS(ph)EAGS(ph)TTGPAEPR_	244;248	KADEVTLSEAGSTTG;VTLSEAGSTTGPAEP	Palm	1	383
NO	1	Q920Q0	sp	sp|Q920Q0|PALM_RAT	_ADEVTLSEAGS(ph)TTGPAEPR_	248	VTLSEAGSTTGPAEP	Palm	1	383	Q920Q0	sp	sp|Q920Q0|PALM_RAT	_ADEVTLSEAGS(ph)TTGPAEPR_	248	VTLSEAGSTTGPAEP	Palm	1	383
NO	1	Q920Q0	sp	sp|Q920Q0|PALM_RAT	_ADEVTLS(ph)EAGSTTGPAEPR_	244	KADEVTLSEAGSTTG	Palm	1	383	Q920Q0	sp	sp|Q920Q0|PALM_RAT	_ADEVTLS(ph)EAGSTTGPAEPR_	244	KADEVTLSEAGSTTG	Palm	1	383
NO	1	Q920Q0	sp	sp|Q920Q0|PALM_RAT	_ADEVT(ph)LSEAGSTTGPAEPR_	242	IHKADEVTLSEAGST	Palm	1	383	Q920Q0	sp	sp|Q920Q0|PALM_RAT	_ADEVT(ph)LSEAGSTTGPAEPR_	242	IHKADEVTLSEAGST	Palm	1	383
NO	1	Q920Q0	sp	sp|Q920Q0|PALM_RAT	_ADEVTLSEAGST(ph)TGPAEPR_	249	TLSEAGSTTGPAEPR	Palm	1	383	Q920Q0	sp	sp|Q920Q0|PALM_RAT	_ADEVTLSEAGST(ph)TGPAEPR_	249	TLSEAGSTTGPAEPR	Palm	1	383
NO	1	F1M4A0	tr	tr|F1M4A0|F1M4A0_RAT	_ADGATS(ph)DDLDLHDDR_	798	GKADGATSDDLDLHD	Tjp1	4	1733	F1M4A0	tr	tr|F1M4A0|F1M4A0_RAT	_ADGATS(ph)DDLDLHDDR_	798	GKADGATSDDLDLHD	Tjp1	4	1733
YES	1	Q68A21:F1LSL1	sp:tr	sp|Q68A21|PURB_RAT:tr|F1LSL1|F1LSL1_RAT	_(ac)ADGDS(ph)GSER_	06:06:00	XXMADGDSGSERGGG:XXMADGDSGSERGGG	Purb:Purb	01:04:00	315:317	Q68A21	sp	sp|Q68A21|PURB_RAT	_(ac)ADGDS(ph)GSER_	6	XXMADGDSGSERGGG	Purb	1	315
NO	1	Q68A21	sp	sp|Q68A21|PURB_RAT	_(ac)ADGDS(ph)GSERGGGGPGSFQ(de)PAPR_	6	XXMADGDSGSERGGG	Purb	1	315	Q68A21	sp	sp|Q68A21|PURB_RAT	_(ac)ADGDS(ph)GSERGGGGPGSFQ(de)PAPR_	6	XXMADGDSGSERGGG	Purb	1	315
NO	1	D3ZIV8	tr	tr|D3ZIV8|D3ZIV8_RAT	_ADGIPNDS(ph)SDSEMEDR_	1090	ADGIPNDSSDSEMED	Ythdc2	4	1276	D3ZIV8	tr	tr|D3ZIV8|D3ZIV8_RAT	_ADGIPNDS(ph)SDSEMEDR_	1090	ADGIPNDSSDSEMED	Ythdc2	4	1276
NO	1	D3ZIV8	tr	tr|D3ZIV8|D3ZIV8_RAT	_ADGIPNDSS(ph)DSEMEDR_	1091	DGIPNDSSDSEMEDR	Ythdc2	4	1276	D3ZIV8	tr	tr|D3ZIV8|D3ZIV8_RAT	_ADGIPNDSS(ph)DSEMEDR_	1091	DGIPNDSSDSEMEDR	Ythdc2	4	1276
NO	1	D3ZIV8	tr	tr|D3ZIV8|D3ZIV8_RAT	_ADGIPNDS(ph)SDSEM(ox)EDR_	1090	ADGIPNDSSDSEMED	Ythdc2	4	1276	D3ZIV8	tr	tr|D3ZIV8|D3ZIV8_RAT	_ADGIPNDS(ph)SDSEM(ox)EDR_	1090	ADGIPNDSSDSEMED	Ythdc2	4	1276
NO	1	D3ZIV8	tr	tr|D3ZIV8|D3ZIV8_RAT	_ADGIPNDSS(ph)DSEM(ox)EDR_	1091	DGIPNDSSDSEMEDR	Ythdc2	4	1276	D3ZIV8	tr	tr|D3ZIV8|D3ZIV8_RAT	_ADGIPNDSS(ph)DSEM(ox)EDR_	1091	DGIPNDSSDSEMEDR	Ythdc2	4	1276
YES	1	G3V9G3:P08413:F1LNI8	tr:sp:tr	tr|G3V9G3|G3V9G3_RAT:sp|P08413|KCC2B_RAT:tr|F1LNI8|F1LNI8_RAT	_ADGVKPQTNS(ph)TK_	358:358:334	GVKPQTNSTKNSSAI:GVKPQTNSTKNSSAI:GVKPQTNSTKNSSAI	Camk2b:Camk2b:Camk2b	04:01:04	542:542:589	P08413	sp	sp|P08413|KCC2B_RAT	_ADGVKPQTNS(ph)TK_	358	GVKPQTNSTKNSSAI	Camk2b	1	542
YES	1	Q9JKS6-2:Q9JKS6-3:Q9JKS6	sp:sp:sp	sp|Q9JKS6-2|PCLO_RAT:sp|Q9JKS6-3|PCLO_RAT:sp|Q9JKS6|PCLO_RAT	_ADIQS(ph)SSTTKPDILSSQVQSQAQVK_	721:721:721	ETRADIQSSSTTKPD:ETRADIQSSSTTKPD:ETRADIQSSSTTKPD	Pclo:Pclo:Pclo	01:01:01	4880:5076:5085	Q9JKS6	sp	sp|Q9JKS6|PCLO_RAT	_ADIQS(ph)SSTTKPDILSSQVQSQAQVK_	721	ETRADIQSSSTTKPD	Pclo	1	5085
YES	1	Q9JKS6-2:Q9JKS6-3:Q9JKS6	sp:sp:sp	sp|Q9JKS6-2|PCLO_RAT:sp|Q9JKS6-3|PCLO_RAT:sp|Q9JKS6|PCLO_RAT	_ADIQ(de)S(ph)SSTTKPDILSSQVQSQAQVK_	721:721:721	ETRADIQSSSTTKPD:ETRADIQSSSTTKPD:ETRADIQSSSTTKPD	Pclo:Pclo:Pclo	01:01:01	4880:5076:5085	Q9JKS6	sp	sp|Q9JKS6|PCLO_RAT	_ADIQ(de)S(ph)SSTTKPDILSSQVQSQAQVK_	721	ETRADIQSSSTTKPD	Pclo	1	5085
TO_BE_EXCLUDED	G3V983;P04905	ADIVENQVMDNR	_ADIVENQVM(ox)DNR_
YES	1	F1LNM3:O70511:O70511-3:F1LPH6:O70511-2	tr:sp:sp:tr:sp	tr|F1LNM3|F1LNM3_RAT:sp|O70511|ANK3_RAT:sp|O70511-3|ANK3_RAT:tr|F1LPH6|F1LPH6_RAT:sp|O70511-2|ANK3_RAT	_ADIVQQLLQQGAS(ph)PNAATTSGYTPLHLSAR_	532:532:507:486:507	QLLQQGASPNAATTS:QLLQQGASPNAATTS:QLLQQGASPNAATTS:QLLQQGASPNAATTS:QLLQQGASPNAATTS	Ank3:Ank3:Ank3:Ank3:Ank3	4:1:1:4:1	2598:2622:1806:1964:1984	O70511	sp	sp|O70511|ANK3_RAT	_ADIVQQLLQQGAS(ph)PNAATTSGYTPLHLSAR_	532	QLLQQGASPNAATTS	Ank3	1	2622
YES	1	F1LNM3:O70511:O70511-3:F1LPH6:O70511-2	tr:sp:sp:tr:sp	tr|F1LNM3|F1LNM3_RAT:sp|O70511|ANK3_RAT:sp|O70511-3|ANK3_RAT:tr|F1LPH6|F1LPH6_RAT:sp|O70511-2|ANK3_RAT	_ADIVQQLLQQGASPNAATTSGY(ph)TPLHLSAR_	541:541:516:495:516	NAATTSGYTPLHLSA:NAATTSGYTPLHLSA:NAATTSGYTPLHLSA:NAATTSGYTPLHLSA:NAATTSGYTPLHLSA	Ank3:Ank3:Ank3:Ank3:Ank3	4:1:1:4:1	2598:2622:1806:1964:1984	O70511	sp	sp|O70511|ANK3_RAT	_ADIVQQLLQQGASPNAATTSGY(ph)TPLHLSAR_	541	NAATTSGYTPLHLSA	Ank3	1	2622
NO	1	D3ZGN7	tr	tr|D3ZGN7|D3ZGN7_RAT	_ADLELRVS(ph)ENEEEKPSDTPK_	1129	ADLELRVSENEEEKP	Mical3	4	1997	D3ZGN7	tr	tr|D3ZGN7|D3ZGN7_RAT	_ADLELRVS(ph)ENEEEKPSDTPK_	1129	ADLELRVSENEEEKP	Mical3	4	1997
TO_BE_EXCLUDED	D4A5L9;P62898	ADLIAYLK	_ADLIAYLK_
NO	1	Q4FZY0	sp	sp|Q4FZY0|EFHD2_RAT	_ADLNQGIGEPQS(ph)PSR_	73	QGIGEPQSPSRRVFN	Efhd2	1	239	Q4FZY0	sp	sp|Q4FZY0|EFHD2_RAT	_ADLNQGIGEPQS(ph)PSR_	73	QGIGEPQSPSRRVFN	Efhd2	1	239
NO	1	Q4FZY0	sp	sp|Q4FZY0|EFHD2_RAT	_ADLNQGIGEPQS(ph)PSRR_	73	QGIGEPQSPSRRVFN	Efhd2	1	239	Q4FZY0	sp	sp|Q4FZY0|EFHD2_RAT	_ADLNQGIGEPQS(ph)PSRR_	73	QGIGEPQSPSRRVFN	Efhd2	1	239
YES	1	O35413:F1LPM3	sp:tr	sp|O35413|SRBS2_RAT:tr|F1LPM3|F1LPM3_RAT	_ADLPGSSSTFTTSFISSSPSS(ph)PSR_	397:397	FISSSPSSPSRAQGG:FISSSPSSPSRAQGG	Sorbs2:Sorbs2	01:04:00	1196:1196	O35413	sp	sp|O35413|SRBS2_RAT	_ADLPGSSSTFTTSFISSSPSS(ph)PSR_	397	FISSSPSSPSRAQGG	Sorbs2	1	1196
YES	1	O35413:F1LPM3	sp:tr	sp|O35413|SRBS2_RAT:tr|F1LPM3|F1LPM3_RAT	_ADLPGSSSTFTTSFISSSPS(ph)SPSR_	396:396	SFISSSPSSPSRAQG:SFISSSPSSPSRAQG	Sorbs2:Sorbs2	01:04:00	1196:1196	O35413	sp	sp|O35413|SRBS2_RAT	_ADLPGSSSTFTTSFISSSPS(ph)SPSR_	396	SFISSSPSSPSRAQG	Sorbs2	1	1196
YES	1	O35413:F1LPM3	sp:tr	sp|O35413|SRBS2_RAT:tr|F1LPM3|F1LPM3_RAT	_ADLPGSSSTFTTSFISSS(ph)PSSPSR_	394:394	TTSFISSSPSSPSRA:TTSFISSSPSSPSRA	Sorbs2:Sorbs2	01:04:00	1196:1196	O35413	sp	sp|O35413|SRBS2_RAT	_ADLPGSSSTFTTSFISSS(ph)PSSPSR_	394	TTSFISSSPSSPSRA	Sorbs2	1	1196
YES	1	O35413:F1LPM3	sp:tr	sp|O35413|SRBS2_RAT:tr|F1LPM3|F1LPM3_RAT	_ADLPGSSSTFTT(ph)SFISSSPSSPSR_	388:388	GSSSTFTTSFISSSP:GSSSTFTTSFISSSP	Sorbs2:Sorbs2	01:04:00	1196:1196	O35413	sp	sp|O35413|SRBS2_RAT	_ADLPGSSSTFTT(ph)SFISSSPSSPSR_	388	GSSSTFTTSFISSSP	Sorbs2	1	1196
YES	1	F1LPG3:O88588:O88588-2	tr:sp:sp	tr|F1LPG3|F1LPG3_RAT:sp|O88588|PACS1_RAT:sp|O88588-2|PACS1_RAT	_ADLQGSAS(ph)PSK_	493:493:493	ADLQGSASPSKVEGT:ADLQGSASPSKVEGT:ADLQGSASPSKVEGT	Pacs1:Pacs1:Pacs1	04:02:02	961:961:559	O88588	sp	sp|O88588|PACS1_RAT	_ADLQGSAS(ph)PSK_	493	ADLQGSASPSKVEGT	Pacs1	2	961
YES	1	F1LPG3:O88588:O88588-2	tr:sp:sp	tr|F1LPG3|F1LPG3_RAT:sp|O88588|PACS1_RAT:sp|O88588-2|PACS1_RAT	_ADLQGS(ph)ASPSK_	491:491:491	SKADLQGSASPSKVE:SKADLQGSASPSKVE:SKADLQGSASPSKVE	Pacs1:Pacs1:Pacs1	04:02:02	961:961:559	O88588	sp	sp|O88588|PACS1_RAT	_ADLQGS(ph)ASPSK_	491	SKADLQGSASPSKVE	Pacs1	2	961
YES	1	F8WFH8:Q6P7B0	tr:sp	tr|F8WFH8|F8WFH8_RAT:sp|Q6P7B0|SYWC_RAT	_(ac)ADM(ox)PS(ph)GESCTSPLELFNSIAAQGELVR_	06:06:00	XXMADMPSGESCTSP:XXMADMPSGESCTSP	Wars:Wars	03:01:00	475:481	Q6P7B0	sp	sp|Q6P7B0|SYWC_RAT	_(ac)ADM(ox)PS(ph)GESCTSPLELFNSIAAQGELVR_	6	XXMADMPSGESCTSP	Wars	1	481
YES	1	F1LQE6:Q9EQN5	tr:sp	tr|F1LQE6|F1LQE6_RAT:sp|Q9EQN5|SMBP2_RAT	_ADNTCS(ph)FTK_	891:891	VKADNTCSFTKCSAS:VKADNTCSFTKCSAS	Ighmbp2:Ighmbp2	04:01:00	988:988	Q9EQN5	sp	sp|Q9EQN5|SMBP2_RAT	_ADNTCS(ph)FTK_	891	VKADNTCSFTKCSAS	Ighmbp2	1	988
YES	1	F1LQE6:Q9EQN5	tr:sp	tr|F1LQE6|F1LQE6_RAT:sp|Q9EQN5|SMBP2_RAT	_ADNT(ph)CS(ph)FTK_	889;891:889;891	AVVKADNTCSFTKCS;VKADNTCSFTKCSAS:AVVKADNTCSFTKCS;VKADNTCSFTKCSAS	Ighmbp2:Ighmbp2	04:01:00	988:988	Q9EQN5	sp	sp|Q9EQN5|SMBP2_RAT	_ADNT(ph)CS(ph)FTK_	889;891	AVVKADNTCSFTKCS;VKADNTCSFTKCSAS	Ighmbp2	1	988
YES	1	P68403-2:P68403	sp:sp	sp|P68403-2|KPCB_RAT:sp|P68403|KPCB_RAT	_(ac)ADPAAGPPPSEGEES(ph)TVR_	16:16:00	PPSEGEESTVRFARK:PPSEGEESTVRFARK	Prkcb:Prkcb	01:01:00	673:671	P68403	sp	sp|P68403|KPCB_RAT	_(ac)ADPAAGPPPSEGEES(ph)TVR_	16	PPSEGEESTVRFARK	Prkcb	1	671
YES	1	P68403-2:P68403	sp:sp	sp|P68403-2|KPCB_RAT:sp|P68403|KPCB_RAT	_(ac)ADPAAGPPPS(ph)EGEESTVR_	11:11:00	PAAGPPPSEGEESTV:PAAGPPPSEGEESTV	Prkcb:Prkcb	01:01:00	673:671	P68403	sp	sp|P68403|KPCB_RAT	_(ac)ADPAAGPPPS(ph)EGEESTVR_	11	PAAGPPPSEGEESTV	Prkcb	1	671
YES	1	P68403-2:P68403	sp:sp	sp|P68403-2|KPCB_RAT:sp|P68403|KPCB_RAT	_(ac)ADPAAGPPPSEGEEST(ph)VR_	17:17:00	PSEGEESTVRFARKG:PSEGEESTVRFARKG	Prkcb:Prkcb	01:01:00	673:671	P68403	sp	sp|P68403|KPCB_RAT	_(ac)ADPAAGPPPSEGEEST(ph)VR_	17	PSEGEESTVRFARKG	Prkcb	1	671
NO	1	Q811T3	tr	tr|Q811T3|Q811T3_RAT	_ADPRPN(de)GDPAAAALAHEDCPAIDQPAM(ox)S(ph)PEDK_	687	AIDQPAMSPEDKSPI	Kcnc3	2	769	Q811T3	tr	tr|Q811T3|Q811T3_RAT	_ADPRPN(de)GDPAAAALAHEDCPAIDQPAM(ox)S(ph)PEDK_	687	AIDQPAMSPEDKSPI	Kcnc3	2	769
YES	1	Q9JKS6-2:Q9JKS6-3:Q9JKS6:F1M7V4:D3Z9C7	sp:sp:sp:tr:tr	sp|Q9JKS6-2|PCLO_RAT:sp|Q9JKS6-3|PCLO_RAT:sp|Q9JKS6|PCLO_RAT:tr|F1M7V4|F1M7V4_RAT:tr|D3Z9C7|D3Z9C7_RAT	_ADPTVQLAPS(ph)PPK_	3561:3561:3561:2510:2510	PTVQLAPSPPKSPKV:PTVQLAPSPPKSPKV:PTVQLAPSPPKSPKV:PTVQLAPSPPKSPKV:PTVQLAPSPPKSPKV	Pclo:Pclo:Pclo:Pclo:Pclo	1:1:1:4:4	4880:5076:5085:3885:3894	Q9JKS6	sp	sp|Q9JKS6|PCLO_RAT	_ADPTVQLAPS(ph)PPK_	3561	PTVQLAPSPPKSPKV	Pclo	1	5085
YES	1	Q9JKS6-2:Q9JKS6-3:Q9JKS6:F1M7V4:D3Z9C7	sp:sp:sp:tr:tr	sp|Q9JKS6-2|PCLO_RAT:sp|Q9JKS6-3|PCLO_RAT:sp|Q9JKS6|PCLO_RAT:tr|F1M7V4|F1M7V4_RAT:tr|D3Z9C7|D3Z9C7_RAT	_ADPTVQLAPS(ph)PPKS(ph)PK_	3561;3565:3561;3565:3561;3565:2510;2514:2510;2514	PTVQLAPSPPKSPKV;LAPSPPKSPKVLYSP:PTVQLAPSPPKSPKV;LAPSPPKSPKVLYSP:PTVQLAPSPPKSPKV;LAPSPPKSPKVLYSP:PTVQLAPSPPKSPKV;LAPSPPKSPKVLYSP:PTVQLAPSPPKSPKV;LAPSPPKSPKVLYSP	Pclo:Pclo:Pclo:Pclo:Pclo	1:1:1:4:4	4880:5076:5085:3885:3894	Q9JKS6	sp	sp|Q9JKS6|PCLO_RAT	_ADPTVQLAPS(ph)PPKS(ph)PK_	3561;3565	PTVQLAPSPPKSPKV;LAPSPPKSPKVLYSP	Pclo	1	5085
YES	1	Q9JKS6-2:Q9JKS6-3:Q9JKS6:F1M7V4:D3Z9C7	sp:sp:sp:tr:tr	sp|Q9JKS6-2|PCLO_RAT:sp|Q9JKS6-3|PCLO_RAT:sp|Q9JKS6|PCLO_RAT:tr|F1M7V4|F1M7V4_RAT:tr|D3Z9C7|D3Z9C7_RAT	_ADPT(ph)VQLAPSPPKS(ph)PK_	3555;3565:3555;3565:3555;3565:2504;2514:2504;2514	SHLRADPTVQLAPSP;LAPSPPKSPKVLYSP:SHLRADPTVQLAPSP;LAPSPPKSPKVLYSP:SHLRADPTVQLAPSP;LAPSPPKSPKVLYSP:SHLRADPTVQLAPSP;LAPSPPKSPKVLYSP:SHLRADPTVQLAPSP;LAPSPPKSPKVLYSP	Pclo:Pclo:Pclo:Pclo:Pclo	1:1:1:4:4	4880:5076:5085:3885:3894	Q9JKS6	sp	sp|Q9JKS6|PCLO_RAT	_ADPT(ph)VQLAPSPPKS(ph)PK_	3555;3565	SHLRADPTVQLAPSP;LAPSPPKSPKVLYSP	Pclo	1	5085
YES	1	Q9JKS6-2:Q9JKS6-3:Q9JKS6:F1M7V4:D3Z9C7	sp:sp:sp:tr:tr	sp|Q9JKS6-2|PCLO_RAT:sp|Q9JKS6-3|PCLO_RAT:sp|Q9JKS6|PCLO_RAT:tr|F1M7V4|F1M7V4_RAT:tr|D3Z9C7|D3Z9C7_RAT	_ADPTVQLAPSPPKS(ph)PK_	3565:3565:3565:2514:2514	LAPSPPKSPKVLYSP:LAPSPPKSPKVLYSP:LAPSPPKSPKVLYSP:LAPSPPKSPKVLYSP:LAPSPPKSPKVLYSP	Pclo:Pclo:Pclo:Pclo:Pclo	1:1:1:4:4	4880:5076:5085:3885:3894	Q9JKS6	sp	sp|Q9JKS6|PCLO_RAT	_ADPTVQLAPSPPKS(ph)PK_	3565	LAPSPPKSPKVLYSP	Pclo	1	5085
NO	1	Q5FVI4	sp	sp|Q5FVI4|CEND_RAT	_ADPVLLNN(de)HSN(de)LKPAPTVPAAPSS(ph)PDTTSEPK_	90	TVPAAPSSPDTTSEP	Cend1	1	149	Q5FVI4	sp	sp|Q5FVI4|CEND_RAT	_ADPVLLNN(de)HSN(de)LKPAPTVPAAPSS(ph)PDTTSEPK_	90	TVPAAPSSPDTTSEP	Cend1	1	149
NO	1	Q5FVI4	sp	sp|Q5FVI4|CEND_RAT	_ADPVLLN(de)NHSN(de)LKPAPTVPAAPSS(ph)PDTTSEPK_	90	TVPAAPSSPDTTSEP	Cend1	1	149	Q5FVI4	sp	sp|Q5FVI4|CEND_RAT	_ADPVLLN(de)NHSN(de)LKPAPTVPAAPSS(ph)PDTTSEPK_	90	TVPAAPSSPDTTSEP	Cend1	1	149
NO	1	Q5FVI4	sp	sp|Q5FVI4|CEND_RAT	_ADPVLLN(de)NHSN(de)LKPAPTVPAAPS(ph)SPDTTSEPK_	89	PTVPAAPSSPDTTSE	Cend1	1	149	Q5FVI4	sp	sp|Q5FVI4|CEND_RAT	_ADPVLLN(de)NHSN(de)LKPAPTVPAAPS(ph)SPDTTSEPK_	89	PTVPAAPSSPDTTSE	Cend1	1	149
NO	1	Q5FVI4	sp	sp|Q5FVI4|CEND_RAT	_ADPVLLN(de)N(de)HSNLKPAPTVPAAPSS(ph)PDTTSEPK_	90	TVPAAPSSPDTTSEP	Cend1	1	149	Q5FVI4	sp	sp|Q5FVI4|CEND_RAT	_ADPVLLN(de)N(de)HSNLKPAPTVPAAPSS(ph)PDTTSEPK_	90	TVPAAPSSPDTTSEP	Cend1	1	149
NO	1	Q5FVI4	sp	sp|Q5FVI4|CEND_RAT	_ADPVLLNN(de)HSN(de)LKPAPTVPAAPS(ph)SPDTTSEPK_	89	PTVPAAPSSPDTTSE	Cend1	1	149	Q5FVI4	sp	sp|Q5FVI4|CEND_RAT	_ADPVLLNN(de)HSN(de)LKPAPTVPAAPS(ph)SPDTTSEPK_	89	PTVPAAPSSPDTTSE	Cend1	1	149
NO	1	Q5FVI4	sp	sp|Q5FVI4|CEND_RAT	_ADPVLLN(de)NHS(ph)N(de)LKPAPTVPAAPSSPDTTSEPK_	76	PVLLNNHSNLKPAPT	Cend1	1	149	Q5FVI4	sp	sp|Q5FVI4|CEND_RAT	_ADPVLLN(de)NHS(ph)N(de)LKPAPTVPAAPSSPDTTSEPK_	76	PVLLNNHSNLKPAPT	Cend1	1	149
NO	1	Q5FVI4	sp	sp|Q5FVI4|CEND_RAT	_ADPVLLN(de)N(de)HSNLKPAPT(ph)VPAAPSSPDTTSEPK_	83	SNLKPAPTVPAAPSS	Cend1	1	149	Q5FVI4	sp	sp|Q5FVI4|CEND_RAT	_ADPVLLN(de)N(de)HSNLKPAPT(ph)VPAAPSSPDTTSEPK_	83	SNLKPAPTVPAAPSS	Cend1	1	149
NO	1	Q5FVI4	sp	sp|Q5FVI4|CEND_RAT	_ADPVLLN(de)N(de)HSNLKPAPTVPAAPS(ph)SPDTTSEPK_	89	PTVPAAPSSPDTTSE	Cend1	1	149	Q5FVI4	sp	sp|Q5FVI4|CEND_RAT	_ADPVLLN(de)N(de)HSNLKPAPTVPAAPS(ph)SPDTTSEPK_	89	PTVPAAPSSPDTTSE	Cend1	1	149
NO	1	Q5FVI4	sp	sp|Q5FVI4|CEND_RAT	_ADPVLLN(de)N(de)HS(ph)NLKPAPTVPAAPSSPDTTSEPK_	76	PVLLNNHSNLKPAPT	Cend1	1	149	Q5FVI4	sp	sp|Q5FVI4|CEND_RAT	_ADPVLLN(de)N(de)HS(ph)NLKPAPTVPAAPSSPDTTSEPK_	76	PVLLNNHSNLKPAPT	Cend1	1	149
NO	1	Q5FVI4	sp	sp|Q5FVI4|CEND_RAT	_ADPVLLN(de)N(de)HSN(de)LKPAPTVPAAPSS(ph)PDTTS(ph)EPK_	90;95	TVPAAPSSPDTTSEP;PSSPDTTSEPKGPGD	Cend1	1	149	Q5FVI4	sp	sp|Q5FVI4|CEND_RAT	_ADPVLLN(de)N(de)HSN(de)LKPAPTVPAAPSS(ph)PDTTS(ph)EPK_	90;95	TVPAAPSSPDTTSEP;PSSPDTTSEPKGPGD	Cend1	1	149
NO	1	Q5FVI4	sp	sp|Q5FVI4|CEND_RAT	_ADPVLLN(de)N(de)HSN(de)LKPAPTVPAAPS(ph)SPDTTS(ph)EPK_	89;95	PTVPAAPSSPDTTSE;PSSPDTTSEPKGPGD	Cend1	1	149	Q5FVI4	sp	sp|Q5FVI4|CEND_RAT	_ADPVLLN(de)N(de)HSN(de)LKPAPTVPAAPS(ph)SPDTTS(ph)EPK_	89;95	PTVPAAPSSPDTTSE;PSSPDTTSEPKGPGD	Cend1	1	149
NO	1	Q5FVI4	sp	sp|Q5FVI4|CEND_RAT	_ADPVLLN(de)NHSNLKPAPTVPAAPSS(ph)PDTTS(ph)EPK_	90;95	TVPAAPSSPDTTSEP;PSSPDTTSEPKGPGD	Cend1	1	149	Q5FVI4	sp	sp|Q5FVI4|CEND_RAT	_ADPVLLN(de)NHSNLKPAPTVPAAPSS(ph)PDTTS(ph)EPK_	90;95	TVPAAPSSPDTTSEP;PSSPDTTSEPKGPGD	Cend1	1	149
NO	1	Q5FVI4	sp	sp|Q5FVI4|CEND_RAT	_ADPVLLNNHSN(de)LKPAPTVPAAPSS(ph)PDTTS(ph)EPK_	90;95	TVPAAPSSPDTTSEP;PSSPDTTSEPKGPGD	Cend1	1	149	Q5FVI4	sp	sp|Q5FVI4|CEND_RAT	_ADPVLLNNHSN(de)LKPAPTVPAAPSS(ph)PDTTS(ph)EPK_	90;95	TVPAAPSSPDTTSEP;PSSPDTTSEPKGPGD	Cend1	1	149
NO	1	Q5FVI4	sp	sp|Q5FVI4|CEND_RAT	_ADPVLLNN(de)HSNLKPAPTVPAAPSS(ph)PDTTS(ph)EPK_	90;95	TVPAAPSSPDTTSEP;PSSPDTTSEPKGPGD	Cend1	1	149	Q5FVI4	sp	sp|Q5FVI4|CEND_RAT	_ADPVLLNN(de)HSNLKPAPTVPAAPSS(ph)PDTTS(ph)EPK_	90;95	TVPAAPSSPDTTSEP;PSSPDTTSEPKGPGD	Cend1	1	149
NO	1	Q5FVI4	sp	sp|Q5FVI4|CEND_RAT	_ADPVLLN(de)NHSNLKPAPTVPAAPS(ph)SPDTTS(ph)EPK_	89;95	PTVPAAPSSPDTTSE;PSSPDTTSEPKGPGD	Cend1	1	149	Q5FVI4	sp	sp|Q5FVI4|CEND_RAT	_ADPVLLN(de)NHSNLKPAPTVPAAPS(ph)SPDTTS(ph)EPK_	89;95	PTVPAAPSSPDTTSE;PSSPDTTSEPKGPGD	Cend1	1	149
NO	1	Q5FVI4	sp	sp|Q5FVI4|CEND_RAT	_ADPVLLNNHSN(de)LKPAPTVPAAPSS(ph)PDTTSEPK_	90	TVPAAPSSPDTTSEP	Cend1	1	149	Q5FVI4	sp	sp|Q5FVI4|CEND_RAT	_ADPVLLNNHSN(de)LKPAPTVPAAPSS(ph)PDTTSEPK_	90	TVPAAPSSPDTTSEP	Cend1	1	149
NO	1	Q5FVI4	sp	sp|Q5FVI4|CEND_RAT	_ADPVLLN(de)NHSNLKPAPTVPAAPSS(ph)PDTTSEPK_	90	TVPAAPSSPDTTSEP	Cend1	1	149	Q5FVI4	sp	sp|Q5FVI4|CEND_RAT	_ADPVLLN(de)NHSNLKPAPTVPAAPSS(ph)PDTTSEPK_	90	TVPAAPSSPDTTSEP	Cend1	1	149
NO	1	Q5FVI4	sp	sp|Q5FVI4|CEND_RAT	_ADPVLLNN(de)HSNLKPAPTVPAAPSS(ph)PDTTSEPK_	90	TVPAAPSSPDTTSEP	Cend1	1	149	Q5FVI4	sp	sp|Q5FVI4|CEND_RAT	_ADPVLLNN(de)HSNLKPAPTVPAAPSS(ph)PDTTSEPK_	90	TVPAAPSSPDTTSEP	Cend1	1	149
NO	1	Q5FVI4	sp	sp|Q5FVI4|CEND_RAT	_ADPVLLN(de)NHSNLKPAPTVPAAPS(ph)SPDTTSEPK_	89	PTVPAAPSSPDTTSE	Cend1	1	149	Q5FVI4	sp	sp|Q5FVI4|CEND_RAT	_ADPVLLN(de)NHSNLKPAPTVPAAPS(ph)SPDTTSEPK_	89	PTVPAAPSSPDTTSE	Cend1	1	149
NO	1	Q5FVI4	sp	sp|Q5FVI4|CEND_RAT	_ADPVLLN(de)NHSNLKPAPT(ph)VPAAPSSPDTTSEPK_	83	SNLKPAPTVPAAPSS	Cend1	1	149	Q5FVI4	sp	sp|Q5FVI4|CEND_RAT	_ADPVLLN(de)NHSNLKPAPT(ph)VPAAPSSPDTTSEPK_	83	SNLKPAPTVPAAPSS	Cend1	1	149
NO	1	Q5FVI4	sp	sp|Q5FVI4|CEND_RAT	_ADPVLLNNHSN(de)LKPAPTVPAAPS(ph)SPDTTSEPK_	89	PTVPAAPSSPDTTSE	Cend1	1	149	Q5FVI4	sp	sp|Q5FVI4|CEND_RAT	_ADPVLLNNHSN(de)LKPAPTVPAAPS(ph)SPDTTSEPK_	89	PTVPAAPSSPDTTSE	Cend1	1	149
NO	1	Q5FVI4	sp	sp|Q5FVI4|CEND_RAT	_ADPVLLNN(de)HSNLKPAPTVPAAPS(ph)SPDTTSEPK_	89	PTVPAAPSSPDTTSE	Cend1	1	149	Q5FVI4	sp	sp|Q5FVI4|CEND_RAT	_ADPVLLNN(de)HSNLKPAPTVPAAPS(ph)SPDTTSEPK_	89	PTVPAAPSSPDTTSE	Cend1	1	149
NO	1	Q5FVI4	sp	sp|Q5FVI4|CEND_RAT	_ADPVLLN(de)NHS(ph)NLKPAPTVPAAPSSPDTTSEPK_	76	PVLLNNHSNLKPAPT	Cend1	1	149	Q5FVI4	sp	sp|Q5FVI4|CEND_RAT	_ADPVLLN(de)NHS(ph)NLKPAPTVPAAPSSPDTTSEPK_	76	PVLLNNHSNLKPAPT	Cend1	1	149
NO	1	Q5FVI4	sp	sp|Q5FVI4|CEND_RAT	_ADPVLLN(de)N(de)HSN(de)LKPAPTVPAAPS(ph)SPDTTSEPK_	89	PTVPAAPSSPDTTSE	Cend1	1	149	Q5FVI4	sp	sp|Q5FVI4|CEND_RAT	_ADPVLLN(de)N(de)HSN(de)LKPAPTVPAAPS(ph)SPDTTSEPK_	89	PTVPAAPSSPDTTSE	Cend1	1	149
NO	1	Q5FVI4	sp	sp|Q5FVI4|CEND_RAT	_ADPVLLN(de)N(de)HSN(de)LKPAPTVPAAPSS(ph)PDTTSEPK_	90	TVPAAPSSPDTTSEP	Cend1	1	149	Q5FVI4	sp	sp|Q5FVI4|CEND_RAT	_ADPVLLN(de)N(de)HSN(de)LKPAPTVPAAPSS(ph)PDTTSEPK_	90	TVPAAPSSPDTTSEP	Cend1	1	149
NO	1	Q5FVI4	sp	sp|Q5FVI4|CEND_RAT	_ADPVLLN(de)N(de)HS(ph)N(de)LKPAPTVPAAPSSPDTTSEPK_	76	PVLLNNHSNLKPAPT	Cend1	1	149	Q5FVI4	sp	sp|Q5FVI4|CEND_RAT	_ADPVLLN(de)N(de)HS(ph)N(de)LKPAPTVPAAPSSPDTTSEPK_	76	PVLLNNHSNLKPAPT	Cend1	1	149
NO	1	Q5FVI4	sp	sp|Q5FVI4|CEND_RAT	_ADPVLLN(de)N(de)HSN(de)LKPAPT(ph)VPAAPSSPDTTSEPK_	83	SNLKPAPTVPAAPSS	Cend1	1	149	Q5FVI4	sp	sp|Q5FVI4|CEND_RAT	_ADPVLLN(de)N(de)HSN(de)LKPAPT(ph)VPAAPSSPDTTSEPK_	83	SNLKPAPTVPAAPSS	Cend1	1	149
NO	1	Q5FVI4	sp	sp|Q5FVI4|CEND_RAT	_ADPVLLNNHSNLKPAPTVPAAPSS(ph)PDTTSEPK_	90	TVPAAPSSPDTTSEP	Cend1	1	149	Q5FVI4	sp	sp|Q5FVI4|CEND_RAT	_ADPVLLNNHSNLKPAPTVPAAPSS(ph)PDTTSEPK_	90	TVPAAPSSPDTTSEP	Cend1	1	149
NO	1	Q5FVI4	sp	sp|Q5FVI4|CEND_RAT	_ADPVLLNNHSNLKPAPTVPAAPS(ph)SPDTTSEPK_	89	PTVPAAPSSPDTTSE	Cend1	1	149	Q5FVI4	sp	sp|Q5FVI4|CEND_RAT	_ADPVLLNNHSNLKPAPTVPAAPS(ph)SPDTTSEPK_	89	PTVPAAPSSPDTTSE	Cend1	1	149
NO	1	Q5FVI4	sp	sp|Q5FVI4|CEND_RAT	_ADPVLLNNHSNLKPAPT(ph)VPAAPSSPDTTSEPK_	83	SNLKPAPTVPAAPSS	Cend1	1	149	Q5FVI4	sp	sp|Q5FVI4|CEND_RAT	_ADPVLLNNHSNLKPAPT(ph)VPAAPSSPDTTSEPK_	83	SNLKPAPTVPAAPSS	Cend1	1	149
NO	1	Q5FVI4	sp	sp|Q5FVI4|CEND_RAT	_ADPVLLNNHS(ph)NLKPAPTVPAAPSSPDTTSEPK_	76	PVLLNNHSNLKPAPT	Cend1	1	149	Q5FVI4	sp	sp|Q5FVI4|CEND_RAT	_ADPVLLNNHS(ph)NLKPAPTVPAAPSSPDTTSEPK_	76	PVLLNNHSNLKPAPT	Cend1	1	149
NO	1	Q5FVI4	sp	sp|Q5FVI4|CEND_RAT	_ADPVLLNN(de)HSN(de)LKPAPTVPAAPSS(ph)PDTTS(ph)EPK_	90;95	TVPAAPSSPDTTSEP;PSSPDTTSEPKGPGD	Cend1	1	149	Q5FVI4	sp	sp|Q5FVI4|CEND_RAT	_ADPVLLNN(de)HSN(de)LKPAPTVPAAPSS(ph)PDTTS(ph)EPK_	90;95	TVPAAPSSPDTTSEP;PSSPDTTSEPKGPGD	Cend1	1	149
NO	1	Q5FVI4	sp	sp|Q5FVI4|CEND_RAT	_ADPVLLN(de)N(de)HSNLKPAPTVPAAPSS(ph)PDTTS(ph)EPK_	90;95	TVPAAPSSPDTTSEP;PSSPDTTSEPKGPGD	Cend1	1	149	Q5FVI4	sp	sp|Q5FVI4|CEND_RAT	_ADPVLLN(de)N(de)HSNLKPAPTVPAAPSS(ph)PDTTS(ph)EPK_	90;95	TVPAAPSSPDTTSEP;PSSPDTTSEPKGPGD	Cend1	1	149
NO	1	Q5FVI4	sp	sp|Q5FVI4|CEND_RAT	_ADPVLLN(de)NHSN(de)LKPAPTVPAAPSS(ph)PDTTS(ph)EPK_	90;95	TVPAAPSSPDTTSEP;PSSPDTTSEPKGPGD	Cend1	1	149	Q5FVI4	sp	sp|Q5FVI4|CEND_RAT	_ADPVLLN(de)NHSN(de)LKPAPTVPAAPSS(ph)PDTTS(ph)EPK_	90;95	TVPAAPSSPDTTSEP;PSSPDTTSEPKGPGD	Cend1	1	149
NO	1	Q5FVI4	sp	sp|Q5FVI4|CEND_RAT	_ADPVLLN(de)NHSN(de)LKPAPTVPAAPS(ph)SPDTTS(ph)EPK_	89;95	PTVPAAPSSPDTTSE;PSSPDTTSEPKGPGD	Cend1	1	149	Q5FVI4	sp	sp|Q5FVI4|CEND_RAT	_ADPVLLN(de)NHSN(de)LKPAPTVPAAPS(ph)SPDTTS(ph)EPK_	89;95	PTVPAAPSSPDTTSE;PSSPDTTSEPKGPGD	Cend1	1	149
NO	1	Q5FVI4	sp	sp|Q5FVI4|CEND_RAT	_ADPVLLN(de)N(de)HSNLKPAPTVPAAPS(ph)S(ph)PDTTSEPKGPGDGAEEDESNTGGR_	89;90	PTVPAAPSSPDTTSE;TVPAAPSSPDTTSEP	Cend1	1	149	Q5FVI4	sp	sp|Q5FVI4|CEND_RAT	_ADPVLLN(de)N(de)HSNLKPAPTVPAAPS(ph)S(ph)PDTTSEPKGPGDGAEEDESNTGGR_	89;90	PTVPAAPSSPDTTSE;TVPAAPSSPDTTSEP	Cend1	1	149
NO	1	Q5FVI4	sp	sp|Q5FVI4|CEND_RAT	_ADPVLLN(de)N(de)HSNLKPAPTVPAAPSS(ph)PDTTS(ph)EPKGPGDGAEEDESNTGGR_	90;95	TVPAAPSSPDTTSEP;PSSPDTTSEPKGPGD	Cend1	1	149	Q5FVI4	sp	sp|Q5FVI4|CEND_RAT	_ADPVLLN(de)N(de)HSNLKPAPTVPAAPSS(ph)PDTTS(ph)EPKGPGDGAEEDESNTGGR_	90;95	TVPAAPSSPDTTSEP;PSSPDTTSEPKGPGD	Cend1	1	149
NO	1	Q5FVI4	sp	sp|Q5FVI4|CEND_RAT	_ADPVLLN(de)NHSN(de)LKPAPTVPAAPSS(ph)PDT(ph)TSEPKGPGDGAEEDESNTGGR_	90;93	TVPAAPSSPDTTSEP;AAPSSPDTTSEPKGP	Cend1	1	149	Q5FVI4	sp	sp|Q5FVI4|CEND_RAT	_ADPVLLN(de)NHSN(de)LKPAPTVPAAPSS(ph)PDT(ph)TSEPKGPGDGAEEDESNTGGR_	90;93	TVPAAPSSPDTTSEP;AAPSSPDTTSEPKGP	Cend1	1	149
NO	1	Q5FVI4	sp	sp|Q5FVI4|CEND_RAT	_ADPVLLN(de)N(de)HSNLKPAPTVPAAPSS(ph)PDTT(ph)SEPKGPGDGAEEDESNTGGR_	90;94	TVPAAPSSPDTTSEP;APSSPDTTSEPKGPG	Cend1	1	149	Q5FVI4	sp	sp|Q5FVI4|CEND_RAT	_ADPVLLN(de)N(de)HSNLKPAPTVPAAPSS(ph)PDTT(ph)SEPKGPGDGAEEDESNTGGR_	90;94	TVPAAPSSPDTTSEP;APSSPDTTSEPKGPG	Cend1	1	149
NO	1	Q5FVI4	sp	sp|Q5FVI4|CEND_RAT	_ADPVLLNN(de)HSN(de)LKPAPTVPAAPSS(ph)PDT(ph)TSEPKGPGDGAEEDESNTGGR_	90;93	TVPAAPSSPDTTSEP;AAPSSPDTTSEPKGP	Cend1	1	149	Q5FVI4	sp	sp|Q5FVI4|CEND_RAT	_ADPVLLNN(de)HSN(de)LKPAPTVPAAPSS(ph)PDT(ph)TSEPKGPGDGAEEDESNTGGR_	90;93	TVPAAPSSPDTTSEP;AAPSSPDTTSEPKGP	Cend1	1	149
NO	1	Q5FVI4	sp	sp|Q5FVI4|CEND_RAT	_ADPVLLNN(de)HSN(de)LKPAPTVPAAPSS(ph)PDTTS(ph)EPKGPGDGAEEDESNTGGR_	90;95	TVPAAPSSPDTTSEP;PSSPDTTSEPKGPGD	Cend1	1	149	Q5FVI4	sp	sp|Q5FVI4|CEND_RAT	_ADPVLLNN(de)HSN(de)LKPAPTVPAAPSS(ph)PDTTS(ph)EPKGPGDGAEEDESNTGGR_	90;95	TVPAAPSSPDTTSEP;PSSPDTTSEPKGPGD	Cend1	1	149
NO	1	Q5FVI4	sp	sp|Q5FVI4|CEND_RAT	_ADPVLLNN(de)HSN(de)LKPAPTVPAAPS(ph)S(ph)PDTTSEPKGPGDGAEEDESNTGGR_	89;90	PTVPAAPSSPDTTSE;TVPAAPSSPDTTSEP	Cend1	1	149	Q5FVI4	sp	sp|Q5FVI4|CEND_RAT	_ADPVLLNN(de)HSN(de)LKPAPTVPAAPS(ph)S(ph)PDTTSEPKGPGDGAEEDESNTGGR_	89;90	PTVPAAPSSPDTTSE;TVPAAPSSPDTTSEP	Cend1	1	149
NO	1	Q5FVI4	sp	sp|Q5FVI4|CEND_RAT	_ADPVLLN(de)NHSN(de)LKPAPTVPAAPS(ph)S(ph)PDTTSEPKGPGDGAEEDESNTGGR_	89;90	PTVPAAPSSPDTTSE;TVPAAPSSPDTTSEP	Cend1	1	149	Q5FVI4	sp	sp|Q5FVI4|CEND_RAT	_ADPVLLN(de)NHSN(de)LKPAPTVPAAPS(ph)S(ph)PDTTSEPKGPGDGAEEDESNTGGR_	89;90	PTVPAAPSSPDTTSE;TVPAAPSSPDTTSEP	Cend1	1	149
NO	1	Q5FVI4	sp	sp|Q5FVI4|CEND_RAT	_ADPVLLN(de)N(de)HSNLKPAPTVPAAPS(ph)SPDT(ph)TSEPKGPGDGAEEDESNTGGR_	89;93	PTVPAAPSSPDTTSE;AAPSSPDTTSEPKGP	Cend1	1	149	Q5FVI4	sp	sp|Q5FVI4|CEND_RAT	_ADPVLLN(de)N(de)HSNLKPAPTVPAAPS(ph)SPDT(ph)TSEPKGPGDGAEEDESNTGGR_	89;93	PTVPAAPSSPDTTSE;AAPSSPDTTSEPKGP	Cend1	1	149
NO	1	Q5FVI4	sp	sp|Q5FVI4|CEND_RAT	_ADPVLLN(de)NHSN(de)LKPAPTVPAAPSS(ph)PDTTS(ph)EPKGPGDGAEEDESNTGGR_	90;95	TVPAAPSSPDTTSEP;PSSPDTTSEPKGPGD	Cend1	1	149	Q5FVI4	sp	sp|Q5FVI4|CEND_RAT	_ADPVLLN(de)NHSN(de)LKPAPTVPAAPSS(ph)PDTTS(ph)EPKGPGDGAEEDESNTGGR_	90;95	TVPAAPSSPDTTSEP;PSSPDTTSEPKGPGD	Cend1	1	149
NO	1	Q5FVI4	sp	sp|Q5FVI4|CEND_RAT	_ADPVLLNN(de)HSN(de)LKPAPTVPAAPS(ph)SPDT(ph)TSEPKGPGDGAEEDESNTGGR_	89;93	PTVPAAPSSPDTTSE;AAPSSPDTTSEPKGP	Cend1	1	149	Q5FVI4	sp	sp|Q5FVI4|CEND_RAT	_ADPVLLNN(de)HSN(de)LKPAPTVPAAPS(ph)SPDT(ph)TSEPKGPGDGAEEDESNTGGR_	89;93	PTVPAAPSSPDTTSE;AAPSSPDTTSEPKGP	Cend1	1	149
NO	1	Q5FVI4	sp	sp|Q5FVI4|CEND_RAT	_ADPVLLNN(de)HSN(de)LKPAPTVPAAPSS(ph)PDTT(ph)SEPKGPGDGAEEDESNTGGR_	90;94	TVPAAPSSPDTTSEP;APSSPDTTSEPKGPG	Cend1	1	149	Q5FVI4	sp	sp|Q5FVI4|CEND_RAT	_ADPVLLNN(de)HSN(de)LKPAPTVPAAPSS(ph)PDTT(ph)SEPKGPGDGAEEDESNTGGR_	90;94	TVPAAPSSPDTTSEP;APSSPDTTSEPKGPG	Cend1	1	149
NO	1	Q5FVI4	sp	sp|Q5FVI4|CEND_RAT	_ADPVLLN(de)NHSNLKPAPTVPAAPSS(ph)PDTTS(ph)EPKGPGDGAEEDESNTGGR_	90;95	TVPAAPSSPDTTSEP;PSSPDTTSEPKGPGD	Cend1	1	149	Q5FVI4	sp	sp|Q5FVI4|CEND_RAT	_ADPVLLN(de)NHSNLKPAPTVPAAPSS(ph)PDTTS(ph)EPKGPGDGAEEDESNTGGR_	90;95	TVPAAPSSPDTTSEP;PSSPDTTSEPKGPGD	Cend1	1	149
NO	1	Q5FVI4	sp	sp|Q5FVI4|CEND_RAT	_ADPVLLN(de)NHSNLKPAPTVPAAPS(ph)S(ph)PDTTSEPKGPGDGAEEDESNTGGR_	89;90	PTVPAAPSSPDTTSE;TVPAAPSSPDTTSEP	Cend1	1	149	Q5FVI4	sp	sp|Q5FVI4|CEND_RAT	_ADPVLLN(de)NHSNLKPAPTVPAAPS(ph)S(ph)PDTTSEPKGPGDGAEEDESNTGGR_	89;90	PTVPAAPSSPDTTSE;TVPAAPSSPDTTSEP	Cend1	1	149
NO	1	Q5FVI4	sp	sp|Q5FVI4|CEND_RAT	_ADPVLLNN(de)HSNLKPAPTVPAAPSS(ph)PDTT(ph)SEPKGPGDGAEEDESNTGGR_	90;94	TVPAAPSSPDTTSEP;APSSPDTTSEPKGPG	Cend1	1	149	Q5FVI4	sp	sp|Q5FVI4|CEND_RAT	_ADPVLLNN(de)HSNLKPAPTVPAAPSS(ph)PDTT(ph)SEPKGPGDGAEEDESNTGGR_	90;94	TVPAAPSSPDTTSEP;APSSPDTTSEPKGPG	Cend1	1	149
NO	1	Q5FVI4	sp	sp|Q5FVI4|CEND_RAT	_ADPVLLNNHSN(de)LKPAPTVPAAPSS(ph)PDTTS(ph)EPKGPGDGAEEDESNTGGR_	90;95	TVPAAPSSPDTTSEP;PSSPDTTSEPKGPGD	Cend1	1	149	Q5FVI4	sp	sp|Q5FVI4|CEND_RAT	_ADPVLLNNHSN(de)LKPAPTVPAAPSS(ph)PDTTS(ph)EPKGPGDGAEEDESNTGGR_	90;95	TVPAAPSSPDTTSEP;PSSPDTTSEPKGPGD	Cend1	1	149
NO	1	Q5FVI4	sp	sp|Q5FVI4|CEND_RAT	_ADPVLLNNHSN(de)LKPAPTVPAAPS(ph)SPDT(ph)TSEPKGPGDGAEEDESNTGGR_	89;93	PTVPAAPSSPDTTSE;AAPSSPDTTSEPKGP	Cend1	1	149	Q5FVI4	sp	sp|Q5FVI4|CEND_RAT	_ADPVLLNNHSN(de)LKPAPTVPAAPS(ph)SPDT(ph)TSEPKGPGDGAEEDESNTGGR_	89;93	PTVPAAPSSPDTTSE;AAPSSPDTTSEPKGP	Cend1	1	149
NO	1	Q5FVI4	sp	sp|Q5FVI4|CEND_RAT	_ADPVLLNN(de)HSNLKPAPTVPAAPS(ph)SPDTT(ph)SEPKGPGDGAEEDESNTGGR_	89;94	PTVPAAPSSPDTTSE;APSSPDTTSEPKGPG	Cend1	1	149	Q5FVI4	sp	sp|Q5FVI4|CEND_RAT	_ADPVLLNN(de)HSNLKPAPTVPAAPS(ph)SPDTT(ph)SEPKGPGDGAEEDESNTGGR_	89;94	PTVPAAPSSPDTTSE;APSSPDTTSEPKGPG	Cend1	1	149
NO	1	Q5FVI4	sp	sp|Q5FVI4|CEND_RAT	_ADPVLLN(de)NHSNLKPAPTVPAAPSS(ph)PDTT(ph)SEPKGPGDGAEEDESNTGGR_	90;94	TVPAAPSSPDTTSEP;APSSPDTTSEPKGPG	Cend1	1	149	Q5FVI4	sp	sp|Q5FVI4|CEND_RAT	_ADPVLLN(de)NHSNLKPAPTVPAAPSS(ph)PDTT(ph)SEPKGPGDGAEEDESNTGGR_	90;94	TVPAAPSSPDTTSEP;APSSPDTTSEPKGPG	Cend1	1	149
NO	1	Q5FVI4	sp	sp|Q5FVI4|CEND_RAT	_ADPVLLNNHSN(de)LKPAPTVPAAPS(ph)S(ph)PDTTSEPKGPGDGAEEDESNTGGR_	89;90	PTVPAAPSSPDTTSE;TVPAAPSSPDTTSEP	Cend1	1	149	Q5FVI4	sp	sp|Q5FVI4|CEND_RAT	_ADPVLLNNHSN(de)LKPAPTVPAAPS(ph)S(ph)PDTTSEPKGPGDGAEEDESNTGGR_	89;90	PTVPAAPSSPDTTSE;TVPAAPSSPDTTSEP	Cend1	1	149
NO	1	Q5FVI4	sp	sp|Q5FVI4|CEND_RAT	_ADPVLLNN(de)HSNLKPAPTVPAAPS(ph)S(ph)PDTTSEPKGPGDGAEEDESNTGGR_	89;90	PTVPAAPSSPDTTSE;TVPAAPSSPDTTSEP	Cend1	1	149	Q5FVI4	sp	sp|Q5FVI4|CEND_RAT	_ADPVLLNN(de)HSNLKPAPTVPAAPS(ph)S(ph)PDTTSEPKGPGDGAEEDESNTGGR_	89;90	PTVPAAPSSPDTTSE;TVPAAPSSPDTTSEP	Cend1	1	149
NO	1	Q5FVI4	sp	sp|Q5FVI4|CEND_RAT	_ADPVLLNN(de)HSNLKPAPTVPAAPSS(ph)PDTTS(ph)EPKGPGDGAEEDESNTGGR_	90;95	TVPAAPSSPDTTSEP;PSSPDTTSEPKGPGD	Cend1	1	149	Q5FVI4	sp	sp|Q5FVI4|CEND_RAT	_ADPVLLNN(de)HSNLKPAPTVPAAPSS(ph)PDTTS(ph)EPKGPGDGAEEDESNTGGR_	90;95	TVPAAPSSPDTTSEP;PSSPDTTSEPKGPGD	Cend1	1	149
NO	1	Q5FVI4	sp	sp|Q5FVI4|CEND_RAT	_ADPVLLNNHSNLKPAPTVPAAPS(ph)S(ph)PDTTSEPKGPGDGAEEDESNTGGR_	89;90	PTVPAAPSSPDTTSE;TVPAAPSSPDTTSEP	Cend1	1	149	Q5FVI4	sp	sp|Q5FVI4|CEND_RAT	_ADPVLLNNHSNLKPAPTVPAAPS(ph)S(ph)PDTTSEPKGPGDGAEEDESNTGGR_	89;90	PTVPAAPSSPDTTSE;TVPAAPSSPDTTSEP	Cend1	1	149
NO	1	Q5FVI4	sp	sp|Q5FVI4|CEND_RAT	_ADPVLLNNHSNLKPAPTVPAAPS(ph)SPDT(ph)TSEPKGPGDGAEEDESNTGGR_	89;93	PTVPAAPSSPDTTSE;AAPSSPDTTSEPKGP	Cend1	1	149	Q5FVI4	sp	sp|Q5FVI4|CEND_RAT	_ADPVLLNNHSNLKPAPTVPAAPS(ph)SPDT(ph)TSEPKGPGDGAEEDESNTGGR_	89;93	PTVPAAPSSPDTTSE;AAPSSPDTTSEPKGP	Cend1	1	149
NO	1	Q5FVI4	sp	sp|Q5FVI4|CEND_RAT	_ADPVLLNNHSNLKPAPTVPAAPSS(ph)PDT(ph)TSEPKGPGDGAEEDESNTGGR_	90;93	TVPAAPSSPDTTSEP;AAPSSPDTTSEPKGP	Cend1	1	149	Q5FVI4	sp	sp|Q5FVI4|CEND_RAT	_ADPVLLNNHSNLKPAPTVPAAPSS(ph)PDT(ph)TSEPKGPGDGAEEDESNTGGR_	90;93	TVPAAPSSPDTTSEP;AAPSSPDTTSEPKGP	Cend1	1	149
NO	1	Q5FVI4	sp	sp|Q5FVI4|CEND_RAT	_ADPVLLN(de)N(de)HSN(de)LKPAPTVPAAPSS(ph)PDT(ph)TSEPKGPGDGAEEDESNTGGR_	90;93	TVPAAPSSPDTTSEP;AAPSSPDTTSEPKGP	Cend1	1	149	Q5FVI4	sp	sp|Q5FVI4|CEND_RAT	_ADPVLLN(de)N(de)HSN(de)LKPAPTVPAAPSS(ph)PDT(ph)TSEPKGPGDGAEEDESNTGGR_	90;93	TVPAAPSSPDTTSEP;AAPSSPDTTSEPKGP	Cend1	1	149
NO	1	Q5FVI4	sp	sp|Q5FVI4|CEND_RAT	_ADPVLLN(de)N(de)HSN(de)LKPAPTVPAAPS(ph)S(ph)PDTTSEPKGPGDGAEEDESNTGGR_	89;90	PTVPAAPSSPDTTSE;TVPAAPSSPDTTSEP	Cend1	1	149	Q5FVI4	sp	sp|Q5FVI4|CEND_RAT	_ADPVLLN(de)N(de)HSN(de)LKPAPTVPAAPS(ph)S(ph)PDTTSEPKGPGDGAEEDESNTGGR_	89;90	PTVPAAPSSPDTTSE;TVPAAPSSPDTTSEP	Cend1	1	149
NO	1	Q5FVI4	sp	sp|Q5FVI4|CEND_RAT	_ADPVLLN(de)N(de)HSN(de)LKPAPTVPAAPSS(ph)PDTTS(ph)EPKGPGDGAEEDESNTGGR_	90;95	TVPAAPSSPDTTSEP;PSSPDTTSEPKGPGD	Cend1	1	149	Q5FVI4	sp	sp|Q5FVI4|CEND_RAT	_ADPVLLN(de)N(de)HSN(de)LKPAPTVPAAPSS(ph)PDTTS(ph)EPKGPGDGAEEDESNTGGR_	90;95	TVPAAPSSPDTTSEP;PSSPDTTSEPKGPGD	Cend1	1	149
NO	1	Q5FVI4	sp	sp|Q5FVI4|CEND_RAT	_ADPVLLN(de)N(de)HSN(de)LKPAPTVPAAPS(ph)SPDT(ph)TSEPKGPGDGAEEDESNTGGR_	89;93	PTVPAAPSSPDTTSE;AAPSSPDTTSEPKGP	Cend1	1	149	Q5FVI4	sp	sp|Q5FVI4|CEND_RAT	_ADPVLLN(de)N(de)HSN(de)LKPAPTVPAAPS(ph)SPDT(ph)TSEPKGPGDGAEEDESNTGGR_	89;93	PTVPAAPSSPDTTSE;AAPSSPDTTSEPKGP	Cend1	1	149
NO	1	Q5FVI4	sp	sp|Q5FVI4|CEND_RAT	_ADPVLLN(de)N(de)HSN(de)LKPAPTVPAAPS(ph)SPDTTS(ph)EPKGPGDGAEEDESNTGGR_	89;95	PTVPAAPSSPDTTSE;PSSPDTTSEPKGPGD	Cend1	1	149	Q5FVI4	sp	sp|Q5FVI4|CEND_RAT	_ADPVLLN(de)N(de)HSN(de)LKPAPTVPAAPS(ph)SPDTTS(ph)EPKGPGDGAEEDESNTGGR_	89;95	PTVPAAPSSPDTTSE;PSSPDTTSEPKGPGD	Cend1	1	149
NO	1	Q5FVI4	sp	sp|Q5FVI4|CEND_RAT	_ADPVLLNNHSNLKPAPTVPAAPSSPDTTS(ph)EPKGPGDGAEEDESNTGGR_	95	PSSPDTTSEPKGPGD	Cend1	1	149	Q5FVI4	sp	sp|Q5FVI4|CEND_RAT	_ADPVLLNNHSNLKPAPTVPAAPSSPDTTS(ph)EPKGPGDGAEEDESNTGGR_	95	PSSPDTTSEPKGPGD	Cend1	1	149
NO	1	Q5FVI4	sp	sp|Q5FVI4|CEND_RAT	_ADPVLLNNHSNLKPAPTVPAAPSSPDT(ph)TSEPKGPGDGAEEDESNTGGR_	93	AAPSSPDTTSEPKGP	Cend1	1	149	Q5FVI4	sp	sp|Q5FVI4|CEND_RAT	_ADPVLLNNHSNLKPAPTVPAAPSSPDT(ph)TSEPKGPGDGAEEDESNTGGR_	93	AAPSSPDTTSEPKGP	Cend1	1	149
NO	1	Q5FVI4	sp	sp|Q5FVI4|CEND_RAT	_ADPVLLN(de)NHSNLKPAPTVPAAPS(ph)SPDTTSEPKGPGDGAEEDESNTGGR_	89	PTVPAAPSSPDTTSE	Cend1	1	149	Q5FVI4	sp	sp|Q5FVI4|CEND_RAT	_ADPVLLN(de)NHSNLKPAPTVPAAPS(ph)SPDTTSEPKGPGDGAEEDESNTGGR_	89	PTVPAAPSSPDTTSE	Cend1	1	149
NO	1	Q5FVI4	sp	sp|Q5FVI4|CEND_RAT	_ADPVLLNN(de)HSNLKPAPTVPAAPSSPDTTS(ph)EPKGPGDGAEEDESNTGGR_	95	PSSPDTTSEPKGPGD	Cend1	1	149	Q5FVI4	sp	sp|Q5FVI4|CEND_RAT	_ADPVLLNN(de)HSNLKPAPTVPAAPSSPDTTS(ph)EPKGPGDGAEEDESNTGGR_	95	PSSPDTTSEPKGPGD	Cend1	1	149
NO	1	Q5FVI4	sp	sp|Q5FVI4|CEND_RAT	_ADPVLLN(de)NHSNLKPAPTVPAAPSSPDTTS(ph)EPKGPGDGAEEDESNTGGR_	95	PSSPDTTSEPKGPGD	Cend1	1	149	Q5FVI4	sp	sp|Q5FVI4|CEND_RAT	_ADPVLLN(de)NHSNLKPAPTVPAAPSSPDTTS(ph)EPKGPGDGAEEDESNTGGR_	95	PSSPDTTSEPKGPGD	Cend1	1	149
NO	1	Q5FVI4	sp	sp|Q5FVI4|CEND_RAT	_ADPVLLNNHSN(de)LKPAPTVPAAPSSPDT(ph)TSEPKGPGDGAEEDESNTGGR_	93	AAPSSPDTTSEPKGP	Cend1	1	149	Q5FVI4	sp	sp|Q5FVI4|CEND_RAT	_ADPVLLNNHSN(de)LKPAPTVPAAPSSPDT(ph)TSEPKGPGDGAEEDESNTGGR_	93	AAPSSPDTTSEPKGP	Cend1	1	149
NO	1	Q5FVI4	sp	sp|Q5FVI4|CEND_RAT	_ADPVLLNN(de)HSNLKPAPTVPAAPS(ph)SPDTTSEPKGPGDGAEEDESNTGGR_	89	PTVPAAPSSPDTTSE	Cend1	1	149	Q5FVI4	sp	sp|Q5FVI4|CEND_RAT	_ADPVLLNN(de)HSNLKPAPTVPAAPS(ph)SPDTTSEPKGPGDGAEEDESNTGGR_	89	PTVPAAPSSPDTTSE	Cend1	1	149
NO	1	Q5FVI4	sp	sp|Q5FVI4|CEND_RAT	_ADPVLLN(de)NHSNLKPAPTVPAAPSSPDTT(ph)SEPKGPGDGAEEDESNTGGR_	94	APSSPDTTSEPKGPG	Cend1	1	149	Q5FVI4	sp	sp|Q5FVI4|CEND_RAT	_ADPVLLN(de)NHSNLKPAPTVPAAPSSPDTT(ph)SEPKGPGDGAEEDESNTGGR_	94	APSSPDTTSEPKGPG	Cend1	1	149
NO	1	Q5FVI4	sp	sp|Q5FVI4|CEND_RAT	_ADPVLLNNHSN(de)LKPAPTVPAAPS(ph)SPDTTSEPKGPGDGAEEDESNTGGR_	89	PTVPAAPSSPDTTSE	Cend1	1	149	Q5FVI4	sp	sp|Q5FVI4|CEND_RAT	_ADPVLLNNHSN(de)LKPAPTVPAAPS(ph)SPDTTSEPKGPGDGAEEDESNTGGR_	89	PTVPAAPSSPDTTSE	Cend1	1	149
NO	1	Q5FVI4	sp	sp|Q5FVI4|CEND_RAT	_ADPVLLN(de)N(de)HSNLKPAPTVPAAPSSPDTTS(ph)EPKGPGDGAEEDESNTGGR_	95	PSSPDTTSEPKGPGD	Cend1	1	149	Q5FVI4	sp	sp|Q5FVI4|CEND_RAT	_ADPVLLN(de)N(de)HSNLKPAPTVPAAPSSPDTTS(ph)EPKGPGDGAEEDESNTGGR_	95	PSSPDTTSEPKGPGD	Cend1	1	149
NO	1	Q5FVI4	sp	sp|Q5FVI4|CEND_RAT	_ADPVLLN(de)N(de)HSNLKPAPTVPAAPSSPDT(ph)TSEPKGPGDGAEEDESNTGGR_	93	AAPSSPDTTSEPKGP	Cend1	1	149	Q5FVI4	sp	sp|Q5FVI4|CEND_RAT	_ADPVLLN(de)N(de)HSNLKPAPTVPAAPSSPDT(ph)TSEPKGPGDGAEEDESNTGGR_	93	AAPSSPDTTSEPKGP	Cend1	1	149
NO	1	Q5FVI4	sp	sp|Q5FVI4|CEND_RAT	_ADPVLLNN(de)HSN(de)LKPAPTVPAAPS(ph)SPDTTSEPKGPGDGAEEDESNTGGR_	89	PTVPAAPSSPDTTSE	Cend1	1	149	Q5FVI4	sp	sp|Q5FVI4|CEND_RAT	_ADPVLLNN(de)HSN(de)LKPAPTVPAAPS(ph)SPDTTSEPKGPGDGAEEDESNTGGR_	89	PTVPAAPSSPDTTSE	Cend1	1	149
NO	1	Q5FVI4	sp	sp|Q5FVI4|CEND_RAT	_ADPVLLN(de)NHSN(de)LKPAPTVPAAPS(ph)SPDTTSEPKGPGDGAEEDESNTGGR_	89	PTVPAAPSSPDTTSE	Cend1	1	149	Q5FVI4	sp	sp|Q5FVI4|CEND_RAT	_ADPVLLN(de)NHSN(de)LKPAPTVPAAPS(ph)SPDTTSEPKGPGDGAEEDESNTGGR_	89	PTVPAAPSSPDTTSE	Cend1	1	149
NO	1	Q5FVI4	sp	sp|Q5FVI4|CEND_RAT	_ADPVLLN(de)N(de)HSNLKPAPTVPAAPSSPDTT(ph)SEPKGPGDGAEEDESNTGGR_	94	APSSPDTTSEPKGPG	Cend1	1	149	Q5FVI4	sp	sp|Q5FVI4|CEND_RAT	_ADPVLLN(de)N(de)HSNLKPAPTVPAAPSSPDTT(ph)SEPKGPGDGAEEDESNTGGR_	94	APSSPDTTSEPKGPG	Cend1	1	149
NO	1	Q5FVI4	sp	sp|Q5FVI4|CEND_RAT	_ADPVLLN(de)N(de)HSNLKPAPTVPAAPS(ph)SPDTTSEPKGPGDGAEEDESNTGGR_	89	PTVPAAPSSPDTTSE	Cend1	1	149	Q5FVI4	sp	sp|Q5FVI4|CEND_RAT	_ADPVLLN(de)N(de)HSNLKPAPTVPAAPS(ph)SPDTTSEPKGPGDGAEEDESNTGGR_	89	PTVPAAPSSPDTTSE	Cend1	1	149
NO	1	Q5FVI4	sp	sp|Q5FVI4|CEND_RAT	_ADPVLLNN(de)HSN(de)LKPAPTVPAAPSSPDT(ph)TSEPKGPGDGAEEDESNTGGR_	93	AAPSSPDTTSEPKGP	Cend1	1	149	Q5FVI4	sp	sp|Q5FVI4|CEND_RAT	_ADPVLLNN(de)HSN(de)LKPAPTVPAAPSSPDT(ph)TSEPKGPGDGAEEDESNTGGR_	93	AAPSSPDTTSEPKGP	Cend1	1	149
NO	1	Q5FVI4	sp	sp|Q5FVI4|CEND_RAT	_ADPVLLNN(de)HSN(de)LKPAPTVPAAPSSPDTTS(ph)EPKGPGDGAEEDESNTGGR_	95	PSSPDTTSEPKGPGD	Cend1	1	149	Q5FVI4	sp	sp|Q5FVI4|CEND_RAT	_ADPVLLNN(de)HSN(de)LKPAPTVPAAPSSPDTTS(ph)EPKGPGDGAEEDESNTGGR_	95	PSSPDTTSEPKGPGD	Cend1	1	149
NO	1	Q5FVI4	sp	sp|Q5FVI4|CEND_RAT	_ADPVLLN(de)NHSN(de)LKPAPTVPAAPSSPDTTS(ph)EPKGPGDGAEEDESNTGGR_	95	PSSPDTTSEPKGPGD	Cend1	1	149	Q5FVI4	sp	sp|Q5FVI4|CEND_RAT	_ADPVLLN(de)NHSN(de)LKPAPTVPAAPSSPDTTS(ph)EPKGPGDGAEEDESNTGGR_	95	PSSPDTTSEPKGPGD	Cend1	1	149
NO	1	Q5FVI4	sp	sp|Q5FVI4|CEND_RAT	_ADPVLLN(de)NHSN(de)LKPAPTVPAAPSSPDT(ph)TSEPKGPGDGAEEDESNTGGR_	93	AAPSSPDTTSEPKGP	Cend1	1	149	Q5FVI4	sp	sp|Q5FVI4|CEND_RAT	_ADPVLLN(de)NHSN(de)LKPAPTVPAAPSSPDT(ph)TSEPKGPGDGAEEDESNTGGR_	93	AAPSSPDTTSEPKGP	Cend1	1	149
NO	1	Q5FVI4	sp	sp|Q5FVI4|CEND_RAT	_ADPVLLN(de)N(de)HSN(de)LKPAPTVPAAPS(ph)SPDTTSEPKGPGDGAEEDESNTGGR_	89	PTVPAAPSSPDTTSE	Cend1	1	149	Q5FVI4	sp	sp|Q5FVI4|CEND_RAT	_ADPVLLN(de)N(de)HSN(de)LKPAPTVPAAPS(ph)SPDTTSEPKGPGDGAEEDESNTGGR_	89	PTVPAAPSSPDTTSE	Cend1	1	149
TO_BE_EXCLUDED	P54313	ADQELLMYSHDNIICGITSVAFSR	_ADQ(de)ELLMYSHDNIICGITSVAFSR_
TO_BE_EXCLUDED	P54311	ADQELMTYSHDNIICGITSVSFSK	_ADQELM(ox)TYSHDNIICGITSVSFSK_
TO_BE_EXCLUDED	P54311	ADQELMTYSHDNIICGITSVSFSK	_ADQELMTYSHDNIICGITSVSFSK_
TO_BE_EXCLUDED	P54311	ADQELMTYSHDNIICGITSVSFSK	_ADQELMTYSHDN(de)IICGITSVSFSK_
TO_BE_EXCLUDED	P54311	ADQELMTYSHDNIICGITSVSFSK	_ADQELM(ox)TYSHDN(de)IICGITSVSFSK_
YES	1	P60881-2:P60881	sp:sp	sp|P60881-2|SNP25_RAT:sp|P60881|SNP25_RAT	_ADQLADES(ph)LESTRR_	1 day, 1:25:00	ADQLADESLESTRRM:ADQLADESLESTRRM	Snap25:Snap25	01:01:00	206:206	P60881	sp	sp|P60881|SNP25_RAT	_ADQLADES(ph)LESTRR_	25	ADQLADESLESTRRM	Snap25	1	206
YES	1	P60881-2:P60881	sp:sp	sp|P60881-2|SNP25_RAT:sp|P60881|SNP25_RAT	_ADQLADESLES(ph)TRR_	1 day, 4:28:00	LADESLESTRRMLQL:LADESLESTRRMLQL	Snap25:Snap25	01:01:00	206:206	P60881	sp	sp|P60881|SNP25_RAT	_ADQLADESLES(ph)TRR_	28	LADESLESTRRMLQL	Snap25	1	206
YES	1	P60881-2:P60881	sp:sp	sp|P60881-2|SNP25_RAT:sp|P60881|SNP25_RAT	_ADQLADESLEST(ph)RR_	1 day, 5:29:00	ADESLESTRRMLQLV:ADESLESTRRMLQLV	Snap25:Snap25	01:01:00	206:206	P60881	sp	sp|P60881|SNP25_RAT	_ADQLADESLEST(ph)RR_	29	ADESLESTRRMLQLV	Snap25	1	206
NO	1	F1LPB4	tr	tr|F1LPB4|F1LPB4_RAT	_ADSAGS(ph)PDSSSAEK_	71	QRADSAGSPDSSSAE	Akap9	4	3771	F1LPB4	tr	tr|F1LPB4|F1LPB4_RAT	_ADSAGS(ph)PDSSSAEK_	71	QRADSAGSPDSSSAE	Akap9	4	3771
NO	1	F1LPJ7	tr	tr|F1LPJ7|F1LPJ7_RAT	_ADS(ph)DGEPDK_	345	NKSNKADSDGEPDKD	Usp33	3	897	F1LPJ7	tr	tr|F1LPJ7|F1LPJ7_RAT	_ADS(ph)DGEPDK_	345	NKSNKADSDGEPDKD	Usp33	3	897
NO	1	F1M5M9	tr	tr|F1M5M9|F1M5M9_RAT	_ADSEASS(ph)GPLLDDK_	821	KADSEASSGPLLDDK	Srgap3	1	1099	F1M5M9	tr	tr|F1M5M9|F1M5M9_RAT	_ADSEASS(ph)GPLLDDK_	821	KADSEASSGPLLDDK	Srgap3	1	1099
NO	1	F1M5M9	tr	tr|F1M5M9|F1M5M9_RAT	_ADSEAS(ph)SGPLLDDK_	820	QKADSEASSGPLLDD	Srgap3	1	1099	F1M5M9	tr	tr|F1M5M9|F1M5M9_RAT	_ADSEAS(ph)SGPLLDDK_	820	QKADSEASSGPLLDD	Srgap3	1	1099
NO	1	G3V9U1	tr	tr|G3V9U1|G3V9U1_RAT	_ADS(ph)IGSGR_	205	GLESRADSIGSGRAI	Agap1	4	669	G3V9U1	tr	tr|G3V9U1|G3V9U1_RAT	_ADS(ph)IGSGR_	205	GLESRADSIGSGRAI	Agap1	4	669
YES	1	G3V7U2:P34926	tr:sp	tr|G3V7U2|G3V7U2_RAT:sp|P34926|MAP1A_RAT	_ADS(ph)KES(ph)LK_	319;322:319;322	KIKHRADSKESLKAA;HRADSKESLKAAPKT:KIKHRADSKESLKAA;HRADSKESLKAAPKT	Map1a:Map1a	04:01:00	2776:2774	P34926	sp	sp|P34926|MAP1A_RAT	_ADS(ph)KES(ph)LK_	319;322	KIKHRADSKESLKAA;HRADSKESLKAAPKT	Map1a	1	2774
YES	1	F1LRL9:P15205	tr:sp	tr|F1LRL9|F1LRL9_RAT:sp|P15205|MAP1B_RAT	_ADS(ph)RESLK_	541:540	KLKQRADSRESLKPA:KLKQRADSRESLKPA	Map1b:Map1b	01:01:00	2461:2459	P15205	sp	sp|P15205|MAP1B_RAT	_ADS(ph)RESLK_	540	KLKQRADSRESLKPA	Map1b	1	2459
YES	1	F1LRL9:P15205	tr:sp	tr|F1LRL9|F1LRL9_RAT:sp|P15205|MAP1B_RAT	_ADS(ph)RESLKPATK_	541:540	KLKQRADSRESLKPA:KLKQRADSRESLKPA	Map1b:Map1b	01:01:00	2461:2459	P15205	sp	sp|P15205|MAP1B_RAT	_ADS(ph)RESLKPATK_	540	KLKQRADSRESLKPA	Map1b	1	2459
YES	1	F1LRL9:P15205	tr:sp	tr|F1LRL9|F1LRL9_RAT:sp|P15205|MAP1B_RAT	_ADS(ph)RES(ph)LKPATK_	541;544:540;543	KLKQRADSRESLKPA;QRADSRESLKPATKP:KLKQRADSRESLKPA;QRADSRESLKPATKP	Map1b:Map1b	01:01:00	2461:2459	P15205	sp	sp|P15205|MAP1B_RAT	_ADS(ph)RES(ph)LKPATK_	540;543	KLKQRADSRESLKPA;QRADSRESLKPATKP	Map1b	1	2459
NO	1	P59649	sp	sp|P59649|FXYD7_RAT	_ADS(ph)RSES(ph)PTCK_	56;60	VKCRKADSRSESPTC;KADSRSESPTCKSCK	Fxyd7	1	80	P59649	sp	sp|P59649|FXYD7_RAT	_ADS(ph)RSES(ph)PTCK_	56;60	VKCRKADSRSESPTC;KADSRSESPTCKSCK	Fxyd7	1	80
NO	1	P59649	sp	sp|P59649|FXYD7_RAT	_ADS(ph)RS(ph)ESPTCK_	56;58	VKCRKADSRSESPTC;CRKADSRSESPTCKS	Fxyd7	1	80	P59649	sp	sp|P59649|FXYD7_RAT	_ADS(ph)RS(ph)ESPTCK_	56;58	VKCRKADSRSESPTC;CRKADSRSESPTCKS	Fxyd7	1	80
NO	1	P59649	sp	sp|P59649|FXYD7_RAT	_ADSRS(ph)ES(ph)PTCK_	58;60	CRKADSRSESPTCKS;KADSRSESPTCKSCK	Fxyd7	1	80	P59649	sp	sp|P59649|FXYD7_RAT	_ADSRS(ph)ES(ph)PTCK_	58;60	CRKADSRSESPTCKS;KADSRSESPTCKSCK	Fxyd7	1	80
NO	1	P59649	sp	sp|P59649|FXYD7_RAT	_ADS(ph)RSESPTCK_	56	VKCRKADSRSESPTC	Fxyd7	1	80	P59649	sp	sp|P59649|FXYD7_RAT	_ADS(ph)RSESPTCK_	56	VKCRKADSRSESPTC	Fxyd7	1	80
YES	2	F1M4A4:F1LNY5:F1LM24:M0RA34:O88658-3:O88658-2:O88658	tr:tr:tr:tr:sp:sp:sp	tr|F1M4A4|F1M4A4_RAT:tr|F1LNY5|F1LNY5_RAT:tr|F1LM24|F1LM24_RAT:tr|M0RA34|M0RA34_RAT:sp|O88658-3|KIF1B_RAT:sp|O88658-2|KIF1B_RAT:sp|O88658|KIF1B_RAT	_ADST(ph)GAKGT(ph)R_	258;263:258;263:258;263:258;263:258;263:258;263:258;263	GSERADSTGAKGTRL;DSTGAKGTRLKEGAN:GSERADSTGAKGTRL;DSTGAKGTRLKEGAN:GSERADSTGAKGTRL;DSTGAKGTRLKEGAN:GSERADSTGAKGTRL;DSTGAKGTRLKEGAN:GSERADSTGAKGTRL;DSTGAKGTRLKEGAN:GSERADSTGAKGTRL;DSTGAKGTRLKEGAN:GSERADSTGAKGTRL;DSTGAKGTRLKEGAN	Kif1a:Kif1a:Kif1a:Kif1a:Kif1b:Kif1b:Kif1b	3:3:3:3:1:1:1	1698:1697:1697:1698:688:1687:1816	F1M4A4:O88658	tr:sp	tr|F1M4A4|F1M4A4_RAT:sp|O88658|KIF1B_RAT	_ADST(ph)GAKGT(ph)R_:_ADST(ph)GAKGT(ph)R_	258;263:258;263	GSERADSTGAKGTRL;DSTGAKGTRLKEGAN:GSERADSTGAKGTRL;DSTGAKGTRLKEGAN	Kif1a:Kif1b	03:01:00	1698:1816
YES	1	Q3ZB98-4:Q3ZB98-6:Q3ZB98-5:Q3ZB98-3	sp:sp:sp:sp	sp|Q3ZB98-4|BCAS1_RAT:sp|Q3ZB98-6|BCAS1_RAT:sp|Q3ZB98-5|BCAS1_RAT:sp|Q3ZB98-3|BCAS1_RAT	_ADS(ph)VCDGHAGQK_	282:282:282:282	MKATKADSVCDGHAG:MKATKADSVCDGHAG:MKATKADSVCDGHAG:MKATKADSVCDGHAG	Bcas1:Bcas1:Bcas1:Bcas1	1:1:1:1	508:544:600:522	Q3ZB98-3	sp	sp|Q3ZB98-3|BCAS1_RAT	_ADS(ph)VCDGHAGQK_	282	MKATKADSVCDGHAG	Bcas1	1	522
YES	1	G3V7U2:P34926	tr:sp	tr|G3V7U2|G3V7U2_RAT:sp|P34926|MAP1A_RAT	_ADS(ph)VEQQDGAALEK_	1574:1574	KSAEKADSVEQQDGA:KSAEKADSVEQQDGA	Map1a:Map1a	04:01:00	2776:2774	P34926	sp	sp|P34926|MAP1A_RAT	_ADS(ph)VEQQDGAALEK_	1574	KSAEKADSVEQQDGA	Map1a	1	2774
YES	1	M0R5C6:M0RBD0:M0R4G7	tr:tr:tr	tr|M0R5C6|M0R5C6_RAT:tr|M0RBD0|M0RBD0_RAT:tr|M0R4G7|M0R4G7_RAT	_ADTDTSCRS(ph)T(ph)PS(ph)LERPEPR_	345;346;348:359;360;362:360;361;363	DTDTSCRSTPSLERP;TDTSCRSTPSLERPE;TSCRSTPSLERPEPR:DTDTSCRSTPSLERP;TDTSCRSTPSLERPE;TSCRSTPSLERPEPR:DTDTSCRSTPSLERP;TDTSCRSTPSLERPE;TSCRSTPSLERPEPR	Iqsec1:Iqsec1:Iqsec1	04:04:04	1099:961:962	M0R5C6	tr	tr|M0R5C6|M0R5C6_RAT	_ADTDTSCRS(ph)T(ph)PS(ph)LERPEPR_	345;346;348	DTDTSCRSTPSLERP;TDTSCRSTPSLERPE;TSCRSTPSLERPEPR	Iqsec1	4	1099
YES	1	M0R5C6:M0RBD0:M0R4G7	tr:tr:tr	tr|M0R5C6|M0R5C6_RAT:tr|M0RBD0|M0RBD0_RAT:tr|M0R4G7|M0R4G7_RAT	_ADTDTSCRS(ph)T(ph)PSLERPEPR_	345;346:359;360:360;361	DTDTSCRSTPSLERP;TDTSCRSTPSLERPE:DTDTSCRSTPSLERP;TDTSCRSTPSLERPE:DTDTSCRSTPSLERP;TDTSCRSTPSLERPE	Iqsec1:Iqsec1:Iqsec1	04:04:04	1099:961:962	M0R5C6	tr	tr|M0R5C6|M0R5C6_RAT	_ADTDTSCRS(ph)T(ph)PSLERPEPR_	345;346	DTDTSCRSTPSLERP;TDTSCRSTPSLERPE	Iqsec1	4	1099
YES	1	M0R5C6:M0RBD0:M0R4G7	tr:tr:tr	tr|M0R5C6|M0R5C6_RAT:tr|M0RBD0|M0RBD0_RAT:tr|M0R4G7|M0R4G7_RAT	_ADTDTS(ph)CRST(ph)PSLERPEPR_	342;346:356;360:357;361	DKADTDTSCRSTPSL;TDTSCRSTPSLERPE:DKADTDTSCRSTPSL;TDTSCRSTPSLERPE:DKADTDTSCRSTPSL;TDTSCRSTPSLERPE	Iqsec1:Iqsec1:Iqsec1	04:04:04	1099:961:962	M0R5C6	tr	tr|M0R5C6|M0R5C6_RAT	_ADTDTS(ph)CRST(ph)PSLERPEPR_	342;346	DKADTDTSCRSTPSL;TDTSCRSTPSLERPE	Iqsec1	4	1099
YES	1	M0R5C6:M0RBD0:M0R4G7	tr:tr:tr	tr|M0R5C6|M0R5C6_RAT:tr|M0RBD0|M0RBD0_RAT:tr|M0R4G7|M0R4G7_RAT	_ADTDT(ph)S(ph)CRSTPSLERPEPR_	341;342:355;356:356;357	EDKADTDTSCRSTPS;DKADTDTSCRSTPSL:EDKADTDTSCRSTPS;DKADTDTSCRSTPSL:EDKADTDTSCRSTPS;DKADTDTSCRSTPSL	Iqsec1:Iqsec1:Iqsec1	04:04:04	1099:961:962	M0R5C6	tr	tr|M0R5C6|M0R5C6_RAT	_ADTDT(ph)S(ph)CRSTPSLERPEPR_	341;342	EDKADTDTSCRSTPS;DKADTDTSCRSTPSL	Iqsec1	4	1099
YES	1	G3V9Z6:B0BNF1	tr:sp	tr|G3V9Z6|G3V9Z6_RAT:sp|B0BNF1|SEPT8_RAT	_ADTISKS(ph)ELHK_	194:194	KADTISKSELHKFKI:KADTISKSELHKFKI	Sept8:Sept8	03:01:00	429:442	B0BNF1	sp	sp|B0BNF1|SEPT8_RAT	_ADTISKS(ph)ELHK_	194	KADTISKSELHKFKI	Sept8	1	442
YES	1	G3V9Z6:B0BNF1	tr:sp	tr|G3V9Z6|G3V9Z6_RAT:sp|B0BNF1|SEPT8_RAT	_ADTIS(ph)KSELHK_	192:192	IAKADTISKSELHKF:IAKADTISKSELHKF	Sept8:Sept8	03:01:00	429:442	B0BNF1	sp	sp|B0BNF1|SEPT8_RAT	_ADTIS(ph)KSELHK_	192	IAKADTISKSELHKF	Sept8	1	442
TO_BE_EXCLUDED	F1M2P8;F1LS98;P05696	ADVYPANDSTASQDVANR	_(ac)ADVYPANDSTASQDVANR_
YES	1	F1M2P8:F1LS98:P05696	tr:tr:sp	tr|F1M2P8|F1M2P8_RAT:tr|F1LS98|F1LS98_RAT:sp|P05696|KPCA_RAT	_(ac)ADVYPANDSTAS(ph)QDVANR_	13:13:13	PANDSTASQDVANRF:PANDSTASQDVANRF:PANDSTASQDVANRF	Prkca:Prkca:Prkca	03:03:01	636:672:672	P05696	sp	sp|P05696|KPCA_RAT	_(ac)ADVYPANDSTAS(ph)QDVANR_	13	PANDSTASQDVANRF	Prkca	1	672
YES	1	F1M2P8:F1LS98:P05696	tr:tr:sp	tr|F1M2P8|F1M2P8_RAT:tr|F1LS98|F1LS98_RAT:sp|P05696|KPCA_RAT	_(ac)ADVYPANDS(ph)TASQDVANR_	10:10:10	DVYPANDSTASQDVA:DVYPANDSTASQDVA:DVYPANDSTASQDVA	Prkca:Prkca:Prkca	03:03:01	636:672:672	P05696	sp	sp|P05696|KPCA_RAT	_(ac)ADVYPANDS(ph)TASQDVANR_	10	DVYPANDSTASQDVA	Prkca	1	672
YES	1	F1M2P8:F1LS98:P05696	tr:tr:sp	tr|F1M2P8|F1M2P8_RAT:tr|F1LS98|F1LS98_RAT:sp|P05696|KPCA_RAT	_(ac)ADVYPANDST(ph)ASQDVANR_	11:11:11	VYPANDSTASQDVAN:VYPANDSTASQDVAN:VYPANDSTASQDVAN	Prkca:Prkca:Prkca	03:03:01	636:672:672	P05696	sp	sp|P05696|KPCA_RAT	_(ac)ADVYPANDST(ph)ASQDVANR_	11	VYPANDSTASQDVAN	Prkca	1	672
NO	1	A1L1I3	sp	sp|A1L1I3|NUMBL_RAT	_AEAAAAPAVAPGPAQPGHVS(ph)PTPATTS(ph)PGEK_	263;270	PAQPGHVSPTPATTS;SPTPATTSPGEKGEA	Numbl	1	614	A1L1I3	sp	sp|A1L1I3|NUMBL_RAT	_AEAAAAPAVAPGPAQPGHVS(ph)PTPATTS(ph)PGEK_	263;270	PAQPGHVSPTPATTS;SPTPATTSPGEKGEA	Numbl	1	614
NO	1	A1L1I3	sp	sp|A1L1I3|NUMBL_RAT	_AEAAAAPAVAPGPAQPGHVSPTPAT(ph)T(ph)SPGEK_	268;269	HVSPTPATTSPGEKG;VSPTPATTSPGEKGE	Numbl	1	614	A1L1I3	sp	sp|A1L1I3|NUMBL_RAT	_AEAAAAPAVAPGPAQPGHVSPTPAT(ph)T(ph)SPGEK_	268;269	HVSPTPATTSPGEKG;VSPTPATTSPGEKGE	Numbl	1	614
NO	1	A1L1I3	sp	sp|A1L1I3|NUMBL_RAT	_AEAAAAPAVAPGPAQPGHVSPT(ph)PATTS(ph)PGEK_	265;270	QPGHVSPTPATTSPG;SPTPATTSPGEKGEA	Numbl	1	614	A1L1I3	sp	sp|A1L1I3|NUMBL_RAT	_AEAAAAPAVAPGPAQPGHVSPT(ph)PATTS(ph)PGEK_	265;270	QPGHVSPTPATTSPG;SPTPATTSPGEKGEA	Numbl	1	614
NO	1	A1L1I3	sp	sp|A1L1I3|NUMBL_RAT	_AEAAAAPAVAPGPAQPGHVSPTPAT(ph)TS(ph)PGEK_	268;270	HVSPTPATTSPGEKG;SPTPATTSPGEKGEA	Numbl	1	614	A1L1I3	sp	sp|A1L1I3|NUMBL_RAT	_AEAAAAPAVAPGPAQPGHVSPTPAT(ph)TS(ph)PGEK_	268;270	HVSPTPATTSPGEKG;SPTPATTSPGEKGEA	Numbl	1	614
NO	1	A1L1I3	sp	sp|A1L1I3|NUMBL_RAT	_AEAAAAPAVAPGPAQPGHVS(ph)PTPAT(ph)TSPGEK_	263;268	PAQPGHVSPTPATTS;HVSPTPATTSPGEKG	Numbl	1	614	A1L1I3	sp	sp|A1L1I3|NUMBL_RAT	_AEAAAAPAVAPGPAQPGHVS(ph)PTPAT(ph)TSPGEK_	263;268	PAQPGHVSPTPATTS;HVSPTPATTSPGEKG	Numbl	1	614
NO	1	A1L1I3	sp	sp|A1L1I3|NUMBL_RAT	_AEAAAAPAVAPGPAQPGHVSPTPATTS(ph)PGEK_	270	SPTPATTSPGEKGEA	Numbl	1	614	A1L1I3	sp	sp|A1L1I3|NUMBL_RAT	_AEAAAAPAVAPGPAQPGHVSPTPATTS(ph)PGEK_	270	SPTPATTSPGEKGEA	Numbl	1	614
NO	1	A1L1I3	sp	sp|A1L1I3|NUMBL_RAT	_AEAAAAPAVAPGPAQPGHVSPTPAT(ph)TSPGEK_	268	HVSPTPATTSPGEKG	Numbl	1	614	A1L1I3	sp	sp|A1L1I3|NUMBL_RAT	_AEAAAAPAVAPGPAQPGHVSPTPAT(ph)TSPGEK_	268	HVSPTPATTSPGEKG	Numbl	1	614
NO	1	A1L1I3	sp	sp|A1L1I3|NUMBL_RAT	_AEAAAAPAVAPGPAQPGHVS(ph)PTPATTSPGEK_	263	PAQPGHVSPTPATTS	Numbl	1	614	A1L1I3	sp	sp|A1L1I3|NUMBL_RAT	_AEAAAAPAVAPGPAQPGHVS(ph)PTPATTSPGEK_	263	PAQPGHVSPTPATTS	Numbl	1	614
NO	1	A1L1I3	sp	sp|A1L1I3|NUMBL_RAT	_AEAAAAPAVAPGPAQPGHVSPT(ph)PATTSPGEK_	265	QPGHVSPTPATTSPG	Numbl	1	614	A1L1I3	sp	sp|A1L1I3|NUMBL_RAT	_AEAAAAPAVAPGPAQPGHVSPT(ph)PATTSPGEK_	265	QPGHVSPTPATTSPG	Numbl	1	614
NO	1	A1L1I3	sp	sp|A1L1I3|NUMBL_RAT	_AEAAAAPAVAPGPAQPGHVSPTPATT(ph)SPGEK_	269	VSPTPATTSPGEKGE	Numbl	1	614	A1L1I3	sp	sp|A1L1I3|NUMBL_RAT	_AEAAAAPAVAPGPAQPGHVSPTPATT(ph)SPGEK_	269	VSPTPATTSPGEKGE	Numbl	1	614
NO	1	A1L1I3	sp	sp|A1L1I3|NUMBL_RAT	_AEAAAAPAVAPGPAQ(de)PGHVSPTPATTS(ph)PGEK_	270	SPTPATTSPGEKGEA	Numbl	1	614	A1L1I3	sp	sp|A1L1I3|NUMBL_RAT	_AEAAAAPAVAPGPAQ(de)PGHVSPTPATTS(ph)PGEK_	270	SPTPATTSPGEKGEA	Numbl	1	614
NO	1	A1L1I3	sp	sp|A1L1I3|NUMBL_RAT	_AEAAAAPAVAPGPAQ(de)PGHVSPTPAT(ph)TSPGEK_	268	HVSPTPATTSPGEKG	Numbl	1	614	A1L1I3	sp	sp|A1L1I3|NUMBL_RAT	_AEAAAAPAVAPGPAQ(de)PGHVSPTPAT(ph)TSPGEK_	268	HVSPTPATTSPGEKG	Numbl	1	614
NO	1	Q8CGU4	sp	sp|Q8CGU4|AGAP2_RAT	_AEAAAVAGLSTPGS(ph)LHR_	632	AGLSTPGSLHRAAKR	Agap2	1	1186	Q8CGU4	sp	sp|Q8CGU4|AGAP2_RAT	_AEAAAVAGLSTPGS(ph)LHR_	632	AGLSTPGSLHRAAKR	Agap2	1	1186
TO_BE_EXCLUDED	Q75Q41	AEAEKAEEDLEEDDDDELDETLSER	_AEAEKAEEDLEEDDDDELDETLSER_
NO	1	D4A554	tr	tr|D4A554|D4A554_RAT	_AEAES(ph)DGQTEETADPQNAHAGR_	509	QDKAEAESDGQTEET	Eif4g3	4	1583	D4A554	tr	tr|D4A554|D4A554_RAT	_AEAES(ph)DGQTEETADPQNAHAGR_	509	QDKAEAESDGQTEET	Eif4g3	4	1583
NO	1	D3ZXQ2	tr	tr|D3ZXQ2|D3ZXQ2_RAT	_AEAESGTGS(ph)PTSTPVAPEALSSEMSELGAR_	603	EAESGTGSPTSTPVA	Camsap3	4	1269	D3ZXQ2	tr	tr|D3ZXQ2|D3ZXQ2_RAT	_AEAESGTGS(ph)PTSTPVAPEALSSEMSELGAR_	603	EAESGTGSPTSTPVA	Camsap3	4	1269
TO_BE_EXCLUDED	Q6MFY6	AEAGAGGLSETVTETTVTVTTEPENR	_(ac)AEAGAGGLSETVTETTVTVTTEPENR_
TO_BE_EXCLUDED	F1M7V6;Q1WIM1	AEALGETLTLPGLVSADNGTYTCEAANK	_AEALGETLTLPGLVSADN(de)GTYTCEAANK_
YES	1	G3V7J2:Q4V8C7	tr:sp	tr|G3V7J2|G3V7J2_RAT:sp|Q4V8C7|PRKRA_RAT	_AEAPPLQREDS(ph)GTFSLGK_	18:18:00	PPLQREDSGTFSLGK:PPLQREDSGTFSLGK	Prkra:Prkra	04:01:00	313:313	Q4V8C7	sp	sp|Q4V8C7|PRKRA_RAT	_AEAPPLQREDS(ph)GTFSLGK_	18	PPLQREDSGTFSLGK	Prkra	1	313
YES	1	G3V7J2:Q4V8C7	tr:sp	tr|G3V7J2|G3V7J2_RAT:sp|Q4V8C7|PRKRA_RAT	_AEAPPLQREDSGT(ph)FSLGK_	20:20:00	LQREDSGTFSLGKMI:LQREDSGTFSLGKMI	Prkra:Prkra	04:01:00	313:313	Q4V8C7	sp	sp|Q4V8C7|PRKRA_RAT	_AEAPPLQREDSGT(ph)FSLGK_	20	LQREDSGTFSLGKMI	Prkra	1	313
TO_BE_EXCLUDED	G3V6X7;Q9QXU9	AEAQEAEDQQAR	_AEAQEAEDQQAR_
NO	1	F1M4A0	tr	tr|F1M4A0|F1M4A0_RAT	_AEAS(ph)SPVPYLSPETNPASSASAVK_	914	SQQKAEASSPVPYLS	Tjp1	4	1733	F1M4A0	tr	tr|F1M4A0|F1M4A0_RAT	_AEAS(ph)SPVPYLSPETNPASSASAVK_	914	SQQKAEASSPVPYLS	Tjp1	4	1733
NO	1	F1M4A0	tr	tr|F1M4A0|F1M4A0_RAT	_AEASS(ph)PVPYLSPETNPASSASAVK_	915	QQKAEASSPVPYLSP	Tjp1	4	1733	F1M4A0	tr	tr|F1M4A0|F1M4A0_RAT	_AEASS(ph)PVPYLSPETNPASSASAVK_	915	QQKAEASSPVPYLSP	Tjp1	4	1733
TO_BE_EXCLUDED	P60881-2;P60881	AEDADMRNELEEMQR	_(ac)AEDADM(ox)RNELEEM(ox)QR_
TO_BE_EXCLUDED	P60881-2;P60881	AEDADMRNELEEMQR	_(ac)AEDADM(ox)RNELEEMQR_
TO_BE_EXCLUDED	P60881-2;P60881	AEDADMRNELEEMQR	_(ac)AEDADMRNELEEM(ox)QR_
YES	1	G3V7U2:P34926	tr:sp	tr|G3V7U2|G3V7U2_RAT:sp|P34926|MAP1A_RAT	_AEDDS(ph)CHLAPVSIPEPHR_	1235:1235	VMKAEDDSCHLAPVS:VMKAEDDSCHLAPVS	Map1a:Map1a	04:01:00	2776:2774	P34926	sp	sp|P34926|MAP1A_RAT	_AEDDS(ph)CHLAPVSIPEPHR_	1235	VMKAEDDSCHLAPVS	Map1a	1	2774
YES	1	F1LX13:Q9QYJ6-2:Q9QYJ6:Q9QYJ6-3:Q9QYJ6-4	tr:sp:sp:sp:sp	tr|F1LX13|F1LX13_RAT:sp|Q9QYJ6-2|PDE10_RAT:sp|Q9QYJ6|PDE10_RAT:sp|Q9QYJ6-3|PDE10_RAT:sp|Q9QYJ6-4|PDE10_RAT	_AEDEPS(ph)PK_	124:63:69:127:158	NKAEDEPSPKEVSRY:NKAEDEPSPKEVSRY:NKAEDEPSPKEVSRY:NKAEDEPSPKEVSRY:NKAEDEPSPKEVSRY	Pde10a:Pde10a:Pde10a:Pde10a:Pde10a	4:1:1:1:1	849:788:794:852:883	Q9QYJ6	sp	sp|Q9QYJ6|PDE10_RAT	_AEDEPS(ph)PK_	69	NKAEDEPSPKEVSRY	Pde10a	1	794
YES	1	P30009:F1LMW7	sp:tr	sp|P30009|MARCS_RAT:tr|F1LMW7|F1LMW7_RAT	_AEDGAAPSPSSET(ph)PK_	143:143	APSPSSETPKKKKKR:APSPSSETPKKKKKR	Marcks:Marcks	01:04:00	309:308	P30009	sp	sp|P30009|MARCS_RAT	_AEDGAAPSPSSET(ph)PK_	143	APSPSSETPKKKKKR	Marcks	1	309
YES	1	P30009:F1LMW7	sp:tr	sp|P30009|MARCS_RAT:tr|F1LMW7|F1LMW7_RAT	_AEDGAAPS(ph)PSSETPK_	138:138	AEDGAAPSPSSETPK:AEDGAAPSPSSETPK	Marcks:Marcks	01:04:00	309:308	P30009	sp	sp|P30009|MARCS_RAT	_AEDGAAPS(ph)PSSETPK_	138	AEDGAAPSPSSETPK	Marcks	1	309
YES	1	P30009:F1LMW7	sp:tr	sp|P30009|MARCS_RAT:tr|F1LMW7|F1LMW7_RAT	_AEDGAAPSPSS(ph)ETPK_	141:141	GAAPSPSSETPKKKK:GAAPSPSSETPKKKK	Marcks:Marcks	01:04:00	309:308	P30009	sp	sp|P30009|MARCS_RAT	_AEDGAAPSPSS(ph)ETPK_	141	GAAPSPSSETPKKKK	Marcks	1	309
YES	1	P30009:F1LMW7	sp:tr	sp|P30009|MARCS_RAT:tr|F1LMW7|F1LMW7_RAT	_AEDGAAPSPS(ph)SETPK_	140:140	DGAAPSPSSETPKKK:DGAAPSPSSETPKKK	Marcks:Marcks	01:04:00	309:308	P30009	sp	sp|P30009|MARCS_RAT	_AEDGAAPSPS(ph)SETPK_	140	DGAAPSPSSETPKKK	Marcks	1	309
YES	1	P30009:F1LMW7	sp:tr	sp|P30009|MARCS_RAT:tr|F1LMW7|F1LMW7_RAT	_AEDGAAPS(ph)PS(ph)SETPK_	138;140:138;140	AEDGAAPSPSSETPK;DGAAPSPSSETPKKK:AEDGAAPSPSSETPK;DGAAPSPSSETPKKK	Marcks:Marcks	01:04:00	309:308	P30009	sp	sp|P30009|MARCS_RAT	_AEDGAAPS(ph)PS(ph)SETPK_	138;140	AEDGAAPSPSSETPK;DGAAPSPSSETPKKK	Marcks	1	309
YES	1	P30009:F1LMW7	sp:tr	sp|P30009|MARCS_RAT:tr|F1LMW7|F1LMW7_RAT	_AEDGAAPS(ph)PSSET(ph)PK_	138;143:138;143	AEDGAAPSPSSETPK;APSPSSETPKKKKKR:AEDGAAPSPSSETPK;APSPSSETPKKKKKR	Marcks:Marcks	01:04:00	309:308	P30009	sp	sp|P30009|MARCS_RAT	_AEDGAAPS(ph)PSSET(ph)PK_	138;143	AEDGAAPSPSSETPK;APSPSSETPKKKKKR	Marcks	1	309
TO_BE_EXCLUDED	P30009;F1LMW7	AEDGAAPSPSSETPK	_AEDGAAPSPSSETPK_
YES	1	P30009:F1LMW7	sp:tr	sp|P30009|MARCS_RAT:tr|F1LMW7|F1LMW7_RAT	_AEDGAAPS(ph)PSSET(ph)PKK_	138;143:138;143	AEDGAAPSPSSETPK;APSPSSETPKKKKKR:AEDGAAPSPSSETPK;APSPSSETPKKKKKR	Marcks:Marcks	01:04:00	309:308	P30009	sp	sp|P30009|MARCS_RAT	_AEDGAAPS(ph)PSSET(ph)PKK_	138;143	AEDGAAPSPSSETPK;APSPSSETPKKKKKR	Marcks	1	309
YES	1	P30009:F1LMW7	sp:tr	sp|P30009|MARCS_RAT:tr|F1LMW7|F1LMW7_RAT	_AEDGAAPS(ph)PSS(ph)ETPKK_	138;141:138;141	AEDGAAPSPSSETPK;GAAPSPSSETPKKKK:AEDGAAPSPSSETPK;GAAPSPSSETPKKKK	Marcks:Marcks	01:04:00	309:308	P30009	sp	sp|P30009|MARCS_RAT	_AEDGAAPS(ph)PSS(ph)ETPKK_	138;141	AEDGAAPSPSSETPK;GAAPSPSSETPKKKK	Marcks	1	309
YES	1	P30009:F1LMW7	sp:tr	sp|P30009|MARCS_RAT:tr|F1LMW7|F1LMW7_RAT	_AEDGAAPSPSSET(ph)PKK_	143:143	APSPSSETPKKKKKR:APSPSSETPKKKKKR	Marcks:Marcks	01:04:00	309:308	P30009	sp	sp|P30009|MARCS_RAT	_AEDGAAPSPSSET(ph)PKK_	143	APSPSSETPKKKKKR	Marcks	1	309
YES	1	P30009:F1LMW7	sp:tr	sp|P30009|MARCS_RAT:tr|F1LMW7|F1LMW7_RAT	_AEDGAAPS(ph)PSSETPKK_	138:138	AEDGAAPSPSSETPK:AEDGAAPSPSSETPK	Marcks:Marcks	01:04:00	309:308	P30009	sp	sp|P30009|MARCS_RAT	_AEDGAAPS(ph)PSSETPKK_	138	AEDGAAPSPSSETPK	Marcks	1	309
YES	1	P30009:F1LMW7	sp:tr	sp|P30009|MARCS_RAT:tr|F1LMW7|F1LMW7_RAT	_AEDGAAPSPSS(ph)ETPKK_	141:141	GAAPSPSSETPKKKK:GAAPSPSSETPKKKK	Marcks:Marcks	01:04:00	309:308	P30009	sp	sp|P30009|MARCS_RAT	_AEDGAAPSPSS(ph)ETPKK_	141	GAAPSPSSETPKKKK	Marcks	1	309
YES	1	P30009:F1LMW7	sp:tr	sp|P30009|MARCS_RAT:tr|F1LMW7|F1LMW7_RAT	_AEDGAAPSPS(ph)SETPKK_	140:140	DGAAPSPSSETPKKK:DGAAPSPSSETPKKK	Marcks:Marcks	01:04:00	309:308	P30009	sp	sp|P30009|MARCS_RAT	_AEDGAAPSPS(ph)SETPKK_	140	DGAAPSPSSETPKKK	Marcks	1	309
NO	1	D4A563	tr	tr|D4A563|D4A563_RAT	_AEDGNEDS(ph)EEEVK_	1408	AEDGNEDSEEEVKAE	Peak1	4	1733	D4A563	tr	tr|D4A563|D4A563_RAT	_AEDGNEDS(ph)EEEVK_	1408	AEDGNEDSEEEVKAE	Peak1	4	1733
TO_BE_EXCLUDED	D3ZDF0;P97546-3;P97546-1;P97546	AEDSGEYHCVYHFVSAPK	_AEDSGEYHCVYHFVSAPK_
NO	1	Q63259	sp	sp|Q63259|PTPRN_RAT	_AEDS(ph)SEGHEEEVLGGHGEK_	311	GSSRAEDSSEGHEEE	Ptprn	2	983	Q63259	sp	sp|Q63259|PTPRN_RAT	_AEDS(ph)SEGHEEEVLGGHGEK_	311	GSSRAEDSSEGHEEE	Ptprn	2	983
NO	1	Q63259	sp	sp|Q63259|PTPRN_RAT	_AEDSS(ph)EGHEEEVLGGHGEK_	312	SSRAEDSSEGHEEEV	Ptprn	2	983	Q63259	sp	sp|Q63259|PTPRN_RAT	_AEDSS(ph)EGHEEEVLGGHGEK_	312	SSRAEDSSEGHEEEV	Ptprn	2	983
NO	1	Q9JK00	sp	sp|Q9JK00|SCN3B_RAT	_AEEAAQENAS(ph)DYLAIPSENK_	196	EAAQENASDYLAIPS	Scn3b	1	215	Q9JK00	sp	sp|Q9JK00|SCN3B_RAT	_AEEAAQENAS(ph)DYLAIPSENK_	196	EAAQENASDYLAIPS	Scn3b	1	215
NO	1	Q9JK00	sp	sp|Q9JK00|SCN3B_RAT	_AEEAAQENASDY(ph)LAIPSENK_	198	AQENASDYLAIPSEN	Scn3b	1	215	Q9JK00	sp	sp|Q9JK00|SCN3B_RAT	_AEEAAQENASDY(ph)LAIPSENK_	198	AQENASDYLAIPSEN	Scn3b	1	215
YES	1	D3ZKD9:P19332-6	tr:sp	tr|D3ZKD9|D3ZKD9_RAT:sp|P19332-6|TAU_RAT	_AEEAGIGDT(ph)PN(de)MEDQAAGHVTQAR_	1 day, 18:42:00	EEAGIGDTPNMEDQA:EEAGIGDTPNMEDQA	Mapt:Mapt	04:01:00	374:374	P19332-6	sp	sp|P19332-6|TAU_RAT	_AEEAGIGDT(ph)PN(de)MEDQAAGHVTQAR_	42	EEAGIGDTPNMEDQA	Mapt	1	374
YES	1	D3ZKD9:P19332-6	tr:sp	tr|D3ZKD9|D3ZKD9_RAT:sp|P19332-6|TAU_RAT	_AEEAGIGDT(ph)PN(de)M(ox)EDQAAGHVTQAR_	1 day, 18:42:00	EEAGIGDTPNMEDQA:EEAGIGDTPNMEDQA	Mapt:Mapt	04:01:00	374:374	P19332-6	sp	sp|P19332-6|TAU_RAT	_AEEAGIGDT(ph)PN(de)M(ox)EDQAAGHVTQAR_	42	EEAGIGDTPNMEDQA	Mapt	1	374
YES	1	D3ZKD9:P19332-6	tr:sp	tr|D3ZKD9|D3ZKD9_RAT:sp|P19332-6|TAU_RAT	_AEEAGIGDT(ph)PNM(ox)EDQAAGHVTQAR_	1 day, 18:42:00	EEAGIGDTPNMEDQA:EEAGIGDTPNMEDQA	Mapt:Mapt	04:01:00	374:374	P19332-6	sp	sp|P19332-6|TAU_RAT	_AEEAGIGDT(ph)PNM(ox)EDQAAGHVTQAR_	42	EEAGIGDTPNMEDQA	Mapt	1	374
NO	1	P19527	sp	sp|P19527|NFL_RAT	_AEEAKDEPPS(ph)EGEAEEEEK_	473	EAKDEPPSEGEAEEE	Nefl	1	542	P19527	sp	sp|P19527|NFL_RAT	_AEEAKDEPPS(ph)EGEAEEEEK_	473	EAKDEPPSEGEAEEE	Nefl	1	542
TO_BE_EXCLUDED	P19527	AEEAKDEPPSEGEAEEEEK	_AEEAKDEPPSEGEAEEEEK_
NO	1	P35565	sp	sp|P35565|CALX_RAT	_AEEDEILNRS(ph)PR_	582	EDEILNRSPRNRKPR	Canx	1	591	P35565	sp	sp|P35565|CALX_RAT	_AEEDEILNRS(ph)PR_	582	EDEILNRSPRNRKPR	Canx	1	591
NO	1	P35565	sp	sp|P35565|CALX_RAT	_AEEDEILN(de)RS(ph)PR_	582	EDEILNRSPRNRKPR	Canx	1	591	P35565	sp	sp|P35565|CALX_RAT	_AEEDEILN(de)RS(ph)PR_	582	EDEILNRSPRNRKPR	Canx	1	591
NO	1	P35565	sp	sp|P35565|CALX_RAT	_AEEDEILNRS(ph)PRN(de)R_	582	EDEILNRSPRNRKPR	Canx	1	591	P35565	sp	sp|P35565|CALX_RAT	_AEEDEILNRS(ph)PRN(de)R_	582	EDEILNRSPRNRKPR	Canx	1	591
TO_BE_EXCLUDED	Q75Q41	AEEDLEEDDDDELDETLSER	_AEEDLEEDDDDELDETLSER_
NO	1	Q75Q41	sp	sp|Q75Q41|TOM22_RAT	_AEEDLEEDDDDELDETLS(ph)ER_	45	DELDETLSERLWGLT	Tomm22	1	142	Q75Q41	sp	sp|Q75Q41|TOM22_RAT	_AEEDLEEDDDDELDETLS(ph)ER_	45	DELDETLSERLWGLT	Tomm22	1	142
NO	1	D3ZET9	tr	tr|D3ZET9|D3ZET9_RAT	_AEEDS(ph)KSIQS(ph)DAPVYLR_	251;256	WERAEEDSKSIQSDA;EDSKSIQSDAPVYLR	NA	4	1139	D3ZET9	tr	tr|D3ZET9|D3ZET9_RAT	_AEEDS(ph)KSIQS(ph)DAPVYLR_	251;256	WERAEEDSKSIQSDA;EDSKSIQSDAPVYLR	NA	4	1139
NO	1	D3ZET9	tr	tr|D3ZET9|D3ZET9_RAT	_AEEDSKS(ph)IQS(ph)DAPVYLR_	253;256	RAEEDSKSIQSDAPV;EDSKSIQSDAPVYLR	NA	4	1139	D3ZET9	tr	tr|D3ZET9|D3ZET9_RAT	_AEEDSKS(ph)IQS(ph)DAPVYLR_	253;256	RAEEDSKSIQSDAPV;EDSKSIQSDAPVYLR	NA	4	1139
YES	1	D4AAX6:D3ZKP4	tr:tr	tr|D4AAX6|D4AAX6_RAT:tr|D3ZKP4|D3ZKP4_RAT	_AEEDVES(ph)GEDTGVSR_	654:644	KAEEDVESGEDTGVS:KAEEDVESGEDTGVS	Plch2:Plch2	04:04:00	1260:1500	D4AAX6	tr	tr|D4AAX6|D4AAX6_RAT	_AEEDVES(ph)GEDTGVSR_	654	KAEEDVESGEDTGVS	Plch2	4	1260
YES	1	D4AAX6:D3ZKP4	tr:tr	tr|D4AAX6|D4AAX6_RAT:tr|D3ZKP4|D3ZKP4_RAT	_AEEDVES(ph)GEDTGVSRR_	654:644	KAEEDVESGEDTGVS:KAEEDVESGEDTGVS	Plch2:Plch2	04:04:00	1260:1500	D4AAX6	tr	tr|D4AAX6|D4AAX6_RAT	_AEEDVES(ph)GEDTGVSRR_	654	KAEEDVESGEDTGVS	Plch2	4	1260
NO	1	Q4G061	sp	sp|Q4G061|EIF3B_RAT	_AEEEGGS(ph)DGS(ph)AAEAEPR_	114;117	RAEEEGGSDGSAAEA;EEGGSDGSAAEAEPR	Eif3b	1	797	Q4G061	sp	sp|Q4G061|EIF3B_RAT	_AEEEGGS(ph)DGS(ph)AAEAEPR_	114;117	RAEEEGGSDGSAAEA;EEGGSDGSAAEAEPR	Eif3b	1	797
NO	1	Q4G061	sp	sp|Q4G061|EIF3B_RAT	_AEEEGGS(ph)DGSAAEAEPR_	114	RAEEEGGSDGSAAEA	Eif3b	1	797	Q4G061	sp	sp|Q4G061|EIF3B_RAT	_AEEEGGS(ph)DGSAAEAEPR_	114	RAEEEGGSDGSAAEA	Eif3b	1	797
NO	1	Q4G061	sp	sp|Q4G061|EIF3B_RAT	_AEEEGGSDGS(ph)AAEAEPR_	117	EEGGSDGSAAEAEPR	Eif3b	1	797	Q4G061	sp	sp|Q4G061|EIF3B_RAT	_AEEEGGSDGS(ph)AAEAEPR_	117	EEGGSDGSAAEAEPR	Eif3b	1	797
YES	1	G3V7S2:M0R8Q3:P12839	tr:tr:sp	tr|G3V7S2|G3V7S2_RAT:tr|M0R8Q3|M0R8Q3_RAT:sp|P12839|NFM_RAT	_AEEEGGS(ph)EEEVGDK_	711:712:713	KAEEEGGSEEEVGDK:KAEEEGGSEEEVGDK:KAEEEGGSEEEVGDK	Nefm:Nefm:Nefm	04:04:01	844:845:846	P12839	sp	sp|P12839|NFM_RAT	_AEEEGGS(ph)EEEVGDK_	713	KAEEEGGSEEEVGDK	Nefm	1	846
YES	1	G3V7S2:M0R8Q3:P12839	tr:tr:sp	tr|G3V7S2|G3V7S2_RAT:tr|M0R8Q3|M0R8Q3_RAT:sp|P12839|NFM_RAT	_AEEEGGSEEEVGDKS(ph)PQESK_	719:720:721	EEEVGDKSPQESKKE:EEEVGDKSPQESKKE:EEEVGDKSPQESKKE	Nefm:Nefm:Nefm	04:04:01	844:845:846	P12839	sp	sp|P12839|NFM_RAT	_AEEEGGSEEEVGDKS(ph)PQESK_	721	EEEVGDKSPQESKKE	Nefm	1	846
YES	1	G3V7S2:M0R8Q3:P12839	tr:tr:sp	tr|G3V7S2|G3V7S2_RAT:tr|M0R8Q3|M0R8Q3_RAT:sp|P12839|NFM_RAT	_AEEEGGS(ph)EEEVGDKSPQESK_	711:712:713	KAEEEGGSEEEVGDK:KAEEEGGSEEEVGDK:KAEEEGGSEEEVGDK	Nefm:Nefm:Nefm	04:04:01	844:845:846	P12839	sp	sp|P12839|NFM_RAT	_AEEEGGS(ph)EEEVGDKSPQESK_	713	KAEEEGGSEEEVGDK	Nefm	1	846
YES	1	G3V7S2:M0R8Q3:P12839	tr:tr:sp	tr|G3V7S2|G3V7S2_RAT:tr|M0R8Q3|M0R8Q3_RAT:sp|P12839|NFM_RAT	_AEEEGGS(ph)EEEVGDKS(ph)PQESK_	711;719:712;720:713;721	KAEEEGGSEEEVGDK;EEEVGDKSPQESKKE:KAEEEGGSEEEVGDK;EEEVGDKSPQESKKE:KAEEEGGSEEEVGDK;EEEVGDKSPQESKKE	Nefm:Nefm:Nefm	04:04:01	844:845:846	P12839	sp	sp|P12839|NFM_RAT	_AEEEGGS(ph)EEEVGDKS(ph)PQESK_	713;721	KAEEEGGSEEEVGDK;EEEVGDKSPQESKKE	Nefm	1	846
YES	1	G3V7S2:M0R8Q3:P12839	tr:tr:sp	tr|G3V7S2|G3V7S2_RAT:tr|M0R8Q3|M0R8Q3_RAT:sp|P12839|NFM_RAT	_AEEEGGS(ph)EEEVGDKS(ph)PQ(de)ESK_	711;719:712;720:713;721	KAEEEGGSEEEVGDK;EEEVGDKSPQESKKE:KAEEEGGSEEEVGDK;EEEVGDKSPQESKKE:KAEEEGGSEEEVGDK;EEEVGDKSPQESKKE	Nefm:Nefm:Nefm	04:04:01	844:845:846	P12839	sp	sp|P12839|NFM_RAT	_AEEEGGS(ph)EEEVGDKS(ph)PQ(de)ESK_	713;721	KAEEEGGSEEEVGDK;EEEVGDKSPQESKKE	Nefm	1	846
YES	1	G3V7S2:M0R8Q3:P12839	tr:tr:sp	tr|G3V7S2|G3V7S2_RAT:tr|M0R8Q3|M0R8Q3_RAT:sp|P12839|NFM_RAT	_AEEEGGSEEEVGDKS(ph)PQ(de)ESK_	719:720:721	EEEVGDKSPQESKKE:EEEVGDKSPQESKKE:EEEVGDKSPQESKKE	Nefm:Nefm:Nefm	04:04:01	844:845:846	P12839	sp	sp|P12839|NFM_RAT	_AEEEGGSEEEVGDKS(ph)PQ(de)ESK_	721	EEEVGDKSPQESKKE	Nefm	1	846
YES	1	G3V7S2:M0R8Q3:P12839	tr:tr:sp	tr|G3V7S2|G3V7S2_RAT:tr|M0R8Q3|M0R8Q3_RAT:sp|P12839|NFM_RAT	_AEEEGGS(ph)EEEVGDKSPQ(de)ESK_	711:712:713	KAEEEGGSEEEVGDK:KAEEEGGSEEEVGDK:KAEEEGGSEEEVGDK	Nefm:Nefm:Nefm	04:04:01	844:845:846	P12839	sp	sp|P12839|NFM_RAT	_AEEEGGS(ph)EEEVGDKSPQ(de)ESK_	713	KAEEEGGSEEEVGDK	Nefm	1	846
YES	1	G3V7S2:M0R8Q3:P12839	tr:tr:sp	tr|G3V7S2|G3V7S2_RAT:tr|M0R8Q3|M0R8Q3_RAT:sp|P12839|NFM_RAT	_AEEEGGS(ph)EEEVGDKS(ph)PQESKK_	711;719:712;720:713;721	KAEEEGGSEEEVGDK;EEEVGDKSPQESKKE:KAEEEGGSEEEVGDK;EEEVGDKSPQESKKE:KAEEEGGSEEEVGDK;EEEVGDKSPQESKKE	Nefm:Nefm:Nefm	04:04:01	844:845:846	P12839	sp	sp|P12839|NFM_RAT	_AEEEGGS(ph)EEEVGDKS(ph)PQESKK_	713;721	KAEEEGGSEEEVGDK;EEEVGDKSPQESKKE	Nefm	1	846
YES	1	G3V7S2:M0R8Q3:P12839	tr:tr:sp	tr|G3V7S2|G3V7S2_RAT:tr|M0R8Q3|M0R8Q3_RAT:sp|P12839|NFM_RAT	_AEEEGGSEEEVGDKS(ph)PQESKK_	719:720:721	EEEVGDKSPQESKKE:EEEVGDKSPQESKKE:EEEVGDKSPQESKKE	Nefm:Nefm:Nefm	04:04:01	844:845:846	P12839	sp	sp|P12839|NFM_RAT	_AEEEGGSEEEVGDKS(ph)PQESKK_	721	EEEVGDKSPQESKKE	Nefm	1	846
YES	1	G3V7S2:M0R8Q3:P12839	tr:tr:sp	tr|G3V7S2|G3V7S2_RAT:tr|M0R8Q3|M0R8Q3_RAT:sp|P12839|NFM_RAT	_AEEEGGS(ph)EEEVGDKSPQESKK_	711:712:713	KAEEEGGSEEEVGDK:KAEEEGGSEEEVGDK:KAEEEGGSEEEVGDK	Nefm:Nefm:Nefm	04:04:01	844:845:846	P12839	sp	sp|P12839|NFM_RAT	_AEEEGGS(ph)EEEVGDKSPQESKK_	713	KAEEEGGSEEEVGDK	Nefm	1	846
YES	1	A0A0A0MXX1:Q6JP77-2:Q6JP77	tr:sp:sp	tr|A0A0A0MXX1|A0A0A0MXX1_RAT:sp|Q6JP77-2|AKA7G_RAT:sp|Q6JP77|AKA7G_RAT	_AEEGDRN(de)GDGS(ph)DN(de)NR_	347:343:348	GDRNGDGSDNNRKXX:GDRNGDGSDNNRKXX:GDRNGDGSDNNRKXX	Akap7:Akap7:Akap7	04:01:01	352:348:353	Q6JP77	sp	sp|Q6JP77|AKA7G_RAT	_AEEGDRN(de)GDGS(ph)DN(de)NR_	348	GDRNGDGSDNNRKXX	Akap7	1	353
YES	1	A0A0A0MXX1:Q6JP77-2:Q6JP77	tr:sp:sp	tr|A0A0A0MXX1|A0A0A0MXX1_RAT:sp|Q6JP77-2|AKA7G_RAT:sp|Q6JP77|AKA7G_RAT	_AEEGDRN(de)GDGS(ph)DNNR_	347:343:348	GDRNGDGSDNNRKXX:GDRNGDGSDNNRKXX:GDRNGDGSDNNRKXX	Akap7:Akap7:Akap7	04:01:01	352:348:353	Q6JP77	sp	sp|Q6JP77|AKA7G_RAT	_AEEGDRN(de)GDGS(ph)DNNR_	348	GDRNGDGSDNNRKXX	Akap7	1	353
TO_BE_EXCLUDED	A0A0A0MXX1;Q6JP77-2;Q6JP77	AEEGDRNGDGSDNNR	_AEEGDRN(de)GDGSDNNR_
YES	1	A0A0A0MXX1:Q6JP77-2:Q6JP77	tr:sp:sp	tr|A0A0A0MXX1|A0A0A0MXX1_RAT:sp|Q6JP77-2|AKA7G_RAT:sp|Q6JP77|AKA7G_RAT	_AEEGDRN(de)GDGS(ph)DNNRK_	347:343:348	GDRNGDGSDNNRKXX:GDRNGDGSDNNRKXX:GDRNGDGSDNNRKXX	Akap7:Akap7:Akap7	04:01:01	352:348:353	Q6JP77	sp	sp|Q6JP77|AKA7G_RAT	_AEEGDRN(de)GDGS(ph)DNNRK_	348	GDRNGDGSDNNRKXX	Akap7	1	353
YES	1	A0A0A0MXX1:Q6JP77-2:Q6JP77	tr:sp:sp	tr|A0A0A0MXX1|A0A0A0MXX1_RAT:sp|Q6JP77-2|AKA7G_RAT:sp|Q6JP77|AKA7G_RAT	_AEEGDRN(de)GDGS(ph)DN(de)NRK_	347:343:348	GDRNGDGSDNNRKXX:GDRNGDGSDNNRKXX:GDRNGDGSDNNRKXX	Akap7:Akap7:Akap7	04:01:01	352:348:353	Q6JP77	sp	sp|Q6JP77|AKA7G_RAT	_AEEGDRN(de)GDGS(ph)DN(de)NRK_	348	GDRNGDGSDNNRKXX	Akap7	1	353
YES	1	A0A0A0MXX1:Q6JP77-2:Q6JP77	tr:sp:sp	tr|A0A0A0MXX1|A0A0A0MXX1_RAT:sp|Q6JP77-2|AKA7G_RAT:sp|Q6JP77|AKA7G_RAT	_AEEGDRN(de)GDGS(ph)DNN(de)RK_	347:343:348	GDRNGDGSDNNRKXX:GDRNGDGSDNNRKXX:GDRNGDGSDNNRKXX	Akap7:Akap7:Akap7	04:01:01	352:348:353	Q6JP77	sp	sp|Q6JP77|AKA7G_RAT	_AEEGDRN(de)GDGS(ph)DNN(de)RK_	348	GDRNGDGSDNNRKXX	Akap7	1	353
YES	1	A0A0A0MXX1:Q6JP77-2:Q6JP77	tr:sp:sp	tr|A0A0A0MXX1|A0A0A0MXX1_RAT:sp|Q6JP77-2|AKA7G_RAT:sp|Q6JP77|AKA7G_RAT	_AEEGDRN(de)GDGS(ph)DN(de)N(de)RK_	347:343:348	GDRNGDGSDNNRKXX:GDRNGDGSDNNRKXX:GDRNGDGSDNNRKXX	Akap7:Akap7:Akap7	04:01:01	352:348:353	Q6JP77	sp	sp|Q6JP77|AKA7G_RAT	_AEEGDRN(de)GDGS(ph)DN(de)N(de)RK_	348	GDRNGDGSDNNRKXX	Akap7	1	353
YES	1	P30009:F1LMW7	sp:tr	sp|P30009|MARCS_RAT:tr|F1LMW7|F1LMW7_RAT	_AEEPS(ph)EAVGEK_	246:246	EPRAEEPSEAVGEKA:EPRAEEPSEAVGEKA	Marcks:Marcks	01:04:00	309:308	P30009	sp	sp|P30009|MARCS_RAT	_AEEPS(ph)EAVGEK_	246	EPRAEEPSEAVGEKA	Marcks	1	309
YES	1	G3V9F3:Q9ERE6-2:Q9ERE6	tr:sp:sp	tr|G3V9F3|G3V9F3_RAT:sp|Q9ERE6-2|MPRIP_RAT:sp|Q9ERE6|MPRIP_RAT	_AEEQLPPLLS(ph)PPS(ph)PSTPHSR_	294;297:294;297:294;297	EQLPPLLSPPSPSTP;PPLLSPPSPSTPHSR:EQLPPLLSPPSPSTP;PPLLSPPSPSTPHSR:EQLPPLLSPPSPSTP;PPLLSPPSPSTPHSR	Mprip:Mprip:Mprip	04:02:02	1029:993:1029	Q9ERE6	sp	sp|Q9ERE6|MPRIP_RAT	_AEEQLPPLLS(ph)PPS(ph)PSTPHSR_	294;297	EQLPPLLSPPSPSTP;PPLLSPPSPSTPHSR	Mprip	2	1029
YES	1	G3V9F3:Q9ERE6-2:Q9ERE6	tr:sp:sp	tr|G3V9F3|G3V9F3_RAT:sp|Q9ERE6-2|MPRIP_RAT:sp|Q9ERE6|MPRIP_RAT	_AEEQLPPLLS(ph)PPSPSTPHSR_	294:294:294	EQLPPLLSPPSPSTP:EQLPPLLSPPSPSTP:EQLPPLLSPPSPSTP	Mprip:Mprip:Mprip	04:02:02	1029:993:1029	Q9ERE6	sp	sp|Q9ERE6|MPRIP_RAT	_AEEQLPPLLS(ph)PPSPSTPHSR_	294	EQLPPLLSPPSPSTP	Mprip	2	1029
YES	1	G3V9F3:Q9ERE6-2:Q9ERE6	tr:sp:sp	tr|G3V9F3|G3V9F3_RAT:sp|Q9ERE6-2|MPRIP_RAT:sp|Q9ERE6|MPRIP_RAT	_AEEQLPPLLSPPS(ph)PSTPHSR_	297:297:297	PPLLSPPSPSTPHSR:PPLLSPPSPSTPHSR:PPLLSPPSPSTPHSR	Mprip:Mprip:Mprip	04:02:02	1029:993:1029	Q9ERE6	sp	sp|Q9ERE6|MPRIP_RAT	_AEEQLPPLLSPPS(ph)PSTPHSR_	297	PPLLSPPSPSTPHSR	Mprip	2	1029
NO	1	Q9JHU5	sp	sp|Q9JHU5|ARFP1_RAT	_(ac)AEES(ph)PKN(de)SAAEIPVTSN(de)GEVGDAHEHGYNR_	5	XXXMAEESPKNSAAE	Arfip1	2	366	Q9JHU5	sp	sp|Q9JHU5|ARFP1_RAT	_(ac)AEES(ph)PKN(de)SAAEIPVTSN(de)GEVGDAHEHGYNR_	5	XXXMAEESPKNSAAE	Arfip1	2	366
NO	1	Q9JHU5	sp	sp|Q9JHU5|ARFP1_RAT	_(ac)AEES(ph)PKNSAAEIPVTSN(de)GEVGDAHEHGYNR_	5	XXXMAEESPKNSAAE	Arfip1	2	366	Q9JHU5	sp	sp|Q9JHU5|ARFP1_RAT	_(ac)AEES(ph)PKNSAAEIPVTSN(de)GEVGDAHEHGYNR_	5	XXXMAEESPKNSAAE	Arfip1	2	366
TO_BE_EXCLUDED	F1LPP3;Q9Z0W5	AEGAALSNATGAVESTSQAGDR	_AEGAALSN(de)ATGAVESTSQAGDR_
TO_BE_EXCLUDED	F1LPP3;Q9Z0W5	AEGAALSNATGAVESTSQAGDR	_AEGAALSNATGAVESTSQAGDR_
YES	1	F1LPP3:Q9Z0W5	tr:sp	tr|F1LPP3|F1LPP3_RAT:sp|Q9Z0W5|PACN1_RAT	_AEGAALSN(de)ATGAVES(ph)TSQAGDR_	334:334	NATGAVESTSQAGDR:NATGAVESTSQAGDR	Pacsin1:Pacsin1	04:01:00	441:441	Q9Z0W5	sp	sp|Q9Z0W5|PACN1_RAT	_AEGAALSN(de)ATGAVES(ph)TSQAGDR_	334	NATGAVESTSQAGDR	Pacsin1	1	441
YES	1	F1LPP3:Q9Z0W5	tr:sp	tr|F1LPP3|F1LPP3_RAT:sp|Q9Z0W5|PACN1_RAT	_AEGAALSN(de)ATGAVEST(ph)SQAGDR_	335:335	ATGAVESTSQAGDRG:ATGAVESTSQAGDRG	Pacsin1:Pacsin1	04:01:00	441:441	Q9Z0W5	sp	sp|Q9Z0W5|PACN1_RAT	_AEGAALSN(de)ATGAVEST(ph)SQAGDR_	335	ATGAVESTSQAGDRG	Pacsin1	1	441
YES	1	F1LPP3:Q9Z0W5	tr:sp	tr|F1LPP3|F1LPP3_RAT:sp|Q9Z0W5|PACN1_RAT	_AEGAALSN(de)AT(ph)GAVESTSQAGDR_	329:329	GAALSNATGAVESTS:GAALSNATGAVESTS	Pacsin1:Pacsin1	04:01:00	441:441	Q9Z0W5	sp	sp|Q9Z0W5|PACN1_RAT	_AEGAALSN(de)AT(ph)GAVESTSQAGDR_	329	GAALSNATGAVESTS	Pacsin1	1	441
YES	1	F1LPP3:Q9Z0W5	tr:sp	tr|F1LPP3|F1LPP3_RAT:sp|Q9Z0W5|PACN1_RAT	_AEGAALSN(de)ATGAVESTS(ph)QAGDR_	336:336	TGAVESTSQAGDRGS:TGAVESTSQAGDRGS	Pacsin1:Pacsin1	04:01:00	441:441	Q9Z0W5	sp	sp|Q9Z0W5|PACN1_RAT	_AEGAALSN(de)ATGAVESTS(ph)QAGDR_	336	TGAVESTSQAGDRGS	Pacsin1	1	441
YES	1	F1LPP3:Q9Z0W5	tr:sp	tr|F1LPP3|F1LPP3_RAT:sp|Q9Z0W5|PACN1_RAT	_AEGAALSNATGAVEST(ph)SQAGDR_	335:335	ATGAVESTSQAGDRG:ATGAVESTSQAGDRG	Pacsin1:Pacsin1	04:01:00	441:441	Q9Z0W5	sp	sp|Q9Z0W5|PACN1_RAT	_AEGAALSNATGAVEST(ph)SQAGDR_	335	ATGAVESTSQAGDRG	Pacsin1	1	441
YES	1	F1LPP3:Q9Z0W5	tr:sp	tr|F1LPP3|F1LPP3_RAT:sp|Q9Z0W5|PACN1_RAT	_AEGAALSNATGAVESTS(ph)QAGDR_	336:336	TGAVESTSQAGDRGS:TGAVESTSQAGDRGS	Pacsin1:Pacsin1	04:01:00	441:441	Q9Z0W5	sp	sp|Q9Z0W5|PACN1_RAT	_AEGAALSNATGAVESTS(ph)QAGDR_	336	TGAVESTSQAGDRGS	Pacsin1	1	441
YES	1	F1LPP3:Q9Z0W5	tr:sp	tr|F1LPP3|F1LPP3_RAT:sp|Q9Z0W5|PACN1_RAT	_AEGAALSNATGAVES(ph)TSQAGDR_	334:334	NATGAVESTSQAGDR:NATGAVESTSQAGDR	Pacsin1:Pacsin1	04:01:00	441:441	Q9Z0W5	sp	sp|Q9Z0W5|PACN1_RAT	_AEGAALSNATGAVES(ph)TSQAGDR_	334	NATGAVESTSQAGDR	Pacsin1	1	441
YES	1	F1LPP3:Q9Z0W5	tr:sp	tr|F1LPP3|F1LPP3_RAT:sp|Q9Z0W5|PACN1_RAT	_AEGAALSNATGAVESTSQAGDRGS(ph)VSS(ph)YDR_	343;346:343;346	SQAGDRGSVSSYDRG;GDRGSVSSYDRGQAY:SQAGDRGSVSSYDRG;GDRGSVSSYDRGQAY	Pacsin1:Pacsin1	04:01:00	441:441	Q9Z0W5	sp	sp|Q9Z0W5|PACN1_RAT	_AEGAALSNATGAVESTSQAGDRGS(ph)VSS(ph)YDR_	343;346	SQAGDRGSVSSYDRG;GDRGSVSSYDRGQAY	Pacsin1	1	441
YES	1	F1LPP3:Q9Z0W5	tr:sp	tr|F1LPP3|F1LPP3_RAT:sp|Q9Z0W5|PACN1_RAT	_AEGAALSNATGAVESTSQAGDRGS(ph)VS(ph)SYDR_	343;345:343;345	SQAGDRGSVSSYDRG;AGDRGSVSSYDRGQA:SQAGDRGSVSSYDRG;AGDRGSVSSYDRGQA	Pacsin1:Pacsin1	04:01:00	441:441	Q9Z0W5	sp	sp|Q9Z0W5|PACN1_RAT	_AEGAALSNATGAVESTSQAGDRGS(ph)VS(ph)SYDR_	343;345	SQAGDRGSVSSYDRG;AGDRGSVSSYDRGQA	Pacsin1	1	441
YES	1	F1LPP3:Q9Z0W5	tr:sp	tr|F1LPP3|F1LPP3_RAT:sp|Q9Z0W5|PACN1_RAT	_AEGAALSNATGAVES(ph)TSQAGDRGSVS(ph)SYDR_	334;345:334;345	NATGAVESTSQAGDR;AGDRGSVSSYDRGQA:NATGAVESTSQAGDR;AGDRGSVSSYDRGQA	Pacsin1:Pacsin1	04:01:00	441:441	Q9Z0W5	sp	sp|Q9Z0W5|PACN1_RAT	_AEGAALSNATGAVES(ph)TSQAGDRGSVS(ph)SYDR_	334;345	NATGAVESTSQAGDR;AGDRGSVSSYDRGQA	Pacsin1	1	441
YES	1	F1LPP3:Q9Z0W5	tr:sp	tr|F1LPP3|F1LPP3_RAT:sp|Q9Z0W5|PACN1_RAT	_AEGAALSNATGAVES(ph)TSQAGDRGSVSS(ph)YDR_	334;346:334;346	NATGAVESTSQAGDR;GDRGSVSSYDRGQAY:NATGAVESTSQAGDR;GDRGSVSSYDRGQAY	Pacsin1:Pacsin1	04:01:00	441:441	Q9Z0W5	sp	sp|Q9Z0W5|PACN1_RAT	_AEGAALSNATGAVES(ph)TSQAGDRGSVSS(ph)YDR_	334;346	NATGAVESTSQAGDR;GDRGSVSSYDRGQAY	Pacsin1	1	441
YES	1	F1LPP3:Q9Z0W5	tr:sp	tr|F1LPP3|F1LPP3_RAT:sp|Q9Z0W5|PACN1_RAT	_AEGAALSNATGAVESTS(ph)QAGDRGSVSS(ph)YDR_	336;346:336;346	TGAVESTSQAGDRGS;GDRGSVSSYDRGQAY:TGAVESTSQAGDRGS;GDRGSVSSYDRGQAY	Pacsin1:Pacsin1	04:01:00	441:441	Q9Z0W5	sp	sp|Q9Z0W5|PACN1_RAT	_AEGAALSNATGAVESTS(ph)QAGDRGSVSS(ph)YDR_	336;346	TGAVESTSQAGDRGS;GDRGSVSSYDRGQAY	Pacsin1	1	441
YES	1	F1LPP3:Q9Z0W5	tr:sp	tr|F1LPP3|F1LPP3_RAT:sp|Q9Z0W5|PACN1_RAT	_AEGAALSNATGAVEST(ph)SQAGDRGSVSS(ph)YDR_	335;346:335;346	ATGAVESTSQAGDRG;GDRGSVSSYDRGQAY:ATGAVESTSQAGDRG;GDRGSVSSYDRGQAY	Pacsin1:Pacsin1	04:01:00	441:441	Q9Z0W5	sp	sp|Q9Z0W5|PACN1_RAT	_AEGAALSNATGAVEST(ph)SQAGDRGSVSS(ph)YDR_	335;346	ATGAVESTSQAGDRG;GDRGSVSSYDRGQAY	Pacsin1	1	441
YES	1	F1LPP3:Q9Z0W5	tr:sp	tr|F1LPP3|F1LPP3_RAT:sp|Q9Z0W5|PACN1_RAT	_AEGAALSNATGAVESTSQAGDRGS(ph)VSSYDR_	343:343	SQAGDRGSVSSYDRG:SQAGDRGSVSSYDRG	Pacsin1:Pacsin1	04:01:00	441:441	Q9Z0W5	sp	sp|Q9Z0W5|PACN1_RAT	_AEGAALSNATGAVESTSQAGDRGS(ph)VSSYDR_	343	SQAGDRGSVSSYDRG	Pacsin1	1	441
YES	1	F1LPP3:Q9Z0W5	tr:sp	tr|F1LPP3|F1LPP3_RAT:sp|Q9Z0W5|PACN1_RAT	_AEGAALSNATGAVES(ph)TSQAGDRGSVSSYDR_	334:334	NATGAVESTSQAGDR:NATGAVESTSQAGDR	Pacsin1:Pacsin1	04:01:00	441:441	Q9Z0W5	sp	sp|Q9Z0W5|PACN1_RAT	_AEGAALSNATGAVES(ph)TSQAGDRGSVSSYDR_	334	NATGAVESTSQAGDR	Pacsin1	1	441
YES	1	F1LPP3:Q9Z0W5	tr:sp	tr|F1LPP3|F1LPP3_RAT:sp|Q9Z0W5|PACN1_RAT	_AEGAALSN(de)ATGAVESTSQAGDRGS(ph)VSSYDR_	343:343	SQAGDRGSVSSYDRG:SQAGDRGSVSSYDRG	Pacsin1:Pacsin1	04:01:00	441:441	Q9Z0W5	sp	sp|Q9Z0W5|PACN1_RAT	_AEGAALSN(de)ATGAVESTSQAGDRGS(ph)VSSYDR_	343	SQAGDRGSVSSYDRG	Pacsin1	1	441
YES	1	F1LPP3:Q9Z0W5	tr:sp	tr|F1LPP3|F1LPP3_RAT:sp|Q9Z0W5|PACN1_RAT	_AEGAALSNATGAVESTSQ(de)AGDRGS(ph)VSSYDR_	343:343	SQAGDRGSVSSYDRG:SQAGDRGSVSSYDRG	Pacsin1:Pacsin1	04:01:00	441:441	Q9Z0W5	sp	sp|Q9Z0W5|PACN1_RAT	_AEGAALSNATGAVESTSQ(de)AGDRGS(ph)VSSYDR_	343	SQAGDRGSVSSYDRG	Pacsin1	1	441
YES	1	F1LPP3:Q9Z0W5	tr:sp	tr|F1LPP3|F1LPP3_RAT:sp|Q9Z0W5|PACN1_RAT	_AEGAALSN(de)ATGAVESTSQAGDRGSVSS(ph)YDR_	346:346	GDRGSVSSYDRGQAY:GDRGSVSSYDRGQAY	Pacsin1:Pacsin1	04:01:00	441:441	Q9Z0W5	sp	sp|Q9Z0W5|PACN1_RAT	_AEGAALSN(de)ATGAVESTSQAGDRGSVSS(ph)YDR_	346	GDRGSVSSYDRGQAY	Pacsin1	1	441
YES	1	F1LPP3:Q9Z0W5	tr:sp	tr|F1LPP3|F1LPP3_RAT:sp|Q9Z0W5|PACN1_RAT	_AEGAALSNATGAVESTSQ(de)AGDRGSVSS(ph)YDR_	346:346	GDRGSVSSYDRGQAY:GDRGSVSSYDRGQAY	Pacsin1:Pacsin1	04:01:00	441:441	Q9Z0W5	sp	sp|Q9Z0W5|PACN1_RAT	_AEGAALSNATGAVESTSQ(de)AGDRGSVSS(ph)YDR_	346	GDRGSVSSYDRGQAY	Pacsin1	1	441
YES	1	F1LPP3:Q9Z0W5	tr:sp	tr|F1LPP3|F1LPP3_RAT:sp|Q9Z0W5|PACN1_RAT	_AEGAALS(ph)N(de)ATGAVESTSQAGDRGSVSSYDR_	326:326	KAEGAALSNATGAVE:KAEGAALSNATGAVE	Pacsin1:Pacsin1	04:01:00	441:441	Q9Z0W5	sp	sp|Q9Z0W5|PACN1_RAT	_AEGAALS(ph)N(de)ATGAVESTSQAGDRGSVSSYDR_	326	KAEGAALSNATGAVE	Pacsin1	1	441
YES	1	F1LPP3:Q9Z0W5	tr:sp	tr|F1LPP3|F1LPP3_RAT:sp|Q9Z0W5|PACN1_RAT	_AEGAALSN(de)ATGAVES(ph)TSQAGDRGSVSSYDR_	334:334	NATGAVESTSQAGDR:NATGAVESTSQAGDR	Pacsin1:Pacsin1	04:01:00	441:441	Q9Z0W5	sp	sp|Q9Z0W5|PACN1_RAT	_AEGAALSN(de)ATGAVES(ph)TSQAGDRGSVSSYDR_	334	NATGAVESTSQAGDR	Pacsin1	1	441
NO	1	Q05175	sp	sp|Q05175|BASP1_RAT	_AEGAGT(ph)EEEGTQK_	31	KKAEGAGTEEEGTQK	Basp1	1	220	Q05175	sp	sp|Q05175|BASP1_RAT	_AEGAGT(ph)EEEGTQK_	31	KKAEGAGTEEEGTQK	Basp1	1	220
NO	1	Q05175	sp	sp|Q05175|BASP1_RAT	_AEGAGTEEEGT(ph)QK_	36	AGTEEEGTQKESEPQ	Basp1	1	220	Q05175	sp	sp|Q05175|BASP1_RAT	_AEGAGTEEEGT(ph)QK_	36	AGTEEEGTQKESEPQ	Basp1	1	220
TO_BE_EXCLUDED	Q05175	AEGAGTEEEGTQK	_AEGAGTEEEGTQK_
TO_BE_EXCLUDED	Q05175	AEGAGTEEEGTQK	_AEGAGTEEEGTQ(de)K_
NO	1	Q05175	sp	sp|Q05175|BASP1_RAT	_AEGAGT(ph)EEEGTQ(de)K_	31	KKAEGAGTEEEGTQK	Basp1	1	220	Q05175	sp	sp|Q05175|BASP1_RAT	_AEGAGT(ph)EEEGTQ(de)K_	31	KKAEGAGTEEEGTQK	Basp1	1	220
NO	1	Q05175	sp	sp|Q05175|BASP1_RAT	_AEGAGT(ph)EEEGTQKESEPQAAADATEVK_	31	KKAEGAGTEEEGTQK	Basp1	1	220	Q05175	sp	sp|Q05175|BASP1_RAT	_AEGAGT(ph)EEEGTQKESEPQAAADATEVK_	31	KKAEGAGTEEEGTQK	Basp1	1	220
NO	1	Q05175	sp	sp|Q05175|BASP1_RAT	_AEGAGTEEEGTQKES(ph)EPQAAADATEVK_	40	EEGTQKESEPQAAAD	Basp1	1	220	Q05175	sp	sp|Q05175|BASP1_RAT	_AEGAGTEEEGTQKES(ph)EPQAAADATEVK_	40	EEGTQKESEPQAAAD	Basp1	1	220
NO	1	Q05175	sp	sp|Q05175|BASP1_RAT	_AEGAGTEEEGT(ph)QKESEPQAAADATEVK_	36	AGTEEEGTQKESEPQ	Basp1	1	220	Q05175	sp	sp|Q05175|BASP1_RAT	_AEGAGTEEEGT(ph)QKESEPQAAADATEVK_	36	AGTEEEGTQKESEPQ	Basp1	1	220
NO	1	Q05175	sp	sp|Q05175|BASP1_RAT	_AEGAGT(ph)EEEGTQKESEPQ(de)AAADATEVK_	31	KKAEGAGTEEEGTQK	Basp1	1	220	Q05175	sp	sp|Q05175|BASP1_RAT	_AEGAGT(ph)EEEGTQKESEPQ(de)AAADATEVK_	31	KKAEGAGTEEEGTQK	Basp1	1	220
NO	1	Q05175	sp	sp|Q05175|BASP1_RAT	_AEGAGTEEEGTQKES(ph)EPQ(de)AAADATEVK_	40	EEGTQKESEPQAAAD	Basp1	1	220	Q05175	sp	sp|Q05175|BASP1_RAT	_AEGAGTEEEGTQKES(ph)EPQ(de)AAADATEVK_	40	EEGTQKESEPQAAAD	Basp1	1	220
NO	1	Q05175	sp	sp|Q05175|BASP1_RAT	_AEGAGTEEEGTQ(de)KES(ph)EPQ(de)AAADATEVK_	40	EEGTQKESEPQAAAD	Basp1	1	220	Q05175	sp	sp|Q05175|BASP1_RAT	_AEGAGTEEEGTQ(de)KES(ph)EPQ(de)AAADATEVK_	40	EEGTQKESEPQAAAD	Basp1	1	220
NO	1	Q05175	sp	sp|Q05175|BASP1_RAT	_AEGAGTEEEGT(ph)Q(de)KESEPQ(de)AAADATEVK_	36	AGTEEEGTQKESEPQ	Basp1	1	220	Q05175	sp	sp|Q05175|BASP1_RAT	_AEGAGTEEEGT(ph)Q(de)KESEPQ(de)AAADATEVK_	36	AGTEEEGTQKESEPQ	Basp1	1	220
NO	1	D4A450	tr	tr|D4A450|D4A450_RAT	_AEGEPQEES(ph)PLK_	318	EGEPQEESPLKSKSQ	Bclaf1	1	1645	D4A450	tr	tr|D4A450|D4A450_RAT	_AEGEPQEES(ph)PLK_	318	EGEPQEESPLKSKSQ	Bclaf1	1	1645
NO	1	G3V798	tr	tr|G3V798|G3V798_RAT	_AEGES(ph)EGPNPEPR_	427	ESRAEGESEGPNPEP	Srsf4	4	488	G3V798	tr	tr|G3V798|G3V798_RAT	_AEGES(ph)EGPNPEPR_	427	ESRAEGESEGPNPEP	Srsf4	4	488
NO	1	F1LXV3	tr	tr|F1LXV3|F1LXV3_RAT	_AEGHS(ph)DEESDSEGSDSESSSR_	300	RWKAEGHSDEESDSE	Stk26	4	416	F1LXV3	tr	tr|F1LXV3|F1LXV3_RAT	_AEGHS(ph)DEESDSEGSDSESSSR_	300	RWKAEGHSDEESDSE	Stk26	4	416
NO	1	Q6RJR6	sp	sp|Q6RJR6|RTN3_RAT	_AEHICTHSLS(ph)PSEPAVASVEK_	196	HICTHSLSPSEPAVA	Rtn3	1	940	Q6RJR6	sp	sp|Q6RJR6|RTN3_RAT	_AEHICTHSLS(ph)PSEPAVASVEK_	196	HICTHSLSPSEPAVA	Rtn3	1	940
NO	1	Q6RJR6	sp	sp|Q6RJR6|RTN3_RAT	_AEHICTHS(ph)LSPSEPAVASVEK_	194	AEHICTHSLSPSEPA	Rtn3	1	940	Q6RJR6	sp	sp|Q6RJR6|RTN3_RAT	_AEHICTHS(ph)LSPSEPAVASVEK_	194	AEHICTHSLSPSEPA	Rtn3	1	940
NO	1	Q6RJR6	sp	sp|Q6RJR6|RTN3_RAT	_AEHICTHSLSPSEPAVASVEKDS(ph)PES(ph)PFEVIIDK_	209;212	VASVEKDSPESPFEV;VEKDSPESPFEVIID	Rtn3	1	940	Q6RJR6	sp	sp|Q6RJR6|RTN3_RAT	_AEHICTHSLSPSEPAVASVEKDS(ph)PES(ph)PFEVIIDK_	209;212	VASVEKDSPESPFEV;VEKDSPESPFEVIID	Rtn3	1	940
NO	1	Q6RJR6	sp	sp|Q6RJR6|RTN3_RAT	_AEHICTHSLSPSEPAVAS(ph)VEKDSPES(ph)PFEVIIDK_	204;212	PSEPAVASVEKDSPE;VEKDSPESPFEVIID	Rtn3	1	940	Q6RJR6	sp	sp|Q6RJR6|RTN3_RAT	_AEHICTHSLSPSEPAVAS(ph)VEKDSPES(ph)PFEVIIDK_	204;212	PSEPAVASVEKDSPE;VEKDSPESPFEVIID	Rtn3	1	940
NO	1	Q6RJR6	sp	sp|Q6RJR6|RTN3_RAT	_AEHICTHSLSPSEPAVASVEKDS(ph)PESPFEVIIDK_	209	VASVEKDSPESPFEV	Rtn3	1	940	Q6RJR6	sp	sp|Q6RJR6|RTN3_RAT	_AEHICTHSLSPSEPAVASVEKDS(ph)PESPFEVIIDK_	209	VASVEKDSPESPFEV	Rtn3	1	940
NO	1	Q6RJR6	sp	sp|Q6RJR6|RTN3_RAT	_AEHICTHSLS(ph)PSEPAVASVEKDS(ph)PES(ph)PFEVIIDK_	196;209;212	HICTHSLSPSEPAVA;VASVEKDSPESPFEV;VEKDSPESPFEVIID	Rtn3	1	940	Q6RJR6	sp	sp|Q6RJR6|RTN3_RAT	_AEHICTHSLS(ph)PSEPAVASVEKDS(ph)PES(ph)PFEVIIDK_	196;209;212	HICTHSLSPSEPAVA;VASVEKDSPESPFEV;VEKDSPESPFEVIID	Rtn3	1	940
YES	1	F1M3T0:Q9Z272	tr:sp	tr|F1M3T0|F1M3T0_RAT:sp|Q9Z272|GIT1_RAT	_AEHTLMGPGGS(ph)THR_	491:507	TLMGPGGSTHRRDRQ:TLMGPGGSTHRRDRQ	Git1:Git1	04:01:00	754:770	Q9Z272	sp	sp|Q9Z272|GIT1_RAT	_AEHTLMGPGGS(ph)THR_	507	TLMGPGGSTHRRDRQ	Git1	1	770
YES	1	F1M3T0:Q9Z272	tr:sp	tr|F1M3T0|F1M3T0_RAT:sp|Q9Z272|GIT1_RAT	_AEHTLM(ox)GPGGS(ph)THR_	491:507	TLMGPGGSTHRRDRQ:TLMGPGGSTHRRDRQ	Git1:Git1	04:01:00	754:770	Q9Z272	sp	sp|Q9Z272|GIT1_RAT	_AEHTLM(ox)GPGGS(ph)THR_	507	TLMGPGGSTHRRDRQ	Git1	1	770
NO	1	Q9ET45	tr	tr|Q9ET45|Q9ET45_RAT	_AEIDTHS(ph)FGEK_	79	RAEIDTHSFGEKNST	Bnip3	2	187	Q9ET45	tr	tr|Q9ET45|Q9ET45_RAT	_AEIDTHS(ph)FGEK_	79	RAEIDTHSFGEKNST	Bnip3	2	187
NO	1	Q9ET45	tr	tr|Q9ET45|Q9ET45_RAT	_AEIDT(ph)HSFGEK_	77	TNRAEIDTHSFGEKN	Bnip3	2	187	Q9ET45	tr	tr|Q9ET45|Q9ET45_RAT	_AEIDT(ph)HSFGEK_	77	TNRAEIDTHSFGEKN	Bnip3	2	187
NO	1	Q9ET45	tr	tr|Q9ET45|Q9ET45_RAT	_AEIDTHSFGEKNS(ph)TLS(ph)EEDYIER_	85;88	HSFGEKNSTLSEEDY;GEKNSTLSEEDYIER	Bnip3	2	187	Q9ET45	tr	tr|Q9ET45|Q9ET45_RAT	_AEIDTHSFGEKNS(ph)TLS(ph)EEDYIER_	85;88	HSFGEKNSTLSEEDY;GEKNSTLSEEDYIER	Bnip3	2	187
NO	1	Q9ET45	tr	tr|Q9ET45|Q9ET45_RAT	_AEIDTHSFGEKNST(ph)LS(ph)EEDYIER_	86;88	SFGEKNSTLSEEDYI;GEKNSTLSEEDYIER	Bnip3	2	187	Q9ET45	tr	tr|Q9ET45|Q9ET45_RAT	_AEIDTHSFGEKNST(ph)LS(ph)EEDYIER_	86;88	SFGEKNSTLSEEDYI;GEKNSTLSEEDYIER	Bnip3	2	187
NO	1	Q9ET45	tr	tr|Q9ET45|Q9ET45_RAT	_AEIDTHSFGEKNS(ph)T(ph)LSEEDYIER_	85;86	HSFGEKNSTLSEEDY;SFGEKNSTLSEEDYI	Bnip3	2	187	Q9ET45	tr	tr|Q9ET45|Q9ET45_RAT	_AEIDTHSFGEKNS(ph)T(ph)LSEEDYIER_	85;86	HSFGEKNSTLSEEDY;SFGEKNSTLSEEDYI	Bnip3	2	187
NO	1	G3V667	tr	tr|G3V667|G3V667_RAT	_AEIHTQPS(ph)DK_	1064	AEIHTQPSDKERLTS	Itga6	3	1073	G3V667	tr	tr|G3V667|G3V667_RAT	_AEIHTQPS(ph)DK_	1064	AEIHTQPSDKERLTS	Itga6	3	1073
TO_BE_EXCLUDED	Q9QYC6	AEKASTR	_AEKASTR_
YES	1	G3V7X5:P24054	tr:sp	tr|G3V7X5|G3V7X5_RAT:sp|P24054|SPRL1_RAT	_AEKPSALNS(ph)EEEAHEQS(ph)TEQDK_	68;76:68;76	EKPSALNSEEEAHEQ;EEEAHEQSTEQDKTY:EKPSALNSEEEAHEQ;EEEAHEQSTEQDKTY	Sparcl1:Sparcl1	04:02:00	634:634	P24054	sp	sp|P24054|SPRL1_RAT	_AEKPSALNS(ph)EEEAHEQS(ph)TEQDK_	68;76	EKPSALNSEEEAHEQ;EEEAHEQSTEQDKTY	Sparcl1	2	634
YES	1	G3V7X5:P24054	tr:sp	tr|G3V7X5|G3V7X5_RAT:sp|P24054|SPRL1_RAT	_AEKPSALNS(ph)EEEAHEQST(ph)EQDK_	68;77:68;77	EKPSALNSEEEAHEQ;EEAHEQSTEQDKTYS:EKPSALNSEEEAHEQ;EEAHEQSTEQDKTYS	Sparcl1:Sparcl1	04:02:00	634:634	P24054	sp	sp|P24054|SPRL1_RAT	_AEKPSALNS(ph)EEEAHEQST(ph)EQDK_	68;77	EKPSALNSEEEAHEQ;EEAHEQSTEQDKTYS	Sparcl1	2	634
YES	1	G3V7X5:P24054	tr:sp	tr|G3V7X5|G3V7X5_RAT:sp|P24054|SPRL1_RAT	_AEKPS(ph)ALNSEEEAHEQS(ph)TEQDK_	64;76:64;76	NDKAEKPSALNSEEE;EEEAHEQSTEQDKTY:NHKAEKPSALNSEEE;EEEAHEQSTEQDKTY	Sparcl1:Sparcl1	04:02:00	634:634	P24054	sp	sp|P24054|SPRL1_RAT	_AEKPS(ph)ALNSEEEAHEQS(ph)TEQDK_	64;76	NHKAEKPSALNSEEE;EEEAHEQSTEQDKTY	Sparcl1	2	634
YES	1	G3V7X5:P24054	tr:sp	tr|G3V7X5|G3V7X5_RAT:sp|P24054|SPRL1_RAT	_AEKPSALNS(ph)EEEAHEQSTEQDK_	68:68	EKPSALNSEEEAHEQ:EKPSALNSEEEAHEQ	Sparcl1:Sparcl1	04:02:00	634:634	P24054	sp	sp|P24054|SPRL1_RAT	_AEKPSALNS(ph)EEEAHEQSTEQDK_	68	EKPSALNSEEEAHEQ	Sparcl1	2	634
YES	1	G3V7X5:P24054	tr:sp	tr|G3V7X5|G3V7X5_RAT:sp|P24054|SPRL1_RAT	_AEKPSALNSEEEAHEQS(ph)TEQDK_	76:76	EEEAHEQSTEQDKTY:EEEAHEQSTEQDKTY	Sparcl1:Sparcl1	04:02:00	634:634	P24054	sp	sp|P24054|SPRL1_RAT	_AEKPSALNSEEEAHEQS(ph)TEQDK_	76	EEEAHEQSTEQDKTY	Sparcl1	2	634
YES	1	G3V7X5:P24054	tr:sp	tr|G3V7X5|G3V7X5_RAT:sp|P24054|SPRL1_RAT	_AEKPSALN(de)S(ph)EEEAHEQSTEQDK_	68:68	EKPSALNSEEEAHEQ:EKPSALNSEEEAHEQ	Sparcl1:Sparcl1	04:02:00	634:634	P24054	sp	sp|P24054|SPRL1_RAT	_AEKPSALN(de)S(ph)EEEAHEQSTEQDK_	68	EKPSALNSEEEAHEQ	Sparcl1	2	634
YES	1	G3V7X5:P24054	tr:sp	tr|G3V7X5|G3V7X5_RAT:sp|P24054|SPRL1_RAT	_AEKPSALNS(ph)EEEAHEQ(de)STEQDK_	68:68	EKPSALNSEEEAHEQ:EKPSALNSEEEAHEQ	Sparcl1:Sparcl1	04:02:00	634:634	P24054	sp	sp|P24054|SPRL1_RAT	_AEKPSALNS(ph)EEEAHEQ(de)STEQDK_	68	EKPSALNSEEEAHEQ	Sparcl1	2	634
YES	1	G3V7X5:P24054	tr:sp	tr|G3V7X5|G3V7X5_RAT:sp|P24054|SPRL1_RAT	_AEKPSALN(de)S(ph)EEEAHEQS(ph)TEQDK_	68;76:68;76	EKPSALNSEEEAHEQ;EEEAHEQSTEQDKTY:EKPSALNSEEEAHEQ;EEEAHEQSTEQDKTY	Sparcl1:Sparcl1	04:02:00	634:634	P24054	sp	sp|P24054|SPRL1_RAT	_AEKPSALN(de)S(ph)EEEAHEQS(ph)TEQDK_	68;76	EKPSALNSEEEAHEQ;EEEAHEQSTEQDKTY	Sparcl1	2	634
NO	1	D3ZFB6	sp	sp|D3ZFB6|PRRT2_RAT	_AELAPET(ph)TETPVETPETVQATDLSVNPGEDSK_	71	KAELAPETTETPVET	Prrt2	1	344	D3ZFB6	sp	sp|D3ZFB6|PRRT2_RAT	_AELAPET(ph)TETPVETPETVQATDLSVNPGEDSK_	71	KAELAPETTETPVET	Prrt2	1	344
YES	1	G3V7U2:P34926	tr:sp	tr|G3V7U2|G3V7U2_RAT:sp|P34926|MAP1A_RAT	_AELEEM(ox)EETHPS(ph)DEEGEETK_	666:666	EMEETHPSDEEGEET:EMEETHPSDEEGEET	Map1a:Map1a	04:01:00	2776:2774	P34926	sp	sp|P34926|MAP1A_RAT	_AELEEM(ox)EETHPS(ph)DEEGEETK_	666	EMEETHPSDEEGEET	Map1a	1	2774
YES	1	G3V7U2:P34926	tr:sp	tr|G3V7U2|G3V7U2_RAT:sp|P34926|MAP1A_RAT	_AELEEM(ox)EET(ph)HPSDEEGEETK_	663:663	ELEEMEETHPSDEEG:ELEEMEETHPSDEEG	Map1a:Map1a	04:01:00	2776:2774	P34926	sp	sp|P34926|MAP1A_RAT	_AELEEM(ox)EET(ph)HPSDEEGEETK_	663	ELEEMEETHPSDEEG	Map1a	1	2774
YES	1	G3V7U2:P34926	tr:sp	tr|G3V7U2|G3V7U2_RAT:sp|P34926|MAP1A_RAT	_AELEEM(ox)EETHPSDEEGEET(ph)K_	673:673	SDEEGEETKAESFYQ:SDEEGEETKAESFYQ	Map1a:Map1a	04:01:00	2776:2774	P34926	sp	sp|P34926|MAP1A_RAT	_AELEEM(ox)EETHPSDEEGEET(ph)K_	673	SDEEGEETKAESFYQ	Map1a	1	2774
YES	1	G3V7U2:P34926	tr:sp	tr|G3V7U2|G3V7U2_RAT:sp|P34926|MAP1A_RAT	_AELEEMEETHPS(ph)DEEGEETK_	666:666	EMEETHPSDEEGEET:EMEETHPSDEEGEET	Map1a:Map1a	04:01:00	2776:2774	P34926	sp	sp|P34926|MAP1A_RAT	_AELEEMEETHPS(ph)DEEGEETK_	666	EMEETHPSDEEGEET	Map1a	1	2774
YES	1	G3V7U2:P34926	tr:sp	tr|G3V7U2|G3V7U2_RAT:sp|P34926|MAP1A_RAT	_AELEEMEET(ph)HPSDEEGEETK_	663:663	ELEEMEETHPSDEEG:ELEEMEETHPSDEEG	Map1a:Map1a	04:01:00	2776:2774	P34926	sp	sp|P34926|MAP1A_RAT	_AELEEMEET(ph)HPSDEEGEETK_	663	ELEEMEETHPSDEEG	Map1a	1	2774
TO_BE_EXCLUDED	G3V7U2;P34926	AELEEMEETHPSDEEGEETK	_AELEEM(ox)EETHPSDEEGEETK_
YES	1	G3V7U2:P34926	tr:sp	tr|G3V7U2|G3V7U2_RAT:sp|P34926|MAP1A_RAT	_AELEEM(ox)EET(ph)HPSDEEGEETKAESFYQK_	663:663	ELEEMEETHPSDEEG:ELEEMEETHPSDEEG	Map1a:Map1a	04:01:00	2776:2774	P34926	sp	sp|P34926|MAP1A_RAT	_AELEEM(ox)EET(ph)HPSDEEGEETKAESFYQK_	663	ELEEMEETHPSDEEG	Map1a	1	2774
YES	1	G3V7U2:P34926	tr:sp	tr|G3V7U2|G3V7U2_RAT:sp|P34926|MAP1A_RAT	_AELEEM(ox)EETHPS(ph)DEEGEETKAESFYQK_	666:666	EMEETHPSDEEGEET:EMEETHPSDEEGEET	Map1a:Map1a	04:01:00	2776:2774	P34926	sp	sp|P34926|MAP1A_RAT	_AELEEM(ox)EETHPS(ph)DEEGEETKAESFYQK_	666	EMEETHPSDEEGEET	Map1a	1	2774
YES	1	G3V7U2:P34926	tr:sp	tr|G3V7U2|G3V7U2_RAT:sp|P34926|MAP1A_RAT	_AELEEMEET(ph)HPSDEEGEETKAESFYQK_	663:663	ELEEMEETHPSDEEG:ELEEMEETHPSDEEG	Map1a:Map1a	04:01:00	2776:2774	P34926	sp	sp|P34926|MAP1A_RAT	_AELEEMEET(ph)HPSDEEGEETKAESFYQK_	663	ELEEMEETHPSDEEG	Map1a	1	2774
NO	1	G3V9U0	tr	tr|G3V9U0|G3V9U0_RAT	_AELGMNDS(ph)PSQSPPVK_	263	AELGMNDSPSQSPPV	Acss2	4	701	G3V9U0	tr	tr|G3V9U0|G3V9U0_RAT	_AELGMNDS(ph)PSQSPPVK_	263	AELGMNDSPSQSPPV	Acss2	4	701
NO	1	G3V9U0	tr	tr|G3V9U0|G3V9U0_RAT	_AELGM(ox)NDS(ph)PSQSPPVK_	263	AELGMNDSPSQSPPV	Acss2	4	701	G3V9U0	tr	tr|G3V9U0|G3V9U0_RAT	_AELGM(ox)NDS(ph)PSQSPPVK_	263	AELGMNDSPSQSPPV	Acss2	4	701
NO	1	G3V9U0	tr	tr|G3V9U0|G3V9U0_RAT	_AELGM(ox)NDSPSQS(ph)PPVK_	267	MNDSPSQSPPVKRPC	Acss2	4	701	G3V9U0	tr	tr|G3V9U0|G3V9U0_RAT	_AELGM(ox)NDSPSQS(ph)PPVK_	267	MNDSPSQSPPVKRPC	Acss2	4	701
NO	1	G3V9U0	tr	tr|G3V9U0|G3V9U0_RAT	_AELGM(ox)NDS(ph)PSQ(de)SPPVK_	263	AELGMNDSPSQSPPV	Acss2	4	701	G3V9U0	tr	tr|G3V9U0|G3V9U0_RAT	_AELGM(ox)NDS(ph)PSQ(de)SPPVK_	263	AELGMNDSPSQSPPV	Acss2	4	701
TO_BE_EXCLUDED	Q5FWS6	AELTATNRR	_AELTATN(de)RR_
YES	2	Q80X08:F1LPG9	sp:tr	sp|Q80X08|FAM21_RAT:tr|F1LPG9|F1LPG9_RAT	_AENAAAS(ph)PEVGSADVANVAQK_	744:744	KAENAAASPEVGSAD:KAENAAASPEVGSAD	Fam21:Fam21c	02:04:00	1328:1328	Q80X08:F1LPG9	sp:tr	sp|Q80X08|FAM21_RAT:tr|F1LPG9|F1LPG9_RAT	_AENAAAS(ph)PEVGSADVANVAQK_:_AENAAAS(ph)PEVGSADVANVAQK_	744:744	KAENAAASPEVGSAD:KAENAAASPEVGSAD	Fam21:Fam21c	02:04:00	1328:1328
YES	1	F1M7H7:M0R8T1:Q4L1J4-2:Q4L1J4	tr:tr:sp:sp	tr|F1M7H7|F1M7H7_RAT:tr|M0R8T1|M0R8T1_RAT:sp|Q4L1J4-2|MAGI1_RAT:sp|Q4L1J4|MAGI1_RAT	_AENEVPS(ph)PASSHHSSNQPASLTEEK_	697:833:698:937	KAENEVPSPASSHHS:KAENEVPSPASSHHS:KAENEVPSPASSHHS:KAENEVPSPASSHHS	Magi1:Magi1:Magi1:Magi1	4:4:1:1	1015:1151:1016:1255	Q4L1J4	sp	sp|Q4L1J4|MAGI1_RAT	_AENEVPS(ph)PASSHHSSNQPASLTEEK_	937	KAENEVPSPASSHHS	Magi1	1	1255
YES	1	F1M7H7:M0R8T1:Q4L1J4-2:Q4L1J4	tr:tr:sp:sp	tr|F1M7H7|F1M7H7_RAT:tr|M0R8T1|M0R8T1_RAT:sp|Q4L1J4-2|MAGI1_RAT:sp|Q4L1J4|MAGI1_RAT	_AENEVPSPAS(ph)SHHSSNQPASLTEEK_	700:836:701:940	NEVPSPASSHHSSNQ:NEVPSPASSHHSSNQ:NEVPSPASSHHSSNQ:NEVPSPASSHHSSNQ	Magi1:Magi1:Magi1:Magi1	4:4:1:1	1015:1151:1016:1255	Q4L1J4	sp	sp|Q4L1J4|MAGI1_RAT	_AENEVPSPAS(ph)SHHSSNQPASLTEEK_	940	NEVPSPASSHHSSNQ	Magi1	1	1255
YES	1	F1M7H7:M0R8T1:Q4L1J4-2:Q4L1J4	tr:tr:sp:sp	tr|F1M7H7|F1M7H7_RAT:tr|M0R8T1|M0R8T1_RAT:sp|Q4L1J4-2|MAGI1_RAT:sp|Q4L1J4|MAGI1_RAT	_AEN(de)EVPS(ph)PASSHHSSNQPASLTEEK_	697:833:698:937	KAENEVPSPASSHHS:KAENEVPSPASSHHS:KAENEVPSPASSHHS:KAENEVPSPASSHHS	Magi1:Magi1:Magi1:Magi1	4:4:1:1	1015:1151:1016:1255	Q4L1J4	sp	sp|Q4L1J4|MAGI1_RAT	_AEN(de)EVPS(ph)PASSHHSSNQPASLTEEK_	937	KAENEVPSPASSHHS	Magi1	1	1255
NO	1	Q5U300	sp	sp|Q5U300|UBA1_RAT	_AENYDIS(ph)PADR_	876	RAENYDISPADRHKS	Uba1	1	1058	Q5U300	sp	sp|Q5U300|UBA1_RAT	_AENYDIS(ph)PADR_	876	RAENYDISPADRHKS	Uba1	1	1058
NO	1	Q05175	sp	sp|Q05175|BASP1_RAT	_AEPEKS(ph)EGAAEEQPEPAPAPEQEAAAPGPAAGGEAPK_	91	PKAEPEKSEGAAEEQ	Basp1	1	220	Q05175	sp	sp|Q05175|BASP1_RAT	_AEPEKS(ph)EGAAEEQPEPAPAPEQEAAAPGPAAGGEAPK_	91	PKAEPEKSEGAAEEQ	Basp1	1	220
NO	1	Q05175	sp	sp|Q05175|BASP1_RAT	_AEPEKS(ph)EGAAEEQPEPAPAPEQ(de)EAAAPGPAAGGEAPK_	91	PKAEPEKSEGAAEEQ	Basp1	1	220	Q05175	sp	sp|Q05175|BASP1_RAT	_AEPEKS(ph)EGAAEEQPEPAPAPEQ(de)EAAAPGPAAGGEAPK_	91	PKAEPEKSEGAAEEQ	Basp1	1	220
NO	1	Q05175	sp	sp|Q05175|BASP1_RAT	_AEPEKS(ph)EGAAEEQ(de)PEPAPAPEQEAAAPGPAAGGEAPK_	91	PKAEPEKSEGAAEEQ	Basp1	1	220	Q05175	sp	sp|Q05175|BASP1_RAT	_AEPEKS(ph)EGAAEEQ(de)PEPAPAPEQEAAAPGPAAGGEAPK_	91	PKAEPEKSEGAAEEQ	Basp1	1	220
NO	1	Q05175	sp	sp|Q05175|BASP1_RAT	_AEPEKS(ph)EGAAEEQ(de)PEPAPAPEQ(de)EAAAPGPAAGGEAPK_	91	PKAEPEKSEGAAEEQ	Basp1	1	220	Q05175	sp	sp|Q05175|BASP1_RAT	_AEPEKS(ph)EGAAEEQ(de)PEPAPAPEQ(de)EAAAPGPAAGGEAPK_	91	PKAEPEKSEGAAEEQ	Basp1	1	220
YES	1	F1LN57:Q5BJU3	tr:sp	tr|F1LN57|F1LN57_RAT:sp|Q5BJU3|SAM14_RAT	_AEPHS(ph)EDDSR_	165:165	YPRAEPHSEDDSRDA:YPRAEPHSEDDSRDA	Samd14:Samd14	04:02:00	390:417	Q5BJU3	sp	sp|Q5BJU3|SAM14_RAT	_AEPHS(ph)EDDSR_	165	YPRAEPHSEDDSRDA	Samd14	2	417
NO	1	Q7TSU1	sp	sp|Q7TSU1|BIG2_RAT	_AEPSGGS(ph)DN(de)GAQEVVK_	288	RAEPSGGSDNGAQEV	Arfgef2	1	1791	Q7TSU1	sp	sp|Q7TSU1|BIG2_RAT	_AEPSGGS(ph)DN(de)GAQEVVK_	288	RAEPSGGSDNGAQEV	Arfgef2	1	1791
TO_BE_EXCLUDED	O88377	AEQEETEVEDR	_AEQEETEVEDR_
TO_BE_EXCLUDED	Q5XI73	AEQEPTAEQLAQIAAENEEDEHSVNYKPPAQK	_(ac)AEQEPTAEQLAQIAAENEEDEHSVNYKPPAQK_
NO	1	Q5XI73	sp	sp|Q5XI73|GDIR1_RAT	_(ac)AEQEPTAEQLAQIAAENEEDEHS(ph)VNYKPPAQK_	24	ENEEDEHSVNYKPPA	Arhgdia	1	204	Q5XI73	sp	sp|Q5XI73|GDIR1_RAT	_(ac)AEQEPTAEQLAQIAAENEEDEHS(ph)VNYKPPAQK_	24	ENEEDEHSVNYKPPA	Arhgdia	1	204
NO	1	P84903	sp	sp|P84903|STIM1_RAT	_AEQS(ph)LHDLQER_	257	GLHRAEQSLHDLQER	Stim1	1	685	P84903	sp	sp|P84903|STIM1_RAT	_AEQS(ph)LHDLQER_	257	GLHRAEQSLHDLQER	Stim1	1	685
NO	1	Q63632	sp	sp|Q63632|S12A4_RAT	_AEREDS(ph)DGQGNHR_	37	ERAEREDSDGQGNHR	Slc12a4	1	1085	Q63632	sp	sp|Q63632|S12A4_RAT	_AEREDS(ph)DGQGNHR_	37	ERAEREDSDGQGNHR	Slc12a4	1	1085
YES	1	F1LM42:F1M5N3:F1M9N9	tr:tr:tr	tr|F1LM42|F1LM42_RAT:tr|F1M5N3|F1M5N3_RAT:tr|F1M9N9|F1M9N9_RAT	_AERHS(ph)PVFSGKPEK_	1828:1773:1831	SAKAERHSPVFSGKP:SAKAERHSPVFSGKP:SAKAERHSPVFSGKP	Ank2:Ank2:Ank2	04:04:04	3965:3845:3903	F1LM42	tr	tr|F1LM42|F1LM42_RAT	_AERHS(ph)PVFSGKPEK_	1828	SAKAERHSPVFSGKP	Ank2	4	3965
NO	1	Q5U2S5	sp	sp|Q5U2S5|SNX24_RAT	_AESCGS(ph)FDETESEESSK_	116	PKAESCGSFDETESE	Snx24	2	169	Q5U2S5	sp	sp|Q5U2S5|SNX24_RAT	_AESCGS(ph)FDETESEESSK_	116	PKAESCGSFDETESE	Snx24	2	169
YES	1	Q9QXY2-2:Q9QXY2	sp:sp	sp|Q9QXY2-2|SRCN1_RAT:sp|Q9QXY2|SRCN1_RAT	_AES(ph)EELEIQKPQVK_	1077:1077	VFIKKAESEELEIQK:VFIKKAESEELEIQK	Srcin1:Srcin1	01:01:00	1173:1197	Q9QXY2	sp	sp|Q9QXY2|SRCN1_RAT	_AES(ph)EELEIQKPQVK_	1077	VFIKKAESEELEIQK	Srcin1	1	1197
YES	1	M0RDG0:D4A0V6	tr:tr	tr|M0RDG0|M0RDG0_RAT:tr|D4A0V6|D4A0V6_RAT	_AESGDS(ph)LSSEDR_	615:652	PRAESGDSLSSEDRD:PRAESGDSLSSEDRD	Anln:Anln	01:01:00	1080:1122	M0RDG0	tr	tr|M0RDG0|M0RDG0_RAT	_AESGDS(ph)LSSEDR_	615	PRAESGDSLSSEDRD	Anln	1	1080
YES	1	M0RDG0:D4A0V6	tr:tr	tr|M0RDG0|M0RDG0_RAT:tr|D4A0V6|D4A0V6_RAT	_AES(ph)GDSLSSEDR_	612:649	TRVPRAESGDSLSSE:TRVPRAESGDSLSSE	Anln:Anln	01:01:00	1080:1122	M0RDG0	tr	tr|M0RDG0|M0RDG0_RAT	_AES(ph)GDSLSSEDR_	612	TRVPRAESGDSLSSE	Anln	1	1080
YES	1	M0RDG0:D4A0V6	tr:tr	tr|M0RDG0|M0RDG0_RAT:tr|D4A0V6|D4A0V6_RAT	_AES(ph)GDS(ph)LSSEDRDLLYSIDAYR_	612;615:649;652	TRVPRAESGDSLSSE;PRAESGDSLSSEDRD:TRVPRAESGDSLSSE;PRAESGDSLSSEDRD	Anln:Anln	01:01:00	1080:1122	M0RDG0	tr	tr|M0RDG0|M0RDG0_RAT	_AES(ph)GDS(ph)LSSEDRDLLYSIDAYR_	612;615	TRVPRAESGDSLSSE;PRAESGDSLSSEDRD	Anln	1	1080
YES	1	F1M0F4:O54923	tr:sp	tr|F1M0F4|F1M0F4_RAT:sp|O54923|EXOC6_RAT	_(ac)AES(ph)GEALGTVPEHER_	04:04:00	XXXXMAESGEALGTV:XXXXMAESGEALGTV	Exoc6:Exoc6	04:02:00	804:804	O54923	sp	sp|O54923|EXOC6_RAT	_(ac)AES(ph)GEALGTVPEHER_	4	XXXXMAESGEALGTV	Exoc6	2	804
NO	1	Q02563	sp	sp|Q02563|SV2A_RAT	_AES(ph)GGKGER_	106	QGIPRAESGGKGERM	Sv2a	1	742	Q02563	sp	sp|Q02563|SV2A_RAT	_AES(ph)GGKGER_	106	QGIPRAESGGKGERM	Sv2a	1	742
NO	1	D3ZH92	tr	tr|D3ZH92|D3ZH92_RAT	_(ac)AESGGSSGSGQS(ph)PERPSSLADR_	13	GSSGSGQSPERPSSL	Klhl26	4	606	D3ZH92	tr	tr|D3ZH92|D3ZH92_RAT	_(ac)AESGGSSGSGQS(ph)PERPSSLADR_	13	GSSGSGQSPERPSSL	Klhl26	4	606
NO	1	D3ZH92	tr	tr|D3ZH92|D3ZH92_RAT	_(ac)AESGGS(ph)SGSGQSPERPSSLADR_	7	XMAESGGSSGSGQSP	Klhl26	4	606	D3ZH92	tr	tr|D3ZH92|D3ZH92_RAT	_(ac)AESGGS(ph)SGSGQSPERPSSLADR_	7	XMAESGGSSGSGQSP	Klhl26	4	606
NO	1	D3ZH92	tr	tr|D3ZH92|D3ZH92_RAT	_(ac)AESGGSS(ph)GSGQSPERPSSLADR_	8	MAESGGSSGSGQSPE	Klhl26	4	606	D3ZH92	tr	tr|D3ZH92|D3ZH92_RAT	_(ac)AESGGSS(ph)GSGQSPERPSSLADR_	8	MAESGGSSGSGQSPE	Klhl26	4	606
NO	1	D3ZH92	tr	tr|D3ZH92|D3ZH92_RAT	_(ac)AESGGSSGS(ph)GQSPERPSSLADR_	10	ESGGSSGSGQSPERP	Klhl26	4	606	D3ZH92	tr	tr|D3ZH92|D3ZH92_RAT	_(ac)AESGGSSGS(ph)GQSPERPSSLADR_	10	ESGGSSGSGQSPERP	Klhl26	4	606
NO	1	D3ZH92	tr	tr|D3ZH92|D3ZH92_RAT	_(ac)AESGGSSGS(ph)GQ(de)SPERPSSLADR_	10	ESGGSSGSGQSPERP	Klhl26	4	606	D3ZH92	tr	tr|D3ZH92|D3ZH92_RAT	_(ac)AESGGSSGS(ph)GQ(de)SPERPSSLADR_	10	ESGGSSGSGQSPERP	Klhl26	4	606
NO	1	D3ZH92	tr	tr|D3ZH92|D3ZH92_RAT	_(ac)AESGGS(ph)SGSGQ(de)SPERPSSLADR_	7	XMAESGGSSGSGQSP	Klhl26	4	606	D3ZH92	tr	tr|D3ZH92|D3ZH92_RAT	_(ac)AESGGS(ph)SGSGQ(de)SPERPSSLADR_	7	XMAESGGSSGSGQSP	Klhl26	4	606
NO	1	D3ZH92	tr	tr|D3ZH92|D3ZH92_RAT	_(ac)AESGGSSGSGQ(de)S(ph)PERPSSLADR_	13	GSSGSGQSPERPSSL	Klhl26	4	606	D3ZH92	tr	tr|D3ZH92|D3ZH92_RAT	_(ac)AESGGSSGSGQ(de)S(ph)PERPSSLADR_	13	GSSGSGQSPERPSSL	Klhl26	4	606
NO	1	D3ZH92	tr	tr|D3ZH92|D3ZH92_RAT	_(ac)AESGGSSGS(ph)GQSPERPSSLADRN(de)GALK_	10	ESGGSSGSGQSPERP	Klhl26	4	606	D3ZH92	tr	tr|D3ZH92|D3ZH92_RAT	_(ac)AESGGSSGS(ph)GQSPERPSSLADRN(de)GALK_	10	ESGGSSGSGQSPERP	Klhl26	4	606
NO	1	D3ZH92	tr	tr|D3ZH92|D3ZH92_RAT	_(ac)AESGGSSGSGQS(ph)PERPSSLADRN(de)GALK_	13	GSSGSGQSPERPSSL	Klhl26	4	606	D3ZH92	tr	tr|D3ZH92|D3ZH92_RAT	_(ac)AESGGSSGSGQS(ph)PERPSSLADRN(de)GALK_	13	GSSGSGQSPERPSSL	Klhl26	4	606
TO_BE_EXCLUDED		AESMDIQSMNGR	_AES(ph)M(ox)DIQSM(ox)NGR_
NO	1	D3ZET9	tr	tr|D3ZET9|D3ZET9_RAT	_AES(ph)PPADAK_	368	TKLAKAESPPADAKV	NA	4	1139	D3ZET9	tr	tr|D3ZET9|D3ZET9_RAT	_AES(ph)PPADAK_	368	TKLAKAESPPADAKV	NA	4	1139
YES	1	D3ZTL2:Q7TNY7	tr:sp	tr|D3ZTL2|D3ZTL2_RAT:sp|Q7TNY7|MYRIP_RAT	_AESQRDS(ph)LDK_	215:215	KAESQRDSLDKQNEA:KAESQRDSLDKQNEA	Myrip:Myrip	04:01:00	856:856	Q7TNY7	sp	sp|Q7TNY7|MYRIP_RAT	_AESQRDS(ph)LDK_	215	KAESQRDSLDKQNEA	Myrip	1	856
NO	1	M0R9S4	tr	tr|M0R9S4|M0R9S4_RAT	_AESSDS(ph)GAESEEEEAQDELK_	187	GKAESSDSGAESEEE	LOC100910957	4	507	M0R9S4	tr	tr|M0R9S4|M0R9S4_RAT	_AESSDS(ph)GAESEEEEAQDELK_	187	GKAESSDSGAESEEE	LOC100910957	4	507
NO	1	M0R9S4	tr	tr|M0R9S4|M0R9S4_RAT	_AESS(ph)DSGAESEEEEAQDELK_	185	VKGKAESSDSGAESE	LOC100910957	4	507	M0R9S4	tr	tr|M0R9S4|M0R9S4_RAT	_AESS(ph)DSGAESEEEEAQDELK_	185	VKGKAESSDSGAESE	LOC100910957	4	507
YES	1	A0A096MJJ6:A0FKI7-2:A0FKI7:A0FKI7-3	tr:sp:sp:sp	tr|A0A096MJJ6|A0A096MJJ6_RAT:sp|A0FKI7-2|ACBD5_RAT:sp|A0FKI7|ACBD5_RAT:sp|A0FKI7-3|ACBD5_RAT	_AESSDS(ph)GAESEEEEAQEELK_	151:151:187:187	GKAESSDSGAESEEE:GKAESSDSGAESEEE:GKAESSDSGAESEEE:GKAESSDSGAESEEE	Acbd5:Acbd5:Acbd5:Acbd5	4:1:1:1	470:471:506:507	A0FKI7	sp	sp|A0FKI7|ACBD5_RAT	_AESSDS(ph)GAESEEEEAQEELK_	187	GKAESSDSGAESEEE	Acbd5	1	506
YES	1	A0A096MJJ6:A0FKI7-2:A0FKI7:A0FKI7-3	tr:sp:sp:sp	tr|A0A096MJJ6|A0A096MJJ6_RAT:sp|A0FKI7-2|ACBD5_RAT:sp|A0FKI7|ACBD5_RAT:sp|A0FKI7-3|ACBD5_RAT	_AESS(ph)DSGAESEEEEAQEELK_	149:149:185:185	VNGKAESSDSGAESE:VNGKAESSDSGAESE:VNGKAESSDSGAESE:VNGKAESSDSGAESE	Acbd5:Acbd5:Acbd5:Acbd5	4:1:1:1	470:471:506:507	A0FKI7	sp	sp|A0FKI7|ACBD5_RAT	_AESS(ph)DSGAESEEEEAQEELK_	185	VNGKAESSDSGAESE	Acbd5	1	506
NO	1	Q3ZAU6	tr	tr|Q3ZAU6|Q3ZAU6_RAT	_AES(ph)VQGGETR_	30	DEFRKAESVQGGETR	Rnf14	2	479	Q3ZAU6	tr	tr|Q3ZAU6|Q3ZAU6_RAT	_AES(ph)VQGGETR_	30	DEFRKAESVQGGETR	Rnf14	2	479
YES	1	G3V8W2:Q91XU8	tr:sp	tr|G3V8W2|G3V8W2_RAT:sp|Q91XU8|CDS2_RAT	_AETAPPPTSIDDT(ph)PEVLNR_	2 days, 2:50:00	PPTSIDDTPEVLNRA:PPTSIDDTPEVLNRA	Cds2:Cds2	03:02:00	444:443	Q91XU8	sp	sp|Q91XU8|CDS2_RAT	_AETAPPPTSIDDT(ph)PEVLNR_	50	PPTSIDDTPEVLNRA	Cds2	2	443
YES	1	G3V8W2:Q91XU8	tr:sp	tr|G3V8W2|G3V8W2_RAT:sp|Q91XU8|CDS2_RAT	_AETAPPPT(ph)SIDDTPEVLNR_	1 day, 21:45:00	AETAPPPTSIDDTPE:AETAPPPTSIDDTPE	Cds2:Cds2	03:02:00	444:443	Q91XU8	sp	sp|Q91XU8|CDS2_RAT	_AETAPPPT(ph)SIDDTPEVLNR_	45	AETAPPPTSIDDTPE	Cds2	2	443
YES	1	G3V8W2:Q91XU8	tr:sp	tr|G3V8W2|G3V8W2_RAT:sp|Q91XU8|CDS2_RAT	_AETAPPPTS(ph)IDDTPEVLNR_	1 day, 22:46:00	ETAPPPTSIDDTPEV:ETAPPPTSIDDTPEV	Cds2:Cds2	03:02:00	444:443	Q91XU8	sp	sp|Q91XU8|CDS2_RAT	_AETAPPPTS(ph)IDDTPEVLNR_	46	ETAPPPTSIDDTPEV	Cds2	2	443
TO_BE_EXCLUDED	G3V8W2;Q91XU8	AETAPPPTSIDDTPEVLNR	_AETAPPPTSIDDTPEVLNR_
YES	1	F1LRL9:P15205	tr:sp	tr|F1LRL9|F1LRL9_RAT:sp|P15205|MAP1B_RAT	_AETEEAEEPEEDGEDNVS(ph)GSASK_	956:955	EDGEDNVSGSASKHS:EDGEDNVSGSASKHS	Map1b:Map1b	01:01:00	2461:2459	P15205	sp	sp|P15205|MAP1B_RAT	_AETEEAEEPEEDGEDNVS(ph)GSASK_	955	EDGEDNVSGSASKHS	Map1b	1	2459
YES	1	F1LRL9:P15205	tr:sp	tr|F1LRL9|F1LRL9_RAT:sp|P15205|MAP1B_RAT	_AETEEAEEPEEDGEDNVSGS(ph)ASK_	958:957	GEDNVSGSASKHSPT:GEDNVSGSASKHSPT	Map1b:Map1b	01:01:00	2461:2459	P15205	sp	sp|P15205|MAP1B_RAT	_AETEEAEEPEEDGEDNVSGS(ph)ASK_	957	GEDNVSGSASKHSPT	Map1b	1	2459
YES	1	F1LRL9:P15205	tr:sp	tr|F1LRL9|F1LRL9_RAT:sp|P15205|MAP1B_RAT	_AET(ph)EEAEEPEEDGEDNVSGSASK_	941:940	DYEEKAETEEAEEPE:DYEEKAETEEAEEPE	Map1b:Map1b	01:01:00	2461:2459	P15205	sp	sp|P15205|MAP1B_RAT	_AET(ph)EEAEEPEEDGEDNVSGSASK_	940	DYEEKAETEEAEEPE	Map1b	1	2459
YES	1	F1LRL9:P15205	tr:sp	tr|F1LRL9|F1LRL9_RAT:sp|P15205|MAP1B_RAT	_AETEEAEEPEEDGEDNVSGSAS(ph)K_	960:959	DNVSGSASKHSPTED:DNVSGSASKHSPTED	Map1b:Map1b	01:01:00	2461:2459	P15205	sp	sp|P15205|MAP1B_RAT	_AETEEAEEPEEDGEDNVSGSAS(ph)K_	959	DNVSGSASKHSPTED	Map1b	1	2459
TO_BE_EXCLUDED	F1LRL9;P15205	AETEEAEEPEEDGEDNVSGSASK	_AETEEAEEPEEDGEDNVSGSASK_
YES	1	F1LRL9:P15205	tr:sp	tr|F1LRL9|F1LRL9_RAT:sp|P15205|MAP1B_RAT	_AETEEAEEPEEDGEDN(de)VS(ph)GSASK_	956:955	EDGEDNVSGSASKHS:EDGEDNVSGSASKHS	Map1b:Map1b	01:01:00	2461:2459	P15205	sp	sp|P15205|MAP1B_RAT	_AETEEAEEPEEDGEDN(de)VS(ph)GSASK_	955	EDGEDNVSGSASKHS	Map1b	1	2459
YES	1	F1LRL9:P15205	tr:sp	tr|F1LRL9|F1LRL9_RAT:sp|P15205|MAP1B_RAT	_AETEEAEEPEEDGEDNVSGSAS(ph)KHSPTEDEEIAK_	960:959	DNVSGSASKHSPTED:DNVSGSASKHSPTED	Map1b:Map1b	01:01:00	2461:2459	P15205	sp	sp|P15205|MAP1B_RAT	_AETEEAEEPEEDGEDNVSGSAS(ph)KHSPTEDEEIAK_	959	DNVSGSASKHSPTED	Map1b	1	2459
YES	1	F1LRL9:P15205	tr:sp	tr|F1LRL9|F1LRL9_RAT:sp|P15205|MAP1B_RAT	_AETEEAEEPEEDGEDNVSGSASKHS(ph)PTEDEEIAK_	963:962	SGSASKHSPTEDEEI:SGSASKHSPTEDEEI	Map1b:Map1b	01:01:00	2461:2459	P15205	sp	sp|P15205|MAP1B_RAT	_AETEEAEEPEEDGEDNVSGSASKHS(ph)PTEDEEIAK_	962	SGSASKHSPTEDEEI	Map1b	1	2459
YES	1	F1LRL9:P15205	tr:sp	tr|F1LRL9|F1LRL9_RAT:sp|P15205|MAP1B_RAT	_AETEEAEEPEEDGEDNVS(ph)GSASKHSPTEDEEIAK_	956:955	EDGEDNVSGSASKHS:EDGEDNVSGSASKHS	Map1b:Map1b	01:01:00	2461:2459	P15205	sp	sp|P15205|MAP1B_RAT	_AETEEAEEPEEDGEDNVS(ph)GSASKHSPTEDEEIAK_	955	EDGEDNVSGSASKHS	Map1b	1	2459
YES	1	F1LRL9:P15205	tr:sp	tr|F1LRL9|F1LRL9_RAT:sp|P15205|MAP1B_RAT	_AETEEAEEPEEDGEDNVSGS(ph)ASKHSPTEDEEIAK_	958:957	GEDNVSGSASKHSPT:GEDNVSGSASKHSPT	Map1b:Map1b	01:01:00	2461:2459	P15205	sp	sp|P15205|MAP1B_RAT	_AETEEAEEPEEDGEDNVSGS(ph)ASKHSPTEDEEIAK_	957	GEDNVSGSASKHSPT	Map1b	1	2459
YES	1	F1LRL9:P15205	tr:sp	tr|F1LRL9|F1LRL9_RAT:sp|P15205|MAP1B_RAT	_AETEEAEEPEEDGEDNVSGSAS(ph)KHS(ph)PTEDEEIAK_	960;963:959;962	DNVSGSASKHSPTED;SGSASKHSPTEDEEI:DNVSGSASKHSPTED;SGSASKHSPTEDEEI	Map1b:Map1b	01:01:00	2461:2459	P15205	sp	sp|P15205|MAP1B_RAT	_AETEEAEEPEEDGEDNVSGSAS(ph)KHS(ph)PTEDEEIAK_	959;962	DNVSGSASKHSPTED;SGSASKHSPTEDEEI	Map1b	1	2459
YES	1	F1LRL9:P15205	tr:sp	tr|F1LRL9|F1LRL9_RAT:sp|P15205|MAP1B_RAT	_AETEEAEEPEEDGEDNVS(ph)GSASKHS(ph)PTEDEEIAK_	956;963:955;962	EDGEDNVSGSASKHS;SGSASKHSPTEDEEI:EDGEDNVSGSASKHS;SGSASKHSPTEDEEI	Map1b:Map1b	01:01:00	2461:2459	P15205	sp	sp|P15205|MAP1B_RAT	_AETEEAEEPEEDGEDNVS(ph)GSASKHS(ph)PTEDEEIAK_	955;962	EDGEDNVSGSASKHS;SGSASKHSPTEDEEI	Map1b	1	2459
YES	1	F1LRL9:P15205	tr:sp	tr|F1LRL9|F1LRL9_RAT:sp|P15205|MAP1B_RAT	_AETEEAEEPEEDGEDNVS(ph)GS(ph)ASKHSPTEDEEIAK_	956;958:955;957	EDGEDNVSGSASKHS;GEDNVSGSASKHSPT:EDGEDNVSGSASKHS;GEDNVSGSASKHSPT	Map1b:Map1b	01:01:00	2461:2459	P15205	sp	sp|P15205|MAP1B_RAT	_AETEEAEEPEEDGEDNVS(ph)GS(ph)ASKHSPTEDEEIAK_	955;957	EDGEDNVSGSASKHS;GEDNVSGSASKHSPT	Map1b	1	2459
YES	1	F1LRL9:P15205	tr:sp	tr|F1LRL9|F1LRL9_RAT:sp|P15205|MAP1B_RAT	_AETEEAEEPEEDGEDNVSGS(ph)ASKHS(ph)PTEDEEIAK_	958;963:957;962	GEDNVSGSASKHSPT;SGSASKHSPTEDEEI:GEDNVSGSASKHSPT;SGSASKHSPTEDEEI	Map1b:Map1b	01:01:00	2461:2459	P15205	sp	sp|P15205|MAP1B_RAT	_AETEEAEEPEEDGEDNVSGS(ph)ASKHS(ph)PTEDEEIAK_	957;962	GEDNVSGSASKHSPT;SGSASKHSPTEDEEI	Map1b	1	2459
YES	1	F1LRL9:P15205	tr:sp	tr|F1LRL9|F1LRL9_RAT:sp|P15205|MAP1B_RAT	_AET(ph)EEAEEPEEDGEDNVSGSASKHS(ph)PTEDEEIAK_	941;963:940;962	DYEEKAETEEAEEPE;SGSASKHSPTEDEEI:DYEEKAETEEAEEPE;SGSASKHSPTEDEEI	Map1b:Map1b	01:01:00	2461:2459	P15205	sp	sp|P15205|MAP1B_RAT	_AET(ph)EEAEEPEEDGEDNVSGSASKHS(ph)PTEDEEIAK_	940;962	DYEEKAETEEAEEPE;SGSASKHSPTEDEEI	Map1b	1	2459
YES	1	F1LRL9:P15205	tr:sp	tr|F1LRL9|F1LRL9_RAT:sp|P15205|MAP1B_RAT	_AET(ph)EEAEEPEEDGEDNVSGS(ph)ASKHSPTEDEEIAK_	941;958:940;957	DYEEKAETEEAEEPE;GEDNVSGSASKHSPT:DYEEKAETEEAEEPE;GEDNVSGSASKHSPT	Map1b:Map1b	01:01:00	2461:2459	P15205	sp	sp|P15205|MAP1B_RAT	_AET(ph)EEAEEPEEDGEDNVSGS(ph)ASKHSPTEDEEIAK_	940;957	DYEEKAETEEAEEPE;GEDNVSGSASKHSPT	Map1b	1	2459
YES	1	F1LRL9:P15205	tr:sp	tr|F1LRL9|F1LRL9_RAT:sp|P15205|MAP1B_RAT	_AETEEAEEPEEDGEDNVS(ph)GSAS(ph)KHSPTEDEEIAK_	956;960:955;959	EDGEDNVSGSASKHS;DNVSGSASKHSPTED:EDGEDNVSGSASKHS;DNVSGSASKHSPTED	Map1b:Map1b	01:01:00	2461:2459	P15205	sp	sp|P15205|MAP1B_RAT	_AETEEAEEPEEDGEDNVS(ph)GSAS(ph)KHSPTEDEEIAK_	955;959	EDGEDNVSGSASKHS;DNVSGSASKHSPTED	Map1b	1	2459
YES	1	F1LRL9:P15205	tr:sp	tr|F1LRL9|F1LRL9_RAT:sp|P15205|MAP1B_RAT	_AETEEAEEPEEDGEDNVSGS(ph)AS(ph)KHSPTEDEEIAK_	958;960:957;959	GEDNVSGSASKHSPT;DNVSGSASKHSPTED:GEDNVSGSASKHSPT;DNVSGSASKHSPTED	Map1b:Map1b	01:01:00	2461:2459	P15205	sp	sp|P15205|MAP1B_RAT	_AETEEAEEPEEDGEDNVSGS(ph)AS(ph)KHSPTEDEEIAK_	957;959	GEDNVSGSASKHSPT;DNVSGSASKHSPTED	Map1b	1	2459
YES	1	F1LRL9:P15205	tr:sp	tr|F1LRL9|F1LRL9_RAT:sp|P15205|MAP1B_RAT	_AET(ph)EEAEEPEEDGEDNVSGSAS(ph)KHSPTEDEEIAK_	941;960:940;959	DYEEKAETEEAEEPE;DNVSGSASKHSPTED:DYEEKAETEEAEEPE;DNVSGSASKHSPTED	Map1b:Map1b	01:01:00	2461:2459	P15205	sp	sp|P15205|MAP1B_RAT	_AET(ph)EEAEEPEEDGEDNVSGSAS(ph)KHSPTEDEEIAK_	940;959	DYEEKAETEEAEEPE;DNVSGSASKHSPTED	Map1b	1	2459
YES	1	F1LRL9:P15205	tr:sp	tr|F1LRL9|F1LRL9_RAT:sp|P15205|MAP1B_RAT	_AET(ph)EEAEEPEEDGEDNVS(ph)GSASKHSPTEDEEIAK_	941;956:940;955	DYEEKAETEEAEEPE;EDGEDNVSGSASKHS:DYEEKAETEEAEEPE;EDGEDNVSGSASKHS	Map1b:Map1b	01:01:00	2461:2459	P15205	sp	sp|P15205|MAP1B_RAT	_AET(ph)EEAEEPEEDGEDNVS(ph)GSASKHSPTEDEEIAK_	940;955	DYEEKAETEEAEEPE;EDGEDNVSGSASKHS	Map1b	1	2459
YES	1	F1LRL9:P15205	tr:sp	tr|F1LRL9|F1LRL9_RAT:sp|P15205|MAP1B_RAT	_AETEEAEEPEEDGEDN(de)VS(ph)GS(ph)ASKHSPTEDEEIAK_	956;958:955;957	EDGEDNVSGSASKHS;GEDNVSGSASKHSPT:EDGEDNVSGSASKHS;GEDNVSGSASKHSPT	Map1b:Map1b	01:01:00	2461:2459	P15205	sp	sp|P15205|MAP1B_RAT	_AETEEAEEPEEDGEDN(de)VS(ph)GS(ph)ASKHSPTEDEEIAK_	955;957	EDGEDNVSGSASKHS;GEDNVSGSASKHSPT	Map1b	1	2459
YES	1	F1LRL9:P15205	tr:sp	tr|F1LRL9|F1LRL9_RAT:sp|P15205|MAP1B_RAT	_AET(ph)EEAEEPEEDGEDN(de)VS(ph)GSASKHSPTEDEEIAK_	941;956:940;955	DYEEKAETEEAEEPE;EDGEDNVSGSASKHS:DYEEKAETEEAEEPE;EDGEDNVSGSASKHS	Map1b:Map1b	01:01:00	2461:2459	P15205	sp	sp|P15205|MAP1B_RAT	_AET(ph)EEAEEPEEDGEDN(de)VS(ph)GSASKHSPTEDEEIAK_	940;955	DYEEKAETEEAEEPE;EDGEDNVSGSASKHS	Map1b	1	2459
YES	1	F1LRL9:P15205	tr:sp	tr|F1LRL9|F1LRL9_RAT:sp|P15205|MAP1B_RAT	_AETEEAEEPEEDGEDN(de)VS(ph)GSASKHSPTEDEEIAK_	956:955	EDGEDNVSGSASKHS:EDGEDNVSGSASKHS	Map1b:Map1b	01:01:00	2461:2459	P15205	sp	sp|P15205|MAP1B_RAT	_AETEEAEEPEEDGEDN(de)VS(ph)GSASKHSPTEDEEIAK_	955	EDGEDNVSGSASKHS	Map1b	1	2459
YES	1	F1LRL9:P15205	tr:sp	tr|F1LRL9|F1LRL9_RAT:sp|P15205|MAP1B_RAT	_AETEEAEEPEEDGEDN(de)VSGSASKHS(ph)PTEDEEIAK_	963:962	SGSASKHSPTEDEEI:SGSASKHSPTEDEEI	Map1b:Map1b	01:01:00	2461:2459	P15205	sp	sp|P15205|MAP1B_RAT	_AETEEAEEPEEDGEDN(de)VSGSASKHS(ph)PTEDEEIAK_	962	SGSASKHSPTEDEEI	Map1b	1	2459
YES	1	F1LRL9:P15205	tr:sp	tr|F1LRL9|F1LRL9_RAT:sp|P15205|MAP1B_RAT	_AETEEAEEPEEDGEDN(de)VSGSAS(ph)KHSPTEDEEIAK_	960:959	DNVSGSASKHSPTED:DNVSGSASKHSPTED	Map1b:Map1b	01:01:00	2461:2459	P15205	sp	sp|P15205|MAP1B_RAT	_AETEEAEEPEEDGEDN(de)VSGSAS(ph)KHSPTEDEEIAK_	959	DNVSGSASKHSPTED	Map1b	1	2459
YES	1	F1LRL9:P15205	tr:sp	tr|F1LRL9|F1LRL9_RAT:sp|P15205|MAP1B_RAT	_AETEEAEEPEEDGEDN(de)VSGS(ph)ASKHSPTEDEEIAK_	958:957	GEDNVSGSASKHSPT:GEDNVSGSASKHSPT	Map1b:Map1b	01:01:00	2461:2459	P15205	sp	sp|P15205|MAP1B_RAT	_AETEEAEEPEEDGEDN(de)VSGS(ph)ASKHSPTEDEEIAK_	957	GEDNVSGSASKHSPT	Map1b	1	2459
TO_BE_EXCLUDED	F1LRL9;P15205	AETEEAEEPEEDGEDNVSGSASKHSPTEDEEIAK	_AETEEAEEPEEDGEDNVSGSASKHSPTEDEEIAK_
YES	1	F1LRL9:P15205	tr:sp	tr|F1LRL9|F1LRL9_RAT:sp|P15205|MAP1B_RAT	_AETEEAEEPEEDGEDNVSGSASKHS(ph)PTEDEEIAKAEADVHIK_	963:962	SGSASKHSPTEDEEI:SGSASKHSPTEDEEI	Map1b:Map1b	01:01:00	2461:2459	P15205	sp	sp|P15205|MAP1B_RAT	_AETEEAEEPEEDGEDNVSGSASKHS(ph)PTEDEEIAKAEADVHIK_	962	SGSASKHSPTEDEEI	Map1b	1	2459
YES	1	F1LRL9:P15205	tr:sp	tr|F1LRL9|F1LRL9_RAT:sp|P15205|MAP1B_RAT	_AETEEAEEPEEDGEDNVS(ph)GSASKHSPTEDEEIAKAEADVHIK_	956:955	EDGEDNVSGSASKHS:EDGEDNVSGSASKHS	Map1b:Map1b	01:01:00	2461:2459	P15205	sp	sp|P15205|MAP1B_RAT	_AETEEAEEPEEDGEDNVS(ph)GSASKHSPTEDEEIAKAEADVHIK_	955	EDGEDNVSGSASKHS	Map1b	1	2459
YES	1	F1LRL9:P15205	tr:sp	tr|F1LRL9|F1LRL9_RAT:sp|P15205|MAP1B_RAT	_AETEEAEEPEEDGEDNVSGSAS(ph)KHSPTEDEEIAKAEADVHIK_	960:959	DNVSGSASKHSPTED:DNVSGSASKHSPTED	Map1b:Map1b	01:01:00	2461:2459	P15205	sp	sp|P15205|MAP1B_RAT	_AETEEAEEPEEDGEDNVSGSAS(ph)KHSPTEDEEIAKAEADVHIK_	959	DNVSGSASKHSPTED	Map1b	1	2459
NO	1	D4AE69	tr	tr|D4AE69|D4AE69_RAT	_AETETS(ph)PGHAPDR_	178	TRAETETSPGHAPDR	Tmem51	4	249	D4AE69	tr	tr|D4AE69|D4AE69_RAT	_AETETS(ph)PGHAPDR_	178	TRAETETSPGHAPDR	Tmem51	4	249
NO	1	D4AE69	tr	tr|D4AE69|D4AE69_RAT	_AETET(ph)SPGHAPDR_	177	STRAETETSPGHAPD	Tmem51	4	249	D4AE69	tr	tr|D4AE69|D4AE69_RAT	_AETET(ph)SPGHAPDR_	177	STRAETETSPGHAPD	Tmem51	4	249
NO	1	D4AE69	tr	tr|D4AE69|D4AE69_RAT	_AET(ph)ETSPGHAPDR_	175	PTSTRAETETSPGHA	Tmem51	4	249	D4AE69	tr	tr|D4AE69|D4AE69_RAT	_AET(ph)ETSPGHAPDR_	175	PTSTRAETETSPGHA	Tmem51	4	249
NO	1	D4AE69	tr	tr|D4AE69|D4AE69_RAT	_AETETSPGHAPDRQNS(ph)K_	188	HAPDRQNSKLAKRLK	Tmem51	4	249	D4AE69	tr	tr|D4AE69|D4AE69_RAT	_AETETSPGHAPDRQNS(ph)K_	188	HAPDRQNSKLAKRLK	Tmem51	4	249
YES	1	F1LWH6:Q00566:Q00566-2	tr:sp:sp	tr|F1LWH6|F1LWH6_RAT:sp|Q00566|MECP2_RAT:sp|Q00566-2|MECP2_RAT	_AETSESSGSAPAVPEASAS(ph)PK_	79:80:108	AVPEASASPKQRRSI:AVPEASASPKQRRSI:AVPEASASPKQRRSI	Mecp2:Mecp2:Mecp2	04:01:01	491:492:520	Q00566	sp	sp|Q00566|MECP2_RAT	_AETSESSGSAPAVPEASAS(ph)PK_	80	AVPEASASPKQRRSI	Mecp2	1	492
YES	1	D3ZAY7:D3ZDT1:D3ZM69:D3ZAY2	tr:tr:tr:tr	tr|D3ZAY7|D3ZAY7_RAT:tr|D3ZDT1|D3ZDT1_RAT:tr|D3ZM69|D3ZM69_RAT:tr|D3ZAY2|D3ZAY2_RAT	_AEVAS(ph)QK_	203:203:203:203	ELKAEVASQKAAKKT:ELKAEVASQKAAKKT:ELKAEVASQKAAKKT:ELKAEVASQKAAKKT	Epb41l2:Epb41l2:Epb41l2:Epb41l2	4:4:4:4	795:919:989:691	D3ZAY7	tr	tr|D3ZAY7|D3ZAY7_RAT	_AEVAS(ph)QK_	203	ELKAEVASQKAAKKT	Epb41l2	4	795
NO	1	D3ZAB6	tr	tr|D3ZAB6|D3ZAB6_RAT	_AEVDNRS(ph)PQK_	210	KAEVDNRSPQKFGRF	Rnf219	4	724	D3ZAB6	tr	tr|D3ZAB6|D3ZAB6_RAT	_AEVDNRS(ph)PQK_	210	KAEVDNRSPQKFGRF	Rnf219	4	724
TO_BE_EXCLUDED	Q5GFD9	AEVESGSNQR	_(ac)AEVESGSNQR_
YES	1	M0RC66:P39069	tr:sp	tr|M0RC66|M0RC66_RAT:sp|P39069|KAD1_RAT	_AEVSSGS(ph)SR_	2 days, 2:51:00	RAEVSSGSSRGKMLS:RAEVSSGSSRGKMLS	Ak1:Ak1	03:01:00	193:194	P39069	sp	sp|P39069|KAD1_RAT	_AEVSSGS(ph)SR_	51	RAEVSSGSSRGKMLS	Ak1	1	194
YES	1	M0RC66:P39069	tr:sp	tr|M0RC66|M0RC66_RAT:sp|P39069|KAD1_RAT	_AEVSS(ph)GSSR_	2 days, 0:49:00	LLRAEVSSGSSRGKM:LLRAEVSSGSSRGKM	Ak1:Ak1	03:01:00	193:194	P39069	sp	sp|P39069|KAD1_RAT	_AEVSS(ph)GSSR_	49	LLRAEVSSGSSRGKM	Ak1	1	194
TO_BE_EXCLUDED	G3V7I8;O08815	AEVTEEVEDGKEEDDDDETESALPIPANK	_AEVTEEVEDGKEEDDDDETESALPIPANK_
TO_BE_EXCLUDED	Q62848-2;Q62848;Q62848-3	AFEDWLNDDLGSYQGAQENR	_AFEDWLNDDLGSYQGAQENR_
YES	1	Q05695:D3ZPC4:Q05695-2	sp:tr:sp	sp|Q05695|L1CAM_RAT:tr|D3ZPC4|D3ZPC4_RAT:sp|Q05695-2|L1CAM_RAT	_AFGSS(ph)QPS(ph)LN(de)GDIK_	1193;1196:1189;1192:1189;1192	EEKAFGSSQPSLNGD;AFGSSQPSLNGDIKP:EEKAFGSSQPSLNGD;AFGSSQPSLNGDIKP:EEKAFGSSQPSLNGD;AFGSSQPSLNGDIKP	L1cam:L1cam:L1cam	02:04:02	1259:1255:1255	Q05695	sp	sp|Q05695|L1CAM_RAT	_AFGSS(ph)QPS(ph)LN(de)GDIK_	1193;1196	EEKAFGSSQPSLNGD;AFGSSQPSLNGDIKP	L1cam	2	1259
YES	1	Q05695:D3ZPC4:Q05695-2	sp:tr:sp	sp|Q05695|L1CAM_RAT:tr|D3ZPC4|D3ZPC4_RAT:sp|Q05695-2|L1CAM_RAT	_AFGS(ph)S(ph)QPSLN(de)GDIK_	1192;1193:1188;1189:1188;1189	NEEKAFGSSQPSLNG;EEKAFGSSQPSLNGD:NEEKAFGSSQPSLNG;EEKAFGSSQPSLNGD:NEEKAFGSSQPSLNG;EEKAFGSSQPSLNGD	L1cam:L1cam:L1cam	02:04:02	1259:1255:1255	Q05695	sp	sp|Q05695|L1CAM_RAT	_AFGS(ph)S(ph)QPSLN(de)GDIK_	1192;1193	NEEKAFGSSQPSLNG;EEKAFGSSQPSLNGD	L1cam	2	1259
YES	1	Q05695:D3ZPC4:Q05695-2	sp:tr:sp	sp|Q05695|L1CAM_RAT:tr|D3ZPC4|D3ZPC4_RAT:sp|Q05695-2|L1CAM_RAT	_AFGS(ph)SQPS(ph)LN(de)GDIK_	1192;1196:1188;1192:1188;1192	NEEKAFGSSQPSLNG;AFGSSQPSLNGDIKP:NEEKAFGSSQPSLNG;AFGSSQPSLNGDIKP:NEEKAFGSSQPSLNG;AFGSSQPSLNGDIKP	L1cam:L1cam:L1cam	02:04:02	1259:1255:1255	Q05695	sp	sp|Q05695|L1CAM_RAT	_AFGS(ph)SQPS(ph)LN(de)GDIK_	1192;1196	NEEKAFGSSQPSLNG;AFGSSQPSLNGDIKP	L1cam	2	1259
YES	1	Q05695:D3ZPC4:Q05695-2	sp:tr:sp	sp|Q05695|L1CAM_RAT:tr|D3ZPC4|D3ZPC4_RAT:sp|Q05695-2|L1CAM_RAT	_AFGSS(ph)QPS(ph)LNGDIK_	1193;1196:1189;1192:1189;1192	EEKAFGSSQPSLNGD;AFGSSQPSLNGDIKP:EEKAFGSSQPSLNGD;AFGSSQPSLNGDIKP:EEKAFGSSQPSLNGD;AFGSSQPSLNGDIKP	L1cam:L1cam:L1cam	02:04:02	1259:1255:1255	Q05695	sp	sp|Q05695|L1CAM_RAT	_AFGSS(ph)QPS(ph)LNGDIK_	1193;1196	EEKAFGSSQPSLNGD;AFGSSQPSLNGDIKP	L1cam	2	1259
YES	1	Q05695:D3ZPC4:Q05695-2	sp:tr:sp	sp|Q05695|L1CAM_RAT:tr|D3ZPC4|D3ZPC4_RAT:sp|Q05695-2|L1CAM_RAT	_AFGSS(ph)QPSLN(de)GDIK_	1193:1189:1189	EEKAFGSSQPSLNGD:EEKAFGSSQPSLNGD:EEKAFGSSQPSLNGD	L1cam:L1cam:L1cam	02:04:02	1259:1255:1255	Q05695	sp	sp|Q05695|L1CAM_RAT	_AFGSS(ph)QPSLN(de)GDIK_	1193	EEKAFGSSQPSLNGD	L1cam	2	1259
YES	1	Q05695:D3ZPC4:Q05695-2	sp:tr:sp	sp|Q05695|L1CAM_RAT:tr|D3ZPC4|D3ZPC4_RAT:sp|Q05695-2|L1CAM_RAT	_AFGSSQPS(ph)LN(de)GDIK_	1196:1192:1192	AFGSSQPSLNGDIKP:AFGSSQPSLNGDIKP:AFGSSQPSLNGDIKP	L1cam:L1cam:L1cam	02:04:02	1259:1255:1255	Q05695	sp	sp|Q05695|L1CAM_RAT	_AFGSSQPS(ph)LN(de)GDIK_	1196	AFGSSQPSLNGDIKP	L1cam	2	1259
YES	1	Q05695:D3ZPC4:Q05695-2	sp:tr:sp	sp|Q05695|L1CAM_RAT:tr|D3ZPC4|D3ZPC4_RAT:sp|Q05695-2|L1CAM_RAT	_AFGSS(ph)QPSLNGDIK_	1193:1189:1189	EEKAFGSSQPSLNGD:EEKAFGSSQPSLNGD:EEKAFGSSQPSLNGD	L1cam:L1cam:L1cam	02:04:02	1259:1255:1255	Q05695	sp	sp|Q05695|L1CAM_RAT	_AFGSS(ph)QPSLNGDIK_	1193	EEKAFGSSQPSLNGD	L1cam	2	1259
YES	1	G3V7U8:A1L108:A1L108-2	tr:sp:sp	tr|G3V7U8|G3V7U8_RAT:sp|A1L108|ARP5L_RAT:sp|A1L108-2|ARP5L_RAT	_AFHAALRNS(ph)PINTK_	64:64:12	FHAALRNSPINTKNQ:FHAALRNSPINTKNQ:FHAALRNSPINTKNQ	Arpc5l:Arpc5l:Arpc5l	03:01:01	153:153:101	A1L108	sp	sp|A1L108|ARP5L_RAT	_AFHAALRNS(ph)PINTK_	64	FHAALRNSPINTKNQ	Arpc5l	1	153
YES	1	G3V7U8:A1L108:A1L108-2	tr:sp:sp	tr|G3V7U8|G3V7U8_RAT:sp|A1L108|ARP5L_RAT:sp|A1L108-2|ARP5L_RAT	_AFHAALRNSPINT(ph)K_	68:68:16	LRNSPINTKNQAVKE:LRNSPINTKNQAVKE:LRNSPINTKNQAVKE	Arpc5l:Arpc5l:Arpc5l	03:01:01	153:153:101	A1L108	sp	sp|A1L108|ARP5L_RAT	_AFHAALRNSPINT(ph)K_	68	LRNSPINTKNQAVKE	Arpc5l	1	153
YES	1	G3V7U8:A1L108:A1L108-2	tr:sp:sp	tr|G3V7U8|G3V7U8_RAT:sp|A1L108|ARP5L_RAT:sp|A1L108-2|ARP5L_RAT	_AFHAALRNS(ph)PIN(de)TK_	64:64:12	FHAALRNSPINTKNQ:FHAALRNSPINTKNQ:FHAALRNSPINTKNQ	Arpc5l:Arpc5l:Arpc5l	03:01:01	153:153:101	A1L108	sp	sp|A1L108|ARP5L_RAT	_AFHAALRNS(ph)PIN(de)TK_	64	FHAALRNSPINTKNQ	Arpc5l	1	153
YES	1	G3V7U8:A1L108:A1L108-2	tr:sp:sp	tr|G3V7U8|G3V7U8_RAT:sp|A1L108|ARP5L_RAT:sp|A1L108-2|ARP5L_RAT	_AFHAALRN(de)S(ph)PINTK_	64:64:12	FHAALRNSPINTKNQ:FHAALRNSPINTKNQ:FHAALRNSPINTKNQ	Arpc5l:Arpc5l:Arpc5l	03:01:01	153:153:101	A1L108	sp	sp|A1L108|ARP5L_RAT	_AFHAALRN(de)S(ph)PINTK_	64	FHAALRNSPINTKNQ	Arpc5l	1	153
TO_BE_EXCLUDED	P19527	AFPAYYTSHVQEEQSEVEETIEATK	_AFPAYYTSHVQEEQSEVEETIEATK_
TO_BE_EXCLUDED	P19527	AFPAYYTSHVQEEQSEVEETIEATK	_AFPAYYTSHVQ(de)EEQSEVEETIEATK_
YES	1	D3ZCE9:F1M0H3:D3ZMC7:D4AEN5:F1LP22:P11506:P11506-14:P11506-6:P11506-1:P11506-8:P11506-7	tr:tr:tr:tr:tr:sp:sp:sp:sp:sp:sp	tr|D3ZCE9|D3ZCE9_RAT:tr|F1M0H3|F1M0H3_RAT:tr|D3ZMC7|D3ZMC7_RAT:tr|D4AEN5|D4AEN5_RAT:tr|F1LP22|F1LP22_RAT:sp|P11506|AT2B2_RAT:sp|P11506-14|AT2B2_RAT:sp|P11506-6|AT2B2_RAT:sp|P11506-1|AT2B2_RAT:sp|P11506-8|AT2B2_RAT:sp|P11506-7|AT2B2_RAT	_AFRSS(ph)LYEGLEKPESR_	1175:1206:1161:1192:1088:1150:1105:1176:1207:1162:1193	VVKAFRSSLYEGLEK:VVKAFRSSLYEGLEK:VVKAFRSSLYEGLEK:VVKAFRSSLYEGLEK:VVKAFRSSLYEGLEK:VVKAFRSSLYEGLEK:VVKAFRSSLYEGLEK:VVKAFRSSLYEGLEK:VVKAFRSSLYEGLEK:VVKAFRSSLYEGLEK:VVKAFRSSLYEGLEK	Atp2b2:Atp2b2:Atp2b2:Atp2b2:Atp2b2:Atp2b2:Atp2b2:Atp2b2:Atp2b2:Atp2b2:Atp2b2	3:3:3:3:3:2:2:2:2:2:2	1268:1299:1254:1285:1181:1243:1198:1226:1257:1212:1243	P11506	sp	sp|P11506|AT2B2_RAT	_AFRSS(ph)LYEGLEKPESR_	1150	VVKAFRSSLYEGLEK	Atp2b2	2	1243
YES	1	D3ZCE9:F1M0H3:D3ZMC7:D4AEN5:F1LP22:P11506:P11506-14:P11506-6:P11506-1:P11506-8:P11506-7	tr:tr:tr:tr:tr:sp:sp:sp:sp:sp:sp	tr|D3ZCE9|D3ZCE9_RAT:tr|F1M0H3|F1M0H3_RAT:tr|D3ZMC7|D3ZMC7_RAT:tr|D4AEN5|D4AEN5_RAT:tr|F1LP22|F1LP22_RAT:sp|P11506|AT2B2_RAT:sp|P11506-14|AT2B2_RAT:sp|P11506-6|AT2B2_RAT:sp|P11506-1|AT2B2_RAT:sp|P11506-8|AT2B2_RAT:sp|P11506-7|AT2B2_RAT	_AFRS(ph)SLYEGLEKPESR_	1174:1205:1160:1191:1087:1149:1104:1175:1206:1161:1192	RVVKAFRSSLYEGLE:RVVKAFRSSLYEGLE:RVVKAFRSSLYEGLE:RVVKAFRSSLYEGLE:RVVKAFRSSLYEGLE:RVVKAFRSSLYEGLE:RVVKAFRSSLYEGLE:RVVKAFRSSLYEGLE:RVVKAFRSSLYEGLE:RVVKAFRSSLYEGLE:RVVKAFRSSLYEGLE	Atp2b2:Atp2b2:Atp2b2:Atp2b2:Atp2b2:Atp2b2:Atp2b2:Atp2b2:Atp2b2:Atp2b2:Atp2b2	3:3:3:3:3:2:2:2:2:2:2	1268:1299:1254:1285:1181:1243:1198:1226:1257:1212:1243	P11506	sp	sp|P11506|AT2B2_RAT	_AFRS(ph)SLYEGLEKPESR_	1149	RVVKAFRSSLYEGLE	Atp2b2	2	1243
NO	1	F1LR18	tr	tr|F1LR18|F1LR18_RAT	_AFS(ph)EDEALAQQDSK_	599	GPVVRAFSEDEALAQ	Arhgap39	4	1109	F1LR18	tr	tr|F1LR18|F1LR18_RAT	_AFS(ph)EDEALAQQDSK_	599	GPVVRAFSEDEALAQ	Arhgap39	4	1109
NO	1	P0C627	sp	sp|P0C627|UBX2B_RAT	_AFS(ph)GEGQK_	216	RLRFKAFSGEGQKLG	Ubxn2b	1	331	P0C627	sp	sp|P0C627|UBX2B_RAT	_AFS(ph)GEGQK_	216	RLRFKAFSGEGQKLG	Ubxn2b	1	331
YES	1	F1LPP0:O08838	tr:sp	tr|F1LPP0|F1LPP0_RAT:sp|O08838|AMPH_RAT	_AFSIQGAPS(ph)DSGPLR_	227:250	FSIQGAPSDSGPLRI:FSIQGAPSDSGPLRI	Amph:Amph	04:01:00	657:683	O08838	sp	sp|O08838|AMPH_RAT	_AFSIQGAPS(ph)DSGPLR_	250	FSIQGAPSDSGPLRI	Amph	1	683
YES	1	M0RDD0:F1M1T0	tr:tr	tr|M0RDD0|M0RDD0_RAT:tr|F1M1T0|F1M1T0_RAT	_AFS(ph)PEHGPAQQN(de)GQK_	91:107	EDEPRAFSPEHGPAQ:EDEPRAFSPEHGPAQ	Shisa9:Shisa9	04:04:00	178:194	M0RDD0	tr	tr|M0RDD0|M0RDD0_RAT	_AFS(ph)PEHGPAQQN(de)GQK_	91	EDEPRAFSPEHGPAQ	Shisa9	4	178
NO	1	F1M3D2	tr	tr|F1M3D2|F1M3D2_RAT	_AFTDEETETQAGEASWPRS(ph)PSK_	500	GEASWPRSPSKSVVE	Dmwd	4	522	F1M3D2	tr	tr|F1M3D2|F1M3D2_RAT	_AFTDEETETQAGEASWPRS(ph)PSK_	500	GEASWPRSPSKSVVE	Dmwd	4	522
NO	1	F1M3D2	tr	tr|F1M3D2|F1M3D2_RAT	_AFTDEETET(ph)Q(de)AGEASWPRSPSK_	490	FTDEETETQAGEASW	Dmwd	4	522	F1M3D2	tr	tr|F1M3D2|F1M3D2_RAT	_AFTDEETET(ph)Q(de)AGEASWPRSPSK_	490	FTDEETETQAGEASW	Dmwd	4	522
NO	1	F1M3D2	tr	tr|F1M3D2|F1M3D2_RAT	_AFTDEETETQ(de)AGEASWPRS(ph)PSK_	500	GEASWPRSPSKSVVE	Dmwd	4	522	F1M3D2	tr	tr|F1M3D2|F1M3D2_RAT	_AFTDEETETQ(de)AGEASWPRS(ph)PSK_	500	GEASWPRSPSKSVVE	Dmwd	4	522
NO	1	F1MAF8	tr	tr|F1MAF8|F1MAF8_RAT	_AFTEVFLDDS(ph)HSPANR_	732	TEVFLDDSHSPANRR	Atg2b	4	2075	F1MAF8	tr	tr|F1MAF8|F1MAF8_RAT	_AFTEVFLDDS(ph)HSPANR_	732	TEVFLDDSHSPANRR	Atg2b	4	2075
NO	1	F1MAF8	tr	tr|F1MAF8|F1MAF8_RAT	_AFTEVFLDDSHS(ph)PANR_	734	VFLDDSHSPANRRLS	Atg2b	4	2075	F1MAF8	tr	tr|F1MAF8|F1MAF8_RAT	_AFTEVFLDDSHS(ph)PANR_	734	VFLDDSHSPANRRLS	Atg2b	4	2075
NO	1	F1MAF8	tr	tr|F1MAF8|F1MAF8_RAT	_AFTEVFLDDSHS(ph)PANRR_	734	VFLDDSHSPANRRLS	Atg2b	4	2075	F1MAF8	tr	tr|F1MAF8|F1MAF8_RAT	_AFTEVFLDDSHS(ph)PANRR_	734	VFLDDSHSPANRRLS	Atg2b	4	2075
NO	1	F1M950	tr	tr|F1M950|F1M950_RAT	_AFTSS(ph)QR_	1173	TGKAFTSSQRQRPTS	Robo2	4	1382	F1M950	tr	tr|F1M950|F1M950_RAT	_AFTSS(ph)QR_	1173	TGKAFTSSQRQRPTS	Robo2	4	1382
NO	1	F1M0G0	tr	tr|F1M0G0|F1M0G0_RAT	_AFVESTASSTSES(ph)_	210	TASSTSESXXXXXXX	Rgs17	4	210	F1M0G0	tr	tr|F1M0G0|F1M0G0_RAT	_AFVESTASSTSES(ph)_	210	TASSTSESXXXXXXX	Rgs17	4	210
NO	1	F1M0G0	tr	tr|F1M0G0|F1M0G0_RAT	_AFVESTASSTS(ph)ES_	208	ESTASSTSESXXXXX	Rgs17	4	210	F1M0G0	tr	tr|F1M0G0|F1M0G0_RAT	_AFVESTASSTS(ph)ES_	208	ESTASSTSESXXXXX	Rgs17	4	210
NO	1	F1M0G0	tr	tr|F1M0G0|F1M0G0_RAT	_AFVEST(ph)ASSTSES_	203	YKAFVESTASSTSES	Rgs17	4	210	F1M0G0	tr	tr|F1M0G0|F1M0G0_RAT	_AFVEST(ph)ASSTSES_	203	YKAFVESTASSTSES	Rgs17	4	210
TO_BE_EXCLUDED	Q68FR8;Q6P9V9;P68370;Q5XIF6;Q6AYZ1;M0R5B4;Q6AY56	AFVHWYVGEGMEEGEFSEAR	_AFVHWYVGEGM(ox)EEGEFSEAR_
TO_BE_EXCLUDED	Q68FR8;Q6P9V9;P68370;Q5XIF6;Q6AYZ1;M0R5B4;Q6AY56	AFVHWYVGEGMEEGEFSEAR	_AFVHWYVGEGMEEGEFSEAR_
NO	1	D4AE00	tr	tr|D4AE00|D4AE00_RAT	_AFYGS(ph)EEDEAK_	272	PEKAFYGSEEDEAKG	Ap3b2	3	1082	D4AE00	tr	tr|D4AE00|D4AE00_RAT	_AFYGS(ph)EEDEAK_	272	PEKAFYGSEEDEAKG	Ap3b2	3	1082
NO	1	D4AE00	tr	tr|D4AE00|D4AE00_RAT	_AFYGS(ph)EEDEAKGPGS(ph)EEAATAALPAR_	272;282	PEKAFYGSEEDEAKG;DEAKGPGSEEAATAA	Ap3b2	3	1082	D4AE00	tr	tr|D4AE00|D4AE00_RAT	_AFYGS(ph)EEDEAKGPGS(ph)EEAATAALPAR_	272;282	PEKAFYGSEEDEAKG;DEAKGPGSEEAATAA	Ap3b2	3	1082
NO	1	D4AE00	tr	tr|D4AE00|D4AE00_RAT	_AFYGS(ph)EEDEAKGPGSEEAATAALPAR_	272	PEKAFYGSEEDEAKG	Ap3b2	3	1082	D4AE00	tr	tr|D4AE00|D4AE00_RAT	_AFYGS(ph)EEDEAKGPGSEEAATAALPAR_	272	PEKAFYGSEEDEAKG	Ap3b2	3	1082
YES	1	F1LP62:Q62688	tr:sp	tr|F1LP62|F1LP62_RAT:sp|Q62688|PLCL1_RAT	_AGADAAS(ph)GDAAPEASGGR_	1 day, 7:31:00	RAGADAASGDAAPEA:RAGADAASGDAAPEA	Plcl1:Plcl1	04:01:00	1096:1096	Q62688	sp	sp|Q62688|PLCL1_RAT	_AGADAAS(ph)GDAAPEASGGR_	31	RAGADAASGDAAPEA	Plcl1	1	1096
NO	1	P04636	sp	sp|P04636|MDHM_RAT	_AGAGS(ph)ATLSM(ox)AYAGAR_	246	KAKAGAGSATLSMAY	Mdh2	1	338	P04636	sp	sp|P04636|MDHM_RAT	_AGAGS(ph)ATLSM(ox)AYAGAR_	246	KAKAGAGSATLSMAY	Mdh2	1	338
NO	1	D3ZPN0	tr	tr|D3ZPN0|D3ZPN0_RAT	_AGALAEASSSYLPTDSQYPS(ph)PSK_	1080	PTDSQYPSPSKQPRD	Pcdh17	4	1208	D3ZPN0	tr	tr|D3ZPN0|D3ZPN0_RAT	_AGALAEASSSYLPTDSQYPS(ph)PSK_	1080	PTDSQYPSPSKQPRD	Pcdh17	4	1208
NO	1	D3ZPN0	tr	tr|D3ZPN0|D3ZPN0_RAT	_AGALAEASSSYLPTDS(ph)QYPSPSK_	1076	SSYLPTDSQYPSPSK	Pcdh17	4	1208	D3ZPN0	tr	tr|D3ZPN0|D3ZPN0_RAT	_AGALAEASSSYLPTDS(ph)QYPSPSK_	1076	SSYLPTDSQYPSPSK	Pcdh17	4	1208
NO	1	D3ZPN0	tr	tr|D3ZPN0|D3ZPN0_RAT	_AGALAEASS(ph)SYLPTDSQYPSPSK_	1069	GALAEASSSYLPTDS	Pcdh17	4	1208	D3ZPN0	tr	tr|D3ZPN0|D3ZPN0_RAT	_AGALAEASS(ph)SYLPTDSQYPSPSK_	1069	GALAEASSSYLPTDS	Pcdh17	4	1208
NO	1	D3ZKY6	tr	tr|D3ZKY6|D3ZKY6_RAT	_AGALM(ox)VRPNS(ph)PQSSGSGR_	293	ALMVRPNSPQSSGSG	Ankrd63	4	390	D3ZKY6	tr	tr|D3ZKY6|D3ZKY6_RAT	_AGALM(ox)VRPNS(ph)PQSSGSGR_	293	ALMVRPNSPQSSGSG	Ankrd63	4	390
NO	1	D3ZKY6	tr	tr|D3ZKY6|D3ZKY6_RAT	_AGALM(ox)VRPNSPQS(ph)SGSGR_	296	VRPNSPQSSGSGRWR	Ankrd63	4	390	D3ZKY6	tr	tr|D3ZKY6|D3ZKY6_RAT	_AGALM(ox)VRPNSPQS(ph)SGSGR_	296	VRPNSPQSSGSGRWR	Ankrd63	4	390
NO	1	D3ZKY6	tr	tr|D3ZKY6|D3ZKY6_RAT	_AGALMVRPNS(ph)PQSSGSGR_	293	ALMVRPNSPQSSGSG	Ankrd63	4	390	D3ZKY6	tr	tr|D3ZKY6|D3ZKY6_RAT	_AGALMVRPNS(ph)PQSSGSGR_	293	ALMVRPNSPQSSGSG	Ankrd63	4	390
YES	1	M0R3U3:M0RAH9:F1M2C7:M0R8H3:D3ZGJ1	tr:tr:tr:tr:tr	tr|M0R3U3|M0R3U3_RAT:tr|M0RAH9|M0RAH9_RAT:tr|F1M2C7|F1M2C7_RAT:tr|M0R8H3|M0R8H3_RAT:tr|D3ZGJ1|D3ZGJ1_RAT	_AGAS(ph)EGEDEDDAADEDALPPYSELELSR_	437:456:505:545:564	ATYKAGASEGEDEDD:ATYKAGASEGEDEDD:ATYKAGASEGEDEDD:ATYKAGASEGEDEDD:ATYKAGASEGEDEDD	Ildr2:Ildr2:Ildr2:Ildr2:Ildr2	4:4:4:4:4	504:523:572:612:631	M0R3U3	tr	tr|M0R3U3|M0R3U3_RAT	_AGAS(ph)EGEDEDDAADEDALPPYSELELSR_	437	ATYKAGASEGEDEDD	Ildr2	4	504
NO	1	G3V716	tr	tr|G3V716|G3V716_RAT	_AGASPSAS(ph)PEDPNLPVESEQTEM(ox)R_	17	AGASPSASPEDPNLP	Rgs20	4	242	G3V716	tr	tr|G3V716|G3V716_RAT	_AGASPSAS(ph)PEDPNLPVESEQTEM(ox)R_	17	AGASPSASPEDPNLP	Rgs20	4	242
YES	1	F8WFH8:Q6P7B0	tr:sp	tr|F8WFH8|F8WFH8_RAT:sp|Q6P7B0|SYWC_RAT	_AGCPPGN(de)STAGS(ph)N(de)GDPDATK_	75:75	PGNSTAGSNGDPDAT:PGNSTAGSNGDPDAT	Wars:Wars	03:01:00	475:481	Q6P7B0	sp	sp|Q6P7B0|SYWC_RAT	_AGCPPGN(de)STAGS(ph)N(de)GDPDATK_	75	PGNSTAGSNGDPDAT	Wars	1	481
YES	1	F8WFH8:Q6P7B0	tr:sp	tr|F8WFH8|F8WFH8_RAT:sp|Q6P7B0|SYWC_RAT	_AGCPPGNSTAGS(ph)N(de)GDPDATK_	75:75	PGNSTAGSNGDPDAT:PGNSTAGSNGDPDAT	Wars:Wars	03:01:00	475:481	Q6P7B0	sp	sp|Q6P7B0|SYWC_RAT	_AGCPPGNSTAGS(ph)N(de)GDPDATK_	75	PGNSTAGSNGDPDAT	Wars	1	481
NO	1	P07936	sp	sp|P07936|NEUM_RAT	_AGDAPS(ph)EEK_	110	SKAGDAPSEEKKGEG	Gap43	1	226	P07936	sp	sp|P07936|NEUM_RAT	_AGDAPS(ph)EEK_	110	SKAGDAPSEEKKGEG	Gap43	1	226
NO	1	D3ZQE7	tr	tr|D3ZQE7|D3ZQE7_RAT	_AGDGSEHCS(ph)SPDLR_	277	GDGSEHCSSPDLRRN	Jakmip2	4	857	D3ZQE7	tr	tr|D3ZQE7|D3ZQE7_RAT	_AGDGSEHCS(ph)SPDLR_	277	GDGSEHCSSPDLRRN	Jakmip2	4	857
NO	1	D3ZQE7	tr	tr|D3ZQE7|D3ZQE7_RAT	_AGDGSEHCSS(ph)PDLR_	278	DGSEHCSSPDLRRNQ	Jakmip2	4	857	D3ZQE7	tr	tr|D3ZQE7|D3ZQE7_RAT	_AGDGSEHCSS(ph)PDLR_	278	DGSEHCSSPDLRRNQ	Jakmip2	4	857
NO	1	D3ZQE7	tr	tr|D3ZQE7|D3ZQE7_RAT	_AGDGSEHCS(ph)SPDLRR_	277	GDGSEHCSSPDLRRN	Jakmip2	4	857	D3ZQE7	tr	tr|D3ZQE7|D3ZQE7_RAT	_AGDGSEHCS(ph)SPDLRR_	277	GDGSEHCSSPDLRRN	Jakmip2	4	857
NO	1	D3ZQE7	tr	tr|D3ZQE7|D3ZQE7_RAT	_AGDGSEHCSS(ph)PDLRR_	278	DGSEHCSSPDLRRNQ	Jakmip2	4	857	D3ZQE7	tr	tr|D3ZQE7|D3ZQE7_RAT	_AGDGSEHCSS(ph)PDLRR_	278	DGSEHCSSPDLRRNQ	Jakmip2	4	857
YES	1	F1M9F7:Q99JE4	tr:sp	tr|F1M9F7|F1M9F7_RAT:sp|Q99JE4|RGRF2_RAT	_AGDSTDM(ox)S(ph)PCR_	706:801	AGDSTDMSPCRSPST:AGDSTDMSPCRSPST	Rasgrf2:Rasgrf2	04:01:00	1095:1190	Q99JE4	sp	sp|Q99JE4|RGRF2_RAT	_AGDSTDM(ox)S(ph)PCR_	801	AGDSTDMSPCRSPST	Rasgrf2	1	1190
YES	1	F1M9F7:Q99JE4	tr:sp	tr|F1M9F7|F1M9F7_RAT:sp|Q99JE4|RGRF2_RAT	_AGDSTDM(ox)S(ph)PCRSPSTTPR_	706:801	AGDSTDMSPCRSPST:AGDSTDMSPCRSPST	Rasgrf2:Rasgrf2	04:01:00	1095:1190	Q99JE4	sp	sp|Q99JE4|RGRF2_RAT	_AGDSTDM(ox)S(ph)PCRSPSTTPR_	801	AGDSTDMSPCRSPST	Rasgrf2	1	1190
YES	1	F1M9F7:Q99JE4	tr:sp	tr|F1M9F7|F1M9F7_RAT:sp|Q99JE4|RGRF2_RAT	_AGDST(ph)DM(ox)SPCRSPSTTPR_	703:798	ADRAGDSTDMSPCRS:ADRAGDSTDMSPCRS	Rasgrf2:Rasgrf2	04:01:00	1095:1190	Q99JE4	sp	sp|Q99JE4|RGRF2_RAT	_AGDST(ph)DM(ox)SPCRSPSTTPR_	798	ADRAGDSTDMSPCRS	Rasgrf2	1	1190
YES	1	F1M9F7:Q99JE4	tr:sp	tr|F1M9F7|F1M9F7_RAT:sp|Q99JE4|RGRF2_RAT	_AGDSTDM(ox)SPCRS(ph)PSTTPR_	710:805	TDMSPCRSPSTTPRH:TDMSPCRSPSTTPRH	Rasgrf2:Rasgrf2	04:01:00	1095:1190	Q99JE4	sp	sp|Q99JE4|RGRF2_RAT	_AGDSTDM(ox)SPCRS(ph)PSTTPR_	805	TDMSPCRSPSTTPRH	Rasgrf2	1	1190
YES	1	F1M9F7:Q99JE4	tr:sp	tr|F1M9F7|F1M9F7_RAT:sp|Q99JE4|RGRF2_RAT	_AGDS(ph)TDM(ox)SPCRSPSTTPR_	702:797	PADRAGDSTDMSPCR:PADRAGDSTDMSPCR	Rasgrf2:Rasgrf2	04:01:00	1095:1190	Q99JE4	sp	sp|Q99JE4|RGRF2_RAT	_AGDS(ph)TDM(ox)SPCRSPSTTPR_	797	PADRAGDSTDMSPCR	Rasgrf2	1	1190
YES	1	F1M9F7:Q99JE4	tr:sp	tr|F1M9F7|F1M9F7_RAT:sp|Q99JE4|RGRF2_RAT	_AGDSTDMSPCRS(ph)PSTTPR_	710:805	TDMSPCRSPSTTPRH:TDMSPCRSPSTTPRH	Rasgrf2:Rasgrf2	04:01:00	1095:1190	Q99JE4	sp	sp|Q99JE4|RGRF2_RAT	_AGDSTDMSPCRS(ph)PSTTPR_	805	TDMSPCRSPSTTPRH	Rasgrf2	1	1190
YES	1	F1M9F7:Q99JE4	tr:sp	tr|F1M9F7|F1M9F7_RAT:sp|Q99JE4|RGRF2_RAT	_AGDSTDMS(ph)PCRSPSTTPR_	706:801	AGDSTDMSPCRSPST:AGDSTDMSPCRSPST	Rasgrf2:Rasgrf2	04:01:00	1095:1190	Q99JE4	sp	sp|Q99JE4|RGRF2_RAT	_AGDSTDMS(ph)PCRSPSTTPR_	801	AGDSTDMSPCRSPST	Rasgrf2	1	1190
NO	1	E9PU23	tr	tr|E9PU23|E9PU23_RAT	_AGEALPGPASHGAGGEDEEDEELSRGDGDS(ph)PEAEK_	1177	LSRGDGDSPEAEKFL	Jag2	4	1225	E9PU23	tr	tr|E9PU23|E9PU23_RAT	_AGEALPGPASHGAGGEDEEDEELSRGDGDS(ph)PEAEK_	1177	LSRGDGDSPEAEKFL	Jag2	4	1225
NO	1	Q9EPI9	sp	sp|Q9EPI9|KCNH5_RAT	_AGEARS(ph)PLEHS(ph)PSQADAK_	883;888	DKAGEARSPLEHSPS;ARSPLEHSPSQADAK	Kcnh5	2	988	Q9EPI9	sp	sp|Q9EPI9|KCNH5_RAT	_AGEARS(ph)PLEHS(ph)PSQADAK_	883;888	DKAGEARSPLEHSPS;ARSPLEHSPSQADAK	Kcnh5	2	988
NO	1	Q05175	sp	sp|Q05175|BASP1_RAT	_AGEASAES(ph)TGAADGAPQEEGEAK_	130	AGEASAESTGAADGA	Basp1	1	220	Q05175	sp	sp|Q05175|BASP1_RAT	_AGEASAES(ph)TGAADGAPQEEGEAK_	130	AGEASAESTGAADGA	Basp1	1	220
NO	1	Q05175	sp	sp|Q05175|BASP1_RAT	_AGEAS(ph)AESTGAADGAPQEEGEAK_	127	APKAGEASAESTGAA	Basp1	1	220	Q05175	sp	sp|Q05175|BASP1_RAT	_AGEAS(ph)AESTGAADGAPQEEGEAK_	127	APKAGEASAESTGAA	Basp1	1	220
NO	1	Q05175	sp	sp|Q05175|BASP1_RAT	_AGEASAEST(ph)GAADGAPQEEGEAK_	131	GEASAESTGAADGAP	Basp1	1	220	Q05175	sp	sp|Q05175|BASP1_RAT	_AGEASAEST(ph)GAADGAPQEEGEAK_	131	GEASAESTGAADGAP	Basp1	1	220
NO	1	Q05175	sp	sp|Q05175|BASP1_RAT	_AGEAS(ph)AES(ph)TGAADGAPQEEGEAK_	127;130	APKAGEASAESTGAA;AGEASAESTGAADGA	Basp1	1	220	Q05175	sp	sp|Q05175|BASP1_RAT	_AGEAS(ph)AES(ph)TGAADGAPQEEGEAK_	127;130	APKAGEASAESTGAA;AGEASAESTGAADGA	Basp1	1	220
NO	1	Q05175	sp	sp|Q05175|BASP1_RAT	_AGEAS(ph)AEST(ph)GAADGAPQEEGEAK_	127;131	APKAGEASAESTGAA;GEASAESTGAADGAP	Basp1	1	220	Q05175	sp	sp|Q05175|BASP1_RAT	_AGEAS(ph)AEST(ph)GAADGAPQEEGEAK_	127;131	APKAGEASAESTGAA;GEASAESTGAADGAP	Basp1	1	220
TO_BE_EXCLUDED	Q05175	AGEASAESTGAADGAPQEEGEAK	_AGEASAESTGAADGAPQ(de)EEGEAK_
TO_BE_EXCLUDED	Q05175	AGEASAESTGAADGAPQEEGEAK	_AGEASAESTGAADGAPQEEGEAK_
NO	1	Q05175	sp	sp|Q05175|BASP1_RAT	_AGEASAES(ph)TGAADGAPQ(de)EEGEAK_	130	AGEASAESTGAADGA	Basp1	1	220	Q05175	sp	sp|Q05175|BASP1_RAT	_AGEASAES(ph)TGAADGAPQ(de)EEGEAK_	130	AGEASAESTGAADGA	Basp1	1	220
NO	1	Q05175	sp	sp|Q05175|BASP1_RAT	_AGEASAEST(ph)GAADGAPQ(de)EEGEAK_	131	GEASAESTGAADGAP	Basp1	1	220	Q05175	sp	sp|Q05175|BASP1_RAT	_AGEASAEST(ph)GAADGAPQ(de)EEGEAK_	131	GEASAESTGAADGAP	Basp1	1	220
NO	1	F1M0U5	tr	tr|F1M0U5|F1M0U5_RAT	_AGEEDEGDVDS(ph)DWDHETSAK_	472	EDEGDVDSDWDHETS	Nbas	4	2357	F1M0U5	tr	tr|F1M0U5|F1M0U5_RAT	_AGEEDEGDVDS(ph)DWDHETSAK_	472	EDEGDVDSDWDHETS	Nbas	4	2357
YES	1	F1LM09:Q4VSI4	tr:sp	tr|F1LM09|F1LM09_RAT:sp|Q4VSI4|UBP7_RAT	_AGEQQLS(ph)EPEDMEMEAGDTDDPPR_	19:19:00	KAGEQQLSEPEDMEM:KAGEQQLSEPEDMEM	Usp7:Usp7	03:01:00	1103:1103	Q4VSI4	sp	sp|Q4VSI4|UBP7_RAT	_AGEQQLS(ph)EPEDMEMEAGDTDDPPR_	19	KAGEQQLSEPEDMEM	Usp7	1	1103
YES	1	F1LM09:Q4VSI4	tr:sp	tr|F1LM09|F1LM09_RAT:sp|Q4VSI4|UBP7_RAT	_AGEQQLS(ph)EPEDM(ox)EMEAGDTDDPPR_	19:19:00	KAGEQQLSEPEDMEM:KAGEQQLSEPEDMEM	Usp7:Usp7	03:01:00	1103:1103	Q4VSI4	sp	sp|Q4VSI4|UBP7_RAT	_AGEQQLS(ph)EPEDM(ox)EMEAGDTDDPPR_	19	KAGEQQLSEPEDMEM	Usp7	1	1103
YES	1	F1LM09:Q4VSI4	tr:sp	tr|F1LM09|F1LM09_RAT:sp|Q4VSI4|UBP7_RAT	_AGEQQLS(ph)EPEDMEM(ox)EAGDTDDPPR_	19:19:00	KAGEQQLSEPEDMEM:KAGEQQLSEPEDMEM	Usp7:Usp7	03:01:00	1103:1103	Q4VSI4	sp	sp|Q4VSI4|UBP7_RAT	_AGEQQLS(ph)EPEDMEM(ox)EAGDTDDPPR_	19	KAGEQQLSEPEDMEM	Usp7	1	1103
YES	1	F1LM09:Q4VSI4	tr:sp	tr|F1LM09|F1LM09_RAT:sp|Q4VSI4|UBP7_RAT	_AGEQQLS(ph)EPEDM(ox)EM(ox)EAGDTDDPPR_	19:19:00	KAGEQQLSEPEDMEM:KAGEQQLSEPEDMEM	Usp7:Usp7	03:01:00	1103:1103	Q4VSI4	sp	sp|Q4VSI4|UBP7_RAT	_AGEQQLS(ph)EPEDM(ox)EM(ox)EAGDTDDPPR_	19	KAGEQQLSEPEDMEM	Usp7	1	1103
NO	1	Q5BJN1	tr	tr|Q5BJN1|Q5BJN1_RAT	_AGGAGEGS(ph)DDDTSLT_	283	AGGAGEGSDDDTSLT	Stard10	2	290	Q5BJN1	tr	tr|Q5BJN1|Q5BJN1_RAT	_AGGAGEGS(ph)DDDTSLT_	283	AGGAGEGSDDDTSLT	Stard10	2	290
NO	1	B0BNA5	sp	sp|B0BNA5|COTL1_RAT	_AGGANYDAQS(ph)E_	141	GANYDAQSEXXXXXX	Cotl1	1	142	B0BNA5	sp	sp|B0BNA5|COTL1_RAT	_AGGANYDAQS(ph)E_	141	GANYDAQSEXXXXXX	Cotl1	1	142
NO	1	D3ZMG0	tr	tr|D3ZMG0|D3ZMG0_RAT	_AGGASSPAPVVFTVGS(ph)PPSGTTPPQSTR_	757	PVVFTVGSPPSGTTP	Ulk1	4	1051	D3ZMG0	tr	tr|D3ZMG0|D3ZMG0_RAT	_AGGASSPAPVVFTVGS(ph)PPSGTTPPQSTR_	757	PVVFTVGSPPSGTTP	Ulk1	4	1051
NO	1	D3ZMG0	tr	tr|D3ZMG0|D3ZMG0_RAT	_AGGASSPAPVVFT(ph)VGSPPSGTTPPQSTR_	754	SPAPVVFTVGSPPSG	Ulk1	4	1051	D3ZMG0	tr	tr|D3ZMG0|D3ZMG0_RAT	_AGGASSPAPVVFT(ph)VGSPPSGTTPPQSTR_	754	SPAPVVFTVGSPPSG	Ulk1	4	1051
YES	1	O88881-2:O88881	sp:sp	sp|O88881-2|BEGIN_RAT:sp|O88881|BEGIN_RAT	_AGGDLSLS(ph)PSR_	515:521	AGGDLSLSPSRSADP:AGGDLSLSPSRSADP	Begain:Begain	01:01:00	605:611	O88881	sp	sp|O88881|BEGIN_RAT	_AGGDLSLS(ph)PSR_	521	AGGDLSLSPSRSADP	Begain	1	611
YES	1	F1LPS3:P41777	tr:sp	tr|F1LPS3|F1LPS3_RAT:sp|P41777|NOLC1_RAT	_AGGDSSSDSESSSS(ph)EEEK_	487:487	SDSESSSSEEEKKTP:SDSESSSSEEEKKTP	Nolc1:Nolc1	04:01:00	704:704	P41777	sp	sp|P41777|NOLC1_RAT	_AGGDSSSDSESSSS(ph)EEEK_	487	SDSESSSSEEEKKTP	Nolc1	1	704
NO	1	Q62720	sp	sp|Q62720|ZNT1_RAT	_AGGEAGAPPGRAPDQEPDQEETNTLVANTSNS(ph)N(de)GLK_	198	LVANTSNSNGLKADQ	Slc30a1	2	507	Q62720	sp	sp|Q62720|ZNT1_RAT	_AGGEAGAPPGRAPDQEPDQEETNTLVANTSNS(ph)N(de)GLK_	198	LVANTSNSNGLKADQ	Slc30a1	2	507
NO	1	Q62720	sp	sp|Q62720|ZNT1_RAT	_AGGEAGAPPGRAPDQEPDQ(de)EETNTLVANTSNS(ph)N(de)GLK_	198	LVANTSNSNGLKADQ	Slc30a1	2	507	Q62720	sp	sp|Q62720|ZNT1_RAT	_AGGEAGAPPGRAPDQEPDQ(de)EETNTLVANTSNS(ph)N(de)GLK_	198	LVANTSNSNGLKADQ	Slc30a1	2	507
NO	1	Q62720	sp	sp|Q62720|ZNT1_RAT	_AGGEAGAPPGRAPDQEPDQEETN(de)TLVANTSNS(ph)N(de)GLK_	198	LVANTSNSNGLKADQ	Slc30a1	2	507	Q62720	sp	sp|Q62720|ZNT1_RAT	_AGGEAGAPPGRAPDQEPDQEETN(de)TLVANTSNS(ph)N(de)GLK_	198	LVANTSNSNGLKADQ	Slc30a1	2	507
NO	1	Q62720	sp	sp|Q62720|ZNT1_RAT	_AGGEAGAPPGRAPDQEPDQEETNTLVANTSN(de)S(ph)N(de)GLK_	198	LVANTSNSNGLKADQ	Slc30a1	2	507	Q62720	sp	sp|Q62720|ZNT1_RAT	_AGGEAGAPPGRAPDQEPDQEETNTLVANTSN(de)S(ph)N(de)GLK_	198	LVANTSNSNGLKADQ	Slc30a1	2	507
NO	1	Q62720	sp	sp|Q62720|ZNT1_RAT	_AGGEAGAPPGRAPDQEPDQEETNTLVANTS(ph)N(de)SN(de)GLK_	196	NTLVANTSNSNGLKA	Slc30a1	2	507	Q62720	sp	sp|Q62720|ZNT1_RAT	_AGGEAGAPPGRAPDQEPDQEETNTLVANTS(ph)N(de)SN(de)GLK_	196	NTLVANTSNSNGLKA	Slc30a1	2	507
YES	1	F1M7K7:Q8VHW5	tr:sp	tr|F1M7K7|F1M7K7_RAT:sp|Q8VHW5|CCG8_RAT	_AGGGAGGS(ph)GGS(ph)GPSAILR_	251;254:251;254	AGGGAGGSGGSGPSA;GAGGSGGSGPSAILR:AGGGAGGSGGSGPSA;GAGGSGGSGPSAILR	Cacng8:Cacng8	03:01:00	421:421	Q8VHW5	sp	sp|Q8VHW5|CCG8_RAT	_AGGGAGGS(ph)GGS(ph)GPSAILR_	251;254	AGGGAGGSGGSGPSA;GAGGSGGSGPSAILR	Cacng8	1	421
YES	1	F1M7K7:Q8VHW5	tr:sp	tr|F1M7K7|F1M7K7_RAT:sp|Q8VHW5|CCG8_RAT	_AGGGAGGSGGS(ph)GPSAILR_	254:254	GAGGSGGSGPSAILR:GAGGSGGSGPSAILR	Cacng8:Cacng8	03:01:00	421:421	Q8VHW5	sp	sp|Q8VHW5|CCG8_RAT	_AGGGAGGSGGS(ph)GPSAILR_	254	GAGGSGGSGPSAILR	Cacng8	1	421
YES	1	F1M7K7:Q8VHW5	tr:sp	tr|F1M7K7|F1M7K7_RAT:sp|Q8VHW5|CCG8_RAT	_AGGGAGGS(ph)GGSGPSAILR_	251:251	AGGGAGGSGGSGPSA:AGGGAGGSGGSGPSA	Cacng8:Cacng8	03:01:00	421:421	Q8VHW5	sp	sp|Q8VHW5|CCG8_RAT	_AGGGAGGS(ph)GGSGPSAILR_	251	AGGGAGGSGGSGPSA	Cacng8	1	421
YES	1	F1LLX6:Q62717	tr:sp	tr|F1LLX6|F1LLX6_RAT:sp|Q62717|CAPS1_RAT	_AGGGRPSS(ph)PSPSVVS(ph)EK_	89;96:89;96	AGGGRPSSPSPSVVS;SPSPSVVSEKEKEEL:AGGGRPSSPSPSVVS;SPSPSVVSEKEKEEL	Cadps:Cadps	04:01:00	1148:1289	Q62717	sp	sp|Q62717|CAPS1_RAT	_AGGGRPSS(ph)PSPSVVS(ph)EK_	89;96	AGGGRPSSPSPSVVS;SPSPSVVSEKEKEEL	Cadps	1	1289
YES	1	F1LLX6:Q62717	tr:sp	tr|F1LLX6|F1LLX6_RAT:sp|Q62717|CAPS1_RAT	_AGGGRPSSPS(ph)PSVVS(ph)EK_	91;96:91;96	GGRPSSPSPSVVSEK;SPSPSVVSEKEKEEL:GGRPSSPSPSVVSEK;SPSPSVVSEKEKEEL	Cadps:Cadps	04:01:00	1148:1289	Q62717	sp	sp|Q62717|CAPS1_RAT	_AGGGRPSSPS(ph)PSVVS(ph)EK_	91;96	GGRPSSPSPSVVSEK;SPSPSVVSEKEKEEL	Cadps	1	1289
YES	1	F1LLX6:Q62717	tr:sp	tr|F1LLX6|F1LLX6_RAT:sp|Q62717|CAPS1_RAT	_AGGGRPS(ph)SPSPSVVS(ph)EK_	88;96:88;96	RAGGGRPSSPSPSVV;SPSPSVVSEKEKEEL:RAGGGRPSSPSPSVV;SPSPSVVSEKEKEEL	Cadps:Cadps	04:01:00	1148:1289	Q62717	sp	sp|Q62717|CAPS1_RAT	_AGGGRPS(ph)SPSPSVVS(ph)EK_	88;96	RAGGGRPSSPSPSVV;SPSPSVVSEKEKEEL	Cadps	1	1289
YES	1	F1LLX6:Q62717	tr:sp	tr|F1LLX6|F1LLX6_RAT:sp|Q62717|CAPS1_RAT	_AGGGRPSS(ph)PSPSVVSEK_	89:89	AGGGRPSSPSPSVVS:AGGGRPSSPSPSVVS	Cadps:Cadps	04:01:00	1148:1289	Q62717	sp	sp|Q62717|CAPS1_RAT	_AGGGRPSS(ph)PSPSVVSEK_	89	AGGGRPSSPSPSVVS	Cadps	1	1289
YES	1	F1LLX6:Q62717	tr:sp	tr|F1LLX6|F1LLX6_RAT:sp|Q62717|CAPS1_RAT	_AGGGRPSSPSPSVVS(ph)EK_	96:96	SPSPSVVSEKEKEEL:SPSPSVVSEKEKEEL	Cadps:Cadps	04:01:00	1148:1289	Q62717	sp	sp|Q62717|CAPS1_RAT	_AGGGRPSSPSPSVVS(ph)EK_	96	SPSPSVVSEKEKEEL	Cadps	1	1289
YES	1	F1LLX6:Q62717	tr:sp	tr|F1LLX6|F1LLX6_RAT:sp|Q62717|CAPS1_RAT	_AGGGRPS(ph)SPSPSVVSEK_	88:88	RAGGGRPSSPSPSVV:RAGGGRPSSPSPSVV	Cadps:Cadps	04:01:00	1148:1289	Q62717	sp	sp|Q62717|CAPS1_RAT	_AGGGRPS(ph)SPSPSVVSEK_	88	RAGGGRPSSPSPSVV	Cadps	1	1289
YES	1	F1LLX6:Q62717	tr:sp	tr|F1LLX6|F1LLX6_RAT:sp|Q62717|CAPS1_RAT	_AGGGRPSSPSPS(ph)VVSEK_	93:93	RPSSPSPSVVSEKEK:RPSSPSPSVVSEKEK	Cadps:Cadps	04:01:00	1148:1289	Q62717	sp	sp|Q62717|CAPS1_RAT	_AGGGRPSSPSPS(ph)VVSEK_	93	RPSSPSPSVVSEKEK	Cadps	1	1289
NO	1	D4A6T9	tr	tr|D4A6T9|D4A6T9_RAT	_AGGGSGGGVQN(de)GPPAS(ph)PTLAHEAAPLPSGR_	594	VQNGPPASPTLAHEA	Mark4	4	752	D4A6T9	tr	tr|D4A6T9|D4A6T9_RAT	_AGGGSGGGVQN(de)GPPAS(ph)PTLAHEAAPLPSGR_	594	VQNGPPASPTLAHEA	Mark4	4	752
NO	1	D4A6T9	tr	tr|D4A6T9|D4A6T9_RAT	_AGGGSGGGVQ(de)NGPPAS(ph)PTLAHEAAPLPSGR_	594	VQNGPPASPTLAHEA	Mark4	4	752	D4A6T9	tr	tr|D4A6T9|D4A6T9_RAT	_AGGGSGGGVQ(de)NGPPAS(ph)PTLAHEAAPLPSGR_	594	VQNGPPASPTLAHEA	Mark4	4	752
NO	1	D4A6T9	tr	tr|D4A6T9|D4A6T9_RAT	_AGGGSGGGVQNGPPAS(ph)PTLAHEAAPLPSGR_	594	VQNGPPASPTLAHEA	Mark4	4	752	D4A6T9	tr	tr|D4A6T9|D4A6T9_RAT	_AGGGSGGGVQNGPPAS(ph)PTLAHEAAPLPSGR_	594	VQNGPPASPTLAHEA	Mark4	4	752
NO	1	G3V9M2	tr	tr|G3V9M2|G3V9M2_RAT	_AGGGSGSQ(de)ELS(ph)GESLIPSPSIEESHK_	121	GSGSQELSGESLIPS	Mapk8ip2	4	835	G3V9M2	tr	tr|G3V9M2|G3V9M2_RAT	_AGGGSGSQ(de)ELS(ph)GESLIPSPSIEESHK_	121	GSGSQELSGESLIPS	Mapk8ip2	4	835
NO	1	G3V9M2	tr	tr|G3V9M2|G3V9M2_RAT	_AGGGSGSQELSGESLIPS(ph)PSIEESHK_	128	SGESLIPSPSIEESH	Mapk8ip2	4	835	G3V9M2	tr	tr|G3V9M2|G3V9M2_RAT	_AGGGSGSQELSGESLIPS(ph)PSIEESHK_	128	SGESLIPSPSIEESH	Mapk8ip2	4	835
NO	1	G3V9M2	tr	tr|G3V9M2|G3V9M2_RAT	_AGGGSGSQELSGES(ph)LIPSPSIEESHK_	124	SQELSGESLIPSPSI	Mapk8ip2	4	835	G3V9M2	tr	tr|G3V9M2|G3V9M2_RAT	_AGGGSGSQELSGES(ph)LIPSPSIEESHK_	124	SQELSGESLIPSPSI	Mapk8ip2	4	835
NO	1	Q80XF7	sp	sp|Q80XF7|CXG2_RAT	_AGGPAS(ph)GTGS(ph)ATSGGTVGEQGR_	393;397	PRAGGPASGTGSATS;GPASGTGSATSGGTV	Gjc2	1	440	Q80XF7	sp	sp|Q80XF7|CXG2_RAT	_AGGPAS(ph)GTGS(ph)ATSGGTVGEQGR_	393;397	PRAGGPASGTGSATS;GPASGTGSATSGGTV	Gjc2	1	440
NO	1	Q80XF7	sp	sp|Q80XF7|CXG2_RAT	_AGGPASGTGS(ph)ATS(ph)GGTVGEQGR_	397;400	GPASGTGSATSGGTV;SGTGSATSGGTVGEQ	Gjc2	1	440	Q80XF7	sp	sp|Q80XF7|CXG2_RAT	_AGGPASGTGS(ph)ATS(ph)GGTVGEQGR_	397;400	GPASGTGSATSGGTV;SGTGSATSGGTVGEQ	Gjc2	1	440
NO	1	Q80XF7	sp	sp|Q80XF7|CXG2_RAT	_AGGPASGTGS(ph)AT(ph)SGGTVGEQGR_	397;399	GPASGTGSATSGGTV;ASGTGSATSGGTVGE	Gjc2	1	440	Q80XF7	sp	sp|Q80XF7|CXG2_RAT	_AGGPASGTGS(ph)AT(ph)SGGTVGEQGR_	397;399	GPASGTGSATSGGTV;ASGTGSATSGGTVGE	Gjc2	1	440
NO	1	Q80XF7	sp	sp|Q80XF7|CXG2_RAT	_AGGPASGT(ph)GS(ph)ATSGGTVGEQGR_	395;397	AGGPASGTGSATSGG;GPASGTGSATSGGTV	Gjc2	1	440	Q80XF7	sp	sp|Q80XF7|CXG2_RAT	_AGGPASGT(ph)GS(ph)ATSGGTVGEQGR_	395;397	AGGPASGTGSATSGG;GPASGTGSATSGGTV	Gjc2	1	440
NO	1	Q80XF7	sp	sp|Q80XF7|CXG2_RAT	_AGGPASGT(ph)GSAT(ph)SGGTVGEQGR_	395;399	AGGPASGTGSATSGG;ASGTGSATSGGTVGE	Gjc2	1	440	Q80XF7	sp	sp|Q80XF7|CXG2_RAT	_AGGPASGT(ph)GSAT(ph)SGGTVGEQGR_	395;399	AGGPASGTGSATSGG;ASGTGSATSGGTVGE	Gjc2	1	440
NO	1	Q80XF7	sp	sp|Q80XF7|CXG2_RAT	_AGGPASGTGSATS(ph)GGTVGEQGR_	400	SGTGSATSGGTVGEQ	Gjc2	1	440	Q80XF7	sp	sp|Q80XF7|CXG2_RAT	_AGGPASGTGSATS(ph)GGTVGEQGR_	400	SGTGSATSGGTVGEQ	Gjc2	1	440
NO	1	Q80XF7	sp	sp|Q80XF7|CXG2_RAT	_AGGPAS(ph)GTGSATSGGTVGEQGR_	393	PRAGGPASGTGSATS	Gjc2	1	440	Q80XF7	sp	sp|Q80XF7|CXG2_RAT	_AGGPAS(ph)GTGSATSGGTVGEQGR_	393	PRAGGPASGTGSATS	Gjc2	1	440
NO	1	Q80XF7	sp	sp|Q80XF7|CXG2_RAT	_AGGPASGTGS(ph)ATSGGTVGEQGR_	397	GPASGTGSATSGGTV	Gjc2	1	440	Q80XF7	sp	sp|Q80XF7|CXG2_RAT	_AGGPASGTGS(ph)ATSGGTVGEQGR_	397	GPASGTGSATSGGTV	Gjc2	1	440
NO	1	Q80XF7	sp	sp|Q80XF7|CXG2_RAT	_AGGPASGT(ph)GSATSGGTVGEQGR_	395	AGGPASGTGSATSGG	Gjc2	1	440	Q80XF7	sp	sp|Q80XF7|CXG2_RAT	_AGGPASGT(ph)GSATSGGTVGEQGR_	395	AGGPASGTGSATSGG	Gjc2	1	440
NO	1	Q80XF7	sp	sp|Q80XF7|CXG2_RAT	_AGGPASGTGSAT(ph)SGGTVGEQGR_	399	ASGTGSATSGGTVGE	Gjc2	1	440	Q80XF7	sp	sp|Q80XF7|CXG2_RAT	_AGGPASGTGSAT(ph)SGGTVGEQGR_	399	ASGTGSATSGGTVGE	Gjc2	1	440
NO	1	Q505I9	tr	tr|Q505I9|Q505I9_RAT	_AGGSPAS(ph)YHGS(ph)PEASLCPQHR_	195;199	KAGGSPASYHGSPEA;SPASYHGSPEASLCP	Epn2	2	640	Q505I9	tr	tr|Q505I9|Q505I9_RAT	_AGGSPAS(ph)YHGS(ph)PEASLCPQHR_	195;199	KAGGSPASYHGSPEA;SPASYHGSPEASLCP	Epn2	2	640
NO	1	Q505I9	tr	tr|Q505I9|Q505I9_RAT	_AGGS(ph)PAS(ph)YHGSPEASLCPQHR_	192;195	EYGKAGGSPASYHGS;KAGGSPASYHGSPEA	Epn2	2	640	Q505I9	tr	tr|Q505I9|Q505I9_RAT	_AGGS(ph)PAS(ph)YHGSPEASLCPQHR_	192;195	EYGKAGGSPASYHGS;KAGGSPASYHGSPEA	Epn2	2	640
NO	1	Q505I9	tr	tr|Q505I9|Q505I9_RAT	_AGGSPAS(ph)Y(ph)HGSPEASLCPQHR_	195;196	KAGGSPASYHGSPEA;AGGSPASYHGSPEAS	Epn2	2	640	Q505I9	tr	tr|Q505I9|Q505I9_RAT	_AGGSPAS(ph)Y(ph)HGSPEASLCPQHR_	195;196	KAGGSPASYHGSPEA;AGGSPASYHGSPEAS	Epn2	2	640
NO	1	Q505I9	tr	tr|Q505I9|Q505I9_RAT	_AGGS(ph)PASYHGS(ph)PEASLCPQHR_	192;199	EYGKAGGSPASYHGS;SPASYHGSPEASLCP	Epn2	2	640	Q505I9	tr	tr|Q505I9|Q505I9_RAT	_AGGS(ph)PASYHGS(ph)PEASLCPQHR_	192;199	EYGKAGGSPASYHGS;SPASYHGSPEASLCP	Epn2	2	640
NO	1	Q505I9	tr	tr|Q505I9|Q505I9_RAT	_AGGS(ph)PAS(ph)YHGS(ph)PEASLCPQHR_	192;195;199	EYGKAGGSPASYHGS;KAGGSPASYHGSPEA;SPASYHGSPEASLCP	Epn2	2	640	Q505I9	tr	tr|Q505I9|Q505I9_RAT	_AGGS(ph)PAS(ph)YHGS(ph)PEASLCPQHR_	192;195;199	EYGKAGGSPASYHGS;KAGGSPASYHGSPEA;SPASYHGSPEASLCP	Epn2	2	640
NO	1	Q505I9	tr	tr|Q505I9|Q505I9_RAT	_AGGSPAS(ph)YHGSPEASLCPQHR_	195	KAGGSPASYHGSPEA	Epn2	2	640	Q505I9	tr	tr|Q505I9|Q505I9_RAT	_AGGSPAS(ph)YHGSPEASLCPQHR_	195	KAGGSPASYHGSPEA	Epn2	2	640
NO	1	Q505I9	tr	tr|Q505I9|Q505I9_RAT	_AGGSPASY(ph)HGSPEASLCPQHR_	196	AGGSPASYHGSPEAS	Epn2	2	640	Q505I9	tr	tr|Q505I9|Q505I9_RAT	_AGGSPASY(ph)HGSPEASLCPQHR_	196	AGGSPASYHGSPEAS	Epn2	2	640
NO	1	Q505I9	tr	tr|Q505I9|Q505I9_RAT	_AGGSPASYHGS(ph)PEASLCPQHR_	199	SPASYHGSPEASLCP	Epn2	2	640	Q505I9	tr	tr|Q505I9|Q505I9_RAT	_AGGSPASYHGS(ph)PEASLCPQHR_	199	SPASYHGSPEASLCP	Epn2	2	640
YES	1	F1LQ45:Q9Z1Z3	tr:sp	tr|F1LQ45|F1LQ45_RAT:sp|Q9Z1Z3|EPN2_RAT	_AGGS(ph)PAS(ph)YHGSTSPR_	192;195:192;195	EYGKAGGSPASYHGS;KAGGSPASYHGSTSP:EYGKAGGSPASYHGS;KAGGSPASYHGSTSP	Epn2:Epn2	04:01:00	583:583	Q9Z1Z3	sp	sp|Q9Z1Z3|EPN2_RAT	_AGGS(ph)PAS(ph)YHGSTSPR_	192;195	EYGKAGGSPASYHGS;KAGGSPASYHGSTSP	Epn2	1	583
YES	1	F1LQ45:Q9Z1Z3	tr:sp	tr|F1LQ45|F1LQ45_RAT:sp|Q9Z1Z3|EPN2_RAT	_AGGS(ph)PASYHGSTSPR_	192:192	EYGKAGGSPASYHGS:EYGKAGGSPASYHGS	Epn2:Epn2	04:01:00	583:583	Q9Z1Z3	sp	sp|Q9Z1Z3|EPN2_RAT	_AGGS(ph)PASYHGSTSPR_	192	EYGKAGGSPASYHGS	Epn2	1	583
YES	1	F1LQ45:Q9Z1Z3	tr:sp	tr|F1LQ45|F1LQ45_RAT:sp|Q9Z1Z3|EPN2_RAT	_AGGSPASYHGSTS(ph)PR_	201:201	ASYHGSTSPRVSSEL:ASYHGSTSPRVSSEL	Epn2:Epn2	04:01:00	583:583	Q9Z1Z3	sp	sp|Q9Z1Z3|EPN2_RAT	_AGGSPASYHGSTS(ph)PR_	201	ASYHGSTSPRVSSEL	Epn2	1	583
YES	1	F1LQ45:Q9Z1Z3	tr:sp	tr|F1LQ45|F1LQ45_RAT:sp|Q9Z1Z3|EPN2_RAT	_AGGSPAS(ph)YHGSTSPR_	195:195	KAGGSPASYHGSTSP:KAGGSPASYHGSTSP	Epn2:Epn2	04:01:00	583:583	Q9Z1Z3	sp	sp|Q9Z1Z3|EPN2_RAT	_AGGSPAS(ph)YHGSTSPR_	195	KAGGSPASYHGSTSP	Epn2	1	583
YES	1	F1LQ45:Q9Z1Z3	tr:sp	tr|F1LQ45|F1LQ45_RAT:sp|Q9Z1Z3|EPN2_RAT	_AGGSPASYHGS(ph)TSPR_	199:199	SPASYHGSTSPRVSS:SPASYHGSTSPRVSS	Epn2:Epn2	04:01:00	583:583	Q9Z1Z3	sp	sp|Q9Z1Z3|EPN2_RAT	_AGGSPASYHGS(ph)TSPR_	199	SPASYHGSTSPRVSS	Epn2	1	583
NO	1	D4AAS1	tr	tr|D4AAS1|D4AAS1_RAT	_AGGS(ph)VGAK_	222	QARRAGGSVGAKAGG	Gpr162	4	588	D4AAS1	tr	tr|D4AAS1|D4AAS1_RAT	_AGGS(ph)VGAK_	222	QARRAGGSVGAKAGG	Gpr162	4	588
NO	1	Q66H43	sp	sp|Q66H43|CQ059_RAT	_AGHS(ph)FPSRLQDSR_	163	AADRAGHSFPSRLQD	NA	2	360	Q66H43	sp	sp|Q66H43|CQ059_RAT	_AGHS(ph)FPSRLQDSR_	163	AADRAGHSFPSRLQD	NA	2	360
NO	1	D4ABZ3	tr	tr|D4ABZ3|D4ABZ3_RAT	_AGHS(ph)PDSSAPEPGSR_	1282	VPLRAGHSPDSSAPE	Aatk	3	1370	D4ABZ3	tr	tr|D4ABZ3|D4ABZ3_RAT	_AGHS(ph)PDSSAPEPGSR_	1282	VPLRAGHSPDSSAPE	Aatk	3	1370
NO	1	F1LNP8	tr	tr|F1LNP8|F1LNP8_RAT	_AGIPQHHPPMAQNLQYPDDS(ph)DDEK_	421	NLQYPDDSDDEKKAG	Pvrl1	4	515	F1LNP8	tr	tr|F1LNP8|F1LNP8_RAT	_AGIPQHHPPMAQNLQYPDDS(ph)DDEK_	421	NLQYPDDSDDEKKAG	Pvrl1	4	515
NO	1	F1LNP8	tr	tr|F1LNP8|F1LNP8_RAT	_AGIPQHHPPM(ox)AQNLQYPDDS(ph)DDEK_	421	NLQYPDDSDDEKKAG	Pvrl1	4	515	F1LNP8	tr	tr|F1LNP8|F1LNP8_RAT	_AGIPQHHPPM(ox)AQNLQYPDDS(ph)DDEK_	421	NLQYPDDSDDEKKAG	Pvrl1	4	515
NO	1	F1LNP8	tr	tr|F1LNP8|F1LNP8_RAT	_AGIPQHHPPM(ox)AQ(de)NLQYPDDS(ph)DDEK_	421	NLQYPDDSDDEKKAG	Pvrl1	4	515	F1LNP8	tr	tr|F1LNP8|F1LNP8_RAT	_AGIPQHHPPM(ox)AQ(de)NLQYPDDS(ph)DDEK_	421	NLQYPDDSDDEKKAG	Pvrl1	4	515
NO	1	F1LNP8	tr	tr|F1LNP8|F1LNP8_RAT	_AGIPQHHPPM(ox)AQNLQ(de)YPDDS(ph)DDEK_	421	NLQYPDDSDDEKKAG	Pvrl1	4	515	F1LNP8	tr	tr|F1LNP8|F1LNP8_RAT	_AGIPQHHPPM(ox)AQNLQ(de)YPDDS(ph)DDEK_	421	NLQYPDDSDDEKKAG	Pvrl1	4	515
NO	1	F1LNP8	tr	tr|F1LNP8|F1LNP8_RAT	_AGIPQHHPPM(ox)AQN(de)LQYPDDS(ph)DDEK_	421	NLQYPDDSDDEKKAG	Pvrl1	4	515	F1LNP8	tr	tr|F1LNP8|F1LNP8_RAT	_AGIPQHHPPM(ox)AQN(de)LQYPDDS(ph)DDEK_	421	NLQYPDDSDDEKKAG	Pvrl1	4	515
NO	1	F1LNP8	tr	tr|F1LNP8|F1LNP8_RAT	_AGIPQHHPPMAQNLQ(de)YPDDS(ph)DDEK_	421	NLQYPDDSDDEKKAG	Pvrl1	4	515	F1LNP8	tr	tr|F1LNP8|F1LNP8_RAT	_AGIPQHHPPMAQNLQ(de)YPDDS(ph)DDEK_	421	NLQYPDDSDDEKKAG	Pvrl1	4	515
NO	1	F1LNP8	tr	tr|F1LNP8|F1LNP8_RAT	_AGIPQHHPPMAQ(de)NLQYPDDS(ph)DDEK_	421	NLQYPDDSDDEKKAG	Pvrl1	4	515	F1LNP8	tr	tr|F1LNP8|F1LNP8_RAT	_AGIPQHHPPMAQ(de)NLQYPDDS(ph)DDEK_	421	NLQYPDDSDDEKKAG	Pvrl1	4	515
NO	1	F1LNP8	tr	tr|F1LNP8|F1LNP8_RAT	_AGIPQHHPPMAQN(de)LQYPDDS(ph)DDEK_	421	NLQYPDDSDDEKKAG	Pvrl1	4	515	F1LNP8	tr	tr|F1LNP8|F1LNP8_RAT	_AGIPQHHPPMAQN(de)LQYPDDS(ph)DDEK_	421	NLQYPDDSDDEKKAG	Pvrl1	4	515
NO	1	F1LNP8	tr	tr|F1LNP8|F1LNP8_RAT	_AGIPQHHPPM(ox)AQ(de)NLQ(de)YPDDS(ph)DDEK_	421	NLQYPDDSDDEKKAG	Pvrl1	4	515	F1LNP8	tr	tr|F1LNP8|F1LNP8_RAT	_AGIPQHHPPM(ox)AQ(de)NLQ(de)YPDDS(ph)DDEK_	421	NLQYPDDSDDEKKAG	Pvrl1	4	515
NO	1	F1LNP8	tr	tr|F1LNP8|F1LNP8_RAT	_AGIPQHHPPM(ox)AQNLQYPDDS(ph)DDEKK_	421	NLQYPDDSDDEKKAG	Pvrl1	4	515	F1LNP8	tr	tr|F1LNP8|F1LNP8_RAT	_AGIPQHHPPM(ox)AQNLQYPDDS(ph)DDEKK_	421	NLQYPDDSDDEKKAG	Pvrl1	4	515
NO	1	F1LNP8	tr	tr|F1LNP8|F1LNP8_RAT	_AGIPQHHPPMAQNLQYPDDS(ph)DDEKK_	421	NLQYPDDSDDEKKAG	Pvrl1	4	515	F1LNP8	tr	tr|F1LNP8|F1LNP8_RAT	_AGIPQHHPPMAQNLQYPDDS(ph)DDEKK_	421	NLQYPDDSDDEKKAG	Pvrl1	4	515
YES	1	F1LPS3:P41777	tr:sp	tr|F1LPS3|F1LPS3_RAT:sp|P41777|NOLC1_RAT	_AGKES(ph)EEEEEDTEQNK_	567:567	NGKAGKESEEEEEDT:NGKAGKESEEEEEDT	Nolc1:Nolc1	04:01:00	704:704	P41777	sp	sp|P41777|NOLC1_RAT	_AGKES(ph)EEEEEDTEQNK_	567	NGKAGKESEEEEEDT	Nolc1	1	704
YES	1	F1LPS3:P41777	tr:sp	tr|F1LPS3|F1LPS3_RAT:sp|P41777|NOLC1_RAT	_AGKES(ph)EEEEEDTEQNKK_	567:567	NGKAGKESEEEEEDT:NGKAGKESEEEEEDT	Nolc1:Nolc1	04:01:00	704:704	P41777	sp	sp|P41777|NOLC1_RAT	_AGKES(ph)EEEEEDTEQNKK_	567	NGKAGKESEEEEEDT	Nolc1	1	704
YES	2	M0R5J4:F1M6P0:P04764	tr:tr:sp	tr|M0R5J4|M0R5J4_RAT:tr|F1M6P0|F1M6P0_RAT:sp|P04764|ENOA_RAT	_AGKYDLDFKS(ph)PDDASR_	263:254:263	KYDLDFKSPDDASRY:KYDLDFKSPDDASRY:KYDLDFKSPDDASRY	NA:NA:Eno1	03:03:01	434:421:434	M0R5J4:P04764	tr:sp	tr|M0R5J4|M0R5J4_RAT:sp|P04764|ENOA_RAT	_AGKYDLDFKS(ph)PDDASR_:_AGKYDLDFKS(ph)PDDASR_	263:263	KYDLDFKSPDDASRY:KYDLDFKSPDDASRY	NA:Eno1	03:01:00	434:434
YES	2	M0R5J4:F1M6P0:P04764	tr:tr:sp	tr|M0R5J4|M0R5J4_RAT:tr|F1M6P0|F1M6P0_RAT:sp|P04764|ENOA_RAT	_AGKYDLDFKSPDDAS(ph)R_	268:259:268	FKSPDDASRYITPDQ:FKSPDDASRYITPDQ:FKSPDDASRYITPDQ	NA:NA:Eno1	03:03:01	434:421:434	M0R5J4:P04764	tr:sp	tr|M0R5J4|M0R5J4_RAT:sp|P04764|ENOA_RAT	_AGKYDLDFKSPDDAS(ph)R_:_AGKYDLDFKSPDDAS(ph)R_	268:268	FKSPDDASRYITPDQ:FKSPDDASRYITPDQ	NA:Eno1	03:01:00	434:434
NO	1	G3V7T8	tr	tr|G3V7T8|G3V7T8_RAT	_AGLGHLS(ph)PEGPLSLSEGPSSVGPEGGPGGVGAGGGSSTFPR_	58	RAGLGHLSPEGPLSL	Dlgap3	4	977	G3V7T8	tr	tr|G3V7T8|G3V7T8_RAT	_AGLGHLS(ph)PEGPLSLSEGPSSVGPEGGPGGVGAGGGSSTFPR_	58	RAGLGHLSPEGPLSL	Dlgap3	4	977
NO	1	G3V7T8	tr	tr|G3V7T8|G3V7T8_RAT	_AGLGHLSPEGPLS(ph)LSEGPSSVGPEGGPGGVGAGGGSSTFPR_	64	LSPEGPLSLSEGPSS	Dlgap3	4	977	G3V7T8	tr	tr|G3V7T8|G3V7T8_RAT	_AGLGHLSPEGPLS(ph)LSEGPSSVGPEGGPGGVGAGGGSSTFPR_	64	LSPEGPLSLSEGPSS	Dlgap3	4	977
NO	1	G3V7T8	tr	tr|G3V7T8|G3V7T8_RAT	_AGLGHLSPEGPLSLSEGPS(ph)SVGPEGGPGGVGAGGGSSTFPR_	70	LSLSEGPSSVGPEGG	Dlgap3	4	977	G3V7T8	tr	tr|G3V7T8|G3V7T8_RAT	_AGLGHLSPEGPLSLSEGPS(ph)SVGPEGGPGGVGAGGGSSTFPR_	70	LSLSEGPSSVGPEGG	Dlgap3	4	977
YES	1	Q9WTP0-2:D3ZMI4:D4A9L5:Q9WTP0	sp:tr:tr:sp	sp|Q9WTP0-2|E41L1_RAT:tr|D3ZMI4|D3ZMI4_RAT:tr|D4A9L5|D4A9L5_RAT:sp|Q9WTP0|E41L1_RAT	_AGLREGS(ph)EEK_	1236:1236:564:564	RAGLREGSEEKVKPP:RAGLREGSEEKVKPP:RAGLREGSEEKVKPP:RAGLREGSEEKVKPP	Epb41l1:Epb41l1:Epb41l1:Epb41l1	1:1:1:1	1551:1551:879:879	Q9WTP0	sp	sp|Q9WTP0|E41L1_RAT	_AGLREGS(ph)EEK_	564	RAGLREGSEEKVKPP	Epb41l1	1	879
NO	1	D4A3S5	tr	tr|D4A3S5|D4A3S5_RAT	_AGLST(ph)SPSAIASTSER_	1690	AGRAGLSTSPSAIAS	Herc1	4	3276	D4A3S5	tr	tr|D4A3S5|D4A3S5_RAT	_AGLST(ph)SPSAIASTSER_	1690	AGRAGLSTSPSAIAS	Herc1	4	3276
NO	1	D4A3S5	tr	tr|D4A3S5|D4A3S5_RAT	_AGLSTS(ph)PSAIASTSER_	1691	GRAGLSTSPSAIAST	Herc1	4	3276	D4A3S5	tr	tr|D4A3S5|D4A3S5_RAT	_AGLSTS(ph)PSAIASTSER_	1691	GRAGLSTSPSAIAST	Herc1	4	3276
NO	1	A0A096MJT6	tr	tr|A0A096MJT6|A0A096MJT6_RAT	_AGM(ox)PGSSGLGS(ph)PLGR_	4124	PGSSGLGSPLGRSRH	RGD1307100	4	5006	A0A096MJT6	tr	tr|A0A096MJT6|A0A096MJT6_RAT	_AGM(ox)PGSSGLGS(ph)PLGR_	4124	PGSSGLGSPLGRSRH	RGD1307100	4	5006
YES	1	F1LSM3:Q9R037	tr:sp	tr|F1LSM3|F1LSM3_RAT:sp|Q9R037|WDR44_RAT	_AGNES(ph)PVQELR_	1 day, 0:40:00	GNKAGNESPVQELRQ:GNKAGNESPVQELRQ	Wdr44:Wdr44	04:01:00	890:908	Q9R037	sp	sp|Q9R037|WDR44_RAT	_AGNES(ph)PVQELR_	40	GNKAGNESPVQELRQ	Wdr44	1	908
YES	1	F1LSM3:Q9R037	tr:sp	tr|F1LSM3|F1LSM3_RAT:sp|Q9R037|WDR44_RAT	_AGN(de)ES(ph)PVQELR_	1 day, 0:40:00	GNKAGNESPVQELRQ:GNKAGNESPVQELRQ	Wdr44:Wdr44	04:01:00	890:908	Q9R037	sp	sp|Q9R037|WDR44_RAT	_AGN(de)ES(ph)PVQELR_	40	GNKAGNESPVQELRQ	Wdr44	1	908
YES	1	F1LSM3:Q9R037	tr:sp	tr|F1LSM3|F1LSM3_RAT:sp|Q9R037|WDR44_RAT	_AGNES(ph)PVQ(de)ELR_	1 day, 0:40:00	GNKAGNESPVQELRQ:GNKAGNESPVQELRQ	Wdr44:Wdr44	04:01:00	890:908	Q9R037	sp	sp|Q9R037|WDR44_RAT	_AGNES(ph)PVQ(de)ELR_	40	GNKAGNESPVQELRQ	Wdr44	1	908
YES	1	G3V746:Q00960	tr:sp	tr|G3V746|G3V746_RAT:sp|Q00960|NMDE2_RAT	_AGNLYDISEDNS(ph)LQELDQPAAPVAVTSNASSTK_	1259:1259	YDISEDNSLQELDQP:YDISEDNSLQELDQP	Grin2b:Grin2b	04:01:00	1482:1482	Q00960	sp	sp|Q00960|NMDE2_RAT	_AGNLYDISEDNS(ph)LQELDQPAAPVAVTSNASSTK_	1259	YDISEDNSLQELDQP	Grin2b	1	1482
YES	2	Q80X08:F1LPG9	sp:tr	sp|Q80X08|FAM21_RAT:tr|F1LPG9|F1LPG9_RAT	_AGNS(ph)DS(ph)EEEDANER_	157;159:157;159	LDIKAGNSDSEEEDA;IKAGNSDSEEEDANE:LDIKAGNSDSEEEDA;IKAGNSDSEEEDANE	Fam21:Fam21c	02:04:00	1328:1328	Q80X08:F1LPG9	sp:tr	sp|Q80X08|FAM21_RAT:tr|F1LPG9|F1LPG9_RAT	_AGNS(ph)DS(ph)EEEDANER_:_AGNS(ph)DS(ph)EEEDANER_	157;159:157;159	LDIKAGNSDSEEEDA;IKAGNSDSEEEDANE:LDIKAGNSDSEEEDA;IKAGNSDSEEEDANE	Fam21:Fam21c	02:04:00	1328:1328
YES	2	Q80X08:F1LPG9	sp:tr	sp|Q80X08|FAM21_RAT:tr|F1LPG9|F1LPG9_RAT	_AGNSDS(ph)EEEDANER_	159:159	IKAGNSDSEEEDANE:IKAGNSDSEEEDANE	Fam21:Fam21c	02:04:00	1328:1328	Q80X08:F1LPG9	sp:tr	sp|Q80X08|FAM21_RAT:tr|F1LPG9|F1LPG9_RAT	_AGNSDS(ph)EEEDANER_:_AGNSDS(ph)EEEDANER_	159:159	IKAGNSDSEEEDANE:IKAGNSDSEEEDANE	Fam21:Fam21c	02:04:00	1328:1328
YES	2	Q80X08:F1LPG9	sp:tr	sp|Q80X08|FAM21_RAT:tr|F1LPG9|F1LPG9_RAT	_AGNS(ph)DSEEEDANER_	157:157	LDIKAGNSDSEEEDA:LDIKAGNSDSEEEDA	Fam21:Fam21c	02:04:00	1328:1328	Q80X08:F1LPG9	sp:tr	sp|Q80X08|FAM21_RAT:tr|F1LPG9|F1LPG9_RAT	_AGNS(ph)DSEEEDANER_:_AGNS(ph)DSEEEDANER_	157:157	LDIKAGNSDSEEEDA:LDIKAGNSDSEEEDA	Fam21:Fam21c	02:04:00	1328:1328
NO	1	B5DEJ5	tr	tr|B5DEJ5|B5DEJ5_RAT	_AGNS(ph)PEGHCPR_	388	ADTKAGNSPEGHCPR	Eefsec	2	583	B5DEJ5	tr	tr|B5DEJ5|B5DEJ5_RAT	_AGNS(ph)PEGHCPR_	388	ADTKAGNSPEGHCPR	Eefsec	2	583
NO	1	B5DEJ5	tr	tr|B5DEJ5|B5DEJ5_RAT	_AGN(de)S(ph)PEGHCPR_	388	ADTKAGNSPEGHCPR	Eefsec	2	583	B5DEJ5	tr	tr|B5DEJ5|B5DEJ5_RAT	_AGN(de)S(ph)PEGHCPR_	388	ADTKAGNSPEGHCPR	Eefsec	2	583
YES	1	F1M9G8:Q8K3P7	tr:sp	tr|F1M9G8|F1M9G8_RAT:sp|Q8K3P7|HINT3_RAT	_AGPEVSS(ph)PGTSESR_	1 day, 4:28:00	KAGPEVSSPGTSESR:KAGPEVSSPGTSESR	Hint3:Hint3	04:02:00	175:175	Q8K3P7	sp	sp|Q8K3P7|HINT3_RAT	_AGPEVSS(ph)PGTSESR_	28	KAGPEVSSPGTSESR	Hint3	2	175
YES	1	F1M9G8:Q8K3P7	tr:sp	tr|F1M9G8|F1M9G8_RAT:sp|Q8K3P7|HINT3_RAT	_AGPEVS(ph)SPGTSESR_	1 day, 3:27:00	AKAGPEVSSPGTSES:AKAGPEVSSPGTSES	Hint3:Hint3	04:02:00	175:175	Q8K3P7	sp	sp|Q8K3P7|HINT3_RAT	_AGPEVS(ph)SPGTSESR_	27	AKAGPEVSSPGTSES	Hint3	2	175
NO	1	B1H2A6	tr	tr|B1H2A6|B1H2A6_RAT	_AGPGDRDPPS(ph)RGEESR_	477	PGDRDPPSRGEESRR	Fxr2	2	675	B1H2A6	tr	tr|B1H2A6|B1H2A6_RAT	_AGPGDRDPPS(ph)RGEESR_	477	PGDRDPPSRGEESRR	Fxr2	2	675
YES	1	F1LSG1:Q9Z258	tr:sp	tr|F1LSG1|F1LSG1_RAT:sp|Q9Z258|KCNT1_RAT	_AGPGDTPAGSAAPEEPHGLS(ph)PLLPTR_	1 day, 10:34:00	PEEPHGLSPLLPTRG:PEEPHGLSPLLPTRG	Kcnt1:Kcnt1	04:01:00	1237:1237	Q9Z258	sp	sp|Q9Z258|KCNT1_RAT	_AGPGDTPAGSAAPEEPHGLS(ph)PLLPTR_	34	PEEPHGLSPLLPTRG	Kcnt1	1	1237
YES	1	F1LSG1:Q9Z258	tr:sp	tr|F1LSG1|F1LSG1_RAT:sp|Q9Z258|KCNT1_RAT	_AGPGDT(ph)PAGSAAPEEPHGLSPLLPTR_	20:20:00	GKAGPGDTPAGSAAP:GKAGPGDTPAGSAAP	Kcnt1:Kcnt1	04:01:00	1237:1237	Q9Z258	sp	sp|Q9Z258|KCNT1_RAT	_AGPGDT(ph)PAGSAAPEEPHGLSPLLPTR_	20	GKAGPGDTPAGSAAP	Kcnt1	1	1237
YES	1	F1LSG1:Q9Z258	tr:sp	tr|F1LSG1|F1LSG1_RAT:sp|Q9Z258|KCNT1_RAT	_AGPGDTPAGS(ph)AAPEEPHGLSPLLPTR_	1 day, 0:24:00	PGDTPAGSAAPEEPH:PGDTPAGSAAPEEPH	Kcnt1:Kcnt1	04:01:00	1237:1237	Q9Z258	sp	sp|Q9Z258|KCNT1_RAT	_AGPGDTPAGS(ph)AAPEEPHGLSPLLPTR_	24	PGDTPAGSAAPEEPH	Kcnt1	1	1237
NO	1	F1LNP8	tr	tr|F1LNP8|F1LNP8_RAT	_AGPLGGS(ph)S(ph)YEEEEEEEGGGGGER_	433;434	KAGPLGGSSYEEEEE;AGPLGGSSYEEEEEE	Pvrl1	4	515	F1LNP8	tr	tr|F1LNP8|F1LNP8_RAT	_AGPLGGS(ph)S(ph)YEEEEEEEGGGGGER_	433;434	KAGPLGGSSYEEEEE;AGPLGGSSYEEEEEE	Pvrl1	4	515
NO	1	F1LNP8	tr	tr|F1LNP8|F1LNP8_RAT	_AGPLGGSS(ph)YEEEEEEEGGGGGER_	434	AGPLGGSSYEEEEEE	Pvrl1	4	515	F1LNP8	tr	tr|F1LNP8|F1LNP8_RAT	_AGPLGGSS(ph)YEEEEEEEGGGGGER_	434	AGPLGGSSYEEEEEE	Pvrl1	4	515
NO	1	F1LNP8	tr	tr|F1LNP8|F1LNP8_RAT	_AGPLGGS(ph)SYEEEEEEEGGGGGER_	433	KAGPLGGSSYEEEEE	Pvrl1	4	515	F1LNP8	tr	tr|F1LNP8|F1LNP8_RAT	_AGPLGGS(ph)SYEEEEEEEGGGGGER_	433	KAGPLGGSSYEEEEE	Pvrl1	4	515
TO_BE_EXCLUDED	F1LNP8	AGPLGGSSYEEEEEEEGGGGGER	_AGPLGGSSYEEEEEEEGGGGGER_
NO	1	F1LNP8	tr	tr|F1LNP8|F1LNP8_RAT	_AGPLGGS(ph)S(ph)YEEEEEEEGGGGGERK_	433;434	KAGPLGGSSYEEEEE;AGPLGGSSYEEEEEE	Pvrl1	4	515	F1LNP8	tr	tr|F1LNP8|F1LNP8_RAT	_AGPLGGS(ph)S(ph)YEEEEEEEGGGGGERK_	433;434	KAGPLGGSSYEEEEE;AGPLGGSSYEEEEEE	Pvrl1	4	515
NO	1	F1LNP8	tr	tr|F1LNP8|F1LNP8_RAT	_AGPLGGSS(ph)YEEEEEEEGGGGGERK_	434	AGPLGGSSYEEEEEE	Pvrl1	4	515	F1LNP8	tr	tr|F1LNP8|F1LNP8_RAT	_AGPLGGSS(ph)YEEEEEEEGGGGGERK_	434	AGPLGGSSYEEEEEE	Pvrl1	4	515
NO	1	F1LNP8	tr	tr|F1LNP8|F1LNP8_RAT	_AGPLGGS(ph)SYEEEEEEEGGGGGERK_	433	KAGPLGGSSYEEEEE	Pvrl1	4	515	F1LNP8	tr	tr|F1LNP8|F1LNP8_RAT	_AGPLGGS(ph)SYEEEEEEEGGGGGERK_	433	KAGPLGGSSYEEEEE	Pvrl1	4	515
NO	1	P18090	sp	sp|P18090|ADRB1_RAT	_AGPPPSPGAPS(ph)DDDDDDAGATPPAR_	417	PPSPGAPSDDDDDDA	Adrb1	1	466	P18090	sp	sp|P18090|ADRB1_RAT	_AGPPPSPGAPS(ph)DDDDDDAGATPPAR_	417	PPSPGAPSDDDDDDA	Adrb1	1	466
NO	1	P18090	sp	sp|P18090|ADRB1_RAT	_AGPPPS(ph)PGAPSDDDDDDAGATPPAR_	412	ARAGPPPSPGAPSDD	Adrb1	1	466	P18090	sp	sp|P18090|ADRB1_RAT	_AGPPPS(ph)PGAPSDDDDDDAGATPPAR_	412	ARAGPPPSPGAPSDD	Adrb1	1	466
NO	1	P18090	sp	sp|P18090|ADRB1_RAT	_AGPPPS(ph)PGAPS(ph)DDDDDDAGATPPAR_	412;417	ARAGPPPSPGAPSDD;PPSPGAPSDDDDDDA	Adrb1	1	466	P18090	sp	sp|P18090|ADRB1_RAT	_AGPPPS(ph)PGAPS(ph)DDDDDDAGATPPAR_	412;417	ARAGPPPSPGAPSDD;PPSPGAPSDDDDDDA	Adrb1	1	466
NO	1	P06686	sp	sp|P06686|AT1A2_RAT	_AGQENIS(ph)VSK_	439	KAGQENISVSKRDTA	Atp1a2	1	1020	P06686	sp	sp|P06686|AT1A2_RAT	_AGQENIS(ph)VSK_	439	KAGQENISVSKRDTA	Atp1a2	1	1020
NO	1	P06686	sp	sp|P06686|AT1A2_RAT	_AGQEN(de)IS(ph)VSK_	439	KAGQENISVSKRDTA	Atp1a2	1	1020	P06686	sp	sp|P06686|AT1A2_RAT	_AGQEN(de)IS(ph)VSK_	439	KAGQENISVSKRDTA	Atp1a2	1	1020
NO	1	P06686	sp	sp|P06686|AT1A2_RAT	_AGQ(de)ENIS(ph)VSK_	439	KAGQENISVSKRDTA	Atp1a2	1	1020	P06686	sp	sp|P06686|AT1A2_RAT	_AGQ(de)ENIS(ph)VSK_	439	KAGQENISVSKRDTA	Atp1a2	1	1020
NO	1	P06686	sp	sp|P06686|AT1A2_RAT	_AGQENIS(ph)VSKR_	439	KAGQENISVSKRDTA	Atp1a2	1	1020	P06686	sp	sp|P06686|AT1A2_RAT	_AGQENIS(ph)VSKR_	439	KAGQENISVSKRDTA	Atp1a2	1	1020
NO	1	P06686	sp	sp|P06686|AT1A2_RAT	_AGQ(de)ENIS(ph)VSKR_	439	KAGQENISVSKRDTA	Atp1a2	1	1020	P06686	sp	sp|P06686|AT1A2_RAT	_AGQ(de)ENIS(ph)VSKR_	439	KAGQENISVSKRDTA	Atp1a2	1	1020
NO	1	P06686	sp	sp|P06686|AT1A2_RAT	_AGQEN(de)IS(ph)VSKR_	439	KAGQENISVSKRDTA	Atp1a2	1	1020	P06686	sp	sp|P06686|AT1A2_RAT	_AGQEN(de)IS(ph)VSKR_	439	KAGQENISVSKRDTA	Atp1a2	1	1020
YES	2	D4A4D8:A0A096MIZ1	tr:tr	tr|D4A4D8|D4A4D8_RAT:tr|A0A096MIZ1|A0A096MIZ1_RAT	_AGQSS(ph)FR_	125:210	IQKAGQSSFRGHMSE:IQKAGQSSFRGHMSE	Palm2:NA	04:04:00	291:376	D4A4D8:A0A096MIZ1	tr:tr	tr|D4A4D8|D4A4D8_RAT:tr|A0A096MIZ1|A0A096MIZ1_RAT	_AGQSS(ph)FR_:_AGQSS(ph)FR_	125:210	IQKAGQSSFRGHMSE:IQKAGQSSFRGHMSE	Palm2:NA	04:04:00	291:376
YES	2	D4A4D8:A0A096MIZ1	tr:tr	tr|D4A4D8|D4A4D8_RAT:tr|A0A096MIZ1|A0A096MIZ1_RAT	_AGQS(ph)SFR_	124:209	LIQKAGQSSFRGHMS:LIQKAGQSSFRGHMS	Palm2:NA	04:04:00	291:376	D4A4D8:A0A096MIZ1	tr:tr	tr|D4A4D8|D4A4D8_RAT:tr|A0A096MIZ1|A0A096MIZ1_RAT	_AGQS(ph)SFR_:_AGQS(ph)SFR_	124:209	LIQKAGQSSFRGHMS:LIQKAGQSSFRGHMS	Palm2:NA	04:04:00	291:376
NO	1	P07936	sp	sp|P07936|NEUM_RAT	_AGS(ph)AETESAAK_	128	PSEEKAGSAETESAA	Gap43	1	226	P07936	sp	sp|P07936|NEUM_RAT	_AGS(ph)AETESAAK_	128	PSEEKAGSAETESAA	Gap43	1	226
NO	1	P07936	sp	sp|P07936|NEUM_RAT	_AGSAETES(ph)AAK_	133	AGSAETESAAKATTD	Gap43	1	226	P07936	sp	sp|P07936|NEUM_RAT	_AGSAETES(ph)AAK_	133	AGSAETESAAKATTD	Gap43	1	226
NO	1	P07936	sp	sp|P07936|NEUM_RAT	_AGSAETESAAKAT(ph)T(ph)DNSPSSK_	138;139	TESAAKATTDNSPSS;ESAAKATTDNSPSSK	Gap43	1	226	P07936	sp	sp|P07936|NEUM_RAT	_AGSAETESAAKAT(ph)T(ph)DNSPSSK_	138;139	TESAAKATTDNSPSS;ESAAKATTDNSPSSK	Gap43	1	226
NO	1	P07936	sp	sp|P07936|NEUM_RAT	_AGSAETESAAKAT(ph)TDNS(ph)PSSK_	138;142	TESAAKATTDNSPSS;AKATTDNSPSSKAED	Gap43	1	226	P07936	sp	sp|P07936|NEUM_RAT	_AGSAETESAAKAT(ph)TDNS(ph)PSSK_	138;142	TESAAKATTDNSPSS;AKATTDNSPSSKAED	Gap43	1	226
NO	1	P07936	sp	sp|P07936|NEUM_RAT	_AGSAETES(ph)AAKATTDNS(ph)PSSK_	133;142	AGSAETESAAKATTD;AKATTDNSPSSKAED	Gap43	1	226	P07936	sp	sp|P07936|NEUM_RAT	_AGSAETES(ph)AAKATTDNS(ph)PSSK_	133;142	AGSAETESAAKATTD;AKATTDNSPSSKAED	Gap43	1	226
NO	1	P07936	sp	sp|P07936|NEUM_RAT	_AGSAETESAAKATT(ph)DNS(ph)PSSK_	139;142	ESAAKATTDNSPSSK;AKATTDNSPSSKAED	Gap43	1	226	P07936	sp	sp|P07936|NEUM_RAT	_AGSAETESAAKATT(ph)DNS(ph)PSSK_	139;142	ESAAKATTDNSPSSK;AKATTDNSPSSKAED	Gap43	1	226
NO	1	P07936	sp	sp|P07936|NEUM_RAT	_AGSAET(ph)ESAAKATT(ph)DNSPSSK_	131;139	EKAGSAETESAAKAT;ESAAKATTDNSPSSK	Gap43	1	226	P07936	sp	sp|P07936|NEUM_RAT	_AGSAET(ph)ESAAKATT(ph)DNSPSSK_	131;139	EKAGSAETESAAKAT;ESAAKATTDNSPSSK	Gap43	1	226
NO	1	P07936	sp	sp|P07936|NEUM_RAT	_AGSAETESAAKATTDNS(ph)PSSK_	142	AKATTDNSPSSKAED	Gap43	1	226	P07936	sp	sp|P07936|NEUM_RAT	_AGSAETESAAKATTDNS(ph)PSSK_	142	AKATTDNSPSSKAED	Gap43	1	226
NO	1	P07936	sp	sp|P07936|NEUM_RAT	_AGSAETESAAKATT(ph)DNSPSSK_	139	ESAAKATTDNSPSSK	Gap43	1	226	P07936	sp	sp|P07936|NEUM_RAT	_AGSAETESAAKATT(ph)DNSPSSK_	139	ESAAKATTDNSPSSK	Gap43	1	226
NO	1	P07936	sp	sp|P07936|NEUM_RAT	_AGSAETESAAKAT(ph)TDNSPSSK_	138	TESAAKATTDNSPSS	Gap43	1	226	P07936	sp	sp|P07936|NEUM_RAT	_AGSAETESAAKAT(ph)TDNSPSSK_	138	TESAAKATTDNSPSS	Gap43	1	226
NO	1	D4A9E0	tr	tr|D4A9E0|D4A9E0_RAT	_AGS(ph)DEGSDSSGGAALK_	14	SVPARAGSDEGSDSS	NA	4	147	D4A9E0	tr	tr|D4A9E0|D4A9E0_RAT	_AGS(ph)DEGSDSSGGAALK_	14	SVPARAGSDEGSDSS	NA	4	147
NO	1	D4ACS9	tr	tr|D4ACS9|D4ACS9_RAT	_AGSDLAS(ph)EGSSPR_	8	MAGSDLASEGSSPRG	Tmem229a	4	369	D4ACS9	tr	tr|D4ACS9|D4ACS9_RAT	_AGSDLAS(ph)EGSSPR_	8	MAGSDLASEGSSPRG	Tmem229a	4	369
NO	1	P12785	sp	sp|P12785|FAS_RAT	_AGS(ph)DTELAAPK_	2191	EMSSKAGSDTELAAP	Fasn	1	2505	P12785	sp	sp|P12785|FAS_RAT	_AGS(ph)DTELAAPK_	2191	EMSSKAGSDTELAAP	Fasn	1	2505
YES	1	F1M9A2:P48768	tr:sp	tr|F1M9A2|F1M9A2_RAT:sp|P48768|NAC2_RAT	_AGS(ph)DYEYSEGTLVFKPGETQK_	442:442	DGSAKAGSDYEYSEG:DGSAKAGSDYEYSEG	Slc8a2:Slc8a2	04:02:00	920:921	P48768	sp	sp|P48768|NAC2_RAT	_AGS(ph)DYEYSEGTLVFKPGETQK_	442	DGSAKAGSDYEYSEG	Slc8a2	2	921
NO	1	F1M403	tr	tr|F1M403|F1M403_RAT	_AGSEVGSASPEEQLDGS(ph)ASPVEM(ox)QDEGSEELHETGEPLPPFLLK_	433	PEEQLDGSASPVEMQ	Ube2o	4	1287	F1M403	tr	tr|F1M403|F1M403_RAT	_AGSEVGSASPEEQLDGS(ph)ASPVEM(ox)QDEGSEELHETGEPLPPFLLK_	433	PEEQLDGSASPVEMQ	Ube2o	4	1287
NO	1	F1M403	tr	tr|F1M403|F1M403_RAT	_AGSEVGSASPEEQLDGS(ph)ASPVEMQDEGSEELHETGEPLPPFLLK_	433	PEEQLDGSASPVEMQ	Ube2o	4	1287	F1M403	tr	tr|F1M403|F1M403_RAT	_AGSEVGSASPEEQLDGS(ph)ASPVEMQDEGSEELHETGEPLPPFLLK_	433	PEEQLDGSASPVEMQ	Ube2o	4	1287
NO	1	F1M403	tr	tr|F1M403|F1M403_RAT	_AGSEVGSAS(ph)PEEQLDGSASPVEMQDEGSEELHETGEPLPPFLLK_	425	GSEVGSASPEEQLDG	Ube2o	4	1287	F1M403	tr	tr|F1M403|F1M403_RAT	_AGSEVGSAS(ph)PEEQLDGSASPVEMQDEGSEELHETGEPLPPFLLK_	425	GSEVGSASPEEQLDG	Ube2o	4	1287
NO	1	F1M403	tr	tr|F1M403|F1M403_RAT	_AGSEVGSASPEEQLDGS(ph)ASPVEM(ox)Q(de)DEGSEELHETGEPLPPFLLK_	433	PEEQLDGSASPVEMQ	Ube2o	4	1287	F1M403	tr	tr|F1M403|F1M403_RAT	_AGSEVGSASPEEQLDGS(ph)ASPVEM(ox)Q(de)DEGSEELHETGEPLPPFLLK_	433	PEEQLDGSASPVEMQ	Ube2o	4	1287
NO	1	D4A1G8	tr	tr|D4A1G8|D4A1G8_RAT	_AGS(ph)FTGPSDSETTPAR_	1166	MPRKRAGSFTGPSDS	Cep170b	1	1575	D4A1G8	tr	tr|D4A1G8|D4A1G8_RAT	_AGS(ph)FTGPSDSETTPAR_	1166	MPRKRAGSFTGPSDS	Cep170b	1	1575
NO	1	P14270	sp	sp|P14270|PDE4D_RAT	_AGS(ph)HEGSDSSGGAALK_	14	SVPARAGSHEGSDSS	Pde4d	1	803	P14270	sp	sp|P14270|PDE4D_RAT	_AGS(ph)HEGSDSSGGAALK_	14	SVPARAGSHEGSDSS	Pde4d	1	803
NO	1	D3ZMJ7	tr	tr|D3ZMJ7|D3ZMJ7_RAT	_AGS(ph)LGPETPSR_	1801	HRSSRAGSLGPETPS	Wnk2	4	2063	D3ZMJ7	tr	tr|D3ZMJ7|D3ZMJ7_RAT	_AGS(ph)LGPETPSR_	1801	HRSSRAGSLGPETPS	Wnk2	4	2063
NO	1	B0BNI4	tr	tr|B0BNI4|B0BNI4_RAT	_AGSPAS(ph)PPSPR_	18	ARAGSPASPPSPRLD	Lsm11	2	360	B0BNI4	tr	tr|B0BNI4|B0BNI4_RAT	_AGSPAS(ph)PPSPR_	18	ARAGSPASPPSPRLD	Lsm11	2	360
NO	1	D3ZXP8	tr	tr|D3ZXP8|D3ZXP8_RAT	_(ac)AGS(ph)PDQEGFFNLLSHVQGDR_	4	XXXXMAGSPDQEGFF	Pcp2	4	120	D3ZXP8	tr	tr|D3ZXP8|D3ZXP8_RAT	_(ac)AGS(ph)PDQEGFFNLLSHVQGDR_	4	XXXXMAGSPDQEGFF	Pcp2	4	120
YES	1	D4AD82:P81128	tr:sp	tr|D4AD82|D4AD82_RAT:sp|P81128|RHG35_RAT	_AGS(ph)PLCNSNLQDSEEDVEPPSYHLFR_	975:975	FNSPRAGSPLCNSNL:FNSPRAGSPLCNSNL	Arhgap35:Arhgap35	04:01:00	1278:1513	P81128	sp	sp|P81128|RHG35_RAT	_AGS(ph)PLCNSNLQDSEEDVEPPSYHLFR_	975	FNSPRAGSPLCNSNL	Arhgap35	1	1513
YES	1	D4AD82:P81128	tr:sp	tr|D4AD82|D4AD82_RAT:sp|P81128|RHG35_RAT	_AGSPLCNSNLQDS(ph)EEDVEPPSYHLFR_	985:985	CNSNLQDSEEDVEPP:CNSNLQDSEEDVEPP	Arhgap35:Arhgap35	04:01:00	1278:1513	P81128	sp	sp|P81128|RHG35_RAT	_AGSPLCNSNLQDS(ph)EEDVEPPSYHLFR_	985	CNSNLQDSEEDVEPP	Arhgap35	1	1513
YES	1	D4AD82:P81128	tr:sp	tr|D4AD82|D4AD82_RAT:sp|P81128|RHG35_RAT	_AGS(ph)PLCNSNLQ(de)DSEEDVEPPSYHLFR_	975:975	FNSPRAGSPLCNSNL:FNSPRAGSPLCNSNL	Arhgap35:Arhgap35	04:01:00	1278:1513	P81128	sp	sp|P81128|RHG35_RAT	_AGS(ph)PLCNSNLQ(de)DSEEDVEPPSYHLFR_	975	FNSPRAGSPLCNSNL	Arhgap35	1	1513
YES	1	D4AD82:P81128	tr:sp	tr|D4AD82|D4AD82_RAT:sp|P81128|RHG35_RAT	_AGS(ph)PLCN(de)SNLQDSEEDVEPPSYHLFR_	975:975	FNSPRAGSPLCNSNL:FNSPRAGSPLCNSNL	Arhgap35:Arhgap35	04:01:00	1278:1513	P81128	sp	sp|P81128|RHG35_RAT	_AGS(ph)PLCN(de)SNLQDSEEDVEPPSYHLFR_	975	FNSPRAGSPLCNSNL	Arhgap35	1	1513
YES	1	D4AD82:P81128	tr:sp	tr|D4AD82|D4AD82_RAT:sp|P81128|RHG35_RAT	_AGS(ph)PLCNSN(de)LQDSEEDVEPPSYHLFR_	975:975	FNSPRAGSPLCNSNL:FNSPRAGSPLCNSNL	Arhgap35:Arhgap35	04:01:00	1278:1513	P81128	sp	sp|P81128|RHG35_RAT	_AGS(ph)PLCNSN(de)LQDSEEDVEPPSYHLFR_	975	FNSPRAGSPLCNSNL	Arhgap35	1	1513
NO	1	D4A0C3	tr	tr|D4A0C3|D4A0C3_RAT	_AGS(ph)QEGASM(ox)EGSR_	593	EPLSRAGSQEGASME	Hid1	4	788	D4A0C3	tr	tr|D4A0C3|D4A0C3_RAT	_AGS(ph)QEGASM(ox)EGSR_	593	EPLSRAGSQEGASME	Hid1	4	788
NO	1	D4A0C3	tr	tr|D4A0C3|D4A0C3_RAT	_AGS(ph)QEGASMEGSR_	593	EPLSRAGSQEGASME	Hid1	4	788	D4A0C3	tr	tr|D4A0C3|D4A0C3_RAT	_AGS(ph)QEGASMEGSR_	593	EPLSRAGSQEGASME	Hid1	4	788
NO	1	D4A0C3	tr	tr|D4A0C3|D4A0C3_RAT	_AGS(ph)QEGASM(ox)EGSRPAAPAEPGTLK_	593	EPLSRAGSQEGASME	Hid1	4	788	D4A0C3	tr	tr|D4A0C3|D4A0C3_RAT	_AGS(ph)QEGASM(ox)EGSRPAAPAEPGTLK_	593	EPLSRAGSQEGASME	Hid1	4	788
NO	1	D4A0C3	tr	tr|D4A0C3|D4A0C3_RAT	_AGSQEGAS(ph)M(ox)EGSRPAAPAEPGTLK_	598	AGSQEGASMEGSRPA	Hid1	4	788	D4A0C3	tr	tr|D4A0C3|D4A0C3_RAT	_AGSQEGAS(ph)M(ox)EGSRPAAPAEPGTLK_	598	AGSQEGASMEGSRPA	Hid1	4	788
NO	1	D4A0C3	tr	tr|D4A0C3|D4A0C3_RAT	_AGS(ph)QEGASMEGSRPAAPAEPGTLK_	593	EPLSRAGSQEGASME	Hid1	4	788	D4A0C3	tr	tr|D4A0C3|D4A0C3_RAT	_AGS(ph)QEGASMEGSRPAAPAEPGTLK_	593	EPLSRAGSQEGASME	Hid1	4	788
NO	1	D4A0C3	tr	tr|D4A0C3|D4A0C3_RAT	_AGS(ph)Q(de)EGASM(ox)EGSRPAAPAEPGTLK_	593	EPLSRAGSQEGASME	Hid1	4	788	D4A0C3	tr	tr|D4A0C3|D4A0C3_RAT	_AGS(ph)Q(de)EGASM(ox)EGSRPAAPAEPGTLK_	593	EPLSRAGSQEGASME	Hid1	4	788
NO	1	G3V7P1	sp	sp|G3V7P1|STX12_RAT	_AGSRLS(ph)AEDR_	142	ARAGSRLSAEDRQRE	Stx12	1	274	G3V7P1	sp	sp|G3V7P1|STX12_RAT	_AGSRLS(ph)AEDR_	142	ARAGSRLSAEDRQRE	Stx12	1	274
NO	1	G3V7P1	sp	sp|G3V7P1|STX12_RAT	_AGS(ph)RLSAEDR_	139	IARARAGSRLSAEDR	Stx12	1	274	G3V7P1	sp	sp|G3V7P1|STX12_RAT	_AGS(ph)RLSAEDR_	139	IARARAGSRLSAEDR	Stx12	1	274
NO	1	D3ZG81	tr	tr|D3ZG81|D3ZG81_RAT	_AGSS(ph)PPSTTAPVSAFSR_	52	NISKAGSSPPSTTAP	March8	4	286	D3ZG81	tr	tr|D3ZG81|D3ZG81_RAT	_AGSS(ph)PPSTTAPVSAFSR_	52	NISKAGSSPPSTTAP	March8	4	286
NO	1	D3ZG81	tr	tr|D3ZG81|D3ZG81_RAT	_AGS(ph)SPPSTTAPVSAFSR_	51	SNISKAGSSPPSTTA	March8	4	286	D3ZG81	tr	tr|D3ZG81|D3ZG81_RAT	_AGS(ph)SPPSTTAPVSAFSR_	51	SNISKAGSSPPSTTA	March8	4	286
NO	1	D3ZG21	tr	tr|D3ZG21|D3ZG21_RAT	_AGS(ph)SPTQGAQNEAPR_	591	GASEKAGSSPTQGAQ	Tcf20	4	1970	D3ZG21	tr	tr|D3ZG21|D3ZG21_RAT	_AGS(ph)SPTQGAQNEAPR_	591	GASEKAGSSPTQGAQ	Tcf20	4	1970
NO	1	D3ZG21	tr	tr|D3ZG21|D3ZG21_RAT	_AGSS(ph)PTQGAQNEAPR_	592	ASEKAGSSPTQGAQN	Tcf20	4	1970	D3ZG21	tr	tr|D3ZG21|D3ZG21_RAT	_AGSS(ph)PTQGAQNEAPR_	592	ASEKAGSSPTQGAQN	Tcf20	4	1970
NO	1	D3ZAU7	tr	tr|D3ZAU7|D3ZAU7_RAT	_AGTDALLST(ph)STSTPPQQNTR_	321	GTDALLSTSTSTPPQ	Ttbk1	4	1306	D3ZAU7	tr	tr|D3ZAU7|D3ZAU7_RAT	_AGTDALLST(ph)STSTPPQQNTR_	321	GTDALLSTSTSTPPQ	Ttbk1	4	1306
NO	1	A0A096MKC0	tr	tr|A0A096MKC0|A0A096MKC0_RAT	_AGTDANEEVPQTSLSS(ph)ARPGTPSDHQPQEAAQFER_	378	VPQTSLSSARPGTPS	Gigyf2	4	740	A0A096MKC0	tr	tr|A0A096MKC0|A0A096MKC0_RAT	_AGTDANEEVPQTSLSS(ph)ARPGTPSDHQPQEAAQFER_	378	VPQTSLSSARPGTPS	Gigyf2	4	740
NO	1	A0A096MKC0	tr	tr|A0A096MKC0|A0A096MKC0_RAT	_AGTDANEEVPQTSLS(ph)SARPGTPSDHQPQEAAQFER_	377	EVPQTSLSSARPGTP	Gigyf2	4	740	A0A096MKC0	tr	tr|A0A096MKC0|A0A096MKC0_RAT	_AGTDANEEVPQTSLS(ph)SARPGTPSDHQPQEAAQFER_	377	EVPQTSLSSARPGTP	Gigyf2	4	740
NO	1	A0A096MKC0	tr	tr|A0A096MKC0|A0A096MKC0_RAT	_AGTDANEEVPQT(ph)SLSSARPGTPSDHQPQEAAQFER_	374	ANEEVPQTSLSSARP	Gigyf2	4	740	A0A096MKC0	tr	tr|A0A096MKC0|A0A096MKC0_RAT	_AGTDANEEVPQT(ph)SLSSARPGTPSDHQPQEAAQFER_	374	ANEEVPQTSLSSARP	Gigyf2	4	740
NO	1	A0A096MKC0	tr	tr|A0A096MKC0|A0A096MKC0_RAT	_AGTDANEEVPQTSLSSARPGTPS(ph)DHQPQEAAQFER_	385	SARPGTPSDHQPQEA	Gigyf2	4	740	A0A096MKC0	tr	tr|A0A096MKC0|A0A096MKC0_RAT	_AGTDANEEVPQTSLSSARPGTPS(ph)DHQPQEAAQFER_	385	SARPGTPSDHQPQEA	Gigyf2	4	740
NO	1	A0A096MKC0	tr	tr|A0A096MKC0|A0A096MKC0_RAT	_AGTDANEEVPQ(de)T(ph)SLSSARPGTPSDHQPQEAAQFER_	374	ANEEVPQTSLSSARP	Gigyf2	4	740	A0A096MKC0	tr	tr|A0A096MKC0|A0A096MKC0_RAT	_AGTDANEEVPQ(de)T(ph)SLSSARPGTPSDHQPQEAAQFER_	374	ANEEVPQTSLSSARP	Gigyf2	4	740
YES	1	F8WFS9:Q05764	tr:sp	tr|F8WFS9|F8WFS9_RAT:sp|Q05764|ADDB_RAT	_AGTKS(ph)PAVS(ph)PSK_	614;618:614;618	PTRAGTKSPAVSPSK;GTKSPAVSPSKASED:PTRAGTKSPAVSPSK;GTKSPAVSPSKASED	Add2:Add2	04:02:00	725:725	Q05764	sp	sp|Q05764|ADDB_RAT	_AGTKS(ph)PAVS(ph)PSK_	614;618	PTRAGTKSPAVSPSK;GTKSPAVSPSKASED	Add2	2	725
YES	1	F8WFS9:Q05764	tr:sp	tr|F8WFS9|F8WFS9_RAT:sp|Q05764|ADDB_RAT	_AGT(ph)KSPAVS(ph)PSK_	612;618:612;618	QSPTRAGTKSPAVSP;GTKSPAVSPSKASED:QSPTRAGTKSPAVSP;GTKSPAVSPSKASED	Add2:Add2	04:02:00	725:725	Q05764	sp	sp|Q05764|ADDB_RAT	_AGT(ph)KSPAVS(ph)PSK_	612;618	QSPTRAGTKSPAVSP;GTKSPAVSPSKASED	Add2	2	725
YES	1	F8WFS9:Q05764	tr:sp	tr|F8WFS9|F8WFS9_RAT:sp|Q05764|ADDB_RAT	_AGTKS(ph)PAVSPS(ph)K_	614;620:614;620	PTRAGTKSPAVSPSK;KSPAVSPSKASEDAK:PTRAGTKSPAVSPSK;KSPAVSPSKASEDAK	Add2:Add2	04:02:00	725:725	Q05764	sp	sp|Q05764|ADDB_RAT	_AGTKS(ph)PAVSPS(ph)K_	614;620	PTRAGTKSPAVSPSK;KSPAVSPSKASEDAK	Add2	2	725
YES	1	F8WFS9:Q05764	tr:sp	tr|F8WFS9|F8WFS9_RAT:sp|Q05764|ADDB_RAT	_AGTKS(ph)PAVSPSK_	614:614	PTRAGTKSPAVSPSK:PTRAGTKSPAVSPSK	Add2:Add2	04:02:00	725:725	Q05764	sp	sp|Q05764|ADDB_RAT	_AGTKS(ph)PAVSPSK_	614	PTRAGTKSPAVSPSK	Add2	2	725
YES	1	F8WFS9:Q05764	tr:sp	tr|F8WFS9|F8WFS9_RAT:sp|Q05764|ADDB_RAT	_AGT(ph)KSPAVSPSK_	612:612	QSPTRAGTKSPAVSP:QSPTRAGTKSPAVSP	Add2:Add2	04:02:00	725:725	Q05764	sp	sp|Q05764|ADDB_RAT	_AGT(ph)KSPAVSPSK_	612	QSPTRAGTKSPAVSP	Add2	2	725
YES	1	F8WFS9:Q05764	tr:sp	tr|F8WFS9|F8WFS9_RAT:sp|Q05764|ADDB_RAT	_AGTKSPAVS(ph)PSK_	618:618	GTKSPAVSPSKASED:GTKSPAVSPSKASED	Add2:Add2	04:02:00	725:725	Q05764	sp	sp|Q05764|ADDB_RAT	_AGTKSPAVS(ph)PSK_	618	GTKSPAVSPSKASED	Add2	2	725
YES	1	D3ZD52:F1LUC1	tr:tr	tr|D3ZD52|D3ZD52_RAT:tr|F1LUC1|F1LUC1_RAT	_AGTPAHES(ph)PQSNIFR_	130:130	AGTPAHESPQSNIFR:AGTPAHESPQSNIFR	Fam13c:Fam13c	04:04:00	375:601	D3ZD52	tr	tr|D3ZD52|D3ZD52_RAT	_AGTPAHES(ph)PQSNIFR_	130	AGTPAHESPQSNIFR	Fam13c	4	375
YES	1	D3ZD52:F1LUC1	tr:tr	tr|D3ZD52|D3ZD52_RAT:tr|F1LUC1|F1LUC1_RAT	_AGT(ph)PAHESPQSNIFR_	125:125	ECHGRAGTPAHESPQ:ECHGRAGTPAHESPQ	Fam13c:Fam13c	04:04:00	375:601	D3ZD52	tr	tr|D3ZD52|D3ZD52_RAT	_AGT(ph)PAHESPQSNIFR_	125	ECHGRAGTPAHESPQ	Fam13c	4	375
NO	1	Q5GH56	sp	sp|Q5GH56|XKR7_RAT	_AGT(ph)PTPPVFQVRPGLPPTPVAR_	496	VGGERAGTPTPPVFQ	Xkr7	2	580	Q5GH56	sp	sp|Q5GH56|XKR7_RAT	_AGT(ph)PTPPVFQVRPGLPPTPVAR_	496	VGGERAGTPTPPVFQ	Xkr7	2	580
NO	1	E9PTK6	tr	tr|E9PTK6|E9PTK6_RAT	_AGVAS(ph)PVQR_	642	VWKAGVASPVQRDPN	Kifc2	3	791	E9PTK6	tr	tr|E9PTK6|E9PTK6_RAT	_AGVAS(ph)PVQR_	642	VWKAGVASPVQRDPN	Kifc2	3	791
YES	1	F1MAQ5:F1LNK0	tr:tr	tr|F1MAQ5|F1MAQ5_RAT:tr|F1LNK0|F1LNK0_RAT	_AGVIQTSTEHS(ph)FSK_	478:478	IQTSTEHSFSKEDQK:IQTSTEHSFSKEDQK	Map2:Map2	04:04:00	1829:1860	F1MAQ5	tr	tr|F1MAQ5|F1MAQ5_RAT	_AGVIQTSTEHS(ph)FSK_	478	IQTSTEHSFSKEDQK	Map2	4	1829
YES	1	F1MAQ5:F1LNK0	tr:tr	tr|F1MAQ5|F1MAQ5_RAT:tr|F1LNK0|F1LNK0_RAT	_AGVIQTSTEHSFS(ph)K_	480:480	TSTEHSFSKEDQKGE:TSTEHSFSKEDQKGE	Map2:Map2	04:04:00	1829:1860	F1MAQ5	tr	tr|F1MAQ5|F1MAQ5_RAT	_AGVIQTSTEHSFS(ph)K_	480	TSTEHSFSKEDQKGE	Map2	4	1829
TO_BE_EXCLUDED	M0R5J4;P04764;F1M6P0;F1M383	AGYTDQVVIGMDVAASEFYR	_AGYTDQ(de)VVIGMDVAASEFYR_
NO	1	D3ZFB6	sp	sp|D3ZFB6|PRRT2_RAT	_AHGGHPGS(ph)PR_	242	AHGGHPGSPRGSLSR	Prrt2	1	344	D3ZFB6	sp	sp|D3ZFB6|PRRT2_RAT	_AHGGHPGS(ph)PR_	242	AHGGHPGSPRGSLSR	Prrt2	1	344
NO	1	D3ZFB6	sp	sp|D3ZFB6|PRRT2_RAT	_AHGGHPGS(ph)PRGS(ph)LSR_	242;246	AHGGHPGSPRGSLSR;HPGSPRGSLSRHPSS	Prrt2	1	344	D3ZFB6	sp	sp|D3ZFB6|PRRT2_RAT	_AHGGHPGS(ph)PRGS(ph)LSR_	242;246	AHGGHPGSPRGSLSR;HPGSPRGSLSRHPSS	Prrt2	1	344
NO	1	D3ZFB6	sp	sp|D3ZFB6|PRRT2_RAT	_AHGGHPGS(ph)PRGSLS(ph)R_	242;248	AHGGHPGSPRGSLSR;GSPRGSLSRHPSSQL	Prrt2	1	344	D3ZFB6	sp	sp|D3ZFB6|PRRT2_RAT	_AHGGHPGS(ph)PRGSLS(ph)R_	242;248	AHGGHPGSPRGSLSR;GSPRGSLSRHPSSQL	Prrt2	1	344
NO	1	Q63803	sp	sp|Q63803|GNAS1_RAT	_AHLRPPS(ph)PEIQVADPPTPR_	636	RAHLRPPSPEIQVAD	Gnas	1	1144	Q63803	sp	sp|Q63803|GNAS1_RAT	_AHLRPPS(ph)PEIQVADPPTPR_	636	RAHLRPPSPEIQVAD	Gnas	1	1144
YES	1	D3ZCG2:D3ZYN2:D4A1V5:D3ZJJ7:D3ZSN6	tr:tr:tr:tr:tr	tr|D3ZCG2|D3ZCG2_RAT:tr|D3ZYN2|D3ZYN2_RAT:tr|D4A1V5|D4A1V5_RAT:tr|D3ZJJ7|D3ZJJ7_RAT:tr|D3ZSN6|D3ZSN6_RAT	_AHNLQDGQISDTGDPGEDSTS(ph)N_	1657:1601:1552:1558:1613	DPGEDSTSNXXXXXX:DPGEDSTSNXXXXXX:DPGEDSTSNXXXXXX:DPGEDSTSNXXXXXX:DPGEDSTSNXXXXXX	Kif21a:Kif21a:Kif21a:Kif21a:Kif21a	1:1:1:1:1	1658:1602:1553:1559:1614	D3ZCG2	tr	tr|D3ZCG2|D3ZCG2_RAT	_AHNLQDGQISDTGDPGEDSTS(ph)N_	1657	DPGEDSTSNXXXXXX	Kif21a	1	1658
YES	1	D3ZCG2:D3ZYN2:D4A1V5:D3ZJJ7:D3ZSN6	tr:tr:tr:tr:tr	tr|D3ZCG2|D3ZCG2_RAT:tr|D3ZYN2|D3ZYN2_RAT:tr|D4A1V5|D4A1V5_RAT:tr|D3ZJJ7|D3ZJJ7_RAT:tr|D3ZSN6|D3ZSN6_RAT	_AHNLQDGQIS(ph)DTGDPGEDSTSN_	1646:1590:1541:1547:1602	NLQDGQISDTGDPGE:NLQDGQISDTGDPGE:NLQDGQISDTGDPGE:NLQDGQISDTGDPGE:NLQDGQISDTGDPGE	Kif21a:Kif21a:Kif21a:Kif21a:Kif21a	1:1:1:1:1	1658:1602:1553:1559:1614	D3ZCG2	tr	tr|D3ZCG2|D3ZCG2_RAT	_AHNLQDGQIS(ph)DTGDPGEDSTSN_	1646	NLQDGQISDTGDPGE	Kif21a	1	1658
TO_BE_EXCLUDED	D3ZCG2;D3ZYN2;D4A1V5;D3ZJJ7;D3ZSN6	AHNLQDGQISDTGDPGEDSTSN	_AHNLQDGQISDTGDPGEDSTSN_
NO	1	F1M3U0	tr	tr|F1M3U0|F1M3U0_RAT	_AHSENEGTLLPPADSCTS(ph)PTK_	626	PPADSCTSPTKMDSS	Nav3	4	1641	F1M3U0	tr	tr|F1M3U0|F1M3U0_RAT	_AHSENEGTLLPPADSCTS(ph)PTK_	626	PPADSCTSPTKMDSS	Nav3	4	1641
NO	1	F1M3U0	tr	tr|F1M3U0|F1M3U0_RAT	_AHSENEGTLLPPADSCT(ph)SPTK_	625	LPPADSCTSPTKMDS	Nav3	4	1641	F1M3U0	tr	tr|F1M3U0|F1M3U0_RAT	_AHSENEGTLLPPADSCT(ph)SPTK_	625	LPPADSCTSPTKMDS	Nav3	4	1641
NO	1	F1M3U0	tr	tr|F1M3U0|F1M3U0_RAT	_AHSENEGTLLPPADS(ph)CTSPTK_	623	TLLPPADSCTSPTKM	Nav3	4	1641	F1M3U0	tr	tr|F1M3U0|F1M3U0_RAT	_AHSENEGTLLPPADS(ph)CTSPTK_	623	TLLPPADSCTSPTKM	Nav3	4	1641
NO	1	Q76JQ2	sp	sp|Q76JQ2|FLCN_RAT	_AHS(ph)PAEGASTDSSSPGPK_	62	SSRVRAHSPAEGAST	Flcn	1	579	Q76JQ2	sp	sp|Q76JQ2|FLCN_RAT	_AHS(ph)PAEGASTDSSSPGPK_	62	SSRVRAHSPAEGAST	Flcn	1	579
YES	1	A0A0A0MY17:Q9JLU4-2:Q9JLU4:Q9JLU4-3	tr:sp:sp:sp	tr|A0A0A0MY17|A0A0A0MY17_RAT:sp|Q9JLU4-2|SHAN3_RAT:sp|Q9JLU4|SHAN3_RAT:sp|Q9JLU4-3|SHAN3_RAT	_AHS(ph)PQGEGEIPLHR_	557:482:482:482	FIAVKAHSPQGEGEI:FIAVKAHSPQGEGEI:FIAVKAHSPQGEGEI:FIAVKAHSPQGEGEI	Shank3:Shank3:Shank3:Shank3	4:1:1:1	1815:1731:1740:1136	Q9JLU4	sp	sp|Q9JLU4|SHAN3_RAT	_AHS(ph)PQGEGEIPLHR_	482	FIAVKAHSPQGEGEI	Shank3	1	1740
YES	1	A0A0A0MY17:Q9JLU4-2:Q9JLU4:Q9JLU4-3	tr:sp:sp:sp	tr|A0A0A0MY17|A0A0A0MY17_RAT:sp|Q9JLU4-2|SHAN3_RAT:sp|Q9JLU4|SHAN3_RAT:sp|Q9JLU4-3|SHAN3_RAT	_AHS(ph)PQ(de)GEGEIPLHR_	557:482:482:482	FIAVKAHSPQGEGEI:FIAVKAHSPQGEGEI:FIAVKAHSPQGEGEI:FIAVKAHSPQGEGEI	Shank3:Shank3:Shank3:Shank3	4:1:1:1	1815:1731:1740:1136	Q9JLU4	sp	sp|Q9JLU4|SHAN3_RAT	_AHS(ph)PQ(de)GEGEIPLHR_	482	FIAVKAHSPQGEGEI	Shank3	1	1740
NO	1	B0LT89	sp	sp|B0LT89|STK24_RAT	_(ac)AHS(ph)PVQSGLPGMQTLK_	4	XXXXMAHSPVQSGLP	Stk24	2	431	B0LT89	sp	sp|B0LT89|STK24_RAT	_(ac)AHS(ph)PVQSGLPGMQTLK_	4	XXXXMAHSPVQSGLP	Stk24	2	431
NO	1	B0LT89	sp	sp|B0LT89|STK24_RAT	_(ac)AHS(ph)PVQ(de)SGLPGM(ox)QTLK_	4	XXXXMAHSPVQSGLP	Stk24	2	431	B0LT89	sp	sp|B0LT89|STK24_RAT	_(ac)AHS(ph)PVQ(de)SGLPGM(ox)QTLK_	4	XXXXMAHSPVQSGLP	Stk24	2	431
NO	1	B0LT89	sp	sp|B0LT89|STK24_RAT	_(ac)AHS(ph)PVQSGLPGM(ox)QTLK_	4	XXXXMAHSPVQSGLP	Stk24	2	431	B0LT89	sp	sp|B0LT89|STK24_RAT	_(ac)AHS(ph)PVQSGLPGM(ox)QTLK_	4	XXXXMAHSPVQSGLP	Stk24	2	431
YES	1	Z4YNG1:R9PXS9:D3ZK98:Q2EJA0-4:Q2EJA0-2:Q2EJA0-3:Q2EJA0	tr:tr:tr:sp:sp:sp:sp	tr|Z4YNG1|Z4YNG1_RAT:tr|R9PXS9|R9PXS9_RAT:tr|D3ZK98|D3ZK98_RAT:sp|Q2EJA0-4|YAP1_RAT:sp|Q2EJA0-2|YAP1_RAT:sp|Q2EJA0-3|YAP1_RAT:sp|Q2EJA0|YAP1_RAT	_AHSSPAS(ph)LQLGAGTLTASGVVSGPAATPAAQHLR_	116:116:116:116:116:116:116	RAHSSPASLQLGAGT:RAHSSPASLQLGAGT:RAHSSPASLQLGAGT:RAHSSPASLQLGAGT:RAHSSPASLQLGAGT:RAHSSPASLQLGAGT:RAHSSPASLQLGAGT	Yap1:Yap1:Yap1:Yap1:Yap1:Yap1:Yap1	1:1:1:1:1:1:1	350:354:362:350:354:366:469	Q2EJA0	sp	sp|Q2EJA0|YAP1_RAT	_AHSSPAS(ph)LQLGAGTLTASGVVSGPAATPAAQHLR_	116	RAHSSPASLQLGAGT	Yap1	1	469
YES	1	Z4YNG1:R9PXS9:D3ZK98:Q2EJA0-4:Q2EJA0-2:Q2EJA0-3:Q2EJA0	tr:tr:tr:sp:sp:sp:sp	tr|Z4YNG1|Z4YNG1_RAT:tr|R9PXS9|R9PXS9_RAT:tr|D3ZK98|D3ZK98_RAT:sp|Q2EJA0-4|YAP1_RAT:sp|Q2EJA0-2|YAP1_RAT:sp|Q2EJA0-3|YAP1_RAT:sp|Q2EJA0|YAP1_RAT	_AHS(ph)SPASLQLGAGTLTASGVVSGPAATPAAQHLR_	112:112:112:112:112:112:112	PQHVRAHSSPASLQL:PQHVRAHSSPASLQL:PQHVRAHSSPASLQL:PQHVRAHSSPASLQL:PQHVRAHSSPASLQL:PQHVRAHSSPASLQL:PQHVRAHSSPASLQL	Yap1:Yap1:Yap1:Yap1:Yap1:Yap1:Yap1	1:1:1:1:1:1:1	350:354:362:350:354:366:469	Q2EJA0	sp	sp|Q2EJA0|YAP1_RAT	_AHS(ph)SPASLQLGAGTLTASGVVSGPAATPAAQHLR_	112	PQHVRAHSSPASLQL	Yap1	1	469
YES	1	Z4YNG1:R9PXS9:D3ZK98:Q2EJA0-4:Q2EJA0-2:Q2EJA0-3:Q2EJA0	tr:tr:tr:sp:sp:sp:sp	tr|Z4YNG1|Z4YNG1_RAT:tr|R9PXS9|R9PXS9_RAT:tr|D3ZK98|D3ZK98_RAT:sp|Q2EJA0-4|YAP1_RAT:sp|Q2EJA0-2|YAP1_RAT:sp|Q2EJA0-3|YAP1_RAT:sp|Q2EJA0|YAP1_RAT	_AHSS(ph)PASLQLGAGTLTASGVVSGPAATPAAQHLR_	113:113:113:113:113:113:113	QHVRAHSSPASLQLG:QHVRAHSSPASLQLG:QHVRAHSSPASLQLG:QHVRAHSSPASLQLG:QHVRAHSSPASLQLG:QHVRAHSSPASLQLG:QHVRAHSSPASLQLG	Yap1:Yap1:Yap1:Yap1:Yap1:Yap1:Yap1	1:1:1:1:1:1:1	350:354:362:350:354:366:469	Q2EJA0	sp	sp|Q2EJA0|YAP1_RAT	_AHSS(ph)PASLQLGAGTLTASGVVSGPAATPAAQHLR_	113	QHVRAHSSPASLQLG	Yap1	1	469
NO	1	D3ZKK3	tr	tr|D3ZKK3|D3ZKK3_RAT	_AHTEAEALPN(de)TTLELHTQS(ph)PEAAGSR_	361	TLELHTQSPEAAGSR	Cnst	4	703	D3ZKK3	tr	tr|D3ZKK3|D3ZKK3_RAT	_AHTEAEALPN(de)TTLELHTQS(ph)PEAAGSR_	361	TLELHTQSPEAAGSR	Cnst	4	703
NO	1	D3ZKK3	tr	tr|D3ZKK3|D3ZKK3_RAT	_AHTEAEALPNT(ph)TLELHTQSPEAAGSR_	353	EAEALPNTTLELHTQ	Cnst	4	703	D3ZKK3	tr	tr|D3ZKK3|D3ZKK3_RAT	_AHTEAEALPNT(ph)TLELHTQSPEAAGSR_	353	EAEALPNTTLELHTQ	Cnst	4	703
NO	1	D3ZKK3	tr	tr|D3ZKK3|D3ZKK3_RAT	_AHTEAEALPNTT(ph)LELHTQSPEAAGSR_	354	AEALPNTTLELHTQS	Cnst	4	703	D3ZKK3	tr	tr|D3ZKK3|D3ZKK3_RAT	_AHTEAEALPNTT(ph)LELHTQSPEAAGSR_	354	AEALPNTTLELHTQS	Cnst	4	703
NO	1	D3ZKK3	tr	tr|D3ZKK3|D3ZKK3_RAT	_AHTEAEALPNTTLELHTQS(ph)PEAAGSR_	361	TLELHTQSPEAAGSR	Cnst	4	703	D3ZKK3	tr	tr|D3ZKK3|D3ZKK3_RAT	_AHTEAEALPNTTLELHTQS(ph)PEAAGSR_	361	TLELHTQSPEAAGSR	Cnst	4	703
NO	1	D3ZKK3	tr	tr|D3ZKK3|D3ZKK3_RAT	_AHTEAEALPNTTLELHT(ph)QSPEAAGSR_	359	NTTLELHTQSPEAAG	Cnst	4	703	D3ZKK3	tr	tr|D3ZKK3|D3ZKK3_RAT	_AHTEAEALPNTTLELHT(ph)QSPEAAGSR_	359	NTTLELHTQSPEAAG	Cnst	4	703
YES	1	G3V8I4:Q08850	tr:sp	tr|G3V8I4|G3V8I4_RAT:sp|Q08850|STX4_RAT	_AIEPQKEEADENYNS(ph)VNTR_	117:117	EADENYNSVNTRMKK:EADENYNSVNTRMKK	Stx4:Stx4	03:01:00	298:298	Q08850	sp	sp|Q08850|STX4_RAT	_AIEPQKEEADENYNS(ph)VNTR_	117	EADENYNSVNTRMKK	Stx4	1	298
NO	1	B5DFI3	tr	tr|B5DFI3|B5DFI3_RAT	_AIEQADLLQEEDES(ph)PR_	147	LLQEEDESPRSVLEE	Ap1s1	2	158	B5DFI3	tr	tr|B5DFI3|B5DFI3_RAT	_AIEQADLLQEEDES(ph)PR_	147	LLQEEDESPRSVLEE	Ap1s1	2	158
NO	1	B5DFI3	tr	tr|B5DFI3|B5DFI3_RAT	_AIEQ(de)ADLLQEEDES(ph)PR_	147	LLQEEDESPRSVLEE	Ap1s1	2	158	B5DFI3	tr	tr|B5DFI3|B5DFI3_RAT	_AIEQ(de)ADLLQEEDES(ph)PR_	147	LLQEEDESPRSVLEE	Ap1s1	2	158
NO	1	P61265	sp	sp|P61265|STX1B_RAT	_AIEQSIEQEEGLNRS(ph)SADLR_	108	QEEGLNRSSADLRIR	Stx1b	1	288	P61265	sp	sp|P61265|STX1B_RAT	_AIEQSIEQEEGLNRS(ph)SADLR_	108	QEEGLNRSSADLRIR	Stx1b	1	288
NO	1	P61265	sp	sp|P61265|STX1B_RAT	_AIEQSIEQEEGLNRSS(ph)ADLR_	109	EEGLNRSSADLRIRK	Stx1b	1	288	P61265	sp	sp|P61265|STX1B_RAT	_AIEQSIEQEEGLNRSS(ph)ADLR_	109	EEGLNRSSADLRIRK	Stx1b	1	288
NO	1	P61265	sp	sp|P61265|STX1B_RAT	_AIEQSIEQEEGLN(de)RS(ph)SADLR_	108	QEEGLNRSSADLRIR	Stx1b	1	288	P61265	sp	sp|P61265|STX1B_RAT	_AIEQSIEQEEGLN(de)RS(ph)SADLR_	108	QEEGLNRSSADLRIR	Stx1b	1	288
NO	1	B1H273	tr	tr|B1H273|B1H273_RAT	_AIFDGASTPTHHLSVHS(ph)DDSSTK_	248	THHLSVHSDDSSTKV	Ccm2	2	453	B1H273	tr	tr|B1H273|B1H273_RAT	_AIFDGASTPTHHLSVHS(ph)DDSSTK_	248	THHLSVHSDDSSTKV	Ccm2	2	453
NO	1	B1H273	tr	tr|B1H273|B1H273_RAT	_AIFDGAS(ph)TPTHHLSVHSDDSSTK_	238	RAIFDGASTPTHHLS	Ccm2	2	453	B1H273	tr	tr|B1H273|B1H273_RAT	_AIFDGAS(ph)TPTHHLSVHSDDSSTK_	238	RAIFDGASTPTHHLS	Ccm2	2	453
NO	1	B1H273	tr	tr|B1H273|B1H273_RAT	_AIFDGASTPTHHLS(ph)VHSDDSSTK_	245	STPTHHLSVHSDDSS	Ccm2	2	453	B1H273	tr	tr|B1H273|B1H273_RAT	_AIFDGASTPTHHLS(ph)VHSDDSSTK_	245	STPTHHLSVHSDDSS	Ccm2	2	453
NO	1	Q5XIJ6	sp	sp|Q5XIJ6|BABA1_RAT	_AIGAQANVGS(ph)RSEGEGEAATADDGAASVPGAVPK_	52	GAQANVGSRSEGEGE	Babam1	2	334	Q5XIJ6	sp	sp|Q5XIJ6|BABA1_RAT	_AIGAQANVGS(ph)RSEGEGEAATADDGAASVPGAVPK_	52	GAQANVGSRSEGEGE	Babam1	2	334
NO	1	Q5XIJ6	sp	sp|Q5XIJ6|BABA1_RAT	_AIGAQANVGSRSEGEGEAAT(ph)ADDGAASVPGAVPK_	62	EGEGEAATADDGAAS	Babam1	2	334	Q5XIJ6	sp	sp|Q5XIJ6|BABA1_RAT	_AIGAQANVGSRSEGEGEAAT(ph)ADDGAASVPGAVPK_	62	EGEGEAATADDGAAS	Babam1	2	334
YES	1	Q499Q4:P38652	tr:sp	tr|Q499Q4|Q499Q4_RAT:sp|P38652|PGM1_RAT	_AIGGIILTAS(ph)HNPGGPNGDFGIK_	117:117	GGIILTASHNPGGPN:GGIILTASHNPGGPN	Pgm1:Pgm1	02:01:00	562:562	P38652	sp	sp|P38652|PGM1_RAT	_AIGGIILTAS(ph)HNPGGPNGDFGIK_	117	GGIILTASHNPGGPN	Pgm1	1	562
YES	1	Q499Q4:P38652	tr:sp	tr|Q499Q4|Q499Q4_RAT:sp|P38652|PGM1_RAT	_AIGGIILTAS(ph)HNPGGPN(de)GDFGIK_	117:117	GGIILTASHNPGGPN:GGIILTASHNPGGPN	Pgm1:Pgm1	02:01:00	562:562	P38652	sp	sp|P38652|PGM1_RAT	_AIGGIILTAS(ph)HNPGGPN(de)GDFGIK_	117	GGIILTASHNPGGPN	Pgm1	1	562
NO	1	Q5PQS2	sp	sp|Q5PQS2|ZN365_RAT	_AIHEQAES(ph)PR_	370	AIHEQAESPREFFRP	Znf365	2	408	Q5PQS2	sp	sp|Q5PQS2|ZN365_RAT	_AIHEQAES(ph)PR_	370	AIHEQAESPREFFRP	Znf365	2	408
NO	1	Q587K3	tr	tr|Q587K3|Q587K3_RAT	_AILDAEPGPRPALQPS(ph)PSIR_	407	PRPALQPSPSIRLPP	Tbc1d10a	2	505	Q587K3	tr	tr|Q587K3|Q587K3_RAT	_AILDAEPGPRPALQPS(ph)PSIR_	407	PRPALQPSPSIRLPP	Tbc1d10a	2	505
NO	1	G3V8N4	tr	tr|G3V8N4|G3V8N4_RAT	_AINPHFPSVEPERNTEQS(ph)PTLR_	786	PERNTEQSPTLRNSF	Pcdhb13	4	796	G3V8N4	tr	tr|G3V8N4|G3V8N4_RAT	_AINPHFPSVEPERNTEQS(ph)PTLR_	786	PERNTEQSPTLRNSF	Pcdhb13	4	796
NO	1	D4ABK4	tr	tr|D4ABK4|D4ABK4_RAT	_AIPSHDSATS(ph)P_	507	PSHDSATSPXXXXXX	Gpr101	3	508	D4ABK4	tr	tr|D4ABK4|D4ABK4_RAT	_AIPSHDSATS(ph)P_	507	PSHDSATSPXXXXXX	Gpr101	3	508
YES	1	E9PU52:D4A4U1	tr:tr	tr|E9PU52|E9PU52_RAT:tr|D4A4U1|D4A4U1_RAT	_AIQDSLEVGS(ph)QK_	1 day, 21:45:00	QDSLEVGSQKRTRQL:QDSLEVGSQKRTRQL	Ece2:Ece2	04:04:00	763:765	E9PU52	tr	tr|E9PU52|E9PU52_RAT	_AIQDSLEVGS(ph)QK_	45	QDSLEVGSQKRTRQL	Ece2	4	763
YES	1	E9PU52:D4A4U1	tr:tr	tr|E9PU52|E9PU52_RAT:tr|D4A4U1|D4A4U1_RAT	_AIQDSLEVGS(ph)QKR_	1 day, 21:45:00	QDSLEVGSQKRTRQL:QDSLEVGSQKRTRQL	Ece2:Ece2	04:04:00	763:765	E9PU52	tr	tr|E9PU52|E9PU52_RAT	_AIQDSLEVGS(ph)QKR_	45	QDSLEVGSQKRTRQL	Ece2	4	763
NO	1	Q5XIS8	sp	sp|Q5XIS8|MID51_RAT	_AIS(ph)APTS(ph)PTR_	55;59	RMYDRAISAPTSPTR;RAISAPTSPTRLSHS	Mief1	2	463	Q5XIS8	sp	sp|Q5XIS8|MID51_RAT	_AIS(ph)APTS(ph)PTR_	55;59	RMYDRAISAPTSPTR;RAISAPTSPTRLSHS	Mief1	2	463
NO	1	Q5XIS8	sp	sp|Q5XIS8|MID51_RAT	_AIS(ph)APT(ph)SPTR_	55;58	RMYDRAISAPTSPTR;DRAISAPTSPTRLSH	Mief1	2	463	Q5XIS8	sp	sp|Q5XIS8|MID51_RAT	_AIS(ph)APT(ph)SPTR_	55;58	RMYDRAISAPTSPTR;DRAISAPTSPTRLSH	Mief1	2	463
NO	1	Q5XIS8	sp	sp|Q5XIS8|MID51_RAT	_AISAPTS(ph)PTR_	59	RAISAPTSPTRLSHS	Mief1	2	463	Q5XIS8	sp	sp|Q5XIS8|MID51_RAT	_AISAPTS(ph)PTR_	59	RAISAPTSPTRLSHS	Mief1	2	463
NO	1	F1M3U0	tr	tr|F1M3U0|F1M3U0_RAT	_AISHS(ph)GSFR_	1505	RPRAISHSGSFRDSM	Nav3	4	1641	F1M3U0	tr	tr|F1M3U0|F1M3U0_RAT	_AISHS(ph)GSFR_	1505	RPRAISHSGSFRDSM	Nav3	4	1641
NO	1	F1M3U0	tr	tr|F1M3U0|F1M3U0_RAT	_AISHSGS(ph)FR_	1507	RAISHSGSFRDSMEE	Nav3	4	1641	F1M3U0	tr	tr|F1M3U0|F1M3U0_RAT	_AISHSGS(ph)FR_	1507	RAISHSGSFRDSMEE	Nav3	4	1641
NO	1	Q9QYF3	sp	sp|Q9QYF3|MYO5A_RAT	_AIS(ph)PTSATSSGR_	600	QDDEKAISPTSATSS	Myo5a	1	1828	Q9QYF3	sp	sp|Q9QYF3|MYO5A_RAT	_AIS(ph)PTSATSSGR_	600	QDDEKAISPTSATSS	Myo5a	1	1828
NO	1	Q9QYF3	sp	sp|Q9QYF3|MYO5A_RAT	_AISPTSATSS(ph)GR_	607	SPTSATSSGRTPLTR	Myo5a	1	1828	Q9QYF3	sp	sp|Q9QYF3|MYO5A_RAT	_AISPTSATSS(ph)GR_	607	SPTSATSSGRTPLTR	Myo5a	1	1828
YES	1	Q6IMX4:P97544	tr:sp	tr|Q6IMX4|Q6IMX4_RAT:sp|P97544|LPP3_RAT	_AIVPESKN(de)GGS(ph)PALNNNPR_	19:19:00	PESKNGGSPALNNNP:PESKNGGSPALNNNP	Ppap2b:Ppap2b	02:01:00	312:312	P97544	sp	sp|P97544|LPP3_RAT	_AIVPESKN(de)GGS(ph)PALNNNPR_	19	PESKNGGSPALNNNP	Ppap2b	1	312
YES	1	Q6IMX4:P97544	tr:sp	tr|Q6IMX4|Q6IMX4_RAT:sp|P97544|LPP3_RAT	_AIVPES(ph)KN(de)GGSPALNNNPR_	14:14:00	DKAIVPESKNGGSPA:DKAIVPESKNGGSPA	Ppap2b:Ppap2b	02:01:00	312:312	P97544	sp	sp|P97544|LPP3_RAT	_AIVPES(ph)KN(de)GGSPALNNNPR_	14	DKAIVPESKNGGSPA	Ppap2b	1	312
YES	1	P22734-2:P22734	sp:sp	sp|P22734-2|COMT_RAT:sp|P22734|COMT_RAT	_AIYQGPS(ph)SPDK_	216:259	KAIYQGPSSPDKSXX:KAIYQGPSSPDKSXX	Comt:Comt	01:01:00	221:264	P22734	sp	sp|P22734|COMT_RAT	_AIYQGPS(ph)SPDK_	259	KAIYQGPSSPDKSXX	Comt	1	264
YES	1	P22734-2:P22734	sp:sp	sp|P22734-2|COMT_RAT:sp|P22734|COMT_RAT	_AIYQGPSS(ph)PDK_	217:260	AIYQGPSSPDKSXXX:AIYQGPSSPDKSXXX	Comt:Comt	01:01:00	221:264	P22734	sp	sp|P22734|COMT_RAT	_AIYQGPSS(ph)PDK_	260	AIYQGPSSPDKSXXX	Comt	1	264
YES	1	P22734-2:P22734	sp:sp	sp|P22734-2|COMT_RAT:sp|P22734|COMT_RAT	_AIYQGPSS(ph)PDKS_	217:260	AIYQGPSSPDKSXXX:AIYQGPSSPDKSXXX	Comt:Comt	01:01:00	221:264	P22734	sp	sp|P22734|COMT_RAT	_AIYQGPSS(ph)PDKS_	260	AIYQGPSSPDKSXXX	Comt	1	264
YES	1	P22734-2:P22734	sp:sp	sp|P22734-2|COMT_RAT:sp|P22734|COMT_RAT	_AIYQGPS(ph)SPDKS_	216:259	KAIYQGPSSPDKSXX:KAIYQGPSSPDKSXX	Comt:Comt	01:01:00	221:264	P22734	sp	sp|P22734|COMT_RAT	_AIYQGPS(ph)SPDKS_	259	KAIYQGPSSPDKSXX	Comt	1	264
YES	1	P22734-2:P22734	sp:sp	sp|P22734-2|COMT_RAT:sp|P22734|COMT_RAT	_AIYQ(de)GPS(ph)SPDKS_	216:259	KAIYQGPSSPDKSXX:KAIYQGPSSPDKSXX	Comt:Comt	01:01:00	221:264	P22734	sp	sp|P22734|COMT_RAT	_AIYQ(de)GPS(ph)SPDKS_	259	KAIYQGPSSPDKSXX	Comt	1	264
YES	1	P22734-2:P22734	sp:sp	sp|P22734-2|COMT_RAT:sp|P22734|COMT_RAT	_AIYQ(de)GPSS(ph)PDKS_	217:260	AIYQGPSSPDKSXXX:AIYQGPSSPDKSXXX	Comt:Comt	01:01:00	221:264	P22734	sp	sp|P22734|COMT_RAT	_AIYQ(de)GPSS(ph)PDKS_	260	AIYQGPSSPDKSXXX	Comt	1	264
NO	1	Q5BJM5	sp	sp|Q5BJM5|PKHO1_RAT	_AKDPPRS(ph)PPDSQSEQLLLETER_	341	KAKDPPRSPPDSQSE	Plekho1	1	408	Q5BJM5	sp	sp|Q5BJM5|PKHO1_RAT	_AKDPPRS(ph)PPDSQSEQLLLETER_	341	KAKDPPRSPPDSQSE	Plekho1	1	408
NO	1	P07340	sp	sp|P07340|AT1B1_RAT	_AKEEGS(ph)WKK_	11	GKAKEEGSWKKFIWN	Atp1b1	1	304	P07340	sp	sp|P07340|AT1B1_RAT	_AKEEGS(ph)WKK_	11	GKAKEEGSWKKFIWN	Atp1b1	1	304
NO	1	B5DEZ0	tr	tr|B5DEZ0|B5DEZ0_RAT	_AKNENS(ph)PDPQR_	218	KKAKNENSPDPQRSK	Epb41l4a	2	504	B5DEZ0	tr	tr|B5DEZ0|B5DEZ0_RAT	_AKNENS(ph)PDPQR_	218	KKAKNENSPDPQRSK	Epb41l4a	2	504
YES	1	G3V7U2:P34926	tr:sp	tr|G3V7U2|G3V7U2_RAT:sp|P34926|MAP1A_RAT	_AKPAS(ph)PAR_	2590:2588	PGRAKPASPARRLDI:PGRAKPASPARRLDI	Map1a:Map1a	04:01:00	2776:2774	P34926	sp	sp|P34926|MAP1A_RAT	_AKPAS(ph)PAR_	2588	PGRAKPASPARRLDI	Map1a	1	2774
YES	1	G3V7U2:P34926	tr:sp	tr|G3V7U2|G3V7U2_RAT:sp|P34926|MAP1A_RAT	_AKPAS(ph)PARR_	2590:2588	PGRAKPASPARRLDI:PGRAKPASPARRLDI	Map1a:Map1a	04:01:00	2776:2774	P34926	sp	sp|P34926|MAP1A_RAT	_AKPAS(ph)PARR_	2588	PGRAKPASPARRLDI	Map1a	1	2774
YES	2	G3V907:Q9QYU1	tr:sp	tr|G3V907|G3V907_RAT:sp|Q9QYU1|PEX19_RAT	_AKPS(ph)PAPS(ph)PTISAPDASGPQK_	35;39:35;39	DFDKAKPSPAPSPTI;AKPSPAPSPTISAPD:DFDKAKPSPAPSPTI;AKPSPAPSPTISAPD	LOC100911356:Pex19	04:02:00	299:299	G3V907:Q9QYU1	tr:sp	tr|G3V907|G3V907_RAT:sp|Q9QYU1|PEX19_RAT	_AKPS(ph)PAPS(ph)PTISAPDASGPQK_:_AKPS(ph)PAPS(ph)PTISAPDASGPQK_	35;39:35;39	DFDKAKPSPAPSPTI;AKPSPAPSPTISAPD:DFDKAKPSPAPSPTI;AKPSPAPSPTISAPD	LOC100911356:Pex19	04:02:00	299:299
YES	2	G3V907:Q9QYU1	tr:sp	tr|G3V907|G3V907_RAT:sp|Q9QYU1|PEX19_RAT	_AKPSPAPS(ph)PT(ph)ISAPDASGPQK_	39;41:39;41	AKPSPAPSPTISAPD;PSPAPSPTISAPDAS:AKPSPAPSPTISAPD;PSPAPSPTISAPDAS	LOC100911356:Pex19	04:02:00	299:299	G3V907:Q9QYU1	tr:sp	tr|G3V907|G3V907_RAT:sp|Q9QYU1|PEX19_RAT	_AKPSPAPS(ph)PT(ph)ISAPDASGPQK_:_AKPSPAPS(ph)PT(ph)ISAPDASGPQK_	39;41:39;41	AKPSPAPSPTISAPD;PSPAPSPTISAPDAS:AKPSPAPSPTISAPD;PSPAPSPTISAPDAS	LOC100911356:Pex19	04:02:00	299:299
YES	2	G3V907:Q9QYU1	tr:sp	tr|G3V907|G3V907_RAT:sp|Q9QYU1|PEX19_RAT	_AKPS(ph)PAPSPT(ph)ISAPDASGPQK_	35;41:35;41	DFDKAKPSPAPSPTI;PSPAPSPTISAPDAS:DFDKAKPSPAPSPTI;PSPAPSPTISAPDAS	LOC100911356:Pex19	04:02:00	299:299	G3V907:Q9QYU1	tr:sp	tr|G3V907|G3V907_RAT:sp|Q9QYU1|PEX19_RAT	_AKPS(ph)PAPSPT(ph)ISAPDASGPQK_:_AKPS(ph)PAPSPT(ph)ISAPDASGPQK_	35;41:35;41	DFDKAKPSPAPSPTI;PSPAPSPTISAPDAS:DFDKAKPSPAPSPTI;PSPAPSPTISAPDAS	LOC100911356:Pex19	04:02:00	299:299
YES	2	G3V907:Q9QYU1	tr:sp	tr|G3V907|G3V907_RAT:sp|Q9QYU1|PEX19_RAT	_AKPSPAPS(ph)PTISAPDASGPQK_	1 day, 15:39:00	AKPSPAPSPTISAPD:AKPSPAPSPTISAPD	LOC100911356:Pex19	04:02:00	299:299	G3V907:Q9QYU1	tr:sp	tr|G3V907|G3V907_RAT:sp|Q9QYU1|PEX19_RAT	_AKPSPAPS(ph)PTISAPDASGPQK_:_AKPSPAPS(ph)PTISAPDASGPQK_	1 day, 15:39:00	AKPSPAPSPTISAPD:AKPSPAPSPTISAPD	LOC100911356:Pex19	04:02:00	299:299
YES	2	G3V907:Q9QYU1	tr:sp	tr|G3V907|G3V907_RAT:sp|Q9QYU1|PEX19_RAT	_AKPS(ph)PAPSPTISAPDASGPQK_	1 day, 11:35:00	DFDKAKPSPAPSPTI:DFDKAKPSPAPSPTI	LOC100911356:Pex19	04:02:00	299:299	G3V907:Q9QYU1	tr:sp	tr|G3V907|G3V907_RAT:sp|Q9QYU1|PEX19_RAT	_AKPS(ph)PAPSPTISAPDASGPQK_:_AKPS(ph)PAPSPTISAPDASGPQK_	1 day, 11:35:00	DFDKAKPSPAPSPTI:DFDKAKPSPAPSPTI	LOC100911356:Pex19	04:02:00	299:299
YES	1	Q9JKS6-2:Q9JKS6-3:Q9JKS6:F1M7V4:D3Z9C7	sp:sp:sp:tr:tr	sp|Q9JKS6-2|PCLO_RAT:sp|Q9JKS6-3|PCLO_RAT:sp|Q9JKS6|PCLO_RAT:tr|F1M7V4|F1M7V4_RAT:tr|D3Z9C7|D3Z9C7_RAT	_AKS(ph)PGVDPK_	4561:4561:4561:3510:3510	PKVDKAKSPGVDPKQ:PKVDKAKSPGVDPKQ:PKVDKAKSPGVDPKQ:PKVDKAKSPGVDPKQ:PKVDKAKSPGVDPKQ	Pclo:Pclo:Pclo:Pclo:Pclo	1:1:1:4:4	4880:5076:5085:3885:3894	Q9JKS6	sp	sp|Q9JKS6|PCLO_RAT	_AKS(ph)PGVDPK_	4561	PKVDKAKSPGVDPKQ	Pclo	1	5085
YES	1	F1LMT8:D4ABP4:Q5U1Z0	tr:tr:sp	tr|F1LMT8|F1LMT8_RAT:tr|D4ABP4|D4ABP4_RAT:sp|Q5U1Z0|RBGPR_RAT	_AKS(ph)PRPDSFEAEIK_	529:529:566	AALLRAKSPRPDSFE:AALLRAKSPRPDSFE:AALLRAKSPRPDSFE	Rab3gap2:Rab3gap2:Rab3gap2	04:04:01	1349:1349:1386	Q5U1Z0	sp	sp|Q5U1Z0|RBGPR_RAT	_AKS(ph)PRPDSFEAEIK_	566	AALLRAKSPRPDSFE	Rab3gap2	1	1386
YES	1	Q62848-2:Q62848	sp:sp	sp|Q62848-2|ARFG1_RAT:sp|Q62848|ARFG1_RAT	_AKS(ph)PSSDS(ph)WTCADASTGR_	305;310:342;347	AEPPKAKSPSSDSWT;AKSPSSDSWTCADAS:AEPPKAKSPSSDSWT;AKSPSSDSWTCADAS	Arfgap1:Arfgap1	01:01:00	378:415	Q62848	sp	sp|Q62848|ARFG1_RAT	_AKS(ph)PSSDS(ph)WTCADASTGR_	342;347	AEPPKAKSPSSDSWT;AKSPSSDSWTCADAS	Arfgap1	1	415
YES	1	Q62848-2:Q62848	sp:sp	sp|Q62848-2|ARFG1_RAT:sp|Q62848|ARFG1_RAT	_AKS(ph)PSS(ph)DSWTCADASTGR_	305;308:342;345	AEPPKAKSPSSDSWT;PKAKSPSSDSWTCAD:AEPPKAKSPSSDSWT;PKAKSPSSDSWTCAD	Arfgap1:Arfgap1	01:01:00	378:415	Q62848	sp	sp|Q62848|ARFG1_RAT	_AKS(ph)PSS(ph)DSWTCADASTGR_	342;345	AEPPKAKSPSSDSWT;PKAKSPSSDSWTCAD	Arfgap1	1	415
YES	1	Q62848-2:Q62848	sp:sp	sp|Q62848-2|ARFG1_RAT:sp|Q62848|ARFG1_RAT	_AKS(ph)PS(ph)SDSWTCADASTGR_	305;307:342;344	AEPPKAKSPSSDSWT;PPKAKSPSSDSWTCA:AEPPKAKSPSSDSWT;PPKAKSPSSDSWTCA	Arfgap1:Arfgap1	01:01:00	378:415	Q62848	sp	sp|Q62848|ARFG1_RAT	_AKS(ph)PS(ph)SDSWTCADASTGR_	342;344	AEPPKAKSPSSDSWT;PPKAKSPSSDSWTCA	Arfgap1	1	415
YES	1	Q62848-2:Q62848	sp:sp	sp|Q62848-2|ARFG1_RAT:sp|Q62848|ARFG1_RAT	_AKS(ph)PSSDSWTCADASTGR_	305:342	AEPPKAKSPSSDSWT:AEPPKAKSPSSDSWT	Arfgap1:Arfgap1	01:01:00	378:415	Q62848	sp	sp|Q62848|ARFG1_RAT	_AKS(ph)PSSDSWTCADASTGR_	342	AEPPKAKSPSSDSWT	Arfgap1	1	415
YES	1	G3V7S2:M0R8Q3:P12839	tr:tr:sp	tr|G3V7S2|G3V7S2_RAT:tr|M0R8Q3|M0R8Q3_RAT:sp|P12839|NFM_RAT	_AKS(ph)PVPK_	602:603:604	EKPEKAKSPVPKSPV:EKPEKAKSPVPKSPV:EKPEKAKSPVPKSPV	Nefm:Nefm:Nefm	04:04:01	844:845:846	P12839	sp	sp|P12839|NFM_RAT	_AKS(ph)PVPK_	604	EKPEKAKSPVPKSPV	Nefm	1	846
YES	1	G3V7S2:M0R8Q3:P12839	tr:tr:sp	tr|G3V7S2|G3V7S2_RAT:tr|M0R8Q3|M0R8Q3_RAT:sp|P12839|NFM_RAT	_AKS(ph)PVPKS(ph)PVEEVK_	602;607:603;608:604;609	EKPEKAKSPVPKSPV;AKSPVPKSPVEEVKP:EKPEKAKSPVPKSPV;AKSPVPKSPVEEVKP:EKPEKAKSPVPKSPV;AKSPVPKSPVEEVKP	Nefm:Nefm:Nefm	04:04:01	844:845:846	P12839	sp	sp|P12839|NFM_RAT	_AKS(ph)PVPKS(ph)PVEEVK_	604;609	EKPEKAKSPVPKSPV;AKSPVPKSPVEEVKP	Nefm	1	846
YES	1	D3ZRX4:P19332-5:P19332-4:D4A1Q2:F1LST4:D3ZNA6:P19332-2:P19332:P19332-8:D3ZKD9:P19332-6:E9PT48:E9PTR5:P19332-7:P19332-3	tr:sp:sp:tr:tr:tr:sp:sp:sp:tr:sp:tr:tr:sp:sp	tr|D3ZRX4|D3ZRX4_RAT:sp|P19332-5|TAU_RAT:sp|P19332-4|TAU_RAT:tr|D4A1Q2|D4A1Q2_RAT:tr|F1LST4|F1LST4_RAT:tr|D3ZNA6|D3ZNA6_RAT:sp|P19332-2|TAU_RAT:sp|P19332|TAU_RAT:sp|P19332-8|TAU_RAT:tr|D3ZKD9|D3ZKD9_RAT:sp|P19332-6|TAU_RAT:tr|E9PT48|E9PT48_RAT:tr|E9PTR5|E9PTR5_RAT:sp|P19332-7|TAU_RAT:sp|P19332-3|TAU_RAT	_AKTDHGAEIVYKS(ph)PVVSGDT(ph)SPR_	453;460:387;394:453;460:641;648:707;714:707;714:641;648:707;714:707;714:329;336:329;336:327;334:358;365:327;334:358;365	GAEIVYKSPVVSGDT;SPVVSGDTSPRHLSN:GAEIVYKSPVVSGDT;SPVVSGDTSPRHLSN:GAEIVYKSPVVSGDT;SPVVSGDTSPRHLSN:GAEIVYKSPVVSGDT;SPVVSGDTSPRHLSN:GAEIVYKSPVVSGDT;SPVVSGDTSPRHLSN:GAEIVYKSPVVSGDT;SPVVSGDTSPRHLSN:GAEIVYKSPVVSGDT;SPVVSGDTSPRHLSN:GAEIVYKSPVVSGDT;SPVVSGDTSPRHLSN:GAEIVYKSPVVSGDT;SPVVSGDTSPRHLSN:GAEIVYKSPVVSGDT;SPVVSGDTSPRHLSN:GAEIVYKSPVVSGDT;SPVVSGDTSPRHLSN:GAEIVYKSPVVSGDT;SPVVSGDTSPRHLSN:GAEIVYKSPVVSGDT…	Mapt:Mapt:Mapt:Mapt:Mapt:Mapt:Mapt:Mapt:Mapt:Mapt:Mapt:Mapt:Mapt:Mapt:Mapt	4:1:1:4:4:4:1:1:1:4:1:4:4:1:1	498:432:498:686:752:775:686:752:775:374:374:372:403:372:403	P19332	sp	sp|P19332|TAU_RAT	_AKTDHGAEIVYKS(ph)PVVSGDT(ph)SPR_	707;714	GAEIVYKSPVVSGDT;SPVVSGDTSPRHLSN	Mapt	1	752
YES	1	D3ZRX4:P19332-5:P19332-4:D4A1Q2:F1LST4:D3ZNA6:P19332-2:P19332:P19332-8:D3ZKD9:P19332-6:E9PT48:E9PTR5:P19332-7:P19332-3	tr:sp:sp:tr:tr:tr:sp:sp:sp:tr:sp:tr:tr:sp:sp	tr|D3ZRX4|D3ZRX4_RAT:sp|P19332-5|TAU_RAT:sp|P19332-4|TAU_RAT:tr|D4A1Q2|D4A1Q2_RAT:tr|F1LST4|F1LST4_RAT:tr|D3ZNA6|D3ZNA6_RAT:sp|P19332-2|TAU_RAT:sp|P19332|TAU_RAT:sp|P19332-8|TAU_RAT:tr|D3ZKD9|D3ZKD9_RAT:sp|P19332-6|TAU_RAT:tr|E9PT48|E9PT48_RAT:tr|E9PTR5|E9PTR5_RAT:sp|P19332-7|TAU_RAT:sp|P19332-3|TAU_RAT	_AKTDHGAEIVYKS(ph)PVVS(ph)GDTSPR_	453;457:387;391:453;457:641;645:707;711:707;711:641;645:707;711:707;711:329;333:329;333:327;331:358;362:327;331:358;362	GAEIVYKSPVVSGDT;VYKSPVVSGDTSPRH:GAEIVYKSPVVSGDT;VYKSPVVSGDTSPRH:GAEIVYKSPVVSGDT;VYKSPVVSGDTSPRH:GAEIVYKSPVVSGDT;VYKSPVVSGDTSPRH:GAEIVYKSPVVSGDT;VYKSPVVSGDTSPRH:GAEIVYKSPVVSGDT;VYKSPVVSGDTSPRH:GAEIVYKSPVVSGDT;VYKSPVVSGDTSPRH:GAEIVYKSPVVSGDT;VYKSPVVSGDTSPRH:GAEIVYKSPVVSGDT;VYKSPVVSGDTSPRH:GAEIVYKSPVVSGDT;VYKSPVVSGDTSPRH:GAEIVYKSPVVSGDT;VYKSPVVSGDTSPRH:GAEIVYKSPVVSGDT;VYKSPVVSGDTSPRH:GAEIVYKSPVVSGDT…	Mapt:Mapt:Mapt:Mapt:Mapt:Mapt:Mapt:Mapt:Mapt:Mapt:Mapt:Mapt:Mapt:Mapt:Mapt	4:1:1:4:4:4:1:1:1:4:1:4:4:1:1	498:432:498:686:752:775:686:752:775:374:374:372:403:372:403	P19332	sp	sp|P19332|TAU_RAT	_AKTDHGAEIVYKS(ph)PVVS(ph)GDTSPR_	707;711	GAEIVYKSPVVSGDT;VYKSPVVSGDTSPRH	Mapt	1	752
YES	1	D3ZRX4:P19332-5:P19332-4:D4A1Q2:F1LST4:D3ZNA6:P19332-2:P19332:P19332-8:D3ZKD9:P19332-6:E9PT48:E9PTR5:P19332-7:P19332-3	tr:sp:sp:tr:tr:tr:sp:sp:sp:tr:sp:tr:tr:sp:sp	tr|D3ZRX4|D3ZRX4_RAT:sp|P19332-5|TAU_RAT:sp|P19332-4|TAU_RAT:tr|D4A1Q2|D4A1Q2_RAT:tr|F1LST4|F1LST4_RAT:tr|D3ZNA6|D3ZNA6_RAT:sp|P19332-2|TAU_RAT:sp|P19332|TAU_RAT:sp|P19332-8|TAU_RAT:tr|D3ZKD9|D3ZKD9_RAT:sp|P19332-6|TAU_RAT:tr|E9PT48|E9PT48_RAT:tr|E9PTR5|E9PTR5_RAT:sp|P19332-7|TAU_RAT:sp|P19332-3|TAU_RAT	_AKTDHGAEIVYKS(ph)PVVSGDTS(ph)PR_	453;461:387;395:453;461:641;649:707;715:707;715:641;649:707;715:707;715:329;337:329;337:327;335:358;366:327;335:358;366	GAEIVYKSPVVSGDT;PVVSGDTSPRHLSNV:GAEIVYKSPVVSGDT;PVVSGDTSPRHLSNV:GAEIVYKSPVVSGDT;PVVSGDTSPRHLSNV:GAEIVYKSPVVSGDT;PVVSGDTSPRHLSNV:GAEIVYKSPVVSGDT;PVVSGDTSPRHLSNV:GAEIVYKSPVVSGDT;PVVSGDTSPRHLSNV:GAEIVYKSPVVSGDT;PVVSGDTSPRHLSNV:GAEIVYKSPVVSGDT;PVVSGDTSPRHLSNV:GAEIVYKSPVVSGDT;PVVSGDTSPRHLSNV:GAEIVYKSPVVSGDT;PVVSGDTSPRHLSNV:GAEIVYKSPVVSGDT;PVVSGDTSPRHLSNV:GAEIVYKSPVVSGDT;PVVSGDTSPRHLSNV:GAEIVYKSPVVSGDT…	Mapt:Mapt:Mapt:Mapt:Mapt:Mapt:Mapt:Mapt:Mapt:Mapt:Mapt:Mapt:Mapt:Mapt:Mapt	4:1:1:4:4:4:1:1:1:4:1:4:4:1:1	498:432:498:686:752:775:686:752:775:374:374:372:403:372:403	P19332	sp	sp|P19332|TAU_RAT	_AKTDHGAEIVYKS(ph)PVVSGDTS(ph)PR_	707;715	GAEIVYKSPVVSGDT;PVVSGDTSPRHLSNV	Mapt	1	752
YES	1	D3ZRX4:P19332-5:P19332-4:D4A1Q2:F1LST4:D3ZNA6:P19332-2:P19332:P19332-8:D3ZKD9:P19332-6:E9PT48:E9PTR5:P19332-7:P19332-3	tr:sp:sp:tr:tr:tr:sp:sp:sp:tr:sp:tr:tr:sp:sp	tr|D3ZRX4|D3ZRX4_RAT:sp|P19332-5|TAU_RAT:sp|P19332-4|TAU_RAT:tr|D4A1Q2|D4A1Q2_RAT:tr|F1LST4|F1LST4_RAT:tr|D3ZNA6|D3ZNA6_RAT:sp|P19332-2|TAU_RAT:sp|P19332|TAU_RAT:sp|P19332-8|TAU_RAT:tr|D3ZKD9|D3ZKD9_RAT:sp|P19332-6|TAU_RAT:tr|E9PT48|E9PT48_RAT:tr|E9PTR5|E9PTR5_RAT:sp|P19332-7|TAU_RAT:sp|P19332-3|TAU_RAT	_AKTDHGAEIVYKS(ph)PVVS(ph)GDT(ph)SPR_	453;457;460:387;391;394:453;457;460:641;645;648:707;711;714:707;711;714:641;645;648:707;711;714:707;711;714:329;333;336:329;333;336:327;331;334:358;362;365:327;331;334:358;362;365	GAEIVYKSPVVSGDT;VYKSPVVSGDTSPRH;SPVVSGDTSPRHLSN:GAEIVYKSPVVSGDT;VYKSPVVSGDTSPRH;SPVVSGDTSPRHLSN:GAEIVYKSPVVSGDT;VYKSPVVSGDTSPRH;SPVVSGDTSPRHLSN:GAEIVYKSPVVSGDT;VYKSPVVSGDTSPRH;SPVVSGDTSPRHLSN:GAEIVYKSPVVSGDT;VYKSPVVSGDTSPRH;SPVVSGDTSPRHLSN:GAEIVYKSPVVSGDT;VYKSPVVSGDTSPRH;SPVVSGDTSPRHLSN:GAEIVYKSPVVSGDT;VYKSPVVSGDTSPRH;SPVVSGDTSPRHLSN:GAEIVYKSPVVSGDT;VYKSPVVSGDTSPRH;SPVVSGDTSPRHLSN:GAEIVYKSPVVSGDT…	Mapt:Mapt:Mapt:Mapt:Mapt:Mapt:Mapt:Mapt:Mapt:Mapt:Mapt:Mapt:Mapt:Mapt:Mapt	4:1:1:4:4:4:1:1:1:4:1:4:4:1:1	498:432:498:686:752:775:686:752:775:374:374:372:403:372:403	P19332	sp	sp|P19332|TAU_RAT	_AKTDHGAEIVYKS(ph)PVVS(ph)GDT(ph)SPR_	707;711;714	GAEIVYKSPVVSGDT;VYKSPVVSGDTSPRH;SPVVSGDTSPRHLSN	Mapt	1	752
YES	1	D3ZRX4:P19332-5:P19332-4:D4A1Q2:F1LST4:D3ZNA6:P19332-2:P19332:P19332-8:D3ZKD9:P19332-6:E9PT48:E9PTR5:P19332-7:P19332-3	tr:sp:sp:tr:tr:tr:sp:sp:sp:tr:sp:tr:tr:sp:sp	tr|D3ZRX4|D3ZRX4_RAT:sp|P19332-5|TAU_RAT:sp|P19332-4|TAU_RAT:tr|D4A1Q2|D4A1Q2_RAT:tr|F1LST4|F1LST4_RAT:tr|D3ZNA6|D3ZNA6_RAT:sp|P19332-2|TAU_RAT:sp|P19332|TAU_RAT:sp|P19332-8|TAU_RAT:tr|D3ZKD9|D3ZKD9_RAT:sp|P19332-6|TAU_RAT:tr|E9PT48|E9PT48_RAT:tr|E9PTR5|E9PTR5_RAT:sp|P19332-7|TAU_RAT:sp|P19332-3|TAU_RAT	_AKTDHGAEIVYKS(ph)PVVSGDTSPR_	453:387:453:641:707:707:641:707:707:329:329:327:358:327:358	GAEIVYKSPVVSGDT:GAEIVYKSPVVSGDT:GAEIVYKSPVVSGDT:GAEIVYKSPVVSGDT:GAEIVYKSPVVSGDT:GAEIVYKSPVVSGDT:GAEIVYKSPVVSGDT:GAEIVYKSPVVSGDT:GAEIVYKSPVVSGDT:GAEIVYKSPVVSGDT:GAEIVYKSPVVSGDT:GAEIVYKSPVVSGDT:GAEIVYKSPVVSGDT:GAEIVYKSPVVSGDT:GAEIVYKSPVVSGDT	Mapt:Mapt:Mapt:Mapt:Mapt:Mapt:Mapt:Mapt:Mapt:Mapt:Mapt:Mapt:Mapt:Mapt:Mapt	4:1:1:4:4:4:1:1:1:4:1:4:4:1:1	498:432:498:686:752:775:686:752:775:374:374:372:403:372:403	P19332	sp	sp|P19332|TAU_RAT	_AKTDHGAEIVYKS(ph)PVVSGDTSPR_	707	GAEIVYKSPVVSGDT	Mapt	1	752
NO	1	D3ZA69	tr	tr|D3ZA69|D3ZA69_RAT	_AKT(ph)PT(ph)PEPFDSETR_	399;401	EEAQKAKTPTPEPFD;AQKAKTPTPEPFDSE	Nrbp2	4	491	D3ZA69	tr	tr|D3ZA69|D3ZA69_RAT	_AKT(ph)PT(ph)PEPFDSETR_	399;401	EEAQKAKTPTPEPFD;AQKAKTPTPEPFDSE	Nrbp2	4	491
NO	1	D3ZA69	tr	tr|D3ZA69|D3ZA69_RAT	_AKT(ph)PT(ph)PEPFDSETRK_	399;401	EEAQKAKTPTPEPFD;AQKAKTPTPEPFDSE	Nrbp2	4	491	D3ZA69	tr	tr|D3ZA69|D3ZA69_RAT	_AKT(ph)PT(ph)PEPFDSETRK_	399;401	EEAQKAKTPTPEPFD;AQKAKTPTPEPFDSE	Nrbp2	4	491
TO_BE_EXCLUDED	Q8CGU6	ALADVATVLAR	_ALADVATVLAR_
YES	1	D3ZE17:Q8VHK2	tr:sp	tr|D3ZE17|D3ZE17_RAT:sp|Q8VHK2|CSKI1_RAT	_ALAGLQS(ph)SSATPSPVPSPAR_	1293:1293	KALAGLQSSSATPSP:KALAGLQSSSATPSP	Caskin1:Caskin1	04:01:00	1430:1430	Q8VHK2	sp	sp|Q8VHK2|CSKI1_RAT	_ALAGLQS(ph)SSATPSPVPSPAR_	1293	KALAGLQSSSATPSP	Caskin1	1	1430
YES	1	D3ZE17:Q8VHK2	tr:sp	tr|D3ZE17|D3ZE17_RAT:sp|Q8VHK2|CSKI1_RAT	_ALAGLQSS(ph)SATPSPVPSPAR_	1294:1294	ALAGLQSSSATPSPV:ALAGLQSSSATPSPV	Caskin1:Caskin1	04:01:00	1430:1430	Q8VHK2	sp	sp|Q8VHK2|CSKI1_RAT	_ALAGLQSS(ph)SATPSPVPSPAR_	1294	ALAGLQSSSATPSPV	Caskin1	1	1430
TO_BE_EXCLUDED	F1MA36;Q9QWN8	ALAQEDQSAGEVER	_ALAQEDQSAGEVER_
TO_BE_EXCLUDED	P63329-2;P63329	ALASETNGTDSNGSNSSNIQ	_ALASETN(de)GTDSN(de)GSNSSNIQ_
TO_BE_EXCLUDED	P63329-2;P63329	ALASETNGTDSNGSNSSNIQ	_ALASETN(de)GTDSNGSN(de)SSNIQ_
TO_BE_EXCLUDED	P63329-2;P63329	ALASETNGTDSNGSNSSNIQ	_ALASETN(de)GTDSNGSNSSNIQ(de)_
TO_BE_EXCLUDED	P63329-2;P63329	ALASETNGTDSNGSNSSNIQ	_ALASETN(de)GTDSNGSNSSN(de)IQ_
YES	1	P63329-2:P63329	sp:sp	sp|P63329-2|PP2BA_RAT:sp|P63329|PP2BA_RAT	_ALASETN(de)GT(ph)DSN(de)GSNSSNIQ_	500:510	LASETNGTDSNGSNS:LASETNGTDSNGSNS	Ppp3ca:Ppp3ca	01:01:00	511:521	P63329	sp	sp|P63329|PP2BA_RAT	_ALASETN(de)GT(ph)DSN(de)GSNSSNIQ_	510	LASETNGTDSNGSNS	Ppp3ca	1	521
YES	1	P63329-2:P63329	sp:sp	sp|P63329-2|PP2BA_RAT:sp|P63329|PP2BA_RAT	_ALASETN(de)GTDS(ph)N(de)GSNSSNIQ_	502:512	SETNGTDSNGSNSSN:SETNGTDSNGSNSSN	Ppp3ca:Ppp3ca	01:01:00	511:521	P63329	sp	sp|P63329|PP2BA_RAT	_ALASETN(de)GTDS(ph)N(de)GSNSSNIQ_	512	SETNGTDSNGSNSSN	Ppp3ca	1	521
YES	1	P63329-2:P63329	sp:sp	sp|P63329-2|PP2BA_RAT:sp|P63329|PP2BA_RAT	_ALASETN(de)GTDS(ph)NGSN(de)SSNIQ_	502:512	SETNGTDSNGSNSSN:SETNGTDSNGSNSSN	Ppp3ca:Ppp3ca	01:01:00	511:521	P63329	sp	sp|P63329|PP2BA_RAT	_ALASETN(de)GTDS(ph)NGSN(de)SSNIQ_	512	SETNGTDSNGSNSSN	Ppp3ca	1	521
YES	1	P63329-2:P63329	sp:sp	sp|P63329-2|PP2BA_RAT:sp|P63329|PP2BA_RAT	_ALASETN(de)GTDS(ph)N(de)GSN(de)SSNIQ_	502:512	SETNGTDSNGSNSSN:SETNGTDSNGSNSSN	Ppp3ca:Ppp3ca	01:01:00	511:521	P63329	sp	sp|P63329|PP2BA_RAT	_ALASETN(de)GTDS(ph)N(de)GSN(de)SSNIQ_	512	SETNGTDSNGSNSSN	Ppp3ca	1	521
YES	1	P63329-2:P63329	sp:sp	sp|P63329-2|PP2BA_RAT:sp|P63329|PP2BA_RAT	_ALASETN(de)GT(ph)DSN(de)GSN(de)SSNIQ_	500:510	LASETNGTDSNGSNS:LASETNGTDSNGSNS	Ppp3ca:Ppp3ca	01:01:00	511:521	P63329	sp	sp|P63329|PP2BA_RAT	_ALASETN(de)GT(ph)DSN(de)GSN(de)SSNIQ_	510	LASETNGTDSNGSNS	Ppp3ca	1	521
TO_BE_EXCLUDED	P63329-2;P63329	ALASETNGTDSNGSNSSNIQ	_ALASETNGTDSN(de)GSNSSNIQ_
TO_BE_EXCLUDED	P63329-2;P63329	ALASETNGTDSNGSNSSNIQ	_ALASETN(de)GTDSNGSNSSNIQ_
TO_BE_EXCLUDED	P63329-2;P63329	ALASETNGTDSNGSNSSNIQ	_ALASETNGTDSNGSNSSN(de)IQ_
TO_BE_EXCLUDED	P63329-2;P63329	ALASETNGTDSNGSNSSNIQ	_ALASETN(de)GTDSN(de)GSN(de)SSNIQ_
TO_BE_EXCLUDED	P63329-2;P63329	ALASETNGTDSNGSNSSNIQ	_ALASETN(de)GTDSN(de)GSNSSNIQ(de)_
TO_BE_EXCLUDED	P63329-2;P63329	ALASETNGTDSNGSNSSNIQ	_ALASETN(de)GTDSN(de)GSNSSN(de)IQ_
NO	1	Q8R2H7	sp	sp|Q8R2H7|TRAK2_RAT	_ALATPS(ph)TPPNSPSQSPCSSPVPFEPR_	774	PKALATPSTPPNSPS	Trak2	1	913	Q8R2H7	sp	sp|Q8R2H7|TRAK2_RAT	_ALATPS(ph)TPPNSPSQSPCSSPVPFEPR_	774	PKALATPSTPPNSPS	Trak2	1	913
YES	1	G3V9E4:P13676	tr:sp	tr|G3V9E4|G3V9E4_RAT:sp|P13676|ACPH_RAT	_ALDISAS(ph)DDEM(ox)ARPK_	187:187	KALDISASDDEMARP:KALDISASDDEMARP	Apeh:Apeh	04:01:00	732:732	P13676	sp	sp|P13676|ACPH_RAT	_ALDISAS(ph)DDEM(ox)ARPK_	187	KALDISASDDEMARP	Apeh	1	732
YES	1	G3V9E4:P13676	tr:sp	tr|G3V9E4|G3V9E4_RAT:sp|P13676|ACPH_RAT	_ALDIS(ph)ASDDEM(ox)ARPK_	185:185	QTKALDISASDDEMA:QTKALDISASDDEMA	Apeh:Apeh	04:01:00	732:732	P13676	sp	sp|P13676|ACPH_RAT	_ALDIS(ph)ASDDEM(ox)ARPK_	185	QTKALDISASDDEMA	Apeh	1	732
YES	1	G3V9E4:P13676	tr:sp	tr|G3V9E4|G3V9E4_RAT:sp|P13676|ACPH_RAT	_ALDISAS(ph)DDEMARPK_	187:187	KALDISASDDEMARP:KALDISASDDEMARP	Apeh:Apeh	04:01:00	732:732	P13676	sp	sp|P13676|ACPH_RAT	_ALDISAS(ph)DDEMARPK_	187	KALDISASDDEMARP	Apeh	1	732
NO	1	D3ZYW8	tr	tr|D3ZYW8|D3ZYW8_RAT	_ALDPAPLAQPTPVGSVQTS(ph)PELEHR_	474	PVGSVQTSPELEHRV	RGD1562084	4	529	D3ZYW8	tr	tr|D3ZYW8|D3ZYW8_RAT	_ALDPAPLAQPTPVGSVQTS(ph)PELEHR_	474	PVGSVQTSPELEHRV	RGD1562084	4	529
NO	1	D3ZYW8	tr	tr|D3ZYW8|D3ZYW8_RAT	_ALDPAPLAQPTPVGSVQT(ph)SPELEHR_	473	TPVGSVQTSPELEHR	RGD1562084	4	529	D3ZYW8	tr	tr|D3ZYW8|D3ZYW8_RAT	_ALDPAPLAQPTPVGSVQT(ph)SPELEHR_	473	TPVGSVQTSPELEHR	RGD1562084	4	529
NO	1	D3ZYW8	tr	tr|D3ZYW8|D3ZYW8_RAT	_ALDPAPLAQPTPVGS(ph)VQTSPELEHR_	470	AQPTPVGSVQTSPEL	RGD1562084	4	529	D3ZYW8	tr	tr|D3ZYW8|D3ZYW8_RAT	_ALDPAPLAQPTPVGS(ph)VQTSPELEHR_	470	AQPTPVGSVQTSPEL	RGD1562084	4	529
NO	1	D4A757	tr	tr|D4A757|D4A757_RAT	_ALDT(ph)SGFPNGSGK_	158	RHTRALDTSGFPNGS	Mfsd6l	4	596	D4A757	tr	tr|D4A757|D4A757_RAT	_ALDT(ph)SGFPNGSGK_	158	RHTRALDTSGFPNGS	Mfsd6l	4	596
NO	1	B4F7F3	tr	tr|B4F7F3|B4F7F3_RAT	_ALEDTADDTGELVEERPPFPAATAPLAQPERGS(ph)LGS(ph)LDR_	333;336	LAQPERGSLGSLDRV;PERGSLGSLDRVVRR	Arvcf	2	973	B4F7F3	tr	tr|B4F7F3|B4F7F3_RAT	_ALEDTADDTGELVEERPPFPAATAPLAQPERGS(ph)LGS(ph)LDR_	333;336	LAQPERGSLGSLDRV;PERGSLGSLDRVVRR	Arvcf	2	973
NO	1	B4F7F3	tr	tr|B4F7F3|B4F7F3_RAT	_ALEDTADDTGELVEERPPFPAATAPLAQPERGS(ph)LGSLDR_	333	LAQPERGSLGSLDRV	Arvcf	2	973	B4F7F3	tr	tr|B4F7F3|B4F7F3_RAT	_ALEDTADDTGELVEERPPFPAATAPLAQPERGS(ph)LGSLDR_	333	LAQPERGSLGSLDRV	Arvcf	2	973
TO_BE_EXCLUDED		ALEEALHSVQQRR	_ALEEALHS(ph)VQ(de)Q(de)RR_
NO	1	D3ZHV1	tr	tr|D3ZHV1|D3ZHV1_RAT	_ALEEALSIQASPSS(ph)PPAAFGSPEGVGGHLR_	450	SIQASPSSPPAAFGS	Tnip1	4	649	D3ZHV1	tr	tr|D3ZHV1|D3ZHV1_RAT	_ALEEALSIQASPSS(ph)PPAAFGSPEGVGGHLR_	450	SIQASPSSPPAAFGS	Tnip1	4	649
NO	1	D3ZHV1	tr	tr|D3ZHV1|D3ZHV1_RAT	_ALEEALSIQAS(ph)PSSPPAAFGSPEGVGGHLR_	447	EALSIQASPSSPPAA	Tnip1	4	649	D3ZHV1	tr	tr|D3ZHV1|D3ZHV1_RAT	_ALEEALSIQAS(ph)PSSPPAAFGSPEGVGGHLR_	447	EALSIQASPSSPPAA	Tnip1	4	649
NO	1	D3ZHV1	tr	tr|D3ZHV1|D3ZHV1_RAT	_ALEEALSIQASPS(ph)SPPAAFGSPEGVGGHLR_	449	LSIQASPSSPPAAFG	Tnip1	4	649	D3ZHV1	tr	tr|D3ZHV1|D3ZHV1_RAT	_ALEEALSIQASPS(ph)SPPAAFGSPEGVGGHLR_	449	LSIQASPSSPPAAFG	Tnip1	4	649
NO	1	P0C6T3	sp	sp|P0C6T3|PRR7_RAT	_ALELEPLELEGSLAGS(ph)PPGLAPPPPPHR_	68	LEGSLAGSPPGLAPP	Prr7	1	269	P0C6T3	sp	sp|P0C6T3|PRR7_RAT	_ALELEPLELEGSLAGS(ph)PPGLAPPPPPHR_	68	LEGSLAGSPPGLAPP	Prr7	1	269
NO	1	P0C6T3	sp	sp|P0C6T3|PRR7_RAT	_ALELEPLELEGS(ph)LAGSPPGLAPPPPPHR_	64	EPLELEGSLAGSPPG	Prr7	1	269	P0C6T3	sp	sp|P0C6T3|PRR7_RAT	_ALELEPLELEGS(ph)LAGSPPGLAPPPPPHR_	64	EPLELEGSLAGSPPG	Prr7	1	269
NO	1	B2DD29	sp	sp|B2DD29|BRSK1_RAT	_ALEMAQHS(ph)QR_	427	ALEMAQHSQRSRSVS	Brsk1	1	778	B2DD29	sp	sp|B2DD29|BRSK1_RAT	_ALEMAQHS(ph)QR_	427	ALEMAQHSQRSRSVS	Brsk1	1	778
NO	1	B2DD29	sp	sp|B2DD29|BRSK1_RAT	_ALEM(ox)AQHS(ph)QR_	427	ALEMAQHSQRSRSVS	Brsk1	1	778	B2DD29	sp	sp|B2DD29|BRSK1_RAT	_ALEM(ox)AQHS(ph)QR_	427	ALEMAQHSQRSRSVS	Brsk1	1	778
YES	1	D4A7F3:Q63406	tr:sp	tr|D4A7F3|D4A7F3_RAT:sp|Q63406|MCF2L_RAT	_ALEQSHSLPLPTPASTS(ph)PTK_	946:976	LPTPASTSPTKGSTR:LPTPASTSPTKGSTR	Mcf2l:Mcf2l	04:01:00	1172:1149	Q63406	sp	sp|Q63406|MCF2L_RAT	_ALEQSHSLPLPTPASTS(ph)PTK_	976	LPTPASTSPTKGSTR	Mcf2l	1	1149
YES	1	D4A7F3:Q63406	tr:sp	tr|D4A7F3|D4A7F3_RAT:sp|Q63406|MCF2L_RAT	_ALEQSHSLPLPTPAST(ph)SPTK_	945:975	PLPTPASTSPTKGST:PLPTPASTSPTKGST	Mcf2l:Mcf2l	04:01:00	1172:1149	Q63406	sp	sp|Q63406|MCF2L_RAT	_ALEQSHSLPLPTPAST(ph)SPTK_	975	PLPTPASTSPTKGST	Mcf2l	1	1149
YES	1	D4A7F3:Q63406	tr:sp	tr|D4A7F3|D4A7F3_RAT:sp|Q63406|MCF2L_RAT	_ALEQSHSLPLPTPAS(ph)TSPTK_	944:974	LPLPTPASTSPTKGS:LPLPTPASTSPTKGS	Mcf2l:Mcf2l	04:01:00	1172:1149	Q63406	sp	sp|Q63406|MCF2L_RAT	_ALEQSHSLPLPTPAS(ph)TSPTK_	974	LPLPTPASTSPTKGS	Mcf2l	1	1149
YES	2	Q9JKS6-2:Q9JKS6-3:Q9JKS6:M0RC08	sp:sp:sp:tr	sp|Q9JKS6-2|PCLO_RAT:sp|Q9JKS6-3|PCLO_RAT:sp|Q9JKS6|PCLO_RAT:tr|M0RC08|M0RC08_RAT	_ALGGDLAAAIPSS(ph)PQPTPK_	591:591:591:581	LAAAIPSSPQPTPKA:LAAAIPSSPQPTPKA:LAAAIPSSPQPTPKA:LAAAIPSSPQPTPKA	Pclo:Pclo:Pclo:NA	1:1:1:4	4880:5076:5085:769	Q9JKS6:M0RC08	sp:tr	sp|Q9JKS6|PCLO_RAT:tr|M0RC08|M0RC08_RAT	_ALGGDLAAAIPSS(ph)PQPTPK_:_ALGGDLAAAIPSS(ph)PQPTPK_	591:581	LAAAIPSSPQPTPKA:LAAAIPSSPQPTPKA	Pclo:NA	01:04:00	5085:769
YES	2	Q9JKS6-2:Q9JKS6-3:Q9JKS6:M0RC08	sp:sp:sp:tr	sp|Q9JKS6-2|PCLO_RAT:sp|Q9JKS6-3|PCLO_RAT:sp|Q9JKS6|PCLO_RAT:tr|M0RC08|M0RC08_RAT	_ALGGDLAAAIPS(ph)SPQPTPK_	590:590:590:580	DLAAAIPSSPQPTPK:DLAAAIPSSPQPTPK:DLAAAIPSSPQPTPK:DLAAAIPSSPQPTPK	Pclo:Pclo:Pclo:NA	1:1:1:4	4880:5076:5085:769	Q9JKS6:M0RC08	sp:tr	sp|Q9JKS6|PCLO_RAT:tr|M0RC08|M0RC08_RAT	_ALGGDLAAAIPS(ph)SPQPTPK_:_ALGGDLAAAIPS(ph)SPQPTPK_	590:580	DLAAAIPSSPQPTPK:DLAAAIPSSPQPTPK	Pclo:NA	01:04:00	5085:769
NO	1	Q7TT49	sp	sp|Q7TT49|MRCKB_RAT	_ALGNS(ph)NR_	481	STRALGNSNRDKEIK	Cdc42bpb	1	1713	Q7TT49	sp	sp|Q7TT49|MRCKB_RAT	_ALGNS(ph)NR_	481	STRALGNSNRDKEIK	Cdc42bpb	1	1713
NO	1	Q7TT49	sp	sp|Q7TT49|MRCKB_RAT	_ALGNS(ph)NRDK_	481	STRALGNSNRDKEIK	Cdc42bpb	1	1713	Q7TT49	sp	sp|Q7TT49|MRCKB_RAT	_ALGNS(ph)NRDK_	481	STRALGNSNRDKEIK	Cdc42bpb	1	1713
YES	1	Q5QD51-3:Q5QD51-2:Q5QD51:E9PU09	sp:sp:sp:tr	sp|Q5QD51-3|AKA12_RAT:sp|Q5QD51-2|AKA12_RAT:sp|Q5QD51|AKA12_RAT:tr|E9PU09|E9PU09_RAT	_ALGSLGGS(ph)PSLPDQDK_	1247:1272:1352:1352	ALGSLGGSPSLPDQD:ALGSLGGSPSLPDQD:ALGSLGGSPSLPDQD:ALGSLGGSPSLPDQD	Akap12:Akap12:Akap12:Akap12	1:1:1:4	1582:1607:1687:1595	Q5QD51	sp	sp|Q5QD51|AKA12_RAT	_ALGSLGGS(ph)PSLPDQDK_	1352	ALGSLGGSPSLPDQD	Akap12	1	1687
NO	1	B2GV94	tr	tr|B2GV94|B2GV94_RAT	_ALHSEHAVDT(ph)HS(ph)DSEEELAAFCPQLDDSTVAR_	256;258	HSEHAVDTHSDSEEE;EHAVDTHSDSEEELA	Fam134c	2	466	B2GV94	tr	tr|B2GV94|B2GV94_RAT	_ALHSEHAVDT(ph)HS(ph)DSEEELAAFCPQLDDSTVAR_	256;258	HSEHAVDTHSDSEEE;EHAVDTHSDSEEELA	Fam134c	2	466
NO	1	B2GV94	tr	tr|B2GV94|B2GV94_RAT	_ALHSEHAVDTHS(ph)DS(ph)EEELAAFCPQLDDSTVAR_	258;260	EHAVDTHSDSEEELA;AVDTHSDSEEELAAF	Fam134c	2	466	B2GV94	tr	tr|B2GV94|B2GV94_RAT	_ALHSEHAVDTHS(ph)DS(ph)EEELAAFCPQLDDSTVAR_	258;260	EHAVDTHSDSEEELA;AVDTHSDSEEELAAF	Fam134c	2	466
NO	1	B2GV94	tr	tr|B2GV94|B2GV94_RAT	_ALHSEHAVDT(ph)HS(ph)DSEEELAAFCPQ(de)LDDSTVAR_	256;258	HSEHAVDTHSDSEEE;EHAVDTHSDSEEELA	Fam134c	2	466	B2GV94	tr	tr|B2GV94|B2GV94_RAT	_ALHSEHAVDT(ph)HS(ph)DSEEELAAFCPQ(de)LDDSTVAR_	256;258	HSEHAVDTHSDSEEE;EHAVDTHSDSEEELA	Fam134c	2	466
NO	1	B2GV94	tr	tr|B2GV94|B2GV94_RAT	_ALHSEHAVDTHS(ph)DS(ph)EEELAAFCPQ(de)LDDSTVAR_	258;260	EHAVDTHSDSEEELA;AVDTHSDSEEELAAF	Fam134c	2	466	B2GV94	tr	tr|B2GV94|B2GV94_RAT	_ALHSEHAVDTHS(ph)DS(ph)EEELAAFCPQ(de)LDDSTVAR_	258;260	EHAVDTHSDSEEELA;AVDTHSDSEEELAAF	Fam134c	2	466
YES	1	F1LSD6:F1LY25	tr:tr	tr|F1LSD6|F1LSD6_RAT:tr|F1LY25|F1LY25_RAT	_ALHTCS(ph)PTK_	257:257	LKALHTCSPTKNNRG:LKALHTCSPTKITRG	Kcnq5:Kcnq5	04:04:00	786:805	F1LSD6	tr	tr|F1LSD6|F1LSD6_RAT	_ALHTCS(ph)PTK_	257	LKALHTCSPTKNNRG	Kcnq5	4	786
YES	1	F1LSD6:F1LY25	tr:tr	tr|F1LSD6|F1LSD6_RAT:tr|F1LY25|F1LY25_RAT	_ALHT(ph)CSPTK_	255:255	PHLKALHTCSPTKNN:PHLKALHTCSPTKIT	Kcnq5:Kcnq5	04:04:00	786:805	F1LSD6	tr	tr|F1LSD6|F1LSD6_RAT	_ALHT(ph)CSPTK_	255	PHLKALHTCSPTKNN	Kcnq5	4	786
NO	1	O54852	sp	sp|O54852|KCNH7_RAT	_ALIQPSQCSPLVNISGPLDHS(ph)SPK_	238	ISGPLDHSSPKRQWD	Kcnh7	1	1195	O54852	sp	sp|O54852|KCNH7_RAT	_ALIQPSQCSPLVNISGPLDHS(ph)SPK_	238	ISGPLDHSSPKRQWD	Kcnh7	1	1195
NO	1	O54852	sp	sp|O54852|KCNH7_RAT	_ALIQPSQCSPLVNISGPLDHSS(ph)PK_	239	SGPLDHSSPKRQWDR	Kcnh7	1	1195	O54852	sp	sp|O54852|KCNH7_RAT	_ALIQPSQCSPLVNISGPLDHSS(ph)PK_	239	SGPLDHSSPKRQWDR	Kcnh7	1	1195
NO	1	D3ZVD8	tr	tr|D3ZVD8|D3ZVD8_RAT	_ALLAQGQS(ph)SEQAAK_	912	ALLAQGQSSEQAAKG	Hdac6	4	1155	D3ZVD8	tr	tr|D3ZVD8|D3ZVD8_RAT	_ALLAQGQS(ph)SEQAAK_	912	ALLAQGQSSEQAAKG	Hdac6	4	1155
YES	1	D4ADV6:F1LZV1:P97924-7:P97924:P97924-4:P97924-3:P97924-2:F1M4V6:P97924-6:P97924-8	tr:tr:sp:sp:sp:sp:sp:tr:sp:sp	tr|D4ADV6|D4ADV6_RAT:tr|F1LZV1|F1LZV1_RAT:sp|P97924-7|KALRN_RAT:sp|P97924|KALRN_RAT:sp|P97924-4|KALRN_RAT:sp|P97924-3|KALRN_RAT:sp|P97924-2|KALRN_RAT:tr|F1M4V6|F1M4V6_RAT:sp|P97924-6|KALRN_RAT:sp|P97924-8|KALRN_RAT	_ALLDVLQRPLS(ph)PGNSESLTATANYSK_	401:401:469:469:469:469:489:401:487:469	DVLQRPLSPGNSESL:DVLQRPLSPGNSESL:DVLQRPLSPGNSESL:DVLQRPLSPGNSESL:DVLQRPLSPGNSESL:DVLQRPLSPGNSESL:DVLQRPLSPGNSESL:DVLQRPLSPGNSESL:DVLQRPLSPGNSESL:DVLQRPLSPGNSESL	Kalrn:Kalrn:Kalrn:Kalrn:Kalrn:Kalrn:Kalrn:Kalrn:Kalrn:Kalrn	4:4:1:1:1:1:1:4:1:1	2308:2900:2376:2959:2968:1899:1919:1568:1654:717	P97924	sp	sp|P97924|KALRN_RAT	_ALLDVLQRPLS(ph)PGNSESLTATANYSK_	469	DVLQRPLSPGNSESL	Kalrn	1	2959
YES	1	D4ADV6:F1LZV1:P97924-7:P97924:P97924-4:P97924-3:P97924-2:F1M4V6:P97924-6:P97924-8	tr:tr:sp:sp:sp:sp:sp:tr:sp:sp	tr|D4ADV6|D4ADV6_RAT:tr|F1LZV1|F1LZV1_RAT:sp|P97924-7|KALRN_RAT:sp|P97924|KALRN_RAT:sp|P97924-4|KALRN_RAT:sp|P97924-3|KALRN_RAT:sp|P97924-2|KALRN_RAT:tr|F1M4V6|F1M4V6_RAT:sp|P97924-6|KALRN_RAT:sp|P97924-8|KALRN_RAT	_ALLDVLQRPLSPGNS(ph)ESLTATAN(de)YSK_	405:405:473:473:473:473:493:405:491:473	RPLSPGNSESLTATA:RPLSPGNSESLTATA:RPLSPGNSESLTATA:RPLSPGNSESLTATA:RPLSPGNSESLTATA:RPLSPGNSESLTATA:RPLSPGNSESLTATA:RPLSPGNSESLTATA:RPLSPGNSESLTATA:RPLSPGNSESLTATA	Kalrn:Kalrn:Kalrn:Kalrn:Kalrn:Kalrn:Kalrn:Kalrn:Kalrn:Kalrn	4:4:1:1:1:1:1:4:1:1	2308:2900:2376:2959:2968:1899:1919:1568:1654:717	P97924	sp	sp|P97924|KALRN_RAT	_ALLDVLQRPLSPGNS(ph)ESLTATAN(de)YSK_	473	RPLSPGNSESLTATA	Kalrn	1	2959
NO	1	D3ZET9	tr	tr|D3ZET9|D3ZET9_RAT	_ALLHSGSNS(ph)SK_	679	LLHSGSNSSKEKSET	NA	4	1139	D3ZET9	tr	tr|D3ZET9|D3ZET9_RAT	_ALLHSGSNS(ph)SK_	679	LLHSGSNSSKEKSET	NA	4	1139
NO	1	D3ZET9	tr	tr|D3ZET9|D3ZET9_RAT	_ALLHSGSNSS(ph)K_	680	LHSGSNSSKEKSETD	NA	4	1139	D3ZET9	tr	tr|D3ZET9|D3ZET9_RAT	_ALLHSGSNSS(ph)K_	680	LHSGSNSSKEKSETD	NA	4	1139
NO	1	D3ZET9	tr	tr|D3ZET9|D3ZET9_RAT	_ALLHSGS(ph)NSSK_	677	KALLHSGSNSSKEKS	NA	4	1139	D3ZET9	tr	tr|D3ZET9|D3ZET9_RAT	_ALLHSGS(ph)NSSK_	677	KALLHSGSNSSKEKS	NA	4	1139
NO	1	D3ZET9	tr	tr|D3ZET9|D3ZET9_RAT	_ALLHSGS(ph)N(de)SSK_	677	KALLHSGSNSSKEKS	NA	4	1139	D3ZET9	tr	tr|D3ZET9|D3ZET9_RAT	_ALLHSGS(ph)N(de)SSK_	677	KALLHSGSNSSKEKS	NA	4	1139
NO	1	D4A5D7	tr	tr|D4A5D7|D4A5D7_RAT	_ALN(de)GVSSPASSS(ph)PK_	408	VSSPASSSPKSPVPP	Ppp1r12c	4	784	D4A5D7	tr	tr|D4A5D7|D4A5D7_RAT	_ALN(de)GVSSPASSS(ph)PK_	408	VSSPASSSPKSPVPP	Ppp1r12c	4	784
NO	1	D4A5D7	tr	tr|D4A5D7|D4A5D7_RAT	_ALN(de)GVSSPASS(ph)SPK_	407	GVSSPASSSPKSPVP	Ppp1r12c	4	784	D4A5D7	tr	tr|D4A5D7|D4A5D7_RAT	_ALN(de)GVSSPASS(ph)SPK_	407	GVSSPASSSPKSPVP	Ppp1r12c	4	784
NO	1	D4A5D7	tr	tr|D4A5D7|D4A5D7_RAT	_ALN(de)GVSSPAS(ph)SSPK_	406	NGVSSPASSSPKSPV	Ppp1r12c	4	784	D4A5D7	tr	tr|D4A5D7|D4A5D7_RAT	_ALN(de)GVSSPAS(ph)SSPK_	406	NGVSSPASSSPKSPV	Ppp1r12c	4	784
NO	1	D4A5D7	tr	tr|D4A5D7|D4A5D7_RAT	_ALN(de)GVSS(ph)PASSSPK_	403	RALNGVSSPASSSPK	Ppp1r12c	4	784	D4A5D7	tr	tr|D4A5D7|D4A5D7_RAT	_ALN(de)GVSS(ph)PASSSPK_	403	RALNGVSSPASSSPK	Ppp1r12c	4	784
YES	1	G3V8P8:P23348	tr:sp	tr|G3V8P8|G3V8P8_RAT:sp|P23348|B3A3_RAT	_ALPSVGLPSDQS(ph)PQR_	198:198	VGLPSDQSPQRSGSS:VGLPSDQSPQRSGSS	Slc4a3:Slc4a3	04:02:00	1227:1227	P23348	sp	sp|P23348|B3A3_RAT	_ALPSVGLPSDQS(ph)PQR_	198	VGLPSDQSPQRSGSS	Slc4a3	2	1227
TO_BE_EXCLUDED	D3ZGL0;Q9JHZ4-2;Q9JHZ4	ALQDQVSSQSADAQEQVEGLLAENNALR	_ALQDQVSSQSADAQEQVEGLLAENNALR_
NO	1	F1LRL4	tr	tr|F1LRL4|F1LRL4_RAT	_ALQDSHVIVEGGS(ph)GEGQGSPSLLLSDDETK_	1142	HVIVEGGSGEGQGSP	Tbc1d9b	4	1262	F1LRL4	tr	tr|F1LRL4|F1LRL4_RAT	_ALQDSHVIVEGGS(ph)GEGQGSPSLLLSDDETK_	1142	HVIVEGGSGEGQGSP	Tbc1d9b	4	1262
YES	1	D3ZAV1:Q9Z2I7	tr:sp	tr|D3ZAV1|D3ZAV1_RAT:sp|Q9Z2I7|SVOP_RAT	_ALQES(ph)SHR_	521:520	KGRALQESSHREWGQ:KGRALQESSHREWGQ	Svop:Svop	04:01:00	549:548	Q9Z2I7	sp	sp|Q9Z2I7|SVOP_RAT	_ALQES(ph)SHR_	520	KGRALQESSHREWGQ	Svop	1	548
NO	1	F1M787	tr	tr|F1M787|F1M787_RAT	_ALQS(ph)PEHHIDPIYEDR_	400	PELRALQSPEHHIDP	Ctnnd2	4	866	F1M787	tr	tr|F1M787|F1M787_RAT	_ALQS(ph)PEHHIDPIYEDR_	400	PELRALQSPEHHIDP	Ctnnd2	4	866
NO	1	F1M787	tr	tr|F1M787|F1M787_RAT	_ALQ(de)S(ph)PEHHIDPIYEDR_	400	PELRALQSPEHHIDP	Ctnnd2	4	866	F1M787	tr	tr|F1M787|F1M787_RAT	_ALQ(de)S(ph)PEHHIDPIYEDR_	400	PELRALQSPEHHIDP	Ctnnd2	4	866
YES	1	F1LSW6:P0C644	tr:sp	tr|F1LSW6|F1LSW6_RAT:sp|P0C644|VIP1_RAT	_ALQT(ph)SPQPVEGTGLPR_	960:960	EPDRALQTSPQPVEG:EPDRALQTSPQPVEG	Ppip5k1:Ppip5k1	04:01:00	1438:1434	P0C644	sp	sp|P0C644|VIP1_RAT	_ALQT(ph)SPQPVEGTGLPR_	960	EPDRALQTSPQPVEG	Ppip5k1	1	1434
YES	1	F1LSW6:P0C644	tr:sp	tr|F1LSW6|F1LSW6_RAT:sp|P0C644|VIP1_RAT	_ALQTS(ph)PQPVEGTGLPR_	961:961	PDRALQTSPQPVEGT:PDRALQTSPQPVEGT	Ppip5k1:Ppip5k1	04:01:00	1438:1434	P0C644	sp	sp|P0C644|VIP1_RAT	_ALQTS(ph)PQPVEGTGLPR_	961	PDRALQTSPQPVEGT	Ppip5k1	1	1434
NO	1	Q9QYE2	sp	sp|Q9QYE2|SO1A6_RAT	_ALSAT(ph)YMN(de)S(ph)MLTQ(de)IER_	38;42	ASKALSATYMNSMLT;LSATYMNSMLTQIER	Slco1a6	2	670	Q9QYE2	sp	sp|Q9QYE2|SO1A6_RAT	_ALSAT(ph)YMN(de)S(ph)MLTQ(de)IER_	38;42	ASKALSATYMNSMLT;LSATYMNSMLTQIER	Slco1a6	2	670
NO	1	Q9QYE2	sp	sp|Q9QYE2|SO1A6_RAT	_ALSAT(ph)Y(ph)MN(de)SMLTQ(de)IER_	38;39	ASKALSATYMNSMLT;SKALSATYMNSMLTQ	Slco1a6	2	670	Q9QYE2	sp	sp|Q9QYE2|SO1A6_RAT	_ALSAT(ph)Y(ph)MN(de)SMLTQ(de)IER_	38;39	ASKALSATYMNSMLT;SKALSATYMNSMLTQ	Slco1a6	2	670
TO_BE_EXCLUDED	D3ZBS6;D3ZB78	ALSDEQEEQAAR	_ALSDEQEEQAAR_
YES	1	D3ZBS6:D3ZB78	tr:tr	tr|D3ZBS6|D3ZBS6_RAT:tr|D3ZB78|D3ZB78_RAT	_ALS(ph)DEQEEQAAR_	241:204	GDSTRALSDEQEEQA:GDSTRALSDEQEEQA	RGD1559864:RGD1559864	04:04:00	400:363	D3ZBS6	tr	tr|D3ZBS6|D3ZBS6_RAT	_ALS(ph)DEQEEQAAR_	241	GDSTRALSDEQEEQA	RGD1559864	4	400
YES	1	F1LMV8:P09216	tr:sp	tr|F1LMV8|F1LMV8_RAT:sp|P09216|KPCE_RAT	_ALS(ph)FDNRGEEHR_	367:368	NNIRKALSFDNRGEE:NNIRKALSFDNRGEE	Prkce:Prkce	03:01:00	736:737	P09216	sp	sp|P09216|KPCE_RAT	_ALS(ph)FDNRGEEHR_	368	NNIRKALSFDNRGEE	Prkce	1	737
YES	1	F1LMV8:P09216	tr:sp	tr|F1LMV8|F1LMV8_RAT:sp|P09216|KPCE_RAT	_ALS(ph)FDN(de)RGEEHR_	367:368	NNIRKALSFDNRGEE:NNIRKALSFDNRGEE	Prkce:Prkce	03:01:00	736:737	P09216	sp	sp|P09216|KPCE_RAT	_ALS(ph)FDN(de)RGEEHR_	368	NNIRKALSFDNRGEE	Prkce	1	737
YES	1	D3ZBU7:D4A9L0	tr:tr	tr|D3ZBU7|D3ZBU7_RAT:tr|D4A9L0|D4A9L0_RAT	_ALS(ph)HDSIFFPESGQDPARPVR_	68:85	TMGSRALSHDSIFFP:TMGSRALSHDSIFFP	RGD1310819:RGD1310819	04:04:00	1109:791	D3ZBU7	tr	tr|D3ZBU7|D3ZBU7_RAT	_ALS(ph)HDSIFFPESGQDPARPVR_	68	TMGSRALSHDSIFFP	RGD1310819	4	1109
NO	1	D3ZPN0	tr	tr|D3ZPN0|D3ZPN0_RAT	_ALSPLLQEVPSASS(ph)SPTK_	1037	QEVPSASSSPTKACI	Pcdh17	4	1208	D3ZPN0	tr	tr|D3ZPN0|D3ZPN0_RAT	_ALSPLLQEVPSASS(ph)SPTK_	1037	QEVPSASSSPTKACI	Pcdh17	4	1208
NO	1	D3ZPN0	tr	tr|D3ZPN0|D3ZPN0_RAT	_ALSPLLQEVPSASSS(ph)PTK_	1038	EVPSASSSPTKACIE	Pcdh17	4	1208	D3ZPN0	tr	tr|D3ZPN0|D3ZPN0_RAT	_ALSPLLQEVPSASSS(ph)PTK_	1038	EVPSASSSPTKACIE	Pcdh17	4	1208
YES	1	Q62768-2:Q62768-3:Q62768	sp:sp:sp	sp|Q62768-2|UN13A_RAT:sp|Q62768-3|UN13A_RAT:sp|Q62768|UN13A_RAT	_ALS(ph)PTGSSR_	255:255:255	FSEPRALSPTGSSRY:FSEPRALSPTGSSRY:FSEPRALSPTGSSRY	Unc13a:Unc13a:Unc13a	01:01:01	1712:1716:1735	Q62768	sp	sp|Q62768|UN13A_RAT	_ALS(ph)PTGSSR_	255	FSEPRALSPTGSSRY	Unc13a	1	1735
YES	1	Q62768-2:Q62768-3:Q62768	sp:sp:sp	sp|Q62768-2|UN13A_RAT:sp|Q62768-3|UN13A_RAT:sp|Q62768|UN13A_RAT	_ALSPT(ph)GSSR_	257:257:257	EPRALSPTGSSRYAS:EPRALSPTGSSRYAS:EPRALSPTGSSRYAS	Unc13a:Unc13a:Unc13a	01:01:01	1712:1716:1735	Q62768	sp	sp|Q62768|UN13A_RAT	_ALSPT(ph)GSSR_	257	EPRALSPTGSSRYAS	Unc13a	1	1735
YES	1	Q62768-2:Q62768-3:Q62768	sp:sp:sp	sp|Q62768-2|UN13A_RAT:sp|Q62768-3|UN13A_RAT:sp|Q62768|UN13A_RAT	_ALSPTGS(ph)SR_	259:259:259	RALSPTGSSRYASSG:RALSPTGSSRYASSG:RALSPTGSSRYASSG	Unc13a:Unc13a:Unc13a	01:01:01	1712:1716:1735	Q62768	sp	sp|Q62768|UN13A_RAT	_ALSPTGS(ph)SR_	259	RALSPTGSSRYASSG	Unc13a	1	1735
YES	1	Q62768-2:Q62768-3:Q62768	sp:sp:sp	sp|Q62768-2|UN13A_RAT:sp|Q62768-3|UN13A_RAT:sp|Q62768|UN13A_RAT	_ALS(ph)PTGS(ph)SR_	255;259:255;259:255;259	FSEPRALSPTGSSRY;RALSPTGSSRYASSG:FSEPRALSPTGSSRY;RALSPTGSSRYASSG:FSEPRALSPTGSSRY;RALSPTGSSRYASSG	Unc13a:Unc13a:Unc13a	01:01:01	1712:1716:1735	Q62768	sp	sp|Q62768|UN13A_RAT	_ALS(ph)PTGS(ph)SR_	255;259	FSEPRALSPTGSSRY;RALSPTGSSRYASSG	Unc13a	1	1735
YES	1	Q62768-2:Q62768-3:Q62768	sp:sp:sp	sp|Q62768-2|UN13A_RAT:sp|Q62768-3|UN13A_RAT:sp|Q62768|UN13A_RAT	_ALS(ph)PT(ph)GSSR_	255;257:255;257:255;257	FSEPRALSPTGSSRY;EPRALSPTGSSRYAS:FSEPRALSPTGSSRY;EPRALSPTGSSRYAS:FSEPRALSPTGSSRY;EPRALSPTGSSRYAS	Unc13a:Unc13a:Unc13a	01:01:01	1712:1716:1735	Q62768	sp	sp|Q62768|UN13A_RAT	_ALS(ph)PT(ph)GSSR_	255;257	FSEPRALSPTGSSRY;EPRALSPTGSSRYAS	Unc13a	1	1735
YES	1	F1M9F7:Q99JE4	tr:sp	tr|F1M9F7|F1M9F7_RAT:sp|Q99JE4|RGRF2_RAT	_ALS(ph)QDDQDDIHLK_	830:925	ANILRALSQDDQDDI:ANILRALSQDDQDDI	Rasgrf2:Rasgrf2	04:01:00	1095:1190	Q99JE4	sp	sp|Q99JE4|RGRF2_RAT	_ALS(ph)QDDQDDIHLK_	925	ANILRALSQDDQDDI	Rasgrf2	1	1190
YES	1	D4A129:F1LPH1:P27321-3:P27321	tr:tr:sp:sp	tr|D4A129|D4A129_RAT:tr|F1LPH1|F1LPH1_RAT:sp|P27321-3|ICAL_RAT:sp|P27321|ICAL_RAT	_ALSRS(ph)NEQIVSEK_	122:122:122:122	KEKALSRSNEQIVSE:KEKALSRSNEQIVSE:KEKALSRSNEQIVSE:KEKALSRSNEQIVSE	Cast:Cast:Cast:Cast	4:4:1:1	690:713:690:713	P27321	sp	sp|P27321|ICAL_RAT	_ALSRS(ph)NEQIVSEK_	122	KEKALSRSNEQIVSE	Cast	1	713
NO	1	D3Z9K4	tr	tr|D3Z9K4|D3Z9K4_RAT	_ALTPLSES(ph)SEANSESQEDAETLAK_	237	ALTPLSESSEANSES	Plekho2	4	494	D3Z9K4	tr	tr|D3Z9K4|D3Z9K4_RAT	_ALTPLSES(ph)SEANSESQEDAETLAK_	237	ALTPLSESSEANSES	Plekho2	4	494
NO	1	O08962	sp	sp|O08962|KCNH2_RAT	_ALVGPASAS(ph)PVASIPGPHPSPR_	241	LVGPASASPVASIPG	Kcnh2	1	1163	O08962	sp	sp|O08962|KCNH2_RAT	_ALVGPASAS(ph)PVASIPGPHPSPR_	241	LVGPASASPVASIPG	Kcnh2	1	1163
YES	1	D4A3H0:D3ZHZ3	tr:tr	tr|D4A3H0|D4A3H0_RAT:tr|D3ZHZ3|D3ZHZ3_RAT	_ALVHQLS(ph)NESR_	369:405	RALVHQLSNESRLSI:RALVHQLSNESRLSI	Osbpl3:Osbpl3	03:03:00	819:855	D4A3H0	tr	tr|D4A3H0|D4A3H0_RAT	_ALVHQLS(ph)NESR_	369	RALVHQLSNESRLSI	Osbpl3	3	819
YES	1	F1LR78:Q5XIS1	tr:sp	tr|F1LR78|F1LR78_RAT:sp|Q5XIS1|SSH3_RAT	_(ac)ALVTVS(ph)RSPPASGHSTPVGPTDR_	07:07:00	XMALVTVSRSPPASG:XMALVTVSRSPPASG	Ssh3:Ssh3	04:02:00	652:652	Q5XIS1	sp	sp|Q5XIS1|SSH3_RAT	_(ac)ALVTVS(ph)RSPPASGHSTPVGPTDR_	7	XMALVTVSRSPPASG	Ssh3	2	652
YES	1	F1LR78:Q5XIS1	tr:sp	tr|F1LR78|F1LR78_RAT:sp|Q5XIS1|SSH3_RAT	_(ac)ALVTVSRS(ph)PPASGHSTPVGPTDR_	09:09:00	ALVTVSRSPPASGHS:ALVTVSRSPPASGHS	Ssh3:Ssh3	04:02:00	652:652	Q5XIS1	sp	sp|Q5XIS1|SSH3_RAT	_(ac)ALVTVSRS(ph)PPASGHSTPVGPTDR_	9	ALVTVSRSPPASGHS	Ssh3	2	652
YES	1	F1LR78:Q5XIS1	tr:sp	tr|F1LR78|F1LR78_RAT:sp|Q5XIS1|SSH3_RAT	_(ac)ALVT(ph)VSRSPPASGHSTPVGPTDR_	05:05:00	XXXMALVTVSRSPPA:XXXMALVTVSRSPPA	Ssh3:Ssh3	04:02:00	652:652	Q5XIS1	sp	sp|Q5XIS1|SSH3_RAT	_(ac)ALVT(ph)VSRSPPASGHSTPVGPTDR_	5	XXXMALVTVSRSPPA	Ssh3	2	652
NO	1	B5DFG0	tr	tr|B5DFG0|B5DFG0_RAT	_(gl)ALWEDKKS(ph)LWEEENALWEEEK_	172	ALWEDKKSLWEEENA	RGD1559811	2	223	B5DFG0	tr	tr|B5DFG0|B5DFG0_RAT	_(gl)ALWEDKKS(ph)LWEEENALWEEEK_	172	ALWEDKKSLWEEENA	RGD1559811	2	223
YES	1	P31424:P31424-2	sp:sp	sp|P31424|GRM5_RAT:sp|P31424-2|GRM5_RAT	_ALYDVAEAEES(ph)FPAAARPRS(ph)PSPISTLSHLAGSAGR_	1005;1014:973;982	DVAEAEESFPAAARP;PAAARPRSPSPISTL:DVAEAEESFPAAARP;PAAARPRSPSPISTL	Grm5:Grm5	01:01:00	1203:1171	P31424	sp	sp|P31424|GRM5_RAT	_ALYDVAEAEES(ph)FPAAARPRS(ph)PSPISTLSHLAGSAGR_	1005;1014	DVAEAEESFPAAARP;PAAARPRSPSPISTL	Grm5	1	1203
YES	1	P31424:P31424-2	sp:sp	sp|P31424|GRM5_RAT:sp|P31424-2|GRM5_RAT	_ALYDVAEAEESFPAAARPRS(ph)PS(ph)PISTLSHLAGSAGR_	1014;1016:982;984	PAAARPRSPSPISTL;AARPRSPSPISTLSH:PAAARPRSPSPISTL;AARPRSPSPISTLSH	Grm5:Grm5	01:01:00	1203:1171	P31424	sp	sp|P31424|GRM5_RAT	_ALYDVAEAEESFPAAARPRS(ph)PS(ph)PISTLSHLAGSAGR_	1014;1016	PAAARPRSPSPISTL;AARPRSPSPISTLSH	Grm5	1	1203
YES	1	D3ZG17:P0C1T0-2:P0C1T0-3:P0C1T0-4:P0C1T0	tr:sp:sp:sp:sp	tr|D3ZG17|D3ZG17_RAT:sp|P0C1T0-2|MMEL1_RAT:sp|P0C1T0-3|MMEL1_RAT:sp|P0C1T0-4|MMEL1_RAT:sp|P0C1T0|MMEL1_RAT	_ALYGT(ph)TM(ox)EEVR_	403:401:402:413:424	YRKALYGTTMEEVRW:YRKALYGTTMEEVRW:YRKALYGTTMEEVRW:YRKALYGTTMEEVRW:YRKALYGTTMEEVRW	Mmel1:Mmel1:Mmel1:Mmel1:Mmel1	4:1:1:1:1	753:751:752:763:774	P0C1T0	sp	sp|P0C1T0|MMEL1_RAT	_ALYGT(ph)TM(ox)EEVR_	424	YRKALYGTTMEEVRW	Mmel1	1	774
YES	1	D3ZNN0:M0RAP5	tr:tr	tr|D3ZNN0|D3ZNN0_RAT:tr|M0RAP5|M0RAP5_RAT	_ALYLEPS(ph)DGVSPTQETGEAQSQDDER_	702:702	RALYLEPSDGVSPTQ:RALYLEPSDGVSPTQ	Sbf1:Sbf1	04:04:00	1867:1893	D3ZNN0	tr	tr|D3ZNN0|D3ZNN0_RAT	_ALYLEPS(ph)DGVSPTQETGEAQSQDDER_	702	RALYLEPSDGVSPTQ	Sbf1	4	1867
YES	1	D3ZNN0:M0RAP5	tr:tr	tr|D3ZNN0|D3ZNN0_RAT:tr|M0RAP5|M0RAP5_RAT	_ALYLEPSDGVSPT(ph)QETGEAQSQDDER_	708:708	PSDGVSPTQETGEAQ:PSDGVSPTQETGEAQ	Sbf1:Sbf1	04:04:00	1867:1893	D3ZNN0	tr	tr|D3ZNN0|D3ZNN0_RAT	_ALYLEPSDGVSPT(ph)QETGEAQSQDDER_	708	PSDGVSPTQETGEAQ	Sbf1	4	1867
YES	1	D3ZNN0:M0RAP5	tr:tr	tr|D3ZNN0|D3ZNN0_RAT:tr|M0RAP5|M0RAP5_RAT	_ALYLEPSDGVS(ph)PTQETGEAQSQDDER_	706:706	LEPSDGVSPTQETGE:LEPSDGVSPTQETGE	Sbf1:Sbf1	04:04:00	1867:1893	D3ZNN0	tr	tr|D3ZNN0|D3ZNN0_RAT	_ALYLEPSDGVS(ph)PTQETGEAQSQDDER_	706	LEPSDGVSPTQETGE	Sbf1	4	1867
TO_BE_EXCLUDED	D3ZNN0;M0RAP5	ALYLEPSDGVSPTQETGEAQSQDDER	_ALYLEPSDGVSPTQETGEAQSQDDER_
YES	1	D3ZNN0:M0RAP5	tr:tr	tr|D3ZNN0|D3ZNN0_RAT:tr|M0RAP5|M0RAP5_RAT	_ALYLEPS(ph)DGVSPTQETGEAQSQ(de)DDER_	702:702	RALYLEPSDGVSPTQ:RALYLEPSDGVSPTQ	Sbf1:Sbf1	04:04:00	1867:1893	D3ZNN0	tr	tr|D3ZNN0|D3ZNN0_RAT	_ALYLEPS(ph)DGVSPTQETGEAQSQ(de)DDER_	702	RALYLEPSDGVSPTQ	Sbf1	4	1867
YES	1	D3ZNN0:M0RAP5	tr:tr	tr|D3ZNN0|D3ZNN0_RAT:tr|M0RAP5|M0RAP5_RAT	_ALYLEPS(ph)DGVSPTQETGEAQ(de)SQDDER_	702:702	RALYLEPSDGVSPTQ:RALYLEPSDGVSPTQ	Sbf1:Sbf1	04:04:00	1867:1893	D3ZNN0	tr	tr|D3ZNN0|D3ZNN0_RAT	_ALYLEPS(ph)DGVSPTQETGEAQ(de)SQDDER_	702	RALYLEPSDGVSPTQ	Sbf1	4	1867
YES	1	D3ZNN0:M0RAP5	tr:tr	tr|D3ZNN0|D3ZNN0_RAT:tr|M0RAP5|M0RAP5_RAT	_ALYLEPS(ph)DGVSPTQ(de)ETGEAQSQDDER_	702:702	RALYLEPSDGVSPTQ:RALYLEPSDGVSPTQ	Sbf1:Sbf1	04:04:00	1867:1893	D3ZNN0	tr	tr|D3ZNN0|D3ZNN0_RAT	_ALYLEPS(ph)DGVSPTQ(de)ETGEAQSQDDER_	702	RALYLEPSDGVSPTQ	Sbf1	4	1867
YES	1	D3ZNN0:M0RAP5	tr:tr	tr|D3ZNN0|D3ZNN0_RAT:tr|M0RAP5|M0RAP5_RAT	_ALYLEPSDGVS(ph)PTQ(de)ETGEAQSQDDER_	706:706	LEPSDGVSPTQETGE:LEPSDGVSPTQETGE	Sbf1:Sbf1	04:04:00	1867:1893	D3ZNN0	tr	tr|D3ZNN0|D3ZNN0_RAT	_ALYLEPSDGVS(ph)PTQ(de)ETGEAQSQDDER_	706	LEPSDGVSPTQETGE	Sbf1	4	1867
YES	1	D3ZNN0:M0RAP5	tr:tr	tr|D3ZNN0|D3ZNN0_RAT:tr|M0RAP5|M0RAP5_RAT	_ALYLEPSDGVSPT(ph)Q(de)ETGEAQSQDDER_	708:708	PSDGVSPTQETGEAQ:PSDGVSPTQETGEAQ	Sbf1:Sbf1	04:04:00	1867:1893	D3ZNN0	tr	tr|D3ZNN0|D3ZNN0_RAT	_ALYLEPSDGVSPT(ph)Q(de)ETGEAQSQDDER_	708	PSDGVSPTQETGEAQ	Sbf1	4	1867
NO	1	M0R9X8	tr	tr|M0R9X8|M0R9X8_RAT	_ALYRS(ph)PCR_	263	KVRALYRSPCRFQRL	Dync1h1	4	4645	M0R9X8	tr	tr|M0R9X8|M0R9X8_RAT	_ALYRS(ph)PCR_	263	KVRALYRSPCRFQRL	Dync1h1	4	4645
NO	1	P84903	sp	sp|P84903|STIM1_RAT	_AM(ox)AEEDNGSIGEETDSS(ph)PGRK_	668	IGEETDSSPGRKKFP	Stim1	1	685	P84903	sp	sp|P84903|STIM1_RAT	_AM(ox)AEEDNGSIGEETDSS(ph)PGRK_	668	IGEETDSSPGRKKFP	Stim1	1	685
NO	1	P84903	sp	sp|P84903|STIM1_RAT	_AM(ox)AEEDNGSIGEETDS(ph)SPGRK_	667	SIGEETDSSPGRKKF	Stim1	1	685	P84903	sp	sp|P84903|STIM1_RAT	_AM(ox)AEEDNGSIGEETDS(ph)SPGRK_	667	SIGEETDSSPGRKKF	Stim1	1	685
NO	1	P84903	sp	sp|P84903|STIM1_RAT	_AM(ox)AEEDN(de)GSIGEETDSS(ph)PGRK_	668	IGEETDSSPGRKKFP	Stim1	1	685	P84903	sp	sp|P84903|STIM1_RAT	_AM(ox)AEEDN(de)GSIGEETDSS(ph)PGRK_	668	IGEETDSSPGRKKFP	Stim1	1	685
NO	1	P84903	sp	sp|P84903|STIM1_RAT	_AM(ox)AEEDN(de)GSIGEETDS(ph)SPGRK_	667	SIGEETDSSPGRKKF	Stim1	1	685	P84903	sp	sp|P84903|STIM1_RAT	_AM(ox)AEEDN(de)GSIGEETDS(ph)SPGRK_	667	SIGEETDSSPGRKKF	Stim1	1	685
NO	1	P84903	sp	sp|P84903|STIM1_RAT	_AMAEEDNGSIGEETDSS(ph)PGRK_	668	IGEETDSSPGRKKFP	Stim1	1	685	P84903	sp	sp|P84903|STIM1_RAT	_AMAEEDNGSIGEETDSS(ph)PGRK_	668	IGEETDSSPGRKKFP	Stim1	1	685
NO	1	D3ZF86	tr	tr|D3ZF86|D3ZF86_RAT	_AM(ox)AQQVFM(ox)LDTQSS(ph)PK_	1449	FMLDTQSSPKTPNNF	RGD1309903	4	1948	D3ZF86	tr	tr|D3ZF86|D3ZF86_RAT	_AM(ox)AQQVFM(ox)LDTQSS(ph)PK_	1449	FMLDTQSSPKTPNNF	RGD1309903	4	1948
NO	1	D3ZF86	tr	tr|D3ZF86|D3ZF86_RAT	_AM(ox)AQQVFM(ox)LDTQS(ph)SPK_	1448	VFMLDTQSSPKTPNN	RGD1309903	4	1948	D3ZF86	tr	tr|D3ZF86|D3ZF86_RAT	_AM(ox)AQQVFM(ox)LDTQS(ph)SPK_	1448	VFMLDTQSSPKTPNN	RGD1309903	4	1948
YES	1	G3V959:Q99MM4	tr:sp	tr|G3V959|G3V959_RAT:sp|Q99MM4|TRAD1_RAT	_AM(ox)EGIPTQDSQPEDRS(ph)PELSR_	415:415	DSQPEDRSPELSRRR:DSQPEDRSPELSRRR	Trafd1:Trafd1	04:02:00	581:576	Q99MM4	sp	sp|Q99MM4|TRAD1_RAT	_AM(ox)EGIPTQDSQPEDRS(ph)PELSR_	415	DSQPEDRSPELSRRR	Trafd1	2	576
YES	1	G3V959:Q99MM4	tr:sp	tr|G3V959|G3V959_RAT:sp|Q99MM4|TRAD1_RAT	_AM(ox)EGIPT(ph)QDSQPEDRSPELSR_	406:406	RAMEGIPTQDSQPED:RAMEGIPTQDSQPED	Trafd1:Trafd1	04:02:00	581:576	Q99MM4	sp	sp|Q99MM4|TRAD1_RAT	_AM(ox)EGIPT(ph)QDSQPEDRSPELSR_	406	RAMEGIPTQDSQPED	Trafd1	2	576
TO_BE_EXCLUDED		AMESPESER	_AM(ox)ES(ph)PESER_
YES	1	G3V927:P97839	tr:sp	tr|G3V927|G3V927_RAT:sp|P97839|DLGP4_RAT	_AM(ox)GDEDS(ph)DESGGGSPK_	377:377	KAMGDEDSDESGGGS:KAMGDEDSDESGGGS	Dlgap4:Dlgap4	04:02:00	992:992	P97839	sp	sp|P97839|DLGP4_RAT	_AM(ox)GDEDS(ph)DESGGGSPK_	377	KAMGDEDSDESGGGS	Dlgap4	2	992
YES	1	G3V927:P97839	tr:sp	tr|G3V927|G3V927_RAT:sp|P97839|DLGP4_RAT	_AM(ox)GDEDS(ph)DESGGGS(ph)PKPSPK_	377;384:377;384	KAMGDEDSDESGGGS;SDESGGGSPKPSPKT:KAMGDEDSDESGGGS;SDESGGGSPKPSPKT	Dlgap4:Dlgap4	04:02:00	992:992	P97839	sp	sp|P97839|DLGP4_RAT	_AM(ox)GDEDS(ph)DESGGGS(ph)PKPSPK_	377;384	KAMGDEDSDESGGGS;SDESGGGSPKPSPKT	Dlgap4	2	992
YES	1	G3V927:P97839	tr:sp	tr|G3V927|G3V927_RAT:sp|P97839|DLGP4_RAT	_AM(ox)GDEDS(ph)DES(ph)GGGSPKPSPK_	377;380:377;380	KAMGDEDSDESGGGS;GDEDSDESGGGSPKP:KAMGDEDSDESGGGS;GDEDSDESGGGSPKP	Dlgap4:Dlgap4	04:02:00	992:992	P97839	sp	sp|P97839|DLGP4_RAT	_AM(ox)GDEDS(ph)DES(ph)GGGSPKPSPK_	377;380	KAMGDEDSDESGGGS;GDEDSDESGGGSPKP	Dlgap4	2	992
YES	1	G3V927:P97839	tr:sp	tr|G3V927|G3V927_RAT:sp|P97839|DLGP4_RAT	_AM(ox)GDEDSDESGGGS(ph)PKPS(ph)PK_	384;388:384;388	SDESGGGSPKPSPKT;GGGSPKPSPKTAARR:SDESGGGSPKPSPKT;GGGSPKPSPKTAARR	Dlgap4:Dlgap4	04:02:00	992:992	P97839	sp	sp|P97839|DLGP4_RAT	_AM(ox)GDEDSDESGGGS(ph)PKPS(ph)PK_	384;388	SDESGGGSPKPSPKT;GGGSPKPSPKTAARR	Dlgap4	2	992
YES	1	G3V927:P97839	tr:sp	tr|G3V927|G3V927_RAT:sp|P97839|DLGP4_RAT	_AMGDEDS(ph)DES(ph)GGGSPKPSPK_	377;380:377;380	KAMGDEDSDESGGGS;GDEDSDESGGGSPKP:KAMGDEDSDESGGGS;GDEDSDESGGGSPKP	Dlgap4:Dlgap4	04:02:00	992:992	P97839	sp	sp|P97839|DLGP4_RAT	_AMGDEDS(ph)DES(ph)GGGSPKPSPK_	377;380	KAMGDEDSDESGGGS;GDEDSDESGGGSPKP	Dlgap4	2	992
YES	1	G3V927:P97839	tr:sp	tr|G3V927|G3V927_RAT:sp|P97839|DLGP4_RAT	_AMGDEDS(ph)DESGGGS(ph)PKPSPK_	377;384:377;384	KAMGDEDSDESGGGS;SDESGGGSPKPSPKT:KAMGDEDSDESGGGS;SDESGGGSPKPSPKT	Dlgap4:Dlgap4	04:02:00	992:992	P97839	sp	sp|P97839|DLGP4_RAT	_AMGDEDS(ph)DESGGGS(ph)PKPSPK_	377;384	KAMGDEDSDESGGGS;SDESGGGSPKPSPKT	Dlgap4	2	992
YES	1	G3V927:P97839	tr:sp	tr|G3V927|G3V927_RAT:sp|P97839|DLGP4_RAT	_AMGDEDSDES(ph)GGGS(ph)PKPSPK_	380;384:380;384	GDEDSDESGGGSPKP;SDESGGGSPKPSPKT:GDEDSDESGGGSPKP;SDESGGGSPKPSPKT	Dlgap4:Dlgap4	04:02:00	992:992	P97839	sp	sp|P97839|DLGP4_RAT	_AMGDEDSDES(ph)GGGS(ph)PKPSPK_	380;384	GDEDSDESGGGSPKP;SDESGGGSPKPSPKT	Dlgap4	2	992
YES	1	G3V927:P97839	tr:sp	tr|G3V927|G3V927_RAT:sp|P97839|DLGP4_RAT	_AM(ox)GDEDS(ph)DESGGGSPKPSPK_	377:377	KAMGDEDSDESGGGS:KAMGDEDSDESGGGS	Dlgap4:Dlgap4	04:02:00	992:992	P97839	sp	sp|P97839|DLGP4_RAT	_AM(ox)GDEDS(ph)DESGGGSPKPSPK_	377	KAMGDEDSDESGGGS	Dlgap4	2	992
YES	1	G3V927:P97839	tr:sp	tr|G3V927|G3V927_RAT:sp|P97839|DLGP4_RAT	_AM(ox)GDEDSDESGGGS(ph)PKPSPK_	384:384	SDESGGGSPKPSPKT:SDESGGGSPKPSPKT	Dlgap4:Dlgap4	04:02:00	992:992	P97839	sp	sp|P97839|DLGP4_RAT	_AM(ox)GDEDSDESGGGS(ph)PKPSPK_	384	SDESGGGSPKPSPKT	Dlgap4	2	992
YES	1	G3V927:P97839	tr:sp	tr|G3V927|G3V927_RAT:sp|P97839|DLGP4_RAT	_AM(ox)GDEDSDES(ph)GGGSPKPSPK_	380:380	GDEDSDESGGGSPKP:GDEDSDESGGGSPKP	Dlgap4:Dlgap4	04:02:00	992:992	P97839	sp	sp|P97839|DLGP4_RAT	_AM(ox)GDEDSDES(ph)GGGSPKPSPK_	380	GDEDSDESGGGSPKP	Dlgap4	2	992
YES	1	G3V927:P97839	tr:sp	tr|G3V927|G3V927_RAT:sp|P97839|DLGP4_RAT	_AMGDEDS(ph)DES(ph)GGGS(ph)PKPSPK_	377;380;384:377;380;384	KAMGDEDSDESGGGS;GDEDSDESGGGSPKP;SDESGGGSPKPSPKT:KAMGDEDSDESGGGS;GDEDSDESGGGSPKP;SDESGGGSPKPSPKT	Dlgap4:Dlgap4	04:02:00	992:992	P97839	sp	sp|P97839|DLGP4_RAT	_AMGDEDS(ph)DES(ph)GGGS(ph)PKPSPK_	377;380;384	KAMGDEDSDESGGGS;GDEDSDESGGGSPKP;SDESGGGSPKPSPKT	Dlgap4	2	992
YES	1	G3V927:P97839	tr:sp	tr|G3V927|G3V927_RAT:sp|P97839|DLGP4_RAT	_AMGDEDS(ph)DESGGGSPKPSPK_	377:377	KAMGDEDSDESGGGS:KAMGDEDSDESGGGS	Dlgap4:Dlgap4	04:02:00	992:992	P97839	sp	sp|P97839|DLGP4_RAT	_AMGDEDS(ph)DESGGGSPKPSPK_	377	KAMGDEDSDESGGGS	Dlgap4	2	992
YES	1	G3V927:P97839	tr:sp	tr|G3V927|G3V927_RAT:sp|P97839|DLGP4_RAT	_AMGDEDSDESGGGS(ph)PKPSPK_	384:384	SDESGGGSPKPSPKT:SDESGGGSPKPSPKT	Dlgap4:Dlgap4	04:02:00	992:992	P97839	sp	sp|P97839|DLGP4_RAT	_AMGDEDSDESGGGS(ph)PKPSPK_	384	SDESGGGSPKPSPKT	Dlgap4	2	992
YES	1	G3V849:P97836:P97836-5:P97836-8:P97836-6:P97836-7:P97836-4	tr:sp:sp:sp:sp:sp:sp	tr|G3V849|G3V849_RAT:sp|P97836|DLGP1_RAT:sp|P97836-5|DLGP1_RAT:sp|P97836-8|DLGP1_RAT:sp|P97836-6|DLGP1_RAT:sp|P97836-7|DLGP1_RAT:sp|P97836-4|DLGP1_RAT	_AM(ox)GDEDS(ph)GDSDTSPK_	362:362:64:54:64:62:64	KAMGDEDSGDSDTSP:KAMGDEDSGDSDTSP:KAMGDEDSGDSDTSP:KAMGDEDSGDSDTSP:KAMGDEDSGDSDTSP:KAMGDEDSGDSDTSP:KAMGDEDSGDSDTSP	Dlgap1:Dlgap1:Dlgap1:Dlgap1:Dlgap1:Dlgap1:Dlgap1	4:1:1:1:1:1:1	700:992:666:684:684:692:694	P97836	sp	sp|P97836|DLGP1_RAT	_AM(ox)GDEDS(ph)GDSDTSPK_	362	KAMGDEDSGDSDTSP	Dlgap1	1	992
YES	1	G3V849:P97836:P97836-5:P97836-8:P97836-6:P97836-7:P97836-4	tr:sp:sp:sp:sp:sp:sp	tr|G3V849|G3V849_RAT:sp|P97836|DLGP1_RAT:sp|P97836-5|DLGP1_RAT:sp|P97836-8|DLGP1_RAT:sp|P97836-6|DLGP1_RAT:sp|P97836-7|DLGP1_RAT:sp|P97836-4|DLGP1_RAT	_AM(ox)GDEDSGDS(ph)DTSPK_	365:365:67:57:67:65:67	GDEDSGDSDTSPKPS:GDEDSGDSDTSPKPS:GDEDSGDSDTSPKPS:GDEDSGDSDTSPKPS:GDEDSGDSDTSPKPS:GDEDSGDSDTSPKPS:GDEDSGDSDTSPKPS	Dlgap1:Dlgap1:Dlgap1:Dlgap1:Dlgap1:Dlgap1:Dlgap1	4:1:1:1:1:1:1	700:992:666:684:684:692:694	P97836	sp	sp|P97836|DLGP1_RAT	_AM(ox)GDEDSGDS(ph)DTSPK_	365	GDEDSGDSDTSPKPS	Dlgap1	1	992
YES	1	G3V849:P97836:P97836-5:P97836-8:P97836-6:P97836-7:P97836-4	tr:sp:sp:sp:sp:sp:sp	tr|G3V849|G3V849_RAT:sp|P97836|DLGP1_RAT:sp|P97836-5|DLGP1_RAT:sp|P97836-8|DLGP1_RAT:sp|P97836-6|DLGP1_RAT:sp|P97836-7|DLGP1_RAT:sp|P97836-4|DLGP1_RAT	_AMGDEDS(ph)GDSDTSPK_	362:362:64:54:64:62:64	KAMGDEDSGDSDTSP:KAMGDEDSGDSDTSP:KAMGDEDSGDSDTSP:KAMGDEDSGDSDTSP:KAMGDEDSGDSDTSP:KAMGDEDSGDSDTSP:KAMGDEDSGDSDTSP	Dlgap1:Dlgap1:Dlgap1:Dlgap1:Dlgap1:Dlgap1:Dlgap1	4:1:1:1:1:1:1	700:992:666:684:684:692:694	P97836	sp	sp|P97836|DLGP1_RAT	_AMGDEDS(ph)GDSDTSPK_	362	KAMGDEDSGDSDTSP	Dlgap1	1	992
YES	1	G3V849:P97836:P97836-5:P97836-8:P97836-6:P97836-7:P97836-4	tr:sp:sp:sp:sp:sp:sp	tr|G3V849|G3V849_RAT:sp|P97836|DLGP1_RAT:sp|P97836-5|DLGP1_RAT:sp|P97836-8|DLGP1_RAT:sp|P97836-6|DLGP1_RAT:sp|P97836-7|DLGP1_RAT:sp|P97836-4|DLGP1_RAT	_AM(ox)GDEDS(ph)GDSDTSPKPSPK_	362:362:64:54:64:62:64	KAMGDEDSGDSDTSP:KAMGDEDSGDSDTSP:KAMGDEDSGDSDTSP:KAMGDEDSGDSDTSP:KAMGDEDSGDSDTSP:KAMGDEDSGDSDTSP:KAMGDEDSGDSDTSP	Dlgap1:Dlgap1:Dlgap1:Dlgap1:Dlgap1:Dlgap1:Dlgap1	4:1:1:1:1:1:1	700:992:666:684:684:692:694	P97836	sp	sp|P97836|DLGP1_RAT	_AM(ox)GDEDS(ph)GDSDTSPKPSPK_	362	KAMGDEDSGDSDTSP	Dlgap1	1	992
YES	1	G3V849:P97836:P97836-5:P97836-8:P97836-6:P97836-7:P97836-4	tr:sp:sp:sp:sp:sp:sp	tr|G3V849|G3V849_RAT:sp|P97836|DLGP1_RAT:sp|P97836-5|DLGP1_RAT:sp|P97836-8|DLGP1_RAT:sp|P97836-6|DLGP1_RAT:sp|P97836-7|DLGP1_RAT:sp|P97836-4|DLGP1_RAT	_AM(ox)GDEDSGDSDTS(ph)PKPSPK_	368:368:70:60:70:68:70	DSGDSDTSPKPSPKV:DSGDSDTSPKPSPKV:DSGDSDTSPKPSPKV:DSGDSDTSPKPSPKV:DSGDSDTSPKPSPKV:DSGDSDTSPKPSPKV:DSGDSDTSPKPSPKV	Dlgap1:Dlgap1:Dlgap1:Dlgap1:Dlgap1:Dlgap1:Dlgap1	4:1:1:1:1:1:1	700:992:666:684:684:692:694	P97836	sp	sp|P97836|DLGP1_RAT	_AM(ox)GDEDSGDSDTS(ph)PKPSPK_	368	DSGDSDTSPKPSPKV	Dlgap1	1	992
YES	1	G3V849:P97836:P97836-5:P97836-8:P97836-6:P97836-7:P97836-4	tr:sp:sp:sp:sp:sp:sp	tr|G3V849|G3V849_RAT:sp|P97836|DLGP1_RAT:sp|P97836-5|DLGP1_RAT:sp|P97836-8|DLGP1_RAT:sp|P97836-6|DLGP1_RAT:sp|P97836-7|DLGP1_RAT:sp|P97836-4|DLGP1_RAT	_AM(ox)GDEDSGDS(ph)DTSPKPSPK_	365:365:67:57:67:65:67	GDEDSGDSDTSPKPS:GDEDSGDSDTSPKPS:GDEDSGDSDTSPKPS:GDEDSGDSDTSPKPS:GDEDSGDSDTSPKPS:GDEDSGDSDTSPKPS:GDEDSGDSDTSPKPS	Dlgap1:Dlgap1:Dlgap1:Dlgap1:Dlgap1:Dlgap1:Dlgap1	4:1:1:1:1:1:1	700:992:666:684:684:692:694	P97836	sp	sp|P97836|DLGP1_RAT	_AM(ox)GDEDSGDS(ph)DTSPKPSPK_	365	GDEDSGDSDTSPKPS	Dlgap1	1	992
YES	1	G3V849:P97836:P97836-5:P97836-8:P97836-6:P97836-7:P97836-4	tr:sp:sp:sp:sp:sp:sp	tr|G3V849|G3V849_RAT:sp|P97836|DLGP1_RAT:sp|P97836-5|DLGP1_RAT:sp|P97836-8|DLGP1_RAT:sp|P97836-6|DLGP1_RAT:sp|P97836-7|DLGP1_RAT:sp|P97836-4|DLGP1_RAT	_AM(ox)GDEDSGDSDT(ph)SPKPSPK_	367:367:69:59:69:67:69	EDSGDSDTSPKPSPK:EDSGDSDTSPKPSPK:EDSGDSDTSPKPSPK:EDSGDSDTSPKPSPK:EDSGDSDTSPKPSPK:EDSGDSDTSPKPSPK:EDSGDSDTSPKPSPK	Dlgap1:Dlgap1:Dlgap1:Dlgap1:Dlgap1:Dlgap1:Dlgap1	4:1:1:1:1:1:1	700:992:666:684:684:692:694	P97836	sp	sp|P97836|DLGP1_RAT	_AM(ox)GDEDSGDSDT(ph)SPKPSPK_	367	EDSGDSDTSPKPSPK	Dlgap1	1	992
YES	1	G3V849:P97836:P97836-5:P97836-8:P97836-6:P97836-7:P97836-4	tr:sp:sp:sp:sp:sp:sp	tr|G3V849|G3V849_RAT:sp|P97836|DLGP1_RAT:sp|P97836-5|DLGP1_RAT:sp|P97836-8|DLGP1_RAT:sp|P97836-6|DLGP1_RAT:sp|P97836-7|DLGP1_RAT:sp|P97836-4|DLGP1_RAT	_AM(ox)GDEDS(ph)GDSDT(ph)SPKPSPK_	362;367:362;367:64;69:54;59:64;69:62;67:64;69	KAMGDEDSGDSDTSP;EDSGDSDTSPKPSPK:KAMGDEDSGDSDTSP;EDSGDSDTSPKPSPK:KAMGDEDSGDSDTSP;EDSGDSDTSPKPSPK:KAMGDEDSGDSDTSP;EDSGDSDTSPKPSPK:KAMGDEDSGDSDTSP;EDSGDSDTSPKPSPK:KAMGDEDSGDSDTSP;EDSGDSDTSPKPSPK:KAMGDEDSGDSDTSP;EDSGDSDTSPKPSPK	Dlgap1:Dlgap1:Dlgap1:Dlgap1:Dlgap1:Dlgap1:Dlgap1	4:1:1:1:1:1:1	700:992:666:684:684:692:694	P97836	sp	sp|P97836|DLGP1_RAT	_AM(ox)GDEDS(ph)GDSDT(ph)SPKPSPK_	362;367	KAMGDEDSGDSDTSP;EDSGDSDTSPKPSPK	Dlgap1	1	992
YES	1	G3V849:P97836:P97836-5:P97836-8:P97836-6:P97836-7:P97836-4	tr:sp:sp:sp:sp:sp:sp	tr|G3V849|G3V849_RAT:sp|P97836|DLGP1_RAT:sp|P97836-5|DLGP1_RAT:sp|P97836-8|DLGP1_RAT:sp|P97836-6|DLGP1_RAT:sp|P97836-7|DLGP1_RAT:sp|P97836-4|DLGP1_RAT	_AM(ox)GDEDS(ph)GDS(ph)DTSPKPSPK_	362;365:362;365:64;67:54;57:64;67:62;65:64;67	KAMGDEDSGDSDTSP;GDEDSGDSDTSPKPS:KAMGDEDSGDSDTSP;GDEDSGDSDTSPKPS:KAMGDEDSGDSDTSP;GDEDSGDSDTSPKPS:KAMGDEDSGDSDTSP;GDEDSGDSDTSPKPS:KAMGDEDSGDSDTSP;GDEDSGDSDTSPKPS:KAMGDEDSGDSDTSP;GDEDSGDSDTSPKPS:KAMGDEDSGDSDTSP;GDEDSGDSDTSPKPS	Dlgap1:Dlgap1:Dlgap1:Dlgap1:Dlgap1:Dlgap1:Dlgap1	4:1:1:1:1:1:1	700:992:666:684:684:692:694	P97836	sp	sp|P97836|DLGP1_RAT	_AM(ox)GDEDS(ph)GDS(ph)DTSPKPSPK_	362;365	KAMGDEDSGDSDTSP;GDEDSGDSDTSPKPS	Dlgap1	1	992
YES	1	G3V849:P97836:P97836-5:P97836-8:P97836-6:P97836-7:P97836-4	tr:sp:sp:sp:sp:sp:sp	tr|G3V849|G3V849_RAT:sp|P97836|DLGP1_RAT:sp|P97836-5|DLGP1_RAT:sp|P97836-8|DLGP1_RAT:sp|P97836-6|DLGP1_RAT:sp|P97836-7|DLGP1_RAT:sp|P97836-4|DLGP1_RAT	_AM(ox)GDEDS(ph)GDSDTS(ph)PKPSPK_	362;368:362;368:64;70:54;60:64;70:62;68:64;70	KAMGDEDSGDSDTSP;DSGDSDTSPKPSPKV:KAMGDEDSGDSDTSP;DSGDSDTSPKPSPKV:KAMGDEDSGDSDTSP;DSGDSDTSPKPSPKV:KAMGDEDSGDSDTSP;DSGDSDTSPKPSPKV:KAMGDEDSGDSDTSP;DSGDSDTSPKPSPKV:KAMGDEDSGDSDTSP;DSGDSDTSPKPSPKV:KAMGDEDSGDSDTSP;DSGDSDTSPKPSPKV	Dlgap1:Dlgap1:Dlgap1:Dlgap1:Dlgap1:Dlgap1:Dlgap1	4:1:1:1:1:1:1	700:992:666:684:684:692:694	P97836	sp	sp|P97836|DLGP1_RAT	_AM(ox)GDEDS(ph)GDSDTS(ph)PKPSPK_	362;368	KAMGDEDSGDSDTSP;DSGDSDTSPKPSPKV	Dlgap1	1	992
YES	1	G3V849:P97836:P97836-5:P97836-8:P97836-6:P97836-7:P97836-4	tr:sp:sp:sp:sp:sp:sp	tr|G3V849|G3V849_RAT:sp|P97836|DLGP1_RAT:sp|P97836-5|DLGP1_RAT:sp|P97836-8|DLGP1_RAT:sp|P97836-6|DLGP1_RAT:sp|P97836-7|DLGP1_RAT:sp|P97836-4|DLGP1_RAT	_AM(ox)GDEDSGDS(ph)DTS(ph)PKPSPK_	365;368:365;368:67;70:57;60:67;70:65;68:67;70	GDEDSGDSDTSPKPS;DSGDSDTSPKPSPKV:GDEDSGDSDTSPKPS;DSGDSDTSPKPSPKV:GDEDSGDSDTSPKPS;DSGDSDTSPKPSPKV:GDEDSGDSDTSPKPS;DSGDSDTSPKPSPKV:GDEDSGDSDTSPKPS;DSGDSDTSPKPSPKV:GDEDSGDSDTSPKPS;DSGDSDTSPKPSPKV:GDEDSGDSDTSPKPS;DSGDSDTSPKPSPKV	Dlgap1:Dlgap1:Dlgap1:Dlgap1:Dlgap1:Dlgap1:Dlgap1	4:1:1:1:1:1:1	700:992:666:684:684:692:694	P97836	sp	sp|P97836|DLGP1_RAT	_AM(ox)GDEDSGDS(ph)DTS(ph)PKPSPK_	365;368	GDEDSGDSDTSPKPS;DSGDSDTSPKPSPKV	Dlgap1	1	992
YES	1	G3V849:P97836:P97836-5:P97836-8:P97836-6:P97836-7:P97836-4	tr:sp:sp:sp:sp:sp:sp	tr|G3V849|G3V849_RAT:sp|P97836|DLGP1_RAT:sp|P97836-5|DLGP1_RAT:sp|P97836-8|DLGP1_RAT:sp|P97836-6|DLGP1_RAT:sp|P97836-7|DLGP1_RAT:sp|P97836-4|DLGP1_RAT	_AM(ox)GDEDSGDS(ph)DT(ph)SPKPSPK_	365;367:365;367:67;69:57;59:67;69:65;67:67;69	GDEDSGDSDTSPKPS;EDSGDSDTSPKPSPK:GDEDSGDSDTSPKPS;EDSGDSDTSPKPSPK:GDEDSGDSDTSPKPS;EDSGDSDTSPKPSPK:GDEDSGDSDTSPKPS;EDSGDSDTSPKPSPK:GDEDSGDSDTSPKPS;EDSGDSDTSPKPSPK:GDEDSGDSDTSPKPS;EDSGDSDTSPKPSPK:GDEDSGDSDTSPKPS;EDSGDSDTSPKPSPK	Dlgap1:Dlgap1:Dlgap1:Dlgap1:Dlgap1:Dlgap1:Dlgap1	4:1:1:1:1:1:1	700:992:666:684:684:692:694	P97836	sp	sp|P97836|DLGP1_RAT	_AM(ox)GDEDSGDS(ph)DT(ph)SPKPSPK_	365;367	GDEDSGDSDTSPKPS;EDSGDSDTSPKPSPK	Dlgap1	1	992
YES	1	G3V849:P97836:P97836-5:P97836-8:P97836-6:P97836-7:P97836-4	tr:sp:sp:sp:sp:sp:sp	tr|G3V849|G3V849_RAT:sp|P97836|DLGP1_RAT:sp|P97836-5|DLGP1_RAT:sp|P97836-8|DLGP1_RAT:sp|P97836-6|DLGP1_RAT:sp|P97836-7|DLGP1_RAT:sp|P97836-4|DLGP1_RAT	_AM(ox)GDEDSGDSDT(ph)S(ph)PKPSPK_	367;368:367;368:69;70:59;60:69;70:67;68:69;70	EDSGDSDTSPKPSPK;DSGDSDTSPKPSPKV:EDSGDSDTSPKPSPK;DSGDSDTSPKPSPKV:EDSGDSDTSPKPSPK;DSGDSDTSPKPSPKV:EDSGDSDTSPKPSPK;DSGDSDTSPKPSPKV:EDSGDSDTSPKPSPK;DSGDSDTSPKPSPKV:EDSGDSDTSPKPSPK;DSGDSDTSPKPSPKV:EDSGDSDTSPKPSPK;DSGDSDTSPKPSPKV	Dlgap1:Dlgap1:Dlgap1:Dlgap1:Dlgap1:Dlgap1:Dlgap1	4:1:1:1:1:1:1	700:992:666:684:684:692:694	P97836	sp	sp|P97836|DLGP1_RAT	_AM(ox)GDEDSGDSDT(ph)S(ph)PKPSPK_	367;368	EDSGDSDTSPKPSPK;DSGDSDTSPKPSPKV	Dlgap1	1	992
YES	1	G3V849:P97836:P97836-5:P97836-8:P97836-6:P97836-7:P97836-4	tr:sp:sp:sp:sp:sp:sp	tr|G3V849|G3V849_RAT:sp|P97836|DLGP1_RAT:sp|P97836-5|DLGP1_RAT:sp|P97836-8|DLGP1_RAT:sp|P97836-6|DLGP1_RAT:sp|P97836-7|DLGP1_RAT:sp|P97836-4|DLGP1_RAT	_AMGDEDS(ph)GDS(ph)DTSPKPSPK_	362;365:362;365:64;67:54;57:64;67:62;65:64;67	KAMGDEDSGDSDTSP;GDEDSGDSDTSPKPS:KAMGDEDSGDSDTSP;GDEDSGDSDTSPKPS:KAMGDEDSGDSDTSP;GDEDSGDSDTSPKPS:KAMGDEDSGDSDTSP;GDEDSGDSDTSPKPS:KAMGDEDSGDSDTSP;GDEDSGDSDTSPKPS:KAMGDEDSGDSDTSP;GDEDSGDSDTSPKPS:KAMGDEDSGDSDTSP;GDEDSGDSDTSPKPS	Dlgap1:Dlgap1:Dlgap1:Dlgap1:Dlgap1:Dlgap1:Dlgap1	4:1:1:1:1:1:1	700:992:666:684:684:692:694	P97836	sp	sp|P97836|DLGP1_RAT	_AMGDEDS(ph)GDS(ph)DTSPKPSPK_	362;365	KAMGDEDSGDSDTSP;GDEDSGDSDTSPKPS	Dlgap1	1	992
YES	1	G3V849:P97836:P97836-5:P97836-8:P97836-6:P97836-7:P97836-4	tr:sp:sp:sp:sp:sp:sp	tr|G3V849|G3V849_RAT:sp|P97836|DLGP1_RAT:sp|P97836-5|DLGP1_RAT:sp|P97836-8|DLGP1_RAT:sp|P97836-6|DLGP1_RAT:sp|P97836-7|DLGP1_RAT:sp|P97836-4|DLGP1_RAT	_AMGDEDSGDS(ph)DT(ph)SPKPSPK_	365;367:365;367:67;69:57;59:67;69:65;67:67;69	GDEDSGDSDTSPKPS;EDSGDSDTSPKPSPK:GDEDSGDSDTSPKPS;EDSGDSDTSPKPSPK:GDEDSGDSDTSPKPS;EDSGDSDTSPKPSPK:GDEDSGDSDTSPKPS;EDSGDSDTSPKPSPK:GDEDSGDSDTSPKPS;EDSGDSDTSPKPSPK:GDEDSGDSDTSPKPS;EDSGDSDTSPKPSPK:GDEDSGDSDTSPKPS;EDSGDSDTSPKPSPK	Dlgap1:Dlgap1:Dlgap1:Dlgap1:Dlgap1:Dlgap1:Dlgap1	4:1:1:1:1:1:1	700:992:666:684:684:692:694	P97836	sp	sp|P97836|DLGP1_RAT	_AMGDEDSGDS(ph)DT(ph)SPKPSPK_	365;367	GDEDSGDSDTSPKPS;EDSGDSDTSPKPSPK	Dlgap1	1	992
YES	1	G3V849:P97836:P97836-5:P97836-8:P97836-6:P97836-7:P97836-4	tr:sp:sp:sp:sp:sp:sp	tr|G3V849|G3V849_RAT:sp|P97836|DLGP1_RAT:sp|P97836-5|DLGP1_RAT:sp|P97836-8|DLGP1_RAT:sp|P97836-6|DLGP1_RAT:sp|P97836-7|DLGP1_RAT:sp|P97836-4|DLGP1_RAT	_AMGDEDSGDS(ph)DTS(ph)PKPSPK_	365;368:365;368:67;70:57;60:67;70:65;68:67;70	GDEDSGDSDTSPKPS;DSGDSDTSPKPSPKV:GDEDSGDSDTSPKPS;DSGDSDTSPKPSPKV:GDEDSGDSDTSPKPS;DSGDSDTSPKPSPKV:GDEDSGDSDTSPKPS;DSGDSDTSPKPSPKV:GDEDSGDSDTSPKPS;DSGDSDTSPKPSPKV:GDEDSGDSDTSPKPS;DSGDSDTSPKPSPKV:GDEDSGDSDTSPKPS;DSGDSDTSPKPSPKV	Dlgap1:Dlgap1:Dlgap1:Dlgap1:Dlgap1:Dlgap1:Dlgap1	4:1:1:1:1:1:1	700:992:666:684:684:692:694	P97836	sp	sp|P97836|DLGP1_RAT	_AMGDEDSGDS(ph)DTS(ph)PKPSPK_	365;368	GDEDSGDSDTSPKPS;DSGDSDTSPKPSPKV	Dlgap1	1	992
YES	1	G3V849:P97836:P97836-5:P97836-8:P97836-6:P97836-7:P97836-4	tr:sp:sp:sp:sp:sp:sp	tr|G3V849|G3V849_RAT:sp|P97836|DLGP1_RAT:sp|P97836-5|DLGP1_RAT:sp|P97836-8|DLGP1_RAT:sp|P97836-6|DLGP1_RAT:sp|P97836-7|DLGP1_RAT:sp|P97836-4|DLGP1_RAT	_AMGDEDS(ph)GDSDT(ph)SPKPSPK_	362;367:362;367:64;69:54;59:64;69:62;67:64;69	KAMGDEDSGDSDTSP;EDSGDSDTSPKPSPK:KAMGDEDSGDSDTSP;EDSGDSDTSPKPSPK:KAMGDEDSGDSDTSP;EDSGDSDTSPKPSPK:KAMGDEDSGDSDTSP;EDSGDSDTSPKPSPK:KAMGDEDSGDSDTSP;EDSGDSDTSPKPSPK:KAMGDEDSGDSDTSP;EDSGDSDTSPKPSPK:KAMGDEDSGDSDTSP;EDSGDSDTSPKPSPK	Dlgap1:Dlgap1:Dlgap1:Dlgap1:Dlgap1:Dlgap1:Dlgap1	4:1:1:1:1:1:1	700:992:666:684:684:692:694	P97836	sp	sp|P97836|DLGP1_RAT	_AMGDEDS(ph)GDSDT(ph)SPKPSPK_	362;367	KAMGDEDSGDSDTSP;EDSGDSDTSPKPSPK	Dlgap1	1	992
YES	1	G3V849:P97836:P97836-5:P97836-8:P97836-6:P97836-7:P97836-4	tr:sp:sp:sp:sp:sp:sp	tr|G3V849|G3V849_RAT:sp|P97836|DLGP1_RAT:sp|P97836-5|DLGP1_RAT:sp|P97836-8|DLGP1_RAT:sp|P97836-6|DLGP1_RAT:sp|P97836-7|DLGP1_RAT:sp|P97836-4|DLGP1_RAT	_AMGDEDSGDSDT(ph)S(ph)PKPSPK_	367;368:367;368:69;70:59;60:69;70:67;68:69;70	EDSGDSDTSPKPSPK;DSGDSDTSPKPSPKV:EDSGDSDTSPKPSPK;DSGDSDTSPKPSPKV:EDSGDSDTSPKPSPK;DSGDSDTSPKPSPKV:EDSGDSDTSPKPSPK;DSGDSDTSPKPSPKV:EDSGDSDTSPKPSPK;DSGDSDTSPKPSPKV:EDSGDSDTSPKPSPK;DSGDSDTSPKPSPKV:EDSGDSDTSPKPSPK;DSGDSDTSPKPSPKV	Dlgap1:Dlgap1:Dlgap1:Dlgap1:Dlgap1:Dlgap1:Dlgap1	4:1:1:1:1:1:1	700:992:666:684:684:692:694	P97836	sp	sp|P97836|DLGP1_RAT	_AMGDEDSGDSDT(ph)S(ph)PKPSPK_	367;368	EDSGDSDTSPKPSPK;DSGDSDTSPKPSPKV	Dlgap1	1	992
YES	1	G3V849:P97836:P97836-5:P97836-8:P97836-6:P97836-7:P97836-4	tr:sp:sp:sp:sp:sp:sp	tr|G3V849|G3V849_RAT:sp|P97836|DLGP1_RAT:sp|P97836-5|DLGP1_RAT:sp|P97836-8|DLGP1_RAT:sp|P97836-6|DLGP1_RAT:sp|P97836-7|DLGP1_RAT:sp|P97836-4|DLGP1_RAT	_AMGDEDS(ph)GDSDT(ph)S(ph)PKPSPK_	362;367;368:362;367;368:64;69;70:54;59;60:64;69;70:62;67;68:64;69;70	KAMGDEDSGDSDTSP;EDSGDSDTSPKPSPK;DSGDSDTSPKPSPKV:KAMGDEDSGDSDTSP;EDSGDSDTSPKPSPK;DSGDSDTSPKPSPKV:KAMGDEDSGDSDTSP;EDSGDSDTSPKPSPK;DSGDSDTSPKPSPKV:KAMGDEDSGDSDTSP;EDSGDSDTSPKPSPK;DSGDSDTSPKPSPKV:KAMGDEDSGDSDTSP;EDSGDSDTSPKPSPK;DSGDSDTSPKPSPKV:KAMGDEDSGDSDTSP;EDSGDSDTSPKPSPK;DSGDSDTSPKPSPKV:KAMGDEDSGDSDTSP;EDSGDSDTSPKPSPK;DSGDSDTSPKPSPKV	Dlgap1:Dlgap1:Dlgap1:Dlgap1:Dlgap1:Dlgap1:Dlgap1	4:1:1:1:1:1:1	700:992:666:684:684:692:694	P97836	sp	sp|P97836|DLGP1_RAT	_AMGDEDS(ph)GDSDT(ph)S(ph)PKPSPK_	362;367;368	KAMGDEDSGDSDTSP;EDSGDSDTSPKPSPK;DSGDSDTSPKPSPKV	Dlgap1	1	992
YES	1	G3V849:P97836:P97836-5:P97836-8:P97836-6:P97836-7:P97836-4	tr:sp:sp:sp:sp:sp:sp	tr|G3V849|G3V849_RAT:sp|P97836|DLGP1_RAT:sp|P97836-5|DLGP1_RAT:sp|P97836-8|DLGP1_RAT:sp|P97836-6|DLGP1_RAT:sp|P97836-7|DLGP1_RAT:sp|P97836-4|DLGP1_RAT	_AMGDEDS(ph)GDS(ph)DTS(ph)PKPSPK_	362;365;368:362;365;368:64;67;70:54;57;60:64;67;70:62;65;68:64;67;70	KAMGDEDSGDSDTSP;GDEDSGDSDTSPKPS;DSGDSDTSPKPSPKV:KAMGDEDSGDSDTSP;GDEDSGDSDTSPKPS;DSGDSDTSPKPSPKV:KAMGDEDSGDSDTSP;GDEDSGDSDTSPKPS;DSGDSDTSPKPSPKV:KAMGDEDSGDSDTSP;GDEDSGDSDTSPKPS;DSGDSDTSPKPSPKV:KAMGDEDSGDSDTSP;GDEDSGDSDTSPKPS;DSGDSDTSPKPSPKV:KAMGDEDSGDSDTSP;GDEDSGDSDTSPKPS;DSGDSDTSPKPSPKV:KAMGDEDSGDSDTSP;GDEDSGDSDTSPKPS;DSGDSDTSPKPSPKV	Dlgap1:Dlgap1:Dlgap1:Dlgap1:Dlgap1:Dlgap1:Dlgap1	4:1:1:1:1:1:1	700:992:666:684:684:692:694	P97836	sp	sp|P97836|DLGP1_RAT	_AMGDEDS(ph)GDS(ph)DTS(ph)PKPSPK_	362;365;368	KAMGDEDSGDSDTSP;GDEDSGDSDTSPKPS;DSGDSDTSPKPSPKV	Dlgap1	1	992
YES	1	G3V849:P97836:P97836-5:P97836-8:P97836-6:P97836-7:P97836-4	tr:sp:sp:sp:sp:sp:sp	tr|G3V849|G3V849_RAT:sp|P97836|DLGP1_RAT:sp|P97836-5|DLGP1_RAT:sp|P97836-8|DLGP1_RAT:sp|P97836-6|DLGP1_RAT:sp|P97836-7|DLGP1_RAT:sp|P97836-4|DLGP1_RAT	_AMGDEDS(ph)GDS(ph)DT(ph)SPKPSPK_	362;365;367:362;365;367:64;67;69:54;57;59:64;67;69:62;65;67:64;67;69	KAMGDEDSGDSDTSP;GDEDSGDSDTSPKPS;EDSGDSDTSPKPSPK:KAMGDEDSGDSDTSP;GDEDSGDSDTSPKPS;EDSGDSDTSPKPSPK:KAMGDEDSGDSDTSP;GDEDSGDSDTSPKPS;EDSGDSDTSPKPSPK:KAMGDEDSGDSDTSP;GDEDSGDSDTSPKPS;EDSGDSDTSPKPSPK:KAMGDEDSGDSDTSP;GDEDSGDSDTSPKPS;EDSGDSDTSPKPSPK:KAMGDEDSGDSDTSP;GDEDSGDSDTSPKPS;EDSGDSDTSPKPSPK:KAMGDEDSGDSDTSP;GDEDSGDSDTSPKPS;EDSGDSDTSPKPSPK	Dlgap1:Dlgap1:Dlgap1:Dlgap1:Dlgap1:Dlgap1:Dlgap1	4:1:1:1:1:1:1	700:992:666:684:684:692:694	P97836	sp	sp|P97836|DLGP1_RAT	_AMGDEDS(ph)GDS(ph)DT(ph)SPKPSPK_	362;365;367	KAMGDEDSGDSDTSP;GDEDSGDSDTSPKPS;EDSGDSDTSPKPSPK	Dlgap1	1	992
YES	1	G3V849:P97836:P97836-5:P97836-8:P97836-6:P97836-7:P97836-4	tr:sp:sp:sp:sp:sp:sp	tr|G3V849|G3V849_RAT:sp|P97836|DLGP1_RAT:sp|P97836-5|DLGP1_RAT:sp|P97836-8|DLGP1_RAT:sp|P97836-6|DLGP1_RAT:sp|P97836-7|DLGP1_RAT:sp|P97836-4|DLGP1_RAT	_AMGDEDSGDSDTS(ph)PKPSPK_	368:368:70:60:70:68:70	DSGDSDTSPKPSPKV:DSGDSDTSPKPSPKV:DSGDSDTSPKPSPKV:DSGDSDTSPKPSPKV:DSGDSDTSPKPSPKV:DSGDSDTSPKPSPKV:DSGDSDTSPKPSPKV	Dlgap1:Dlgap1:Dlgap1:Dlgap1:Dlgap1:Dlgap1:Dlgap1	4:1:1:1:1:1:1	700:992:666:684:684:692:694	P97836	sp	sp|P97836|DLGP1_RAT	_AMGDEDSGDSDTS(ph)PKPSPK_	368	DSGDSDTSPKPSPKV	Dlgap1	1	992
YES	1	G3V849:P97836:P97836-5:P97836-8:P97836-6:P97836-7:P97836-4	tr:sp:sp:sp:sp:sp:sp	tr|G3V849|G3V849_RAT:sp|P97836|DLGP1_RAT:sp|P97836-5|DLGP1_RAT:sp|P97836-8|DLGP1_RAT:sp|P97836-6|DLGP1_RAT:sp|P97836-7|DLGP1_RAT:sp|P97836-4|DLGP1_RAT	_AMGDEDS(ph)GDSDTSPKPSPK_	362:362:64:54:64:62:64	KAMGDEDSGDSDTSP:KAMGDEDSGDSDTSP:KAMGDEDSGDSDTSP:KAMGDEDSGDSDTSP:KAMGDEDSGDSDTSP:KAMGDEDSGDSDTSP:KAMGDEDSGDSDTSP	Dlgap1:Dlgap1:Dlgap1:Dlgap1:Dlgap1:Dlgap1:Dlgap1	4:1:1:1:1:1:1	700:992:666:684:684:692:694	P97836	sp	sp|P97836|DLGP1_RAT	_AMGDEDS(ph)GDSDTSPKPSPK_	362	KAMGDEDSGDSDTSP	Dlgap1	1	992
YES	1	G3V849:P97836:P97836-5:P97836-8:P97836-6:P97836-7:P97836-4	tr:sp:sp:sp:sp:sp:sp	tr|G3V849|G3V849_RAT:sp|P97836|DLGP1_RAT:sp|P97836-5|DLGP1_RAT:sp|P97836-8|DLGP1_RAT:sp|P97836-6|DLGP1_RAT:sp|P97836-7|DLGP1_RAT:sp|P97836-4|DLGP1_RAT	_AMGDEDSGDSDT(ph)SPKPSPK_	367:367:69:59:69:67:69	EDSGDSDTSPKPSPK:EDSGDSDTSPKPSPK:EDSGDSDTSPKPSPK:EDSGDSDTSPKPSPK:EDSGDSDTSPKPSPK:EDSGDSDTSPKPSPK:EDSGDSDTSPKPSPK	Dlgap1:Dlgap1:Dlgap1:Dlgap1:Dlgap1:Dlgap1:Dlgap1	4:1:1:1:1:1:1	700:992:666:684:684:692:694	P97836	sp	sp|P97836|DLGP1_RAT	_AMGDEDSGDSDT(ph)SPKPSPK_	367	EDSGDSDTSPKPSPK	Dlgap1	1	992
YES	1	G3V849:P97836:P97836-5:P97836-8:P97836-6:P97836-7:P97836-4	tr:sp:sp:sp:sp:sp:sp	tr|G3V849|G3V849_RAT:sp|P97836|DLGP1_RAT:sp|P97836-5|DLGP1_RAT:sp|P97836-8|DLGP1_RAT:sp|P97836-6|DLGP1_RAT:sp|P97836-7|DLGP1_RAT:sp|P97836-4|DLGP1_RAT	_AMGDEDSGDS(ph)DTSPKPSPK_	365:365:67:57:67:65:67	GDEDSGDSDTSPKPS:GDEDSGDSDTSPKPS:GDEDSGDSDTSPKPS:GDEDSGDSDTSPKPS:GDEDSGDSDTSPKPS:GDEDSGDSDTSPKPS:GDEDSGDSDTSPKPS	Dlgap1:Dlgap1:Dlgap1:Dlgap1:Dlgap1:Dlgap1:Dlgap1	4:1:1:1:1:1:1	700:992:666:684:684:692:694	P97836	sp	sp|P97836|DLGP1_RAT	_AMGDEDSGDS(ph)DTSPKPSPK_	365	GDEDSGDSDTSPKPS	Dlgap1	1	992
YES	1	G3V7T8:P97838-2:P97838	tr:sp:sp	tr|G3V7T8|G3V7T8_RAT:sp|P97838-2|DLGP3_RAT:sp|P97838|DLGP3_RAT	_AMGDEESGDS(ph)DGS(ph)PK_	407;410:407;410:407;410	GDEESGDSDGSPKTS;ESGDSDGSPKTSPKA:GDEESGDSDGSPKTS;ESGDSDGSPKTSPKA:GDEESGDSDGSPKTS;ESGDSDGSPKTSPKA	Dlgap3:Dlgap3:Dlgap3	04:01:01	977:966:977	P97838	sp	sp|P97838|DLGP3_RAT	_AMGDEESGDS(ph)DGS(ph)PK_	407;410	GDEESGDSDGSPKTS;ESGDSDGSPKTSPKA	Dlgap3	1	977
YES	1	G3V7T8:P97838-2:P97838	tr:sp:sp	tr|G3V7T8|G3V7T8_RAT:sp|P97838-2|DLGP3_RAT:sp|P97838|DLGP3_RAT	_AMGDEES(ph)GDSDGS(ph)PK_	404;410:404;410:404;410	KAMGDEESGDSDGSP;ESGDSDGSPKTSPKA:KAMGDEESGDSDGSP;ESGDSDGSPKTSPKA:KAMGDEESGDSDGSP;ESGDSDGSPKTSPKA	Dlgap3:Dlgap3:Dlgap3	04:01:01	977:966:977	P97838	sp	sp|P97838|DLGP3_RAT	_AMGDEES(ph)GDSDGS(ph)PK_	404;410	KAMGDEESGDSDGSP;ESGDSDGSPKTSPKA	Dlgap3	1	977
YES	1	G3V7T8:P97838-2:P97838	tr:sp:sp	tr|G3V7T8|G3V7T8_RAT:sp|P97838-2|DLGP3_RAT:sp|P97838|DLGP3_RAT	_AMGDEES(ph)GDS(ph)DGSPK_	404;407:404;407:404;407	KAMGDEESGDSDGSP;GDEESGDSDGSPKTS:KAMGDEESGDSDGSP;GDEESGDSDGSPKTS:KAMGDEESGDSDGSP;GDEESGDSDGSPKTS	Dlgap3:Dlgap3:Dlgap3	04:01:01	977:966:977	P97838	sp	sp|P97838|DLGP3_RAT	_AMGDEES(ph)GDS(ph)DGSPK_	404;407	KAMGDEESGDSDGSP;GDEESGDSDGSPKTS	Dlgap3	1	977
YES	1	G3V7T8:P97838-2:P97838	tr:sp:sp	tr|G3V7T8|G3V7T8_RAT:sp|P97838-2|DLGP3_RAT:sp|P97838|DLGP3_RAT	_AM(ox)GDEESGDS(ph)DGS(ph)PK_	407;410:407;410:407;410	GDEESGDSDGSPKTS;ESGDSDGSPKTSPKA:GDEESGDSDGSPKTS;ESGDSDGSPKTSPKA:GDEESGDSDGSPKTS;ESGDSDGSPKTSPKA	Dlgap3:Dlgap3:Dlgap3	04:01:01	977:966:977	P97838	sp	sp|P97838|DLGP3_RAT	_AM(ox)GDEESGDS(ph)DGS(ph)PK_	407;410	GDEESGDSDGSPKTS;ESGDSDGSPKTSPKA	Dlgap3	1	977
YES	1	G3V7T8:P97838-2:P97838	tr:sp:sp	tr|G3V7T8|G3V7T8_RAT:sp|P97838-2|DLGP3_RAT:sp|P97838|DLGP3_RAT	_AM(ox)GDEES(ph)GDS(ph)DGSPK_	404;407:404;407:404;407	KAMGDEESGDSDGSP;GDEESGDSDGSPKTS:KAMGDEESGDSDGSP;GDEESGDSDGSPKTS:KAMGDEESGDSDGSP;GDEESGDSDGSPKTS	Dlgap3:Dlgap3:Dlgap3	04:01:01	977:966:977	P97838	sp	sp|P97838|DLGP3_RAT	_AM(ox)GDEES(ph)GDS(ph)DGSPK_	404;407	KAMGDEESGDSDGSP;GDEESGDSDGSPKTS	Dlgap3	1	977
YES	1	G3V7T8:P97838-2:P97838	tr:sp:sp	tr|G3V7T8|G3V7T8_RAT:sp|P97838-2|DLGP3_RAT:sp|P97838|DLGP3_RAT	_AM(ox)GDEESGDSDGS(ph)PK_	410:410:410	ESGDSDGSPKTSPKA:ESGDSDGSPKTSPKA:ESGDSDGSPKTSPKA	Dlgap3:Dlgap3:Dlgap3	04:01:01	977:966:977	P97838	sp	sp|P97838|DLGP3_RAT	_AM(ox)GDEESGDSDGS(ph)PK_	410	ESGDSDGSPKTSPKA	Dlgap3	1	977
YES	1	G3V7T8:P97838-2:P97838	tr:sp:sp	tr|G3V7T8|G3V7T8_RAT:sp|P97838-2|DLGP3_RAT:sp|P97838|DLGP3_RAT	_AM(ox)GDEESGDS(ph)DGSPK_	407:407:407	GDEESGDSDGSPKTS:GDEESGDSDGSPKTS:GDEESGDSDGSPKTS	Dlgap3:Dlgap3:Dlgap3	04:01:01	977:966:977	P97838	sp	sp|P97838|DLGP3_RAT	_AM(ox)GDEESGDS(ph)DGSPK_	407	GDEESGDSDGSPKTS	Dlgap3	1	977
YES	1	G3V7T8:P97838-2:P97838	tr:sp:sp	tr|G3V7T8|G3V7T8_RAT:sp|P97838-2|DLGP3_RAT:sp|P97838|DLGP3_RAT	_AM(ox)GDEES(ph)GDSDGSPK_	404:404:404	KAMGDEESGDSDGSP:KAMGDEESGDSDGSP:KAMGDEESGDSDGSP	Dlgap3:Dlgap3:Dlgap3	04:01:01	977:966:977	P97838	sp	sp|P97838|DLGP3_RAT	_AM(ox)GDEES(ph)GDSDGSPK_	404	KAMGDEESGDSDGSP	Dlgap3	1	977
YES	1	G3V7T8:P97838-2:P97838	tr:sp:sp	tr|G3V7T8|G3V7T8_RAT:sp|P97838-2|DLGP3_RAT:sp|P97838|DLGP3_RAT	_AMGDEESGDSDGS(ph)PK_	410:410:410	ESGDSDGSPKTSPKA:ESGDSDGSPKTSPKA:ESGDSDGSPKTSPKA	Dlgap3:Dlgap3:Dlgap3	04:01:01	977:966:977	P97838	sp	sp|P97838|DLGP3_RAT	_AMGDEESGDSDGS(ph)PK_	410	ESGDSDGSPKTSPKA	Dlgap3	1	977
YES	1	G3V7T8:P97838-2:P97838	tr:sp:sp	tr|G3V7T8|G3V7T8_RAT:sp|P97838-2|DLGP3_RAT:sp|P97838|DLGP3_RAT	_AMGDEESGDS(ph)DGSPK_	407:407:407	GDEESGDSDGSPKTS:GDEESGDSDGSPKTS:GDEESGDSDGSPKTS	Dlgap3:Dlgap3:Dlgap3	04:01:01	977:966:977	P97838	sp	sp|P97838|DLGP3_RAT	_AMGDEESGDS(ph)DGSPK_	407	GDEESGDSDGSPKTS	Dlgap3	1	977
YES	1	G3V7T8:P97838-2:P97838	tr:sp:sp	tr|G3V7T8|G3V7T8_RAT:sp|P97838-2|DLGP3_RAT:sp|P97838|DLGP3_RAT	_AMGDEESGDS(ph)DGS(ph)PKTS(ph)PK_	407;410;414:407;410;414:407;410;414	GDEESGDSDGSPKTS;ESGDSDGSPKTSPKA;SDGSPKTSPKALARR:GDEESGDSDGSPKTS;ESGDSDGSPKTSPKA;SDGSPKTSPKALARR:GDEESGDSDGSPKTS;ESGDSDGSPKTSPKA;SDGSPKTSPKALARR	Dlgap3:Dlgap3:Dlgap3	04:01:01	977:966:977	P97838	sp	sp|P97838|DLGP3_RAT	_AMGDEESGDS(ph)DGS(ph)PKTS(ph)PK_	407;410;414	GDEESGDSDGSPKTS;ESGDSDGSPKTSPKA;SDGSPKTSPKALARR	Dlgap3	1	977
YES	1	G3V7T8:P97838-2:P97838	tr:sp:sp	tr|G3V7T8|G3V7T8_RAT:sp|P97838-2|DLGP3_RAT:sp|P97838|DLGP3_RAT	_AM(ox)GDEESGDS(ph)DGS(ph)PKTSPK_	407;410:407;410:407;410	GDEESGDSDGSPKTS;ESGDSDGSPKTSPKA:GDEESGDSDGSPKTS;ESGDSDGSPKTSPKA:GDEESGDSDGSPKTS;ESGDSDGSPKTSPKA	Dlgap3:Dlgap3:Dlgap3	04:01:01	977:966:977	P97838	sp	sp|P97838|DLGP3_RAT	_AM(ox)GDEESGDS(ph)DGS(ph)PKTSPK_	407;410	GDEESGDSDGSPKTS;ESGDSDGSPKTSPKA	Dlgap3	1	977
YES	1	G3V7T8:P97838-2:P97838	tr:sp:sp	tr|G3V7T8|G3V7T8_RAT:sp|P97838-2|DLGP3_RAT:sp|P97838|DLGP3_RAT	_AM(ox)GDEESGDSDGSPKT(ph)SPK_	413:413:413	DSDGSPKTSPKALAR:DSDGSPKTSPKALAR:DSDGSPKTSPKALAR	Dlgap3:Dlgap3:Dlgap3	04:01:01	977:966:977	P97838	sp	sp|P97838|DLGP3_RAT	_AM(ox)GDEESGDSDGSPKT(ph)SPK_	413	DSDGSPKTSPKALAR	Dlgap3	1	977
YES	1	G3V7T8:P97838-2:P97838	tr:sp:sp	tr|G3V7T8|G3V7T8_RAT:sp|P97838-2|DLGP3_RAT:sp|P97838|DLGP3_RAT	_AM(ox)GDEESGDSDGSPKTS(ph)PK_	414:414:414	SDGSPKTSPKALARR:SDGSPKTSPKALARR:SDGSPKTSPKALARR	Dlgap3:Dlgap3:Dlgap3	04:01:01	977:966:977	P97838	sp	sp|P97838|DLGP3_RAT	_AM(ox)GDEESGDSDGSPKTS(ph)PK_	414	SDGSPKTSPKALARR	Dlgap3	1	977
YES	1	F1LSL6:P97837	tr:sp	tr|F1LSL6|F1LSL6_RAT:sp|P97837|DLGP2_RAT	_AM(ox)GDEESGES(ph)DSS(ph)PK_	418;421:453;456	GDEESGESDSSPKTS;ESGESDSSPKTSPTV:GDEESGESDSSPKTS;ESGESDSSPKTSPTV	Dlgap2:Dlgap2	04:01:00	1024:1059	P97837	sp	sp|P97837|DLGP2_RAT	_AM(ox)GDEESGES(ph)DSS(ph)PK_	453;456	GDEESGESDSSPKTS;ESGESDSSPKTSPTV	Dlgap2	1	1059
YES	1	F1LSL6:P97837	tr:sp	tr|F1LSL6|F1LSL6_RAT:sp|P97837|DLGP2_RAT	_AM(ox)GDEES(ph)GES(ph)DSSPK_	415;418:450;453	KAMGDEESGESDSSP;GDEESGESDSSPKTS:KAMGDEESGESDSSP;GDEESGESDSSPKTS	Dlgap2:Dlgap2	04:01:00	1024:1059	P97837	sp	sp|P97837|DLGP2_RAT	_AM(ox)GDEES(ph)GES(ph)DSSPK_	450;453	KAMGDEESGESDSSP;GDEESGESDSSPKTS	Dlgap2	1	1059
YES	1	F1LSL6:P97837	tr:sp	tr|F1LSL6|F1LSL6_RAT:sp|P97837|DLGP2_RAT	_AMGDEES(ph)GESDS(ph)SPK_	415;420:450;455	KAMGDEESGESDSSP;EESGESDSSPKTSPT:KAMGDEESGESDSSP;EESGESDSSPKTSPT	Dlgap2:Dlgap2	04:01:00	1024:1059	P97837	sp	sp|P97837|DLGP2_RAT	_AMGDEES(ph)GESDS(ph)SPK_	450;455	KAMGDEESGESDSSP;EESGESDSSPKTSPT	Dlgap2	1	1059
YES	1	F1LSL6:P97837	tr:sp	tr|F1LSL6|F1LSL6_RAT:sp|P97837|DLGP2_RAT	_AMGDEESGESDS(ph)S(ph)PK_	420;421:455;456	EESGESDSSPKTSPT;ESGESDSSPKTSPTV:EESGESDSSPKTSPT;ESGESDSSPKTSPTV	Dlgap2:Dlgap2	04:01:00	1024:1059	P97837	sp	sp|P97837|DLGP2_RAT	_AMGDEESGESDS(ph)S(ph)PK_	455;456	EESGESDSSPKTSPT;ESGESDSSPKTSPTV	Dlgap2	1	1059
YES	1	F1LSL6:P97837	tr:sp	tr|F1LSL6|F1LSL6_RAT:sp|P97837|DLGP2_RAT	_AMGDEESGES(ph)DS(ph)SPK_	418;420:453;455	GDEESGESDSSPKTS;EESGESDSSPKTSPT:GDEESGESDSSPKTS;EESGESDSSPKTSPT	Dlgap2:Dlgap2	04:01:00	1024:1059	P97837	sp	sp|P97837|DLGP2_RAT	_AMGDEESGES(ph)DS(ph)SPK_	453;455	GDEESGESDSSPKTS;EESGESDSSPKTSPT	Dlgap2	1	1059
YES	1	F1LSL6:P97837	tr:sp	tr|F1LSL6|F1LSL6_RAT:sp|P97837|DLGP2_RAT	_AMGDEESGES(ph)DSS(ph)PK_	418;421:453;456	GDEESGESDSSPKTS;ESGESDSSPKTSPTV:GDEESGESDSSPKTS;ESGESDSSPKTSPTV	Dlgap2:Dlgap2	04:01:00	1024:1059	P97837	sp	sp|P97837|DLGP2_RAT	_AMGDEESGES(ph)DSS(ph)PK_	453;456	GDEESGESDSSPKTS;ESGESDSSPKTSPTV	Dlgap2	1	1059
YES	1	F1LSL6:P97837	tr:sp	tr|F1LSL6|F1LSL6_RAT:sp|P97837|DLGP2_RAT	_AM(ox)GDEESGESDSS(ph)PK_	421:456	ESGESDSSPKTSPTV:ESGESDSSPKTSPTV	Dlgap2:Dlgap2	04:01:00	1024:1059	P97837	sp	sp|P97837|DLGP2_RAT	_AM(ox)GDEESGESDSS(ph)PK_	456	ESGESDSSPKTSPTV	Dlgap2	1	1059
YES	1	F1LSL6:P97837	tr:sp	tr|F1LSL6|F1LSL6_RAT:sp|P97837|DLGP2_RAT	_AM(ox)GDEES(ph)GESDSSPK_	415:450	KAMGDEESGESDSSP:KAMGDEESGESDSSP	Dlgap2:Dlgap2	04:01:00	1024:1059	P97837	sp	sp|P97837|DLGP2_RAT	_AM(ox)GDEES(ph)GESDSSPK_	450	KAMGDEESGESDSSP	Dlgap2	1	1059
YES	1	F1LSL6:P97837	tr:sp	tr|F1LSL6|F1LSL6_RAT:sp|P97837|DLGP2_RAT	_AM(ox)GDEESGESDS(ph)SPK_	420:455	EESGESDSSPKTSPT:EESGESDSSPKTSPT	Dlgap2:Dlgap2	04:01:00	1024:1059	P97837	sp	sp|P97837|DLGP2_RAT	_AM(ox)GDEESGESDS(ph)SPK_	455	EESGESDSSPKTSPT	Dlgap2	1	1059
YES	1	F1LSL6:P97837	tr:sp	tr|F1LSL6|F1LSL6_RAT:sp|P97837|DLGP2_RAT	_AM(ox)GDEESGES(ph)DSSPK_	418:453	GDEESGESDSSPKTS:GDEESGESDSSPKTS	Dlgap2:Dlgap2	04:01:00	1024:1059	P97837	sp	sp|P97837|DLGP2_RAT	_AM(ox)GDEESGES(ph)DSSPK_	453	GDEESGESDSSPKTS	Dlgap2	1	1059
YES	1	F1LSL6:P97837	tr:sp	tr|F1LSL6|F1LSL6_RAT:sp|P97837|DLGP2_RAT	_AMGDEESGESDSS(ph)PK_	421:456	ESGESDSSPKTSPTV:ESGESDSSPKTSPTV	Dlgap2:Dlgap2	04:01:00	1024:1059	P97837	sp	sp|P97837|DLGP2_RAT	_AMGDEESGESDSS(ph)PK_	456	ESGESDSSPKTSPTV	Dlgap2	1	1059
YES	1	F1LSL6:P97837	tr:sp	tr|F1LSL6|F1LSL6_RAT:sp|P97837|DLGP2_RAT	_AMGDEESGES(ph)DSSPK_	418:453	GDEESGESDSSPKTS:GDEESGESDSSPKTS	Dlgap2:Dlgap2	04:01:00	1024:1059	P97837	sp	sp|P97837|DLGP2_RAT	_AMGDEESGES(ph)DSSPK_	453	GDEESGESDSSPKTS	Dlgap2	1	1059
YES	1	F1LSL6:P97837	tr:sp	tr|F1LSL6|F1LSL6_RAT:sp|P97837|DLGP2_RAT	_AMGDEESGESDS(ph)SPK_	420:455	EESGESDSSPKTSPT:EESGESDSSPKTSPT	Dlgap2:Dlgap2	04:01:00	1024:1059	P97837	sp	sp|P97837|DLGP2_RAT	_AMGDEESGESDS(ph)SPK_	455	EESGESDSSPKTSPT	Dlgap2	1	1059
YES	1	F1LSL6:P97837	tr:sp	tr|F1LSL6|F1LSL6_RAT:sp|P97837|DLGP2_RAT	_AM(ox)GDEES(ph)GESDS(ph)S(ph)PKTSPTVALRPEPLLK_	415;420;421:450;455;456	KAMGDEESGESDSSP;EESGESDSSPKTSPT;ESGESDSSPKTSPTV:KAMGDEESGESDSSP;EESGESDSSPKTSPT;ESGESDSSPKTSPTV	Dlgap2:Dlgap2	04:01:00	1024:1059	P97837	sp	sp|P97837|DLGP2_RAT	_AM(ox)GDEES(ph)GESDS(ph)S(ph)PKTSPTVALRPEPLLK_	450;455;456	KAMGDEESGESDSSP;EESGESDSSPKTSPT;ESGESDSSPKTSPTV	Dlgap2	1	1059
YES	1	F1LSL6:P97837	tr:sp	tr|F1LSL6|F1LSL6_RAT:sp|P97837|DLGP2_RAT	_AM(ox)GDEES(ph)GES(ph)DS(ph)SPKTSPTVALRPEPLLK_	415;418;420:450;453;455	KAMGDEESGESDSSP;GDEESGESDSSPKTS;EESGESDSSPKTSPT:KAMGDEESGESDSSP;GDEESGESDSSPKTS;EESGESDSSPKTSPT	Dlgap2:Dlgap2	04:01:00	1024:1059	P97837	sp	sp|P97837|DLGP2_RAT	_AM(ox)GDEES(ph)GES(ph)DS(ph)SPKTSPTVALRPEPLLK_	450;453;455	KAMGDEESGESDSSP;GDEESGESDSSPKTS;EESGESDSSPKTSPT	Dlgap2	1	1059
YES	1	F1LSL6:P97837	tr:sp	tr|F1LSL6|F1LSL6_RAT:sp|P97837|DLGP2_RAT	_AM(ox)GDEESGES(ph)DS(ph)S(ph)PKTSPTVALRPEPLLK_	418;420;421:453;455;456	GDEESGESDSSPKTS;EESGESDSSPKTSPT;ESGESDSSPKTSPTV:GDEESGESDSSPKTS;EESGESDSSPKTSPT;ESGESDSSPKTSPTV	Dlgap2:Dlgap2	04:01:00	1024:1059	P97837	sp	sp|P97837|DLGP2_RAT	_AM(ox)GDEESGES(ph)DS(ph)S(ph)PKTSPTVALRPEPLLK_	453;455;456	GDEESGESDSSPKTS;EESGESDSSPKTSPT;ESGESDSSPKTSPTV	Dlgap2	1	1059
YES	1	F1LSL6:P97837	tr:sp	tr|F1LSL6|F1LSL6_RAT:sp|P97837|DLGP2_RAT	_AM(ox)GDEESGES(ph)DSS(ph)PKTSPTVALRPEPLLK_	418;421:453;456	GDEESGESDSSPKTS;ESGESDSSPKTSPTV:GDEESGESDSSPKTS;ESGESDSSPKTSPTV	Dlgap2:Dlgap2	04:01:00	1024:1059	P97837	sp	sp|P97837|DLGP2_RAT	_AM(ox)GDEESGES(ph)DSS(ph)PKTSPTVALRPEPLLK_	453;456	GDEESGESDSSPKTS;ESGESDSSPKTSPTV	Dlgap2	1	1059
YES	1	F1LSL6:P97837	tr:sp	tr|F1LSL6|F1LSL6_RAT:sp|P97837|DLGP2_RAT	_AM(ox)GDEES(ph)GES(ph)DSSPKTSPTVALRPEPLLK_	415;418:450;453	KAMGDEESGESDSSP;GDEESGESDSSPKTS:KAMGDEESGESDSSP;GDEESGESDSSPKTS	Dlgap2:Dlgap2	04:01:00	1024:1059	P97837	sp	sp|P97837|DLGP2_RAT	_AM(ox)GDEES(ph)GES(ph)DSSPKTSPTVALRPEPLLK_	450;453	KAMGDEESGESDSSP;GDEESGESDSSPKTS	Dlgap2	1	1059
YES	1	F1LSL6:P97837	tr:sp	tr|F1LSL6|F1LSL6_RAT:sp|P97837|DLGP2_RAT	_AM(ox)GDEESGES(ph)DS(ph)SPKTSPTVALRPEPLLK_	418;420:453;455	GDEESGESDSSPKTS;EESGESDSSPKTSPT:GDEESGESDSSPKTS;EESGESDSSPKTSPT	Dlgap2:Dlgap2	04:01:00	1024:1059	P97837	sp	sp|P97837|DLGP2_RAT	_AM(ox)GDEESGES(ph)DS(ph)SPKTSPTVALRPEPLLK_	453;455	GDEESGESDSSPKTS;EESGESDSSPKTSPT	Dlgap2	1	1059
YES	1	F1LSL6:P97837	tr:sp	tr|F1LSL6|F1LSL6_RAT:sp|P97837|DLGP2_RAT	_AMGDEES(ph)GES(ph)DS(ph)SPKTSPTVALRPEPLLK_	415;418;420:450;453;455	KAMGDEESGESDSSP;GDEESGESDSSPKTS;EESGESDSSPKTSPT:KAMGDEESGESDSSP;GDEESGESDSSPKTS;EESGESDSSPKTSPT	Dlgap2:Dlgap2	04:01:00	1024:1059	P97837	sp	sp|P97837|DLGP2_RAT	_AMGDEES(ph)GES(ph)DS(ph)SPKTSPTVALRPEPLLK_	450;453;455	KAMGDEESGESDSSP;GDEESGESDSSPKTS;EESGESDSSPKTSPT	Dlgap2	1	1059
NO	1	Q6P684	tr	tr|Q6P684|Q6P684_RAT	_(ac)AM(ox)GS(ph)GGAGSEQEDTVLFR_	5	XXXMAMGSGGAGSEQ	Smn1	2	288	Q6P684	tr	tr|Q6P684|Q6P684_RAT	_(ac)AM(ox)GS(ph)GGAGSEQEDTVLFR_	5	XXXMAMGSGGAGSEQ	Smn1	2	288
NO	1	Q6P684	tr	tr|Q6P684|Q6P684_RAT	_(ac)AM(ox)GSGGAGS(ph)EQEDTVLFR_	10	MGSGGAGSEQEDTVL	Smn1	2	288	Q6P684	tr	tr|Q6P684|Q6P684_RAT	_(ac)AM(ox)GSGGAGS(ph)EQEDTVLFR_	10	MGSGGAGSEQEDTVL	Smn1	2	288
NO	1	D3ZPJ0	tr	tr|D3ZPJ0|D3ZPJ0_RAT	_AMPPPS(ph)PSLHYSTLSCSR_	304	WRAMPPPSPSLHYST	Shisa7	4	558	D3ZPJ0	tr	tr|D3ZPJ0|D3ZPJ0_RAT	_AMPPPS(ph)PSLHYSTLSCSR_	304	WRAMPPPSPSLHYST	Shisa7	4	558
NO	1	D3ZPJ0	tr	tr|D3ZPJ0|D3ZPJ0_RAT	_AM(ox)PPPS(ph)PSLHYSTLSCSR_	304	WRAMPPPSPSLHYST	Shisa7	4	558	D3ZPJ0	tr	tr|D3ZPJ0|D3ZPJ0_RAT	_AM(ox)PPPS(ph)PSLHYSTLSCSR_	304	WRAMPPPSPSLHYST	Shisa7	4	558
YES	2	Q9JKS6-2:Q9JKS6-3:Q9JKS6:M0R3T5:M0RC08	sp:sp:sp:tr:tr	sp|Q9JKS6-2|PCLO_RAT:sp|Q9JKS6-3|PCLO_RAT:sp|Q9JKS6|PCLO_RAT:tr|M0R3T5|M0R3T5_RAT:tr|M0RC08|M0RC08_RAT	_AMPRPAS(ph)DSK_	777:777:777:148:745	KAMPRPASDSKIISQ:KAMPRPASDSKIISQ:KAMPRPASDSKIISQ:KAMPRPASDSKIISQ:KAMPRPASDSKIISQ	Pclo:Pclo:Pclo:NA:NA	1:1:1:4:4	4880:5076:5085:316:769	Q9JKS6:M0R3T5	sp:tr	sp|Q9JKS6|PCLO_RAT:tr|M0R3T5|M0R3T5_RAT	_AMPRPAS(ph)DSK_:_AMPRPAS(ph)DSK_	777:148	KAMPRPASDSKIISQ:KAMPRPASDSKIISQ	Pclo:NA	01:04:00	5085:316
YES	2	Q9JKS6-2:Q9JKS6-3:Q9JKS6:M0R3T5:M0RC08	sp:sp:sp:tr:tr	sp|Q9JKS6-2|PCLO_RAT:sp|Q9JKS6-3|PCLO_RAT:sp|Q9JKS6|PCLO_RAT:tr|M0R3T5|M0R3T5_RAT:tr|M0RC08|M0RC08_RAT	_AMPRPASDS(ph)K_	779:779:779:150:747	MPRPASDSKIISQPG:MPRPASDSKIISQPG:MPRPASDSKIISQPG:MPRPASDSKIISQPG:MPRPASDSKIISQPG	Pclo:Pclo:Pclo:NA:NA	1:1:1:4:4	4880:5076:5085:316:769	Q9JKS6:M0R3T5	sp:tr	sp|Q9JKS6|PCLO_RAT:tr|M0R3T5|M0R3T5_RAT	_AMPRPASDS(ph)K_:_AMPRPASDS(ph)K_	779:150	MPRPASDSKIISQPG:MPRPASDSKIISQPG	Pclo:NA	01:04:00	5085:316
YES	2	Q9JKS6-2:Q9JKS6-3:Q9JKS6:M0R3T5:M0RC08	sp:sp:sp:tr:tr	sp|Q9JKS6-2|PCLO_RAT:sp|Q9JKS6-3|PCLO_RAT:sp|Q9JKS6|PCLO_RAT:tr|M0R3T5|M0R3T5_RAT:tr|M0RC08|M0RC08_RAT	_AM(ox)PRPASDS(ph)K_	779:779:779:150:747	MPRPASDSKIISQPG:MPRPASDSKIISQPG:MPRPASDSKIISQPG:MPRPASDSKIISQPG:MPRPASDSKIISQPG	Pclo:Pclo:Pclo:NA:NA	1:1:1:4:4	4880:5076:5085:316:769	Q9JKS6:M0R3T5	sp:tr	sp|Q9JKS6|PCLO_RAT:tr|M0R3T5|M0R3T5_RAT	_AM(ox)PRPASDS(ph)K_:_AM(ox)PRPASDS(ph)K_	779:150	MPRPASDSKIISQPG:MPRPASDSKIISQPG	Pclo:NA	01:04:00	5085:316
YES	2	Q9JKS6-2:Q9JKS6-3:Q9JKS6:M0R3T5:M0RC08	sp:sp:sp:tr:tr	sp|Q9JKS6-2|PCLO_RAT:sp|Q9JKS6-3|PCLO_RAT:sp|Q9JKS6|PCLO_RAT:tr|M0R3T5|M0R3T5_RAT:tr|M0RC08|M0RC08_RAT	_AM(ox)PRPAS(ph)DSK_	777:777:777:148:745	KAMPRPASDSKIISQ:KAMPRPASDSKIISQ:KAMPRPASDSKIISQ:KAMPRPASDSKIISQ:KAMPRPASDSKIISQ	Pclo:Pclo:Pclo:NA:NA	1:1:1:4:4	4880:5076:5085:316:769	Q9JKS6:M0R3T5	sp:tr	sp|Q9JKS6|PCLO_RAT:tr|M0R3T5|M0R3T5_RAT	_AM(ox)PRPAS(ph)DSK_:_AM(ox)PRPAS(ph)DSK_	777:148	KAMPRPASDSKIISQ:KAMPRPASDSKIISQ	Pclo:NA	01:04:00	5085:316
YES	2	D4A5C4:P47866:P47866-2:P35353	tr:sp:sp:sp	tr|D4A5C4|D4A5C4_RAT:sp|P47866|CRFR2_RAT:sp|P47866-2|CRFR2_RAT:sp|P35353|CRFR1_RAT	_AM(ox)SIPTS(ph)PTR_	416:396:416:400	RAMSIPTSPTRISFH:RAMSIPTSPTRISFH:RAMSIPTSPTRISFH:RAMSIPTSPTRVSFH	Crhr2:Crhr2:Crhr2:Crhr1	4:1:1:1	431:411:431:415	P47866:P35353	sp:sp	sp|P47866|CRFR2_RAT:sp|P35353|CRFR1_RAT	_AM(ox)SIPTS(ph)PTR_:_AM(ox)SIPTS(ph)PTR_	396:400	RAMSIPTSPTRISFH:RAMSIPTSPTRVSFH	Crhr2:Crhr1	01:01:00	411:415
YES	2	D4A5C4:P47866:P47866-2:P35353	tr:sp:sp:sp	tr|D4A5C4|D4A5C4_RAT:sp|P47866|CRFR2_RAT:sp|P47866-2|CRFR2_RAT:sp|P35353|CRFR1_RAT	_AM(ox)SIPT(ph)SPTR_	415:395:415:399	ARAMSIPTSPTRISF:ARAMSIPTSPTRISF:ARAMSIPTSPTRISF:ARAMSIPTSPTRVSF	Crhr2:Crhr2:Crhr2:Crhr1	4:1:1:1	431:411:431:415	P47866:P35353	sp:sp	sp|P47866|CRFR2_RAT:sp|P35353|CRFR1_RAT	_AM(ox)SIPT(ph)SPTR_:_AM(ox)SIPT(ph)SPTR_	395:399	ARAMSIPTSPTRISF:ARAMSIPTSPTRVSF	Crhr2:Crhr1	01:01:00	411:415
NO	1	B5DF41	sp	sp|B5DF41|SNPH_RAT	_(ac)AM(ox)SLQGS(ph)RR_	8	MAMSLQGSRRASAGS	Snph	2	504	B5DF41	sp	sp|B5DF41|SNPH_RAT	_(ac)AM(ox)SLQGS(ph)RR_	8	MAMSLQGSRRASAGS	Snph	2	504
TO_BE_EXCLUDED	A0A0A0MY31;F1LNT1;F1LQX8;F1LQS8;P29994-8;P29994-7;P29994-6;P29994-5;P29994-4;P29994-2;P29994-3;P29994	AMSLVSSDSEGEQNELR	_AM(ox)SLVSSDSEGEQNELR_
YES	1	A0A0A0MY31:F1LNT1:F1LQX8:F1LQS8:P29994-8:P29994-7:P29994-6:P29994-5:P29994-4:P29994-2:P29994-3:P29994	tr:tr:tr:tr:sp:sp:sp:sp:sp:sp:sp:sp	tr|A0A0A0MY31|A0A0A0MY31_RAT:tr|F1LNT1|F1LNT1_RAT:tr|F1LQX8|F1LQX8_RAT:tr|F1LQS8|F1LQS8_RAT:sp|P29994-8|ITPR1_RAT:sp|P29994-7|ITPR1_RAT:sp|P29994-6|ITPR1_RAT:sp|P29994-5|ITPR1_RAT:sp|P29994-4|ITPR1_RAT:sp|P29994-2|ITPR1_RAT:sp|P29994-3|ITPR1_RAT:sp|P29994|ITPR1_RAT	_AM(ox)SLVSSDS(ph)EGEQNELR_	2501:2524:2526:2541:2633:2648:2656:2671:2672:2673:2687:2688	MSLVSSDSEGEQNEL:MSLVSSDSEGEQNEL:MSLVSSDSEGEQNEL:MSLVSSDSEGEQNEL:MSLVSSDSEGEQNEL:MSLVSSDSEGEQNEL:MSLVSSDSEGEQNEL:MSLVSSDSEGEQNEL:MSLVSSDSEGEQNEL:MSLVSSDSEGEQNEL:MSLVSSDSEGEQNEL:MSLVSSDSEGEQNEL	Itpr1:Itpr1:Itpr1:Itpr1:Itpr1:Itpr1:Itpr1:Itpr1:Itpr1:Itpr1:Itpr1:Itpr1	4:4:4:4:1:1:1:1:1:1:1:1	2563:2586:2588:2603:2695:2710:2718:2733:2734:2735:2749:2750	P29994	sp	sp|P29994|ITPR1_RAT	_AM(ox)SLVSSDS(ph)EGEQNELR_	2688	MSLVSSDSEGEQNEL	Itpr1	1	2750
YES	1	A0A0A0MY31:F1LNT1:F1LQX8:F1LQS8:P29994-8:P29994-7:P29994-6:P29994-5:P29994-4:P29994-2:P29994-3:P29994	tr:tr:tr:tr:sp:sp:sp:sp:sp:sp:sp:sp	tr|A0A0A0MY31|A0A0A0MY31_RAT:tr|F1LNT1|F1LNT1_RAT:tr|F1LQX8|F1LQX8_RAT:tr|F1LQS8|F1LQS8_RAT:sp|P29994-8|ITPR1_RAT:sp|P29994-7|ITPR1_RAT:sp|P29994-6|ITPR1_RAT:sp|P29994-5|ITPR1_RAT:sp|P29994-4|ITPR1_RAT:sp|P29994-2|ITPR1_RAT:sp|P29994-3|ITPR1_RAT:sp|P29994|ITPR1_RAT	_AM(ox)SLVS(ph)SDSEGEQNELR_	2498:2521:2523:2538:2630:2645:2653:2668:2669:2670:2684:2685	MRAMSLVSSDSEGEQ:MRAMSLVSSDSEGEQ:MRAMSLVSSDSEGEQ:MRAMSLVSSDSEGEQ:MRAMSLVSSDSEGEQ:MRAMSLVSSDSEGEQ:MRAMSLVSSDSEGEQ:MRAMSLVSSDSEGEQ:MRAMSLVSSDSEGEQ:MRAMSLVSSDSEGEQ:MRAMSLVSSDSEGEQ:MRAMSLVSSDSEGEQ	Itpr1:Itpr1:Itpr1:Itpr1:Itpr1:Itpr1:Itpr1:Itpr1:Itpr1:Itpr1:Itpr1:Itpr1	4:4:4:4:1:1:1:1:1:1:1:1	2563:2586:2588:2603:2695:2710:2718:2733:2734:2735:2749:2750	P29994	sp	sp|P29994|ITPR1_RAT	_AM(ox)SLVS(ph)SDSEGEQNELR_	2685	MRAMSLVSSDSEGEQ	Itpr1	1	2750
YES	1	A0A0A0MY31:F1LNT1:F1LQX8:F1LQS8:P29994-8:P29994-7:P29994-6:P29994-5:P29994-4:P29994-2:P29994-3:P29994	tr:tr:tr:tr:sp:sp:sp:sp:sp:sp:sp:sp	tr|A0A0A0MY31|A0A0A0MY31_RAT:tr|F1LNT1|F1LNT1_RAT:tr|F1LQX8|F1LQX8_RAT:tr|F1LQS8|F1LQS8_RAT:sp|P29994-8|ITPR1_RAT:sp|P29994-7|ITPR1_RAT:sp|P29994-6|ITPR1_RAT:sp|P29994-5|ITPR1_RAT:sp|P29994-4|ITPR1_RAT:sp|P29994-2|ITPR1_RAT:sp|P29994-3|ITPR1_RAT:sp|P29994|ITPR1_RAT	_AM(ox)SLVSS(ph)DSEGEQNELR_	2499:2522:2524:2539:2631:2646:2654:2669:2670:2671:2685:2686	RAMSLVSSDSEGEQN:RAMSLVSSDSEGEQN:RAMSLVSSDSEGEQN:RAMSLVSSDSEGEQN:RAMSLVSSDSEGEQN:RAMSLVSSDSEGEQN:RAMSLVSSDSEGEQN:RAMSLVSSDSEGEQN:RAMSLVSSDSEGEQN:RAMSLVSSDSEGEQN:RAMSLVSSDSEGEQN:RAMSLVSSDSEGEQN	Itpr1:Itpr1:Itpr1:Itpr1:Itpr1:Itpr1:Itpr1:Itpr1:Itpr1:Itpr1:Itpr1:Itpr1	4:4:4:4:1:1:1:1:1:1:1:1	2563:2586:2588:2603:2695:2710:2718:2733:2734:2735:2749:2750	P29994	sp	sp|P29994|ITPR1_RAT	_AM(ox)SLVSS(ph)DSEGEQNELR_	2686	RAMSLVSSDSEGEQN	Itpr1	1	2750
YES	1	F1M9G9:P04775	tr:sp	tr|F1M9G9|F1M9G9_RAT:sp|P04775|SCN2A_RAT	_AM(ox)SM(ox)ASILTNTM(ox)EELEES(ph)R_	724:721	TMEELEESRQKCPPC:TMEELEESRQKCPPC	Scn2a:Scn2a	04:01:00	1706:2005	P04775	sp	sp|P04775|SCN2A_RAT	_AM(ox)SM(ox)ASILTNTM(ox)EELEES(ph)R_	721	TMEELEESRQKCPPC	Scn2a	1	2005
YES	1	Q9JHL4:Q9JHL4-4:Q9JHL4-3:Q9JHL4-2	sp:sp:sp:sp	sp|Q9JHL4|DBNL_RAT:sp|Q9JHL4-4|DBNL_RAT:sp|Q9JHL4-3|DBNL_RAT:sp|Q9JHL4-2|DBNL_RAT	_AM(ox)STTSVS(ph)SSQPGK_	282:277:278:279	AMSTTSVSSSQPGKL:AMSTTSVSSSQPGKL:AMSTTSVSSSQPGKL:AMSTTSVSSSQPGKL	Dbnl:Dbnl:Dbnl:Dbnl	1:1:1:1	436:431:432:433	Q9JHL4	sp	sp|Q9JHL4|DBNL_RAT	_AM(ox)STTSVS(ph)SSQPGK_	282	AMSTTSVSSSQPGKL	Dbnl	1	436
NO	1	F1M4V3	tr	tr|F1M4V3|F1M4V3_RAT	_AM(ox)VSPFHS(ph)PPSTPSSPGIR_	90	AMVSPFHSPPSTPSS	Rcsd1	4	382	F1M4V3	tr	tr|F1M4V3|F1M4V3_RAT	_AM(ox)VSPFHS(ph)PPSTPSSPGIR_	90	AMVSPFHSPPSTPSS	Rcsd1	4	382
NO	1	P0C0R5	sp	sp|P0C0R5|PI3R4_RAT	_ANAVDQSHLHDS(ph)SQK_	813	DQSHLHDSSQKGVID	Pik3r4	3	1358	P0C0R5	sp	sp|P0C0R5|PI3R4_RAT	_ANAVDQSHLHDS(ph)SQK_	813	DQSHLHDSSQKGVID	Pik3r4	3	1358
NO	1	P0C0R5	sp	sp|P0C0R5|PI3R4_RAT	_ANAVDQS(ph)HLHDSSQK_	808	KANAVDQSHLHDSSQ	Pik3r4	3	1358	P0C0R5	sp	sp|P0C0R5|PI3R4_RAT	_ANAVDQS(ph)HLHDSSQK_	808	KANAVDQSHLHDSSQ	Pik3r4	3	1358
NO	1	P21451	sp	sp|P21451|EDNRB_RAT	_ANDHGYDNFRS(ph)SNK_	435	HGYDNFRSSNKYSSS	Ednrb	2	442	P21451	sp	sp|P21451|EDNRB_RAT	_ANDHGYDNFRS(ph)SNK_	435	HGYDNFRSSNKYSSS	Ednrb	2	442
NO	1	P21451	sp	sp|P21451|EDNRB_RAT	_ANDHGYDNFRSS(ph)NK_	436	GYDNFRSSNKYSSSX	Ednrb	2	442	P21451	sp	sp|P21451|EDNRB_RAT	_ANDHGYDNFRSS(ph)NK_	436	GYDNFRSSNKYSSSX	Ednrb	2	442
TO_BE_EXCLUDED	Q62785	ANEEDEQEEGGDGASGDPK	_ANEEDEQEEGGDGASGDPK_
NO	1	D3ZFB1	tr	tr|D3ZFB1|D3ZFB1_RAT	_AN(de)GLPSGPETAS(ph)EPGSPYPDGPR_	292	PSGPETASEPGSPYP	Plekha6	4	580	D3ZFB1	tr	tr|D3ZFB1|D3ZFB1_RAT	_AN(de)GLPSGPETAS(ph)EPGSPYPDGPR_	292	PSGPETASEPGSPYP	Plekha6	4	580
NO	1	D3ZFB1	tr	tr|D3ZFB1|D3ZFB1_RAT	_AN(de)GLPSGPETASEPGS(ph)PYPDGPR_	296	ETASEPGSPYPDGPR	Plekha6	4	580	D3ZFB1	tr	tr|D3ZFB1|D3ZFB1_RAT	_AN(de)GLPSGPETASEPGS(ph)PYPDGPR_	296	ETASEPGSPYPDGPR	Plekha6	4	580
NO	1	D3ZFB1	tr	tr|D3ZFB1|D3ZFB1_RAT	_AN(de)GLPSGPET(ph)ASEPGSPYPDGPR_	290	GLPSGPETASEPGSP	Plekha6	4	580	D3ZFB1	tr	tr|D3ZFB1|D3ZFB1_RAT	_AN(de)GLPSGPET(ph)ASEPGSPYPDGPR_	290	GLPSGPETASEPGSP	Plekha6	4	580
NO	1	Q9EPH2	sp	sp|Q9EPH2|MRP_RAT	_ANGQ(de)EN(de)GHVKS(ph)N(de)GDLTPK_	36	QENGHVKSNGDLTPK	Marcksl1	2	199	Q9EPH2	sp	sp|Q9EPH2|MRP_RAT	_ANGQ(de)EN(de)GHVKS(ph)N(de)GDLTPK_	36	QENGHVKSNGDLTPK	Marcksl1	2	199
NO	1	Q9EPH2	sp	sp|Q9EPH2|MRP_RAT	_AN(de)GQEN(de)GHVKS(ph)N(de)GDLTPK_	36	QENGHVKSNGDLTPK	Marcksl1	2	199	Q9EPH2	sp	sp|Q9EPH2|MRP_RAT	_AN(de)GQEN(de)GHVKS(ph)N(de)GDLTPK_	36	QENGHVKSNGDLTPK	Marcksl1	2	199
YES	1	P30009:F1LMW7	sp:tr	sp|P30009|MARCS_RAT:tr|F1LMW7|F1LMW7_RAT	_ANGQ(de)EN(de)GHVKVN(de)GDAS(ph)PAAAEPGAK_	1 day, 22:46:00	VKVNGDASPAAAEPG:VKVNGDASPAAAEPG	Marcks:Marcks	01:04:00	309:308	P30009	sp	sp|P30009|MARCS_RAT	_ANGQ(de)EN(de)GHVKVN(de)GDAS(ph)PAAAEPGAK_	46	VKVNGDASPAAAEPG	Marcks	1	309
YES	1	P30009:F1LMW7	sp:tr	sp|P30009|MARCS_RAT:tr|F1LMW7|F1LMW7_RAT	_AN(de)GQEN(de)GHVKVN(de)GDAS(ph)PAAAEPGAK_	1 day, 22:46:00	VKVNGDASPAAAEPG:VKVNGDASPAAAEPG	Marcks:Marcks	01:04:00	309:308	P30009	sp	sp|P30009|MARCS_RAT	_AN(de)GQEN(de)GHVKVN(de)GDAS(ph)PAAAEPGAK_	46	VKVNGDASPAAAEPG	Marcks	1	309
YES	1	P30009:F1LMW7	sp:tr	sp|P30009|MARCS_RAT:tr|F1LMW7|F1LMW7_RAT	_AN(de)GQ(de)ENGHVKVN(de)GDAS(ph)PAAAEPGAK_	1 day, 22:46:00	VKVNGDASPAAAEPG:VKVNGDASPAAAEPG	Marcks:Marcks	01:04:00	309:308	P30009	sp	sp|P30009|MARCS_RAT	_AN(de)GQ(de)ENGHVKVN(de)GDAS(ph)PAAAEPGAK_	46	VKVNGDASPAAAEPG	Marcks	1	309
YES	1	P30009:F1LMW7	sp:tr	sp|P30009|MARCS_RAT:tr|F1LMW7|F1LMW7_RAT	_AN(de)GQ(de)EN(de)GHVKVNGDAS(ph)PAAAEPGAK_	1 day, 22:46:00	VKVNGDASPAAAEPG:VKVNGDASPAAAEPG	Marcks:Marcks	01:04:00	309:308	P30009	sp	sp|P30009|MARCS_RAT	_AN(de)GQ(de)EN(de)GHVKVNGDAS(ph)PAAAEPGAK_	46	VKVNGDASPAAAEPG	Marcks	1	309
YES	1	P30009:F1LMW7	sp:tr	sp|P30009|MARCS_RAT:tr|F1LMW7|F1LMW7_RAT	_(gl)ANGQEN(de)GHVKVN(de)GDAS(ph)PAAAEPGAK_	1 day, 22:46:00	VKVNGDASPAAAEPG:VKVNGDASPAAAEPG	Marcks:Marcks	01:04:00	309:308	P30009	sp	sp|P30009|MARCS_RAT	_(gl)ANGQEN(de)GHVKVN(de)GDAS(ph)PAAAEPGAK_	46	VKVNGDASPAAAEPG	Marcks	1	309
NO	1	E9PSK7	tr	tr|E9PSK7|E9PSK7_RAT	_ANKT(ph)SPTSGEGTR_	1176	LGLRANKTSPTSGEG	Mapk8ip3	4	1322	E9PSK7	tr	tr|E9PSK7|E9PSK7_RAT	_ANKT(ph)SPTSGEGTR_	1176	LGLRANKTSPTSGEG	Mapk8ip3	4	1322
NO	1	E9PSK7	tr	tr|E9PSK7|E9PSK7_RAT	_ANKTS(ph)PTSGEGTR_	1177	GLRANKTSPTSGEGT	Mapk8ip3	4	1322	E9PSK7	tr	tr|E9PSK7|E9PSK7_RAT	_ANKTS(ph)PTSGEGTR_	1177	GLRANKTSPTSGEGT	Mapk8ip3	4	1322
NO	1	E9PSK7	tr	tr|E9PSK7|E9PSK7_RAT	_ANKTS(ph)PTSGEGTRPGGIIHVYGDDSSDK_	1177	GLRANKTSPTSGEGT	Mapk8ip3	4	1322	E9PSK7	tr	tr|E9PSK7|E9PSK7_RAT	_ANKTS(ph)PTSGEGTRPGGIIHVYGDDSSDK_	1177	GLRANKTSPTSGEGT	Mapk8ip3	4	1322
NO	1	E9PSK7	tr	tr|E9PSK7|E9PSK7_RAT	_ANKT(ph)SPTSGEGTRPGGIIHVYGDDSSDK_	1176	LGLRANKTSPTSGEG	Mapk8ip3	4	1322	E9PSK7	tr	tr|E9PSK7|E9PSK7_RAT	_ANKT(ph)SPTSGEGTRPGGIIHVYGDDSSDK_	1176	LGLRANKTSPTSGEG	Mapk8ip3	4	1322
NO	1	E9PSK7	tr	tr|E9PSK7|E9PSK7_RAT	_ANKTSPT(ph)SGEGTRPGGIIHVYGDDSSDK_	1179	RANKTSPTSGEGTRP	Mapk8ip3	4	1322	E9PSK7	tr	tr|E9PSK7|E9PSK7_RAT	_ANKTSPT(ph)SGEGTRPGGIIHVYGDDSSDK_	1179	RANKTSPTSGEGTRP	Mapk8ip3	4	1322
NO	1	E9PSK7	tr	tr|E9PSK7|E9PSK7_RAT	_AN(de)KTS(ph)PTSGEGTRPGGIIHVYGDDSSDK_	1177	GLRANKTSPTSGEGT	Mapk8ip3	4	1322	E9PSK7	tr	tr|E9PSK7|E9PSK7_RAT	_AN(de)KTS(ph)PTSGEGTRPGGIIHVYGDDSSDK_	1177	GLRANKTSPTSGEGT	Mapk8ip3	4	1322
NO	1	E9PSK7	tr	tr|E9PSK7|E9PSK7_RAT	_AN(de)KT(ph)SPTSGEGTRPGGIIHVYGDDSSDK_	1176	LGLRANKTSPTSGEG	Mapk8ip3	4	1322	E9PSK7	tr	tr|E9PSK7|E9PSK7_RAT	_AN(de)KT(ph)SPTSGEGTRPGGIIHVYGDDSSDK_	1176	LGLRANKTSPTSGEG	Mapk8ip3	4	1322
NO	1	D3ZU88	tr	tr|D3ZU88|D3ZU88_RAT	_ANM(ox)HISES(ph)QQEFFR_	95	ANMHISESQQEFFRM	RGD1309104	4	121	D3ZU88	tr	tr|D3ZU88|D3ZU88_RAT	_ANM(ox)HISES(ph)QQEFFR_	95	ANMHISESQQEFFRM	RGD1309104	4	121
NO	1	D3ZU88	tr	tr|D3ZU88|D3ZU88_RAT	_ANM(ox)HIS(ph)ESQQEFFR_	93	PRANMHISESQQEFF	RGD1309104	4	121	D3ZU88	tr	tr|D3ZU88|D3ZU88_RAT	_ANM(ox)HIS(ph)ESQQEFFR_	93	PRANMHISESQQEFF	RGD1309104	4	121
YES	1	G3V741:P16036	tr:sp	tr|G3V741|G3V741_RAT:sp|P16036|MPCP_RAT	_ANPFNAPHLQLVHDVS(ph)GPRSPPGPPR_	1 day, 2:26:00	LQLVHDVSGPRSPPG:LQLVHDVSGPRSPPG	Slc25a3:Slc25a3	03:01:00	356:356	P16036	sp	sp|P16036|MPCP_RAT	_ANPFNAPHLQLVHDVS(ph)GPRSPPGPPR_	26	LQLVHDVSGPRSPPG	Slc25a3	1	356
YES	1	G3V741:P16036	tr:sp	tr|G3V741|G3V741_RAT:sp|P16036|MPCP_RAT	_ANPFNAPHLQLVHDVSGPRS(ph)PPGPPR_	1 day, 6:30:00	HDVSGPRSPPGPPRR:HDVSGPRSPPGPPRR	Slc25a3:Slc25a3	03:01:00	356:356	P16036	sp	sp|P16036|MPCP_RAT	_ANPFNAPHLQLVHDVSGPRS(ph)PPGPPR_	30	HDVSGPRSPPGPPRR	Slc25a3	1	356
NO	1	D3ZLE6	tr	tr|D3ZLE6|D3ZLE6_RAT	_(gl)ANPNSSVS(ph)LPDCKG_	359	ANPNSSVSLPDCKGX	LOC683761	3	365	D3ZLE6	tr	tr|D3ZLE6|D3ZLE6_RAT	_(gl)ANPNSSVS(ph)LPDCKG_	359	ANPNSSVSLPDCKGX	LOC683761	3	365
NO	1	D3ZLE6	tr	tr|D3ZLE6|D3ZLE6_RAT	_(gl)ANPNSS(ph)VSLPDCKG_	357	GKANPNSSVSLPDCK	LOC683761	3	365	D3ZLE6	tr	tr|D3ZLE6|D3ZLE6_RAT	_(gl)ANPNSS(ph)VSLPDCKG_	357	GKANPNSSVSLPDCK	LOC683761	3	365
NO	1	D3ZLE6	tr	tr|D3ZLE6|D3ZLE6_RAT	_(gl)ANPNS(ph)SVSLPDCKG_	356	PGKANPNSSVSLPDC	LOC683761	3	365	D3ZLE6	tr	tr|D3ZLE6|D3ZLE6_RAT	_(gl)ANPNS(ph)SVSLPDCKG_	356	PGKANPNSSVSLPDC	LOC683761	3	365
YES	1	G3V792:Q63100-4:Q63100-3:Q63100	tr:sp:sp:sp	tr|G3V792|G3V792_RAT:sp|Q63100-4|DC1I1_RAT:sp|Q63100-3|DC1I1_RAT:sp|Q63100|DC1I1_RAT	_ANRADS(ph)EEEGAVELAA_	538:596:617:633	IRANRADSEEEGAVE:IRANRADSEEEGAVE:IRANRADSEEEGAVE:IRANRADSEEEGAVE	Dync1i1:Dync1i1:Dync1i1:Dync1i1	4:1:1:1	548:606:627:643	Q63100	sp	sp|Q63100|DC1I1_RAT	_ANRADS(ph)EEEGAVELAA_	633	IRANRADSEEEGAVE	Dync1i1	1	643
YES	1	G3V792:Q63100-4:Q63100-3:Q63100	tr:sp:sp:sp	tr|G3V792|G3V792_RAT:sp|Q63100-4|DC1I1_RAT:sp|Q63100-3|DC1I1_RAT:sp|Q63100|DC1I1_RAT	_AN(de)RADS(ph)EEEGAVELAA_	538:596:617:633	IRANRADSEEEGAVE:IRANRADSEEEGAVE:IRANRADSEEEGAVE:IRANRADSEEEGAVE	Dync1i1:Dync1i1:Dync1i1:Dync1i1	4:1:1:1	548:606:627:643	Q63100	sp	sp|Q63100|DC1I1_RAT	_AN(de)RADS(ph)EEEGAVELAA_	633	IRANRADSEEEGAVE	Dync1i1	1	643
NO	1	D4ADD3	tr	tr|D4ADD3|D4ADD3_RAT	_ANS(ph)DTDLVTSESR_	48	MALQRANSDTDLVTS	Hecw2	4	1578	D4ADD3	tr	tr|D4ADD3|D4ADD3_RAT	_ANS(ph)DTDLVTSESR_	48	MALQRANSDTDLVTS	Hecw2	4	1578
NO	1	O55173	sp	sp|O55173|PDPK1_RAT	_ANS(ph)FVGTAQYVSPELLTEK_	244	SKQARANSFVGTAQY	Pdpk1	1	559	O55173	sp	sp|O55173|PDPK1_RAT	_ANS(ph)FVGTAQYVSPELLTEK_	244	SKQARANSFVGTAQY	Pdpk1	1	559
YES	1	D3ZXF1:D3ZJG4	tr:tr	tr|D3ZXF1|D3ZXF1_RAT:tr|D3ZJG4|D3ZJG4_RAT	_ANS(ph)LDNER_	423:453	PQNERANSLDNERCP:PQNERANSLDNERCP	Pacs2:Pacs2	04:04:00	861:891	D3ZXF1	tr	tr|D3ZXF1|D3ZXF1_RAT	_ANS(ph)LDNER_	423	PQNERANSLDNERCP	Pacs2	4	861
YES	1	D3ZXF1:D3ZJG4	tr:tr	tr|D3ZXF1|D3ZXF1_RAT:tr|D3ZJG4|D3ZJG4_RAT	_AN(de)S(ph)LDNER_	423:453	PQNERANSLDNERCP:PQNERANSLDNERCP	Pacs2:Pacs2	04:04:00	861:891	D3ZXF1	tr	tr|D3ZXF1|D3ZXF1_RAT	_AN(de)S(ph)LDNER_	423	PQNERANSLDNERCP	Pacs2	4	861
YES	1	D3ZXF1:D3ZJG4	tr:tr	tr|D3ZXF1|D3ZXF1_RAT:tr|D3ZJG4|D3ZJG4_RAT	_ANS(ph)LDN(de)ER_	423:453	PQNERANSLDNERCP:PQNERANSLDNERCP	Pacs2:Pacs2	04:04:00	861:891	D3ZXF1	tr	tr|D3ZXF1|D3ZXF1_RAT	_ANS(ph)LDN(de)ER_	423	PQNERANSLDNERCP	Pacs2	4	861
YES	1	D3ZXF1:D3ZJG4	tr:tr	tr|D3ZXF1|D3ZXF1_RAT:tr|D3ZJG4|D3ZJG4_RAT	_ANS(ph)LDNERCPDTR_	423:453	PQNERANSLDNERCP:PQNERANSLDNERCP	Pacs2:Pacs2	04:04:00	861:891	D3ZXF1	tr	tr|D3ZXF1|D3ZXF1_RAT	_ANS(ph)LDNERCPDTR_	423	PQNERANSLDNERCP	Pacs2	4	861
YES	1	D3ZXF1:D3ZJG4	tr:tr	tr|D3ZXF1|D3ZXF1_RAT:tr|D3ZJG4|D3ZJG4_RAT	_ANS(ph)LDN(de)ERCPDTR_	423:453	PQNERANSLDNERCP:PQNERANSLDNERCP	Pacs2:Pacs2	04:04:00	861:891	D3ZXF1	tr	tr|D3ZXF1|D3ZXF1_RAT	_ANS(ph)LDN(de)ERCPDTR_	423	PQNERANSLDNERCP	Pacs2	4	861
YES	1	D3ZXF1:D3ZJG4	tr:tr	tr|D3ZXF1|D3ZXF1_RAT:tr|D3ZJG4|D3ZJG4_RAT	_AN(de)S(ph)LDNERCPDTR_	423:453	PQNERANSLDNERCP:PQNERANSLDNERCP	Pacs2:Pacs2	04:04:00	861:891	D3ZXF1	tr	tr|D3ZXF1|D3ZXF1_RAT	_AN(de)S(ph)LDNERCPDTR_	423	PQNERANSLDNERCP	Pacs2	4	861
NO	1	F1LZ38	tr	tr|F1LZ38|F1LZ38_RAT	_ANS(ph)NLTLTDTEHENTETDHPSGLQNHPR_	175	CLSSRANSNLTLTDT	Tenm4	4	2794	F1LZ38	tr	tr|F1LZ38|F1LZ38_RAT	_ANS(ph)NLTLTDTEHENTETDHPSGLQNHPR_	175	CLSSRANSNLTLTDT	Tenm4	4	2794
NO	1	F1LW22	tr	tr|F1LW22|F1LW22_RAT	_ANS(ph)PEGEESPSPQQSK_	338	VNPTRANSPEGEESP	Pard3b	1	1203	F1LW22	tr	tr|F1LW22|F1LW22_RAT	_ANS(ph)PEGEESPSPQQSK_	338	VNPTRANSPEGEESP	Pard3b	1	1203
NO	1	P0C5W1	sp	sp|P0C5W1|MAP1S_RAT	_ANS(ph)QDSLASR_	462	EVPSRANSQDSLASR	Map1s	1	972	P0C5W1	sp	sp|P0C5W1|MAP1S_RAT	_ANS(ph)QDSLASR_	462	EVPSRANSQDSLASR	Map1s	1	972
NO	1	P0C5W1	sp	sp|P0C5W1|MAP1S_RAT	_ANS(ph)Q(de)DSLASR_	462	EVPSRANSQDSLASR	Map1s	1	972	P0C5W1	sp	sp|P0C5W1|MAP1S_RAT	_ANS(ph)Q(de)DSLASR_	462	EVPSRANSQDSLASR	Map1s	1	972
NO	1	P0C5W1	sp	sp|P0C5W1|MAP1S_RAT	_AN(de)S(ph)QDSLASR_	462	EVPSRANSQDSLASR	Map1s	1	972	P0C5W1	sp	sp|P0C5W1|MAP1S_RAT	_AN(de)S(ph)QDSLASR_	462	EVPSRANSQDSLASR	Map1s	1	972
YES	1	F1M0Z6:F1LWF5	tr:tr	tr|F1M0Z6|F1M0Z6_RAT:tr|F1LWF5|F1LWF5_RAT	_ANS(ph)TESVR_	1265:1276	SLSDRANSTESVRNT:SLSDRANSTESVRNT	Neo1:Neo1	04:04:00	1427:1438	F1M0Z6	tr	tr|F1M0Z6|F1M0Z6_RAT	_ANS(ph)TESVR_	1265	SLSDRANSTESVRNT	Neo1	4	1427
YES	1	F1M0Z6:F1LWF5	tr:tr	tr|F1M0Z6|F1M0Z6_RAT:tr|F1LWF5|F1LWF5_RAT	_ANST(ph)ESVR_	1266:1277	LSDRANSTESVRNTP:LSDRANSTESVRNTP	Neo1:Neo1	04:04:00	1427:1438	F1M0Z6	tr	tr|F1M0Z6|F1M0Z6_RAT	_ANST(ph)ESVR_	1266	LSDRANSTESVRNTP	Neo1	4	1427
YES	1	F1LPB9:P47709	tr:sp	tr|F1LPB9|F1LPB9_RAT:sp|P47709|RP3A_RAT	_ANSVQASRPAPASM(ox)PS(ph)PAPPQPVQPGPPGGSR_	287:287	PAPASMPSPAPPQPV:PAPASMPSPAPPQPV	Rph3a:Rph3a	04:01:00	684:684	P47709	sp	sp|P47709|RP3A_RAT	_ANSVQASRPAPASM(ox)PS(ph)PAPPQPVQPGPPGGSR_	287	PAPASMPSPAPPQPV	Rph3a	1	684
YES	1	F1LP01:P49621	tr:sp	tr|F1LP01|F1LP01_RAT:sp|P49621|DGKB_RAT	_ANS(ph)VTM(ox)DGQGLQITPIPGTHPLLVFVNPK_	418:417	NKMQRANSVTMDGQG:NKMQRANSVTMDGQG	Dgkb:Dgkb	03:02:00	802:801	P49621	sp	sp|P49621|DGKB_RAT	_ANS(ph)VTM(ox)DGQGLQITPIPGTHPLLVFVNPK_	417	NKMQRANSVTMDGQG	Dgkb	2	801
YES	1	F1LP01:P49621	tr:sp	tr|F1LP01|F1LP01_RAT:sp|P49621|DGKB_RAT	_ANS(ph)VTM(ox)DGQGLQ(de)ITPIPGTHPLLVFVNPK_	418:417	NKMQRANSVTMDGQG:NKMQRANSVTMDGQG	Dgkb:Dgkb	03:02:00	802:801	P49621	sp	sp|P49621|DGKB_RAT	_ANS(ph)VTM(ox)DGQGLQ(de)ITPIPGTHPLLVFVNPK_	417	NKMQRANSVTMDGQG	Dgkb	2	801
TO_BE_EXCLUDED	F1M8F2;Q6QLM7	ANTDNGNATDINDNR	_ANTDN(de)GNATDINDNR_
TO_BE_EXCLUDED	F1M8F2;Q6QLM7	ANTDNGNATDINDNR	_ANTDNGNATDINDNR_
TO_BE_EXCLUDED	P27615	ANVQFGENGTTISAVTNK	_ANVQFGEN(de)GTTISAVTNK_
YES	1	D4A8C5:Q9QW07-3:D3ZCI6:F1LNK2:Q9QW07-2:Q9QW07	tr:sp:tr:tr:sp:sp	tr|D4A8C5|D4A8C5_RAT:sp|Q9QW07-3|PLCB4_RAT:tr|D3ZCI6|D3ZCI6_RAT:tr|F1LNK2|F1LNK2_RAT:sp|Q9QW07-2|PLCB4_RAT:sp|Q9QW07|PLCB4_RAT	_ANVT(ph)PQSSSELRPTTTAALGSGQEAK_	886:886:886:887:886:886	NPAKANVTPQSSSEL:NPAKANVTPQSSSEL:NPAKANVTPQSSSEL:NPAKANVTPQSSSEL:NPAKANVTPQSSSEL:NPAKANVTPQSSSEL	Plcb4:Plcb4:Plcb4:Plcb4:Plcb4:Plcb4	4:2:4:4:2:2	1194:1194:1022:1176:1022:1175	Q9QW07	sp	sp|Q9QW07|PLCB4_RAT	_ANVT(ph)PQSSSELRPTTTAALGSGQEAK_	886	NPAKANVTPQSSSEL	Plcb4	2	1175
YES	1	D4A8C5:Q9QW07-3:D3ZCI6:F1LNK2:Q9QW07-2:Q9QW07	tr:sp:tr:tr:sp:sp	tr|D4A8C5|D4A8C5_RAT:sp|Q9QW07-3|PLCB4_RAT:tr|D3ZCI6|D3ZCI6_RAT:tr|F1LNK2|F1LNK2_RAT:sp|Q9QW07-2|PLCB4_RAT:sp|Q9QW07|PLCB4_RAT	_ANVTPQS(ph)SSELRPTTTAALGSGQEAK_	889:889:889:890:889:889	KANVTPQSSSELRPT:KANVTPQSSSELRPT:KANVTPQSSSELRPT:KANVTPQSSSELRPT:KANVTPQSSSELRPT:KANVTPQSSSELRPT	Plcb4:Plcb4:Plcb4:Plcb4:Plcb4:Plcb4	4:2:4:4:2:2	1194:1194:1022:1176:1022:1175	Q9QW07	sp	sp|Q9QW07|PLCB4_RAT	_ANVTPQS(ph)SSELRPTTTAALGSGQEAK_	889	KANVTPQSSSELRPT	Plcb4	2	1175
YES	1	P15791-6:P15791-7:P15791	sp:sp:sp	sp|P15791-6|KCC2D_RAT:sp|P15791-7|KCC2D_RAT:sp|P15791|KCC2D_RAT	_ANVVTS(ph)PK_	338:338:338	NKANVVTSPKENIPT:NKANVVTSPKENIPT:NKANVVTSPKENIPT	Camk2d:Camk2d:Camk2d	01:01:01	512:498:533	P15791	sp	sp|P15791|KCC2D_RAT	_ANVVTS(ph)PK_	338	NKANVVTSPKENIPT	Camk2d	1	533
YES	1	P15791-6:P15791-7:P15791	sp:sp:sp	sp|P15791-6|KCC2D_RAT:sp|P15791-7|KCC2D_RAT:sp|P15791|KCC2D_RAT	_ANVVT(ph)SPK_	337:337:337	NNKANVVTSPKENIP:NNKANVVTSPKENIP:NNKANVVTSPKENIP	Camk2d:Camk2d:Camk2d	01:01:01	512:498:533	P15791	sp	sp|P15791|KCC2D_RAT	_ANVVT(ph)SPK_	337	NNKANVVTSPKENIP	Camk2d	1	533
YES	1	F8WFH6:Q568Z1	tr:sp	tr|F8WFH6|F8WFH6_RAT:sp|Q568Z1|F131B_RAT	_APAIQPQHS(ph)HEAVR_	130:102	PAIQPQHSHEAVRRD:PAIQPQHSHEAVRRD	Fam131b:Fam131b	04:02:00	360:332	Q568Z1	sp	sp|Q568Z1|F131B_RAT	_APAIQPQHS(ph)HEAVR_	102	PAIQPQHSHEAVRRD	Fam131b	2	332
YES	1	F8WFH6:Q568Z1	tr:sp	tr|F8WFH6|F8WFH6_RAT:sp|Q568Z1|F131B_RAT	_APAIQPQHS(ph)HEAVRR_	130:102	PAIQPQHSHEAVRRD:PAIQPQHSHEAVRRD	Fam131b:Fam131b	04:02:00	360:332	Q568Z1	sp	sp|Q568Z1|F131B_RAT	_APAIQPQHS(ph)HEAVRR_	102	PAIQPQHSHEAVRRD	Fam131b	2	332
NO	1	Q05175	sp	sp|Q05175|BASP1_RAT	_APAPAAPAAEPQAEAPVAS(ph)SEQSVAVK_	211	QAEAPVASSEQSVAV	Basp1	1	220	Q05175	sp	sp|Q05175|BASP1_RAT	_APAPAAPAAEPQAEAPVAS(ph)SEQSVAVK_	211	QAEAPVASSEQSVAV	Basp1	1	220
NO	1	Q05175	sp	sp|Q05175|BASP1_RAT	_APAPAAPAAEPQAEAPVASS(ph)EQSVAVK_	212	AEAPVASSEQSVAVK	Basp1	1	220	Q05175	sp	sp|Q05175|BASP1_RAT	_APAPAAPAAEPQAEAPVASS(ph)EQSVAVK_	212	AEAPVASSEQSVAVK	Basp1	1	220
TO_BE_EXCLUDED	Q05175	APAPAAPAAEPQAEAPVASSEQSVAVKE	_APAPAAPAAEPQAEAPVASSEQSVAVKE_
NO	1	Q05175	sp	sp|Q05175|BASP1_RAT	_APAPAAPAAEPQAEAPVASS(ph)EQSVAVKE_	212	AEAPVASSEQSVAVK	Basp1	1	220	Q05175	sp	sp|Q05175|BASP1_RAT	_APAPAAPAAEPQAEAPVASS(ph)EQSVAVKE_	212	AEAPVASSEQSVAVK	Basp1	1	220
NO	1	Q05175	sp	sp|Q05175|BASP1_RAT	_APAPAAPAAEPQAEAPVAS(ph)SEQSVAVKE_	211	QAEAPVASSEQSVAV	Basp1	1	220	Q05175	sp	sp|Q05175|BASP1_RAT	_APAPAAPAAEPQAEAPVAS(ph)SEQSVAVKE_	211	QAEAPVASSEQSVAV	Basp1	1	220
NO	1	Q587K3	tr	tr|Q587K3|Q587K3_RAT	_APASGGS(ph)LSGTR_	18	RAPASGGSLSGTRES	Tbc1d10a	2	505	Q587K3	tr	tr|Q587K3|Q587K3_RAT	_APASGGS(ph)LSGTR_	18	RAPASGGSLSGTRES	Tbc1d10a	2	505
NO	1	Q62720	sp	sp|Q62720|ZNT1_RAT	_APDQEPDQEETNTLVANTSNS(ph)N(de)GLK_	198	LVANTSNSNGLKADQ	Slc30a1	2	507	Q62720	sp	sp|Q62720|ZNT1_RAT	_APDQEPDQEETNTLVANTSNS(ph)N(de)GLK_	198	LVANTSNSNGLKADQ	Slc30a1	2	507
NO	1	Q62720	sp	sp|Q62720|ZNT1_RAT	_APDQEPDQEETNTLVANTSN(de)S(ph)N(de)GLK_	198	LVANTSNSNGLKADQ	Slc30a1	2	507	Q62720	sp	sp|Q62720|ZNT1_RAT	_APDQEPDQEETNTLVANTSN(de)S(ph)N(de)GLK_	198	LVANTSNSNGLKADQ	Slc30a1	2	507
NO	1	Q62720	sp	sp|Q62720|ZNT1_RAT	_APDQEPDQEETN(de)TLVANTSNS(ph)N(de)GLK_	198	LVANTSNSNGLKADQ	Slc30a1	2	507	Q62720	sp	sp|Q62720|ZNT1_RAT	_APDQEPDQEETN(de)TLVANTSNS(ph)N(de)GLK_	198	LVANTSNSNGLKADQ	Slc30a1	2	507
YES	1	F1LYK3:F1M031	tr:tr	tr|F1LYK3|F1LYK3_RAT:tr|F1M031|F1M031_RAT	_APEAAVSDDGKS(ph)DDELLSSK_	202:202	AVSDDGKSDDELLSS:AVSDDGKSDDELLSS	Nav1:Nav1	01:01:00	1875:1815	F1LYK3	tr	tr|F1LYK3|F1LYK3_RAT	_APEAAVSDDGKS(ph)DDELLSSK_	202	AVSDDGKSDDELLSS	Nav1	1	1875
NO	1	Q3B7U1	tr	tr|Q3B7U1|Q3B7U1_RAT	_APEASEAAATQAS(ph)PTTQLSETQVLAAENK_	84	EAAATQASPTTQLSE	Maged2	2	618	Q3B7U1	tr	tr|Q3B7U1|Q3B7U1_RAT	_APEASEAAATQAS(ph)PTTQLSETQVLAAENK_	84	EAAATQASPTTQLSE	Maged2	2	618
NO	1	D3ZBZ6	tr	tr|D3ZBZ6|D3ZBZ6_RAT	_APEAS(ph)PER_	6	XXMAPEASPERSCSL	Disp2	4	1346	D3ZBZ6	tr	tr|D3ZBZ6|D3ZBZ6_RAT	_APEAS(ph)PER_	6	XXMAPEASPERSCSL	Disp2	4	1346
TO_BE_EXCLUDED	P60905	APEGEETEFYVSPEDLEAQLQSDER	_APEGEETEFYVSPEDLEAQLQSDER_
TO_BE_EXCLUDED	P60905	APEGEETEFYVSPEDLEAQLQSDER	_APEGEETEFYVSPEDLEAQ(de)LQSDER_
NO	1	P60905	sp	sp|P60905|DNJC5_RAT	_APEGEETEFYVS(ph)PEDLEAQLQSDER_	151	EETEFYVSPEDLEAQ	Dnajc5	1	198	P60905	sp	sp|P60905|DNJC5_RAT	_APEGEETEFYVS(ph)PEDLEAQLQSDER_	151	EETEFYVSPEDLEAQ	Dnajc5	1	198
YES	1	Q9WTP0-2:D3ZMI4:D4A9L5:Q9WTP0	sp:tr:tr:sp	sp|Q9WTP0-2|E41L1_RAT:tr|D3ZMI4|D3ZMI4_RAT:tr|D4A9L5|D4A9L5_RAT:sp|Q9WTP0|E41L1_RAT	_APESDT(ph)GDEDQDQER_	1252:1252:580:580	PRAPESDTGDEDQDQ:PRAPESDTGDEDQDQ:PRAPESDTGDEDQDQ:PRAPESDTGDEDQDQ	Epb41l1:Epb41l1:Epb41l1:Epb41l1	1:1:1:1	1551:1551:879:879	Q9WTP0	sp	sp|Q9WTP0|E41L1_RAT	_APESDT(ph)GDEDQDQER_	580	PRAPESDTGDEDQDQ	Epb41l1	1	879
YES	1	Q9WTP0-2:D3ZMI4:D4A9L5:Q9WTP0	sp:tr:tr:sp	sp|Q9WTP0-2|E41L1_RAT:tr|D3ZMI4|D3ZMI4_RAT:tr|D4A9L5|D4A9L5_RAT:sp|Q9WTP0|E41L1_RAT	_APES(ph)DTGDEDQDQER_	1250:1250:578:578	PRPRAPESDTGDEDQ:PRPRAPESDTGDEDQ:PRPRAPESDTGDEDQ:PRPRAPESDTGDEDQ	Epb41l1:Epb41l1:Epb41l1:Epb41l1	1:1:1:1	1551:1551:879:879	Q9WTP0	sp	sp|Q9WTP0|E41L1_RAT	_APES(ph)DTGDEDQDQER_	578	PRPRAPESDTGDEDQ	Epb41l1	1	879
YES	1	Q9WTP0-2:D3ZMI4:D4A9L5:Q9WTP0	sp:tr:tr:sp	sp|Q9WTP0-2|E41L1_RAT:tr|D3ZMI4|D3ZMI4_RAT:tr|D4A9L5|D4A9L5_RAT:sp|Q9WTP0|E41L1_RAT	_APES(ph)DT(ph)GDEDQDQER_	1250;1252:1250;1252:578;580:578;580	PRPRAPESDTGDEDQ;PRAPESDTGDEDQDQ:PRPRAPESDTGDEDQ;PRAPESDTGDEDQDQ:PRPRAPESDTGDEDQ;PRAPESDTGDEDQDQ:PRPRAPESDTGDEDQ;PRAPESDTGDEDQDQ	Epb41l1:Epb41l1:Epb41l1:Epb41l1	1:1:1:1	1551:1551:879:879	Q9WTP0	sp	sp|Q9WTP0|E41L1_RAT	_APES(ph)DT(ph)GDEDQDQER_	578;580	PRPRAPESDTGDEDQ;PRAPESDTGDEDQDQ	Epb41l1	1	879
YES	1	Q9WTP0-2:D3ZMI4:D4A9L5:Q9WTP0	sp:tr:tr:sp	sp|Q9WTP0-2|E41L1_RAT:tr|D3ZMI4|D3ZMI4_RAT:tr|D4A9L5|D4A9L5_RAT:sp|Q9WTP0|E41L1_RAT	_APES(ph)DTGDEDQDQ(de)ER_	1250:1250:578:578	PRPRAPESDTGDEDQ:PRPRAPESDTGDEDQ:PRPRAPESDTGDEDQ:PRPRAPESDTGDEDQ	Epb41l1:Epb41l1:Epb41l1:Epb41l1	1:1:1:1	1551:1551:879:879	Q9WTP0	sp	sp|Q9WTP0|E41L1_RAT	_APES(ph)DTGDEDQDQ(de)ER_	578	PRPRAPESDTGDEDQ	Epb41l1	1	879
YES	1	Q9WTP0-2:D3ZMI4:D4A9L5:Q9WTP0	sp:tr:tr:sp	sp|Q9WTP0-2|E41L1_RAT:tr|D3ZMI4|D3ZMI4_RAT:tr|D4A9L5|D4A9L5_RAT:sp|Q9WTP0|E41L1_RAT	_APES(ph)DTGDEDQ(de)DQER_	1250:1250:578:578	PRPRAPESDTGDEDQ:PRPRAPESDTGDEDQ:PRPRAPESDTGDEDQ:PRPRAPESDTGDEDQ	Epb41l1:Epb41l1:Epb41l1:Epb41l1	1:1:1:1	1551:1551:879:879	Q9WTP0	sp	sp|Q9WTP0|E41L1_RAT	_APES(ph)DTGDEDQ(de)DQER_	578	PRPRAPESDTGDEDQ	Epb41l1	1	879
YES	1	Q9WTP0-2:D3ZMI4:D4A9L5:Q9WTP0	sp:tr:tr:sp	sp|Q9WTP0-2|E41L1_RAT:tr|D3ZMI4|D3ZMI4_RAT:tr|D4A9L5|D4A9L5_RAT:sp|Q9WTP0|E41L1_RAT	_APESDT(ph)GDEDQ(de)DQER_	1252:1252:580:580	PRAPESDTGDEDQDQ:PRAPESDTGDEDQDQ:PRAPESDTGDEDQDQ:PRAPESDTGDEDQDQ	Epb41l1:Epb41l1:Epb41l1:Epb41l1	1:1:1:1	1551:1551:879:879	Q9WTP0	sp	sp|Q9WTP0|E41L1_RAT	_APESDT(ph)GDEDQ(de)DQER_	580	PRAPESDTGDEDQDQ	Epb41l1	1	879
TO_BE_EXCLUDED	Q9WTP0-2;D3ZMI4;D4A9L5;Q9WTP0	APESDTGDEDQDQER	_APESDTGDEDQDQER_
YES	1	Q9WTP0-2:D3ZMI4:D4A9L5:Q9WTP0	sp:tr:tr:sp	sp|Q9WTP0-2|E41L1_RAT:tr|D3ZMI4|D3ZMI4_RAT:tr|D4A9L5|D4A9L5_RAT:sp|Q9WTP0|E41L1_RAT	_APES(ph)DTGDEDQDQERDAVFLK_	1250:1250:578:578	PRPRAPESDTGDEDQ:PRPRAPESDTGDEDQ:PRPRAPESDTGDEDQ:PRPRAPESDTGDEDQ	Epb41l1:Epb41l1:Epb41l1:Epb41l1	1:1:1:1	1551:1551:879:879	Q9WTP0	sp	sp|Q9WTP0|E41L1_RAT	_APES(ph)DTGDEDQDQERDAVFLK_	578	PRPRAPESDTGDEDQ	Epb41l1	1	879
YES	1	Q9WTP0-2:D3ZMI4:D4A9L5:Q9WTP0	sp:tr:tr:sp	sp|Q9WTP0-2|E41L1_RAT:tr|D3ZMI4|D3ZMI4_RAT:tr|D4A9L5|D4A9L5_RAT:sp|Q9WTP0|E41L1_RAT	_APESDT(ph)GDEDQDQERDAVFLK_	1252:1252:580:580	PRAPESDTGDEDQDQ:PRAPESDTGDEDQDQ:PRAPESDTGDEDQDQ:PRAPESDTGDEDQDQ	Epb41l1:Epb41l1:Epb41l1:Epb41l1	1:1:1:1	1551:1551:879:879	Q9WTP0	sp	sp|Q9WTP0|E41L1_RAT	_APESDT(ph)GDEDQDQERDAVFLK_	580	PRAPESDTGDEDQDQ	Epb41l1	1	879
YES	1	Q91XV6-2:Q91XV6	sp:sp	sp|Q91XV6-2|FXYD6_RAT:sp|Q91XV6|FXYD6_RAT	_APGDEEAQVENLIT(ph)TN(de)AAEPQK_	82:83	AQVENLITTNAAEPQ:AQVENLITTNAAEPQ	Fxyd6:Fxyd6	01:01:00	93:94	Q91XV6	sp	sp|Q91XV6|FXYD6_RAT	_APGDEEAQVENLIT(ph)TN(de)AAEPQK_	83	AQVENLITTNAAEPQ	Fxyd6	1	94
YES	1	P61765:P61765-2	sp:sp	sp|P61765|STXB1_RAT:sp|P61765-2|STXB1_RAT	_APGEYRS(ph)GPR_	533:533	KAPGEYRSGPRLIIF:KAPGEYRSGPRLIIF	Stxbp1:Stxbp1	01:01:00	594:603	P61765	sp	sp|P61765|STXB1_RAT	_APGEYRS(ph)GPR_	533	KAPGEYRSGPRLIIF	Stxbp1	1	594
YES	1	F1M785:Q9QZR8	tr:sp	tr|F1M785|F1M785_RAT:sp|Q9QZR8|PDZD2_RAT	_APHANSGSAS(ph)PPASR_	1793:1951	HANSGSASPPASRAS:HANSGSASPPASRAS	Pdzd2:Pdzd2	04:01:00	2608:2766	Q9QZR8	sp	sp|Q9QZR8|PDZD2_RAT	_APHANSGSAS(ph)PPASR_	1951	HANSGSASPPASRAS	Pdzd2	1	2766
YES	1	F1MAQ5:F1LNK0:P15146-2:P15146:Q78DZ1:P15146-3:P15146-4	tr:tr:sp:sp:tr:sp:sp	tr|F1MAQ5|F1MAQ5_RAT:tr|F1LNK0|F1LNK0_RAT:sp|P15146-2|MTAP2_RAT:sp|P15146|MTAP2_RAT:tr|Q78DZ1|Q78DZ1_RAT:sp|P15146-3|MTAP2_RAT:sp|P15146-4|MTAP2_RAT	_APHWTSASLTEAAAHPHS(ph)PEMK_	28:28:28:28:28:28:28	EAAAHPHSPEMKDQG:EAAAHPHSPEMKDQG:EAAAHPHSPEMKDQG:EAAAHPHSPEMKDQG:EAAAHPHSPEMKDQG:EAAAHPHSPEMKDQG:EAAAHPHSPEMKDQG	Map2:Map2:Map2:Map2:Map2:Map2:Map2	4:4:1:1:2:1:1	1829:1860:1830:1861:498:467:498	P15146	sp	sp|P15146|MTAP2_RAT	_APHWTSASLTEAAAHPHS(ph)PEMK_	28	EAAAHPHSPEMKDQG	Map2	1	1861
YES	1	F1MAQ5:F1LNK0:P15146-2:P15146:Q78DZ1:P15146-3:P15146-4	tr:tr:sp:sp:tr:sp:sp	tr|F1MAQ5|F1MAQ5_RAT:tr|F1LNK0|F1LNK0_RAT:sp|P15146-2|MTAP2_RAT:sp|P15146|MTAP2_RAT:tr|Q78DZ1|Q78DZ1_RAT:sp|P15146-3|MTAP2_RAT:sp|P15146-4|MTAP2_RAT	_APHWTSASLT(ph)EAAAHPHSPEMK_	20:20:20:20:20:20:20	HWTSASLTEAAAHPH:HWTSASLTEAAAHPH:HWTSASLTEAAAHPH:HWTSASLTEAAAHPH:HWTSASLTEAAAHPH:HWTSASLTEAAAHPH:HWTSASLTEAAAHPH	Map2:Map2:Map2:Map2:Map2:Map2:Map2	4:4:1:1:2:1:1	1829:1860:1830:1861:498:467:498	P15146	sp	sp|P15146|MTAP2_RAT	_APHWTSASLT(ph)EAAAHPHSPEMK_	20	HWTSASLTEAAAHPH	Map2	1	1861
YES	1	F1MAQ5:F1LNK0:P15146-2:P15146:Q78DZ1:P15146-3:P15146-4	tr:tr:sp:sp:tr:sp:sp	tr|F1MAQ5|F1MAQ5_RAT:tr|F1LNK0|F1LNK0_RAT:sp|P15146-2|MTAP2_RAT:sp|P15146|MTAP2_RAT:tr|Q78DZ1|Q78DZ1_RAT:sp|P15146-3|MTAP2_RAT:sp|P15146-4|MTAP2_RAT	_APHWTSASLTEAAAHPHS(ph)PEM(ox)K_	28:28:28:28:28:28:28	EAAAHPHSPEMKDQG:EAAAHPHSPEMKDQG:EAAAHPHSPEMKDQG:EAAAHPHSPEMKDQG:EAAAHPHSPEMKDQG:EAAAHPHSPEMKDQG:EAAAHPHSPEMKDQG	Map2:Map2:Map2:Map2:Map2:Map2:Map2	4:4:1:1:2:1:1	1829:1860:1830:1861:498:467:498	P15146	sp	sp|P15146|MTAP2_RAT	_APHWTSASLTEAAAHPHS(ph)PEM(ox)K_	28	EAAAHPHSPEMKDQG	Map2	1	1861
YES	1	F1MAQ5:F1LNK0:P15146-2:P15146:Q78DZ1:P15146-3:P15146-4	tr:tr:sp:sp:tr:sp:sp	tr|F1MAQ5|F1MAQ5_RAT:tr|F1LNK0|F1LNK0_RAT:sp|P15146-2|MTAP2_RAT:sp|P15146|MTAP2_RAT:tr|Q78DZ1|Q78DZ1_RAT:sp|P15146-3|MTAP2_RAT:sp|P15146-4|MTAP2_RAT	_APHWTSASLT(ph)EAAAHPHSPEM(ox)K_	20:20:20:20:20:20:20	HWTSASLTEAAAHPH:HWTSASLTEAAAHPH:HWTSASLTEAAAHPH:HWTSASLTEAAAHPH:HWTSASLTEAAAHPH:HWTSASLTEAAAHPH:HWTSASLTEAAAHPH	Map2:Map2:Map2:Map2:Map2:Map2:Map2	4:4:1:1:2:1:1	1829:1860:1830:1861:498:467:498	P15146	sp	sp|P15146|MTAP2_RAT	_APHWTSASLT(ph)EAAAHPHSPEM(ox)K_	20	HWTSASLTEAAAHPH	Map2	1	1861
NO	1	D4ABZ4	tr	tr|D4ABZ4|D4ABZ4_RAT	_APLAQPESPTAS(ph)AGEDVQSLAESLDSDR_	280	QPESPTASAGEDVQS	Otud7a	4	745	D4ABZ4	tr	tr|D4ABZ4|D4ABZ4_RAT	_APLAQPESPTAS(ph)AGEDVQSLAESLDSDR_	280	QPESPTASAGEDVQS	Otud7a	4	745
NO	1	D4ABZ4	tr	tr|D4ABZ4|D4ABZ4_RAT	_APLAQPESPT(ph)ASAGEDVQSLAESLDSDR_	278	LAQPESPTASAGEDV	Otud7a	4	745	D4ABZ4	tr	tr|D4ABZ4|D4ABZ4_RAT	_APLAQPESPT(ph)ASAGEDVQSLAESLDSDR_	278	LAQPESPTASAGEDV	Otud7a	4	745
NO	1	F1M6T6	tr	tr|F1M6T6|F1M6T6_RAT	_APLVASDSSSSGGS(ph)DS(ph)EDDEK_	755;757	DSSSSGGSDSEDDEK;SSSGGSDSEDDEKAA	Ppp6r2	4	882	F1M6T6	tr	tr|F1M6T6|F1M6T6_RAT	_APLVASDSSSSGGS(ph)DS(ph)EDDEK_	755;757	DSSSSGGSDSEDDEK;SSSGGSDSEDDEKAA	Ppp6r2	4	882
NO	1	F1M6T6	tr	tr|F1M6T6|F1M6T6_RAT	_APLVASDSSSSGGS(ph)DSEDDEK_	755	DSSSSGGSDSEDDEK	Ppp6r2	4	882	F1M6T6	tr	tr|F1M6T6|F1M6T6_RAT	_APLVASDSSSSGGS(ph)DSEDDEK_	755	DSSSSGGSDSEDDEK	Ppp6r2	4	882
NO	1	F1M6T6	tr	tr|F1M6T6|F1M6T6_RAT	_APLVASDSSSS(ph)GGSDSEDDEK_	752	VASDSSSSGGSDSED	Ppp6r2	4	882	F1M6T6	tr	tr|F1M6T6|F1M6T6_RAT	_APLVASDSSSS(ph)GGSDSEDDEK_	752	VASDSSSSGGSDSED	Ppp6r2	4	882
NO	1	D3ZAU7	tr	tr|D3ZAU7|D3ZAU7_RAT	_APPDS(ph)PTTPVR_	441	PVRAPPDSPTTPVRS	Ttbk1	4	1306	D3ZAU7	tr	tr|D3ZAU7|D3ZAU7_RAT	_APPDS(ph)PTTPVR_	441	PVRAPPDSPTTPVRS	Ttbk1	4	1306
YES	1	F1LRY7:Q9JKA9	tr:sp	tr|F1LRY7|F1LRY7_RAT:sp|Q9JKA9|HCN2_RAT	_APPGPLPPAAS(ph)PGPPAASPPAAPSSPR_	713:743	GPLPPAASPGPPAAS:GPLPPAASPGPPAAS	Hcn2:Hcn2	04:02:00	833:863	Q9JKA9	sp	sp|Q9JKA9|HCN2_RAT	_APPGPLPPAAS(ph)PGPPAASPPAAPSSPR_	743	GPLPPAASPGPPAAS	Hcn2	2	863
NO	1	P23347	sp	sp|P23347|B3A2_RAT	_APPQQPS(ph)PASSPSAVQFFLQEDEGTDRK_	145	RAPPQQPSPASSPSA	Slc4a2	2	1234	P23347	sp	sp|P23347|B3A2_RAT	_APPQQPS(ph)PASSPSAVQFFLQEDEGTDRK_	145	RAPPQQPSPASSPSA	Slc4a2	2	1234
NO	1	P23347	sp	sp|P23347|B3A2_RAT	_APPQQPSPAS(ph)SPSAVQFFLQEDEGTDRK_	148	PQQPSPASSPSAVQF	Slc4a2	2	1234	P23347	sp	sp|P23347|B3A2_RAT	_APPQQPSPAS(ph)SPSAVQFFLQEDEGTDRK_	148	PQQPSPASSPSAVQF	Slc4a2	2	1234
YES	2	D4AD75:Q63796	tr:sp	tr|D4AD75|D4AD75_RAT:sp|Q63796|M3K12_RAT	_APPS(ph)PGR_	46:569	GPERAPPSPGRRSTA:GCPKAPPSPGRSRRG	Dpy19l1:Map3k12	04:01:00	746:888	D4AD75:Q63796	tr:sp	tr|D4AD75|D4AD75_RAT:sp|Q63796|M3K12_RAT	_APPS(ph)PGR_:_APPS(ph)PGR_	46:569	GPERAPPSPGRRSTA:GCPKAPPSPGRSRRG	Dpy19l1:Map3k12	04:01:00	746:888
NO	1	D4AD75	tr	tr|D4AD75|D4AD75_RAT	_APPS(ph)PGRR_	46	GPERAPPSPGRRSTA	Dpy19l1	4	746	D4AD75	tr	tr|D4AD75|D4AD75_RAT	_APPS(ph)PGRR_	46	GPERAPPSPGRRSTA	Dpy19l1	4	746
NO	1	D3Z9D0	tr	tr|D3Z9D0|D3Z9D0_RAT	_APQSGAPLPS(ph)STN(de)EQHSSASIFEHVDR_	1440	QSGAPLPSSTNEQHS	RGD1306271	4	1937	D3Z9D0	tr	tr|D3Z9D0|D3Z9D0_RAT	_APQSGAPLPS(ph)STN(de)EQHSSASIFEHVDR_	1440	QSGAPLPSSTNEQHS	RGD1306271	4	1937
NO	1	D3Z9D0	tr	tr|D3Z9D0|D3Z9D0_RAT	_APQSGAPLPSS(ph)TNEQ(de)HSSASIFEHVDR_	1441	SGAPLPSSTNEQHSS	RGD1306271	4	1937	D3Z9D0	tr	tr|D3Z9D0|D3Z9D0_RAT	_APQSGAPLPSS(ph)TNEQ(de)HSSASIFEHVDR_	1441	SGAPLPSSTNEQHSS	RGD1306271	4	1937
NO	1	D3Z9D0	tr	tr|D3Z9D0|D3Z9D0_RAT	_APQSGAPLPSST(ph)N(de)EQHSSASIFEHVDR_	1442	GAPLPSSTNEQHSSA	RGD1306271	4	1937	D3Z9D0	tr	tr|D3Z9D0|D3Z9D0_RAT	_APQSGAPLPSST(ph)N(de)EQHSSASIFEHVDR_	1442	GAPLPSSTNEQHSSA	RGD1306271	4	1937
NO	1	D3Z9D0	tr	tr|D3Z9D0|D3Z9D0_RAT	_APQSGAPLPSS(ph)TN(de)EQHSSASIFEHVDR_	1441	SGAPLPSSTNEQHSS	RGD1306271	4	1937	D3Z9D0	tr	tr|D3Z9D0|D3Z9D0_RAT	_APQSGAPLPSS(ph)TN(de)EQHSSASIFEHVDR_	1441	SGAPLPSSTNEQHSS	RGD1306271	4	1937
NO	1	D3Z9D0	tr	tr|D3Z9D0|D3Z9D0_RAT	_APQ(de)S(ph)GAPLPSSTN(de)EQHSSASIFEHVDR_	1434	KAHRAPQSGAPLPSS	RGD1306271	4	1937	D3Z9D0	tr	tr|D3Z9D0|D3Z9D0_RAT	_APQ(de)S(ph)GAPLPSSTN(de)EQHSSASIFEHVDR_	1434	KAHRAPQSGAPLPSS	RGD1306271	4	1937
YES	1	D3ZE17:Q8VHK2	tr:sp	tr|D3ZE17|D3ZE17_RAT:sp|Q8VHK2|CSKI1_RAT	_APQSLEM(ox)M(ox)AIESPPPSEPAAAECQS(ph)PK_	648:648	PAAAECQSPKMTTFQ:PAAAECQSPKMTTFQ	Caskin1:Caskin1	04:01:00	1430:1430	Q8VHK2	sp	sp|Q8VHK2|CSKI1_RAT	_APQSLEM(ox)M(ox)AIESPPPSEPAAAECQS(ph)PK_	648	PAAAECQSPKMTTFQ	Caskin1	1	1430
YES	1	D3ZE17:Q8VHK2	tr:sp	tr|D3ZE17|D3ZE17_RAT:sp|Q8VHK2|CSKI1_RAT	_APQSLEMM(ox)AIESPPPSEPAAAECQS(ph)PK_	648:648	PAAAECQSPKMTTFQ:PAAAECQSPKMTTFQ	Caskin1:Caskin1	04:01:00	1430:1430	Q8VHK2	sp	sp|Q8VHK2|CSKI1_RAT	_APQSLEMM(ox)AIESPPPSEPAAAECQS(ph)PK_	648	PAAAECQSPKMTTFQ	Caskin1	1	1430
YES	1	D3ZE17:Q8VHK2	tr:sp	tr|D3ZE17|D3ZE17_RAT:sp|Q8VHK2|CSKI1_RAT	_APQSLEM(ox)MAIESPPPSEPAAAECQS(ph)PK_	648:648	PAAAECQSPKMTTFQ:PAAAECQSPKMTTFQ	Caskin1:Caskin1	04:01:00	1430:1430	Q8VHK2	sp	sp|Q8VHK2|CSKI1_RAT	_APQSLEM(ox)MAIESPPPSEPAAAECQS(ph)PK_	648	PAAAECQSPKMTTFQ	Caskin1	1	1430
YES	1	Q9R066-2:Q9R066	sp:sp	sp|Q9R066-2|CXAR_RAT:sp|Q9R066|CXAR_RAT	_APQS(ph)PTLAPAK_	332:332	DFERAPQSPTLAPAK:DFERAPQSPTLAPAK	Cxadr:Cxadr	02:02:00	352:365	Q9R066	sp	sp|Q9R066|CXAR_RAT	_APQS(ph)PTLAPAK_	332	DFERAPQSPTLAPAK	Cxadr	2	365
NO	1	B2RYB3	tr	tr|B2RYB3|B2RYB3_RAT	_APQTSS(ph)PPPVR_	699	PRAPQTSSPPPVRRG	Srrm1	2	908	B2RYB3	tr	tr|B2RYB3|B2RYB3_RAT	_APQTSS(ph)PPPVR_	699	PRAPQTSSPPPVRRG	Srrm1	2	908
YES	1	O88778:G3V984	sp:tr	sp|O88778|BSN_RAT:tr|G3V984|G3V984_RAT	_APSAYHHAS(ph)DSK_	3714:3713	PSAYHHASDSKKGSR:PSAYHHASDSKKGSR	Bsn:Bsn	01:04:00	3938:3933	O88778	sp	sp|O88778|BSN_RAT	_APSAYHHAS(ph)DSK_	3714	PSAYHHASDSKKGSR	Bsn	1	3938
YES	1	O88778:G3V984	sp:tr	sp|O88778|BSN_RAT:tr|G3V984|G3V984_RAT	_APSAYHHASDS(ph)K_	3716:3715	AYHHASDSKKGSRQA:AYHHASDSKKGSRQA	Bsn:Bsn	01:04:00	3938:3933	O88778	sp	sp|O88778|BSN_RAT	_APSAYHHASDS(ph)K_	3716	AYHHASDSKKGSRQA	Bsn	1	3938
NO	1	D3ZFD0	tr	tr|D3ZFD0|D3ZFD0_RAT	_APSDDGS(ph)LK_	1992	KAPSDDGSLKSSSPT	Myo18a	1	2044	D3ZFD0	tr	tr|D3ZFD0|D3ZFD0_RAT	_APSDDGS(ph)LK_	1992	KAPSDDGSLKSSSPT	Myo18a	1	2044
NO	1	D3ZFD0	tr	tr|D3ZFD0|D3ZFD0_RAT	_APS(ph)DDGSLK_	1988	KGPSKAPSDDGSLKS	Myo18a	1	2044	D3ZFD0	tr	tr|D3ZFD0|D3ZFD0_RAT	_APS(ph)DDGSLK_	1988	KGPSKAPSDDGSLKS	Myo18a	1	2044
NO	1	D3ZB51	tr	tr|D3ZB51|D3ZB51_RAT	_APS(ph)ESS(ph)DDQGQPAAK_	794;797	IRTLRAPSESSDDQG;LRAPSESSDDQGQPA	Igsf9b	4	1328	D3ZB51	tr	tr|D3ZB51|D3ZB51_RAT	_APS(ph)ESS(ph)DDQGQPAAK_	794;797	IRTLRAPSESSDDQG;LRAPSESSDDQGQPA	Igsf9b	4	1328
NO	1	D3ZB51	tr	tr|D3ZB51|D3ZB51_RAT	_APSES(ph)S(ph)DDQGQPAAK_	796;797	TLRAPSESSDDQGQP;LRAPSESSDDQGQPA	Igsf9b	4	1328	D3ZB51	tr	tr|D3ZB51|D3ZB51_RAT	_APSES(ph)S(ph)DDQGQPAAK_	796;797	TLRAPSESSDDQGQP;LRAPSESSDDQGQPA	Igsf9b	4	1328
NO	1	D3ZB51	tr	tr|D3ZB51|D3ZB51_RAT	_APS(ph)ES(ph)SDDQGQPAAK_	794;796	IRTLRAPSESSDDQG;TLRAPSESSDDQGQP	Igsf9b	4	1328	D3ZB51	tr	tr|D3ZB51|D3ZB51_RAT	_APS(ph)ES(ph)SDDQGQPAAK_	794;796	IRTLRAPSESSDDQG;TLRAPSESSDDQGQP	Igsf9b	4	1328
NO	1	D3ZB51	tr	tr|D3ZB51|D3ZB51_RAT	_APSESS(ph)DDQGQPAAK_	797	LRAPSESSDDQGQPA	Igsf9b	4	1328	D3ZB51	tr	tr|D3ZB51|D3ZB51_RAT	_APSESS(ph)DDQGQPAAK_	797	LRAPSESSDDQGQPA	Igsf9b	4	1328
NO	1	D3ZB51	tr	tr|D3ZB51|D3ZB51_RAT	_APSES(ph)SDDQGQPAAK_	796	TLRAPSESSDDQGQP	Igsf9b	4	1328	D3ZB51	tr	tr|D3ZB51|D3ZB51_RAT	_APSES(ph)SDDQGQPAAK_	796	TLRAPSESSDDQGQP	Igsf9b	4	1328
NO	1	D3ZB51	tr	tr|D3ZB51|D3ZB51_RAT	_APS(ph)ESSDDQGQPAAK_	794	IRTLRAPSESSDDQG	Igsf9b	4	1328	D3ZB51	tr	tr|D3ZB51|D3ZB51_RAT	_APS(ph)ESSDDQGQPAAK_	794	IRTLRAPSESSDDQG	Igsf9b	4	1328
NO	1	Q3ZAU5	tr	tr|Q3ZAU5|Q3ZAU5_RAT	_APSGSQT(ph)PALK_	591	KAPSGSQTPALKFKV	Ddhd1	2	855	Q3ZAU5	tr	tr|Q3ZAU5|Q3ZAU5_RAT	_APSGSQT(ph)PALK_	591	KAPSGSQTPALKFKV	Ddhd1	2	855
YES	1	G3V7U2:P34926	tr:sp	tr|G3V7U2|G3V7U2_RAT:sp|P34926|MAP1A_RAT	_APSLDSSLPQ(de)LPS(ph)PSSPGGPLLSNLPR_	2204:2204	SSLPQLPSPSSPGGP:SSLPQLPSPSSPGGP	Map1a:Map1a	04:01:00	2776:2774	P34926	sp	sp|P34926|MAP1A_RAT	_APSLDSSLPQ(de)LPS(ph)PSSPGGPLLSNLPR_	2204	SSLPQLPSPSSPGGP	Map1a	1	2774
YES	1	G3V7U2:P34926	tr:sp	tr|G3V7U2|G3V7U2_RAT:sp|P34926|MAP1A_RAT	_APSLDSSLPQLPS(ph)PSSPGGPLLSNLPR_	2204:2204	SSLPQLPSPSSPGGP:SSLPQLPSPSSPGGP	Map1a:Map1a	04:01:00	2776:2774	P34926	sp	sp|P34926|MAP1A_RAT	_APSLDSSLPQLPS(ph)PSSPGGPLLSNLPR_	2204	SSLPQLPSPSSPGGP	Map1a	1	2774
YES	1	G3V7U2:P34926	tr:sp	tr|G3V7U2|G3V7U2_RAT:sp|P34926|MAP1A_RAT	_APSLDSSLPQLPSPS(ph)SPGGPLLSNLPR_	2206:2206	LPQLPSPSSPGGPLL:LPQLPSPSSPGGPLL	Map1a:Map1a	04:01:00	2776:2774	P34926	sp	sp|P34926|MAP1A_RAT	_APSLDSSLPQLPSPS(ph)SPGGPLLSNLPR_	2206	LPQLPSPSSPGGPLL	Map1a	1	2774
NO	1	Q5BJT1	sp	sp|Q5BJT1|AN34A_RAT	_APSLPAPPHSGAPGS(ph)PR_	460	PHSGAPGSPRTKRKL	Ankrd34a	2	495	Q5BJT1	sp	sp|Q5BJT1|AN34A_RAT	_APSLPAPPHSGAPGS(ph)PR_	460	PHSGAPGSPRTKRKL	Ankrd34a	2	495
NO	1	Q5BJT1	sp	sp|Q5BJT1|AN34A_RAT	_APSLPAPPHS(ph)GAPGSPR_	455	SLPAPPHSGAPGSPR	Ankrd34a	2	495	Q5BJT1	sp	sp|Q5BJT1|AN34A_RAT	_APSLPAPPHS(ph)GAPGSPR_	455	SLPAPPHSGAPGSPR	Ankrd34a	2	495
NO	1	Q5BJT1	sp	sp|Q5BJT1|AN34A_RAT	_APS(ph)LPAPPHSGAPGSPR_	448	QPGGRAPSLPAPPHS	Ankrd34a	2	495	Q5BJT1	sp	sp|Q5BJT1|AN34A_RAT	_APS(ph)LPAPPHSGAPGSPR_	448	QPGGRAPSLPAPPHS	Ankrd34a	2	495
NO	1	Q7TSN5	sp	sp|Q7TSN5|GP151_RAT	_APS(ph)PETQTCIPDTDR_	355	TLPGKAPSPETQTCI	Gpr151	2	421	Q7TSN5	sp	sp|Q7TSN5|GP151_RAT	_APS(ph)PETQTCIPDTDR_	355	TLPGKAPSPETQTCI	Gpr151	2	421
YES	1	D4A319:D4A3K3	tr:tr	tr|D4A319|D4A319_RAT:tr|D4A3K3|D4A3K3_RAT	_APS(ph)PPPLLTEQQANDK_	109:132	GTTGKAPSPPPLLTE:GTTGKAPSPPPLLTE	Dlg5:Dlg5	04:04:00	1898:1921	D4A319	tr	tr|D4A319|D4A319_RAT	_APS(ph)PPPLLTEQQANDK_	109	GTTGKAPSPPPLLTE	Dlg5	4	1898
NO	1	F1LU68	tr	tr|F1LU68|F1LU68_RAT	_APS(ph)PQPGLGSIHPDSPPS(ph)PDPIRPPSR_	453;468	LDSSRAPSPQPGLGS;IHPDSPPSPDPIRPP	Grid2ip	4	1024	F1LU68	tr	tr|F1LU68|F1LU68_RAT	_APS(ph)PQPGLGSIHPDSPPS(ph)PDPIRPPSR_	453;468	LDSSRAPSPQPGLGS;IHPDSPPSPDPIRPP	Grid2ip	4	1024
NO	1	F1LU68	tr	tr|F1LU68|F1LU68_RAT	_APSPQPGLGS(ph)IHPDSPPS(ph)PDPIRPPSR_	460;468	SPQPGLGSIHPDSPP;IHPDSPPSPDPIRPP	Grid2ip	4	1024	F1LU68	tr	tr|F1LU68|F1LU68_RAT	_APSPQPGLGS(ph)IHPDSPPS(ph)PDPIRPPSR_	460;468	SPQPGLGSIHPDSPP;IHPDSPPSPDPIRPP	Grid2ip	4	1024
NO	1	F1LU68	tr	tr|F1LU68|F1LU68_RAT	_APSPQPGLGSIHPDS(ph)PPS(ph)PDPIRPPSR_	465;468	LGSIHPDSPPSPDPI;IHPDSPPSPDPIRPP	Grid2ip	4	1024	F1LU68	tr	tr|F1LU68|F1LU68_RAT	_APSPQPGLGSIHPDS(ph)PPS(ph)PDPIRPPSR_	465;468	LGSIHPDSPPSPDPI;IHPDSPPSPDPIRPP	Grid2ip	4	1024
NO	1	F1LU68	tr	tr|F1LU68|F1LU68_RAT	_APSPQPGLGSIHPDS(ph)PPSPDPIRPPSR_	465	LGSIHPDSPPSPDPI	Grid2ip	4	1024	F1LU68	tr	tr|F1LU68|F1LU68_RAT	_APSPQPGLGSIHPDS(ph)PPSPDPIRPPSR_	465	LGSIHPDSPPSPDPI	Grid2ip	4	1024
NO	1	F1LU68	tr	tr|F1LU68|F1LU68_RAT	_APSPQPGLGS(ph)IHPDSPPSPDPIRPPSR_	460	SPQPGLGSIHPDSPP	Grid2ip	4	1024	F1LU68	tr	tr|F1LU68|F1LU68_RAT	_APSPQPGLGS(ph)IHPDSPPSPDPIRPPSR_	460	SPQPGLGSIHPDSPP	Grid2ip	4	1024
NO	1	F1LU68	tr	tr|F1LU68|F1LU68_RAT	_APS(ph)PQPGLGSIHPDSPPSPDPIRPPSR_	453	LDSSRAPSPQPGLGS	Grid2ip	4	1024	F1LU68	tr	tr|F1LU68|F1LU68_RAT	_APS(ph)PQPGLGSIHPDSPPSPDPIRPPSR_	453	LDSSRAPSPQPGLGS	Grid2ip	4	1024
NO	1	O35314	sp	sp|O35314|SCG1_RAT	_APSPRS(ph)EES(ph)QEK_	372;375	VRAPSPRSEESQEKE;PSPRSEESQEKEYKR	Chgb	1	675	O35314	sp	sp|O35314|SCG1_RAT	_APSPRS(ph)EES(ph)QEK_	372;375	VRAPSPRSEESQEKE;PSPRSEESQEKEYKR	Chgb	1	675
NO	1	O35314	sp	sp|O35314|SCG1_RAT	_APS(ph)PRSEES(ph)QEK_	369;375	SEEVRAPSPRSEESQ;PSPRSEESQEKEYKR	Chgb	1	675	O35314	sp	sp|O35314|SCG1_RAT	_APS(ph)PRSEES(ph)QEK_	369;375	SEEVRAPSPRSEESQ;PSPRSEESQEKEYKR	Chgb	1	675
NO	1	O35314	sp	sp|O35314|SCG1_RAT	_APSPRS(ph)EESQEK_	372	VRAPSPRSEESQEKE	Chgb	1	675	O35314	sp	sp|O35314|SCG1_RAT	_APSPRS(ph)EESQEK_	372	VRAPSPRSEESQEKE	Chgb	1	675
NO	1	O35314	sp	sp|O35314|SCG1_RAT	_APS(ph)PRSEESQEK_	369	SEEVRAPSPRSEESQ	Chgb	1	675	O35314	sp	sp|O35314|SCG1_RAT	_APS(ph)PRSEESQEK_	369	SEEVRAPSPRSEESQ	Chgb	1	675
NO	1	M0R3L0	tr	tr|M0R3L0|M0R3L0_RAT	_APS(ph)PSESSASCTSK_	15	GLGARAPSPSESSAS	RGD1307500	4	266	M0R3L0	tr	tr|M0R3L0|M0R3L0_RAT	_APS(ph)PSESSASCTSK_	15	GLGARAPSPSESSAS	RGD1307500	4	266
NO	1	D3ZXQ2	tr	tr|D3ZXQ2|D3ZXQ2_RAT	_APSPSGLMS(ph)PSRLPGSR_	1100	PSPSGLMSPSRLPGS	Camsap3	4	1269	D3ZXQ2	tr	tr|D3ZXQ2|D3ZXQ2_RAT	_APSPSGLMS(ph)PSRLPGSR_	1100	PSPSGLMSPSRLPGS	Camsap3	4	1269
YES	1	F1M0T5:F1MA78	tr:tr	tr|F1M0T5|F1M0T5_RAT:tr|F1MA78|F1MA78_RAT	_APSQAAESS(ph)PTK_	465:350	PSQAAESSPTKKDVP:PSQAAESSPTKKDVP	Reps2:Reps2	04:04:00	575:460	F1M0T5	tr	tr|F1M0T5|F1M0T5_RAT	_APSQAAESS(ph)PTK_	465	PSQAAESSPTKKDVP	Reps2	4	575
YES	1	F1M0T5:F1MA78	tr:tr	tr|F1M0T5|F1M0T5_RAT:tr|F1MA78|F1MA78_RAT	_APSQAAES(ph)SPTK_	464:349	APSQAAESSPTKKDV:APSQAAESSPTKKDV	Reps2:Reps2	04:04:00	575:460	F1M0T5	tr	tr|F1M0T5|F1M0T5_RAT	_APSQAAES(ph)SPTK_	464	APSQAAESSPTKKDV	Reps2	4	575
YES	1	F1M0T5:F1MA78	tr:tr	tr|F1M0T5|F1M0T5_RAT:tr|F1MA78|F1MA78_RAT	_APSQAAESS(ph)PTKK_	465:350	PSQAAESSPTKKDVP:PSQAAESSPTKKDVP	Reps2:Reps2	04:04:00	575:460	F1M0T5	tr	tr|F1M0T5|F1M0T5_RAT	_APSQAAESS(ph)PTKK_	465	PSQAAESSPTKKDVP	Reps2	4	575
YES	1	F1M0T5:F1MA78	tr:tr	tr|F1M0T5|F1M0T5_RAT:tr|F1MA78|F1MA78_RAT	_APSQAAES(ph)SPTKK_	464:349	APSQAAESSPTKKDV:APSQAAESSPTKKDV	Reps2:Reps2	04:04:00	575:460	F1M0T5	tr	tr|F1M0T5|F1M0T5_RAT	_APSQAAES(ph)SPTKK_	464	APSQAAESSPTKKDV	Reps2	4	575
NO	1	D3ZGD0	tr	tr|D3ZGD0|D3ZGD0_RAT	_APSQPPS(ph)PTEER_	1409	RAPSQPPSPTEERNA	Gemin5	4	1497	D3ZGD0	tr	tr|D3ZGD0|D3ZGD0_RAT	_APSQPPS(ph)PTEER_	1409	RAPSQPPSPTEERNA	Gemin5	4	1497
NO	1	D3ZGD0	tr	tr|D3ZGD0|D3ZGD0_RAT	_APSQPPSPT(ph)EER_	1411	PSQPPSPTEERNAPV	Gemin5	4	1497	D3ZGD0	tr	tr|D3ZGD0|D3ZGD0_RAT	_APSQPPSPT(ph)EER_	1411	PSQPPSPTEERNAPV	Gemin5	4	1497
NO	1	O55164	sp	sp|O55164|MPDZ_RAT	_APS(ph)QSESESEK_	1270	LTSDKAPSQSESESE	Mpdz	1	2054	O55164	sp	sp|O55164|MPDZ_RAT	_APS(ph)QSESESEK_	1270	LTSDKAPSQSESESE	Mpdz	1	2054
YES	2	D3ZEI4:Q5BJQ2	tr:sp	tr|D3ZEI4|D3ZEI4_RAT:sp|Q5BJQ2|FA63A_RAT	_APSS(ph)PGR_	385:455	SPPRAPSSPGRSRSS:VRTRAPSSPGRGATS	Hepacam:Fam63a	04:02:00	417:482	D3ZEI4:Q5BJQ2	tr:sp	tr|D3ZEI4|D3ZEI4_RAT:sp|Q5BJQ2|FA63A_RAT	_APSS(ph)PGR_:_APSS(ph)PGR_	385:455	SPPRAPSSPGRSRSS:VRTRAPSSPGRGATS	Hepacam:Fam63a	04:02:00	417:482
YES	1	M0R5D3:F1LW01:F1LMN9:Q9Z0G8-2:Q9Z0G8	tr:tr:tr:sp:sp	tr|M0R5D3|M0R5D3_RAT:tr|F1LW01|F1LW01_RAT:tr|F1LMN9|F1LMN9_RAT:sp|Q9Z0G8-2|WIPF3_RAT:sp|Q9Z0G8|WIPF3_RAT	_APSVS(ph)PPVPPTK_	178:178:178:208:208	PIKAPSVSPPVPPTK:PIKAPSVSPPVPPTK:PIKAPSVSPPVPPTK:PIKAPSVSPPVPPTK:PIKAPSVSPPVPPTK	Wipf3:Wipf3:Wipf3:Wipf3:Wipf3	4:4:4:1:1	421:421:455:451:485	Q9Z0G8	sp	sp|Q9Z0G8|WIPF3_RAT	_APSVS(ph)PPVPPTK_	208	PIKAPSVSPPVPPTK	Wipf3	1	485
YES	2	M0RBF0:O88453:M0RDD3:M0R6E6	tr:sp:tr:tr	tr|M0RBF0|M0RBF0_RAT:sp|O88453|SAFB1_RAT:tr|M0RDD3|M0RDD3_RAT:tr|M0R6E6|M0R6E6_RAT	_APTAAPS(ph)PEPR_	367:366:155:157	RAPTAAPSPEPRDSK:RAPTAAPSPEPRDSK:RAPTAAPSPEPRDSK:RAPTAAPSPEPRDSK	Safb:Safb:Safb2:Safb2	4:1:4:4	931:931:395:590	O88453:M0RDD3	sp:tr	sp|O88453|SAFB1_RAT:tr|M0RDD3|M0RDD3_RAT	_APTAAPS(ph)PEPR_:_APTAAPS(ph)PEPR_	366:155	RAPTAAPSPEPRDSK:RAPTAAPSPEPRDSK	Safb:Safb2	01:04:00	931:395
NO	1	F1LZ43	tr	tr|F1LZ43|F1LZ43_RAT	_APT(ph)GEVAT(ph)FK_	452;457	KGLPKAPTGEVATFK;APTGEVATFKGWPPL	Dip2a	4	1564	F1LZ43	tr	tr|F1LZ43|F1LZ43_RAT	_APT(ph)GEVAT(ph)FK_	452;457	KGLPKAPTGEVATFK;APTGEVATFKGWPPL	Dip2a	4	1564
YES	1	F1LR60:O35430-2:O35430	tr:sp:sp	tr|F1LR60|F1LR60_RAT:sp|O35430-2|APBA1_RAT:sp|O35430|APBA1_RAT	_APT(ph)PGGGHPDSPGLPAPAGQQQR_	308:306:306	QDLERAPTPGGGHPD:QDLERAPTPGGGHPD:QDLERAPTPGGGHPD	Apba1:Apba1:Apba1	04:01:01	841:828:839	O35430	sp	sp|O35430|APBA1_RAT	_APT(ph)PGGGHPDSPGLPAPAGQQQR_	306	QDLERAPTPGGGHPD	Apba1	1	839
YES	1	F1LR60:O35430-2:O35430	tr:sp:sp	tr|F1LR60|F1LR60_RAT:sp|O35430-2|APBA1_RAT:sp|O35430|APBA1_RAT	_APTPGGGHPDS(ph)PGLPAPAGQQQR_	316:314:314	PGGGHPDSPGLPAPA:PGGGHPDSPGLPAPA:PGGGHPDSPGLPAPA	Apba1:Apba1:Apba1	04:01:01	841:828:839	O35430	sp	sp|O35430|APBA1_RAT	_APTPGGGHPDS(ph)PGLPAPAGQQQR_	314	PGGGHPDSPGLPAPA	Apba1	1	839
YES	1	F1LR60:O35430-2:O35430	tr:sp:sp	tr|F1LR60|F1LR60_RAT:sp|O35430-2|APBA1_RAT:sp|O35430|APBA1_RAT	_APT(ph)PGGGHPDS(ph)PGLPAPAGQQQR_	308;316:306;314:306;314	QDLERAPTPGGGHPD;PGGGHPDSPGLPAPA:QDLERAPTPGGGHPD;PGGGHPDSPGLPAPA:QDLERAPTPGGGHPD;PGGGHPDSPGLPAPA	Apba1:Apba1:Apba1	04:01:01	841:828:839	O35430	sp	sp|O35430|APBA1_RAT	_APT(ph)PGGGHPDS(ph)PGLPAPAGQQQR_	306;314	QDLERAPTPGGGHPD;PGGGHPDSPGLPAPA	Apba1	1	839
YES	1	F1LR60:O35430-2:O35430	tr:sp:sp	tr|F1LR60|F1LR60_RAT:sp|O35430-2|APBA1_RAT:sp|O35430|APBA1_RAT	_APT(ph)PGGGHPDSPGLPAPAGQ(de)QQR_	308:306:306	QDLERAPTPGGGHPD:QDLERAPTPGGGHPD:QDLERAPTPGGGHPD	Apba1:Apba1:Apba1	04:01:01	841:828:839	O35430	sp	sp|O35430|APBA1_RAT	_APT(ph)PGGGHPDSPGLPAPAGQ(de)QQR_	306	QDLERAPTPGGGHPD	Apba1	1	839
YES	1	F1LR60:O35430-2:O35430	tr:sp:sp	tr|F1LR60|F1LR60_RAT:sp|O35430-2|APBA1_RAT:sp|O35430|APBA1_RAT	_APTPGGGHPDS(ph)PGLPAPAGQ(de)QQR_	316:314:314	PGGGHPDSPGLPAPA:PGGGHPDSPGLPAPA:PGGGHPDSPGLPAPA	Apba1:Apba1:Apba1	04:01:01	841:828:839	O35430	sp	sp|O35430|APBA1_RAT	_APTPGGGHPDS(ph)PGLPAPAGQ(de)QQR_	314	PGGGHPDSPGLPAPA	Apba1	1	839
YES	1	F1LR60:O35430-2:O35430	tr:sp:sp	tr|F1LR60|F1LR60_RAT:sp|O35430-2|APBA1_RAT:sp|O35430|APBA1_RAT	_APT(ph)PGGGHPDSPGLPAPAGQQQ(de)R_	308:306:306	QDLERAPTPGGGHPD:QDLERAPTPGGGHPD:QDLERAPTPGGGHPD	Apba1:Apba1:Apba1	04:01:01	841:828:839	O35430	sp	sp|O35430|APBA1_RAT	_APT(ph)PGGGHPDSPGLPAPAGQQQ(de)R_	306	QDLERAPTPGGGHPD	Apba1	1	839
YES	1	F1LR60:O35430-2:O35430	tr:sp:sp	tr|F1LR60|F1LR60_RAT:sp|O35430-2|APBA1_RAT:sp|O35430|APBA1_RAT	_APT(ph)PGGGHPDSPGLPAPAGQQ(de)QR_	308:306:306	QDLERAPTPGGGHPD:QDLERAPTPGGGHPD:QDLERAPTPGGGHPD	Apba1:Apba1:Apba1	04:01:01	841:828:839	O35430	sp	sp|O35430|APBA1_RAT	_APT(ph)PGGGHPDSPGLPAPAGQQ(de)QR_	306	QDLERAPTPGGGHPD	Apba1	1	839
YES	1	F1LR60:O35430-2:O35430	tr:sp:sp	tr|F1LR60|F1LR60_RAT:sp|O35430-2|APBA1_RAT:sp|O35430|APBA1_RAT	_APTPGGGHPDS(ph)PGLPAPAGQQ(de)QR_	316:314:314	PGGGHPDSPGLPAPA:PGGGHPDSPGLPAPA:PGGGHPDSPGLPAPA	Apba1:Apba1:Apba1	04:01:01	841:828:839	O35430	sp	sp|O35430|APBA1_RAT	_APTPGGGHPDS(ph)PGLPAPAGQQ(de)QR_	314	PGGGHPDSPGLPAPA	Apba1	1	839
YES	1	F1LR60:O35430-2:O35430	tr:sp:sp	tr|F1LR60|F1LR60_RAT:sp|O35430-2|APBA1_RAT:sp|O35430|APBA1_RAT	_APT(ph)PGGGHPDSPGLPAPAGQ(de)QQ(de)R_	308:306:306	QDLERAPTPGGGHPD:QDLERAPTPGGGHPD:QDLERAPTPGGGHPD	Apba1:Apba1:Apba1	04:01:01	841:828:839	O35430	sp	sp|O35430|APBA1_RAT	_APT(ph)PGGGHPDSPGLPAPAGQ(de)QQ(de)R_	306	QDLERAPTPGGGHPD	Apba1	1	839
YES	1	F1LR60:O35430-2:O35430	tr:sp:sp	tr|F1LR60|F1LR60_RAT:sp|O35430-2|APBA1_RAT:sp|O35430|APBA1_RAT	_APT(ph)PGGGHPDSPGLPAPAGQ(de)Q(de)QR_	308:306:306	QDLERAPTPGGGHPD:QDLERAPTPGGGHPD:QDLERAPTPGGGHPD	Apba1:Apba1:Apba1	04:01:01	841:828:839	O35430	sp	sp|O35430|APBA1_RAT	_APT(ph)PGGGHPDSPGLPAPAGQ(de)Q(de)QR_	306	QDLERAPTPGGGHPD	Apba1	1	839
YES	1	F1LR60:O35430-2:O35430	tr:sp:sp	tr|F1LR60|F1LR60_RAT:sp|O35430-2|APBA1_RAT:sp|O35430|APBA1_RAT	_APT(ph)PGGGHPDSPGLPAPAGQQ(de)Q(de)R_	308:306:306	QDLERAPTPGGGHPD:QDLERAPTPGGGHPD:QDLERAPTPGGGHPD	Apba1:Apba1:Apba1	04:01:01	841:828:839	O35430	sp	sp|O35430|APBA1_RAT	_APT(ph)PGGGHPDSPGLPAPAGQQ(de)Q(de)R_	306	QDLERAPTPGGGHPD	Apba1	1	839
YES	1	F1LR60:O35430-2:O35430	tr:sp:sp	tr|F1LR60|F1LR60_RAT:sp|O35430-2|APBA1_RAT:sp|O35430|APBA1_RAT	_APTPGGGHPDS(ph)PGLPAPAGQ(de)Q(de)QR_	316:314:314	PGGGHPDSPGLPAPA:PGGGHPDSPGLPAPA:PGGGHPDSPGLPAPA	Apba1:Apba1:Apba1	04:01:01	841:828:839	O35430	sp	sp|O35430|APBA1_RAT	_APTPGGGHPDS(ph)PGLPAPAGQ(de)Q(de)QR_	314	PGGGHPDSPGLPAPA	Apba1	1	839
YES	1	F1LR60:O35430-2:O35430	tr:sp:sp	tr|F1LR60|F1LR60_RAT:sp|O35430-2|APBA1_RAT:sp|O35430|APBA1_RAT	_APTPGGGHPDS(ph)PGLPAPAGQ(de)QQ(de)R_	316:314:314	PGGGHPDSPGLPAPA:PGGGHPDSPGLPAPA:PGGGHPDSPGLPAPA	Apba1:Apba1:Apba1	04:01:01	841:828:839	O35430	sp	sp|O35430|APBA1_RAT	_APTPGGGHPDS(ph)PGLPAPAGQ(de)QQ(de)R_	314	PGGGHPDSPGLPAPA	Apba1	1	839
YES	1	F1LR60:O35430-2:O35430	tr:sp:sp	tr|F1LR60|F1LR60_RAT:sp|O35430-2|APBA1_RAT:sp|O35430|APBA1_RAT	_APT(ph)PGGGHPDSPGLPAPAGQ(de)Q(de)Q(de)R_	308:306:306	QDLERAPTPGGGHPD:QDLERAPTPGGGHPD:QDLERAPTPGGGHPD	Apba1:Apba1:Apba1	04:01:01	841:828:839	O35430	sp	sp|O35430|APBA1_RAT	_APT(ph)PGGGHPDSPGLPAPAGQ(de)Q(de)Q(de)R_	306	QDLERAPTPGGGHPD	Apba1	1	839
NO	1	P63319	sp	sp|P63319|KPCG_RAT	_APTS(ph)DEIHITVGEAR_	170	LEIRAPTSDEIHITV	Prkcg	1	697	P63319	sp	sp|P63319|KPCG_RAT	_APTS(ph)DEIHITVGEAR_	170	LEIRAPTSDEIHITV	Prkcg	1	697
NO	1	P63319	sp	sp|P63319|KPCG_RAT	_APT(ph)SDEIHITVGEAR_	169	QLEIRAPTSDEIHIT	Prkcg	1	697	P63319	sp	sp|P63319|KPCG_RAT	_APT(ph)SDEIHITVGEAR_	169	QLEIRAPTSDEIHIT	Prkcg	1	697
NO	1	D4A1C0	tr	tr|D4A1C0|D4A1C0_RAT	_APTTRGT(ph)PQT(ph)PKDDPVLTLLSNR_	454;457	KAPTTRGTPQTPKDD;TTRGTPQTPKDDPVL	Cnnm1	4	584	D4A1C0	tr	tr|D4A1C0|D4A1C0_RAT	_APTTRGT(ph)PQT(ph)PKDDPVLTLLSNR_	454;457	KAPTTRGTPQTPKDD;TTRGTPQTPKDDPVL	Cnnm1	4	584
YES	1	F1M9N7:Q4KLH5	tr:sp	tr|F1M9N7|F1M9N7_RAT:sp|Q4KLH5|AGFG1_RAT	_APVGSVVSVPSHSS(ph)ASSDK_	367:368	VSVPSHSSASSDKYA:VSVPSHSSASSDKYA	Agfg1:Agfg1	04:01:00	560:561	Q4KLH5	sp	sp|Q4KLH5|AGFG1_RAT	_APVGSVVSVPSHSS(ph)ASSDK_	368	VSVPSHSSASSDKYA	Agfg1	1	561
YES	1	F1M9N7:Q4KLH5	tr:sp	tr|F1M9N7|F1M9N7_RAT:sp|Q4KLH5|AGFG1_RAT	_APVGSVVSVPSHSSAS(ph)SDK_	369:370	VPSHSSASSDKYAAL:VPSHSSASSDKYAAL	Agfg1:Agfg1	04:01:00	560:561	Q4KLH5	sp	sp|Q4KLH5|AGFG1_RAT	_APVGSVVSVPSHSSAS(ph)SDK_	370	VPSHSSASSDKYAAL	Agfg1	1	561
YES	1	F1M9N7:Q4KLH5	tr:sp	tr|F1M9N7|F1M9N7_RAT:sp|Q4KLH5|AGFG1_RAT	_APVGSVVSVPSHS(ph)SASSDK_	366:367	VVSVPSHSSASSDKY:VVSVPSHSSASSDKY	Agfg1:Agfg1	04:01:00	560:561	Q4KLH5	sp	sp|Q4KLH5|AGFG1_RAT	_APVGSVVSVPSHS(ph)SASSDK_	367	VVSVPSHSSASSDKY	Agfg1	1	561
YES	1	F1M9N7:Q4KLH5	tr:sp	tr|F1M9N7|F1M9N7_RAT:sp|Q4KLH5|AGFG1_RAT	_APVGSVVSVPSHSSASS(ph)DK_	370:371	PSHSSASSDKYAALA:PSHSSASSDKYAALA	Agfg1:Agfg1	04:01:00	560:561	Q4KLH5	sp	sp|Q4KLH5|AGFG1_RAT	_APVGSVVSVPSHSSASS(ph)DK_	371	PSHSSASSDKYAALA	Agfg1	1	561
NO	1	D3Z8E6	sp	sp|D3Z8E6|CAMP1_RAT	_APVHFVEPLS(ph)PTGVPGHR_	1090	VHFVEPLSPTGVPGH	Camsap1	1	1604	D3Z8E6	sp	sp|D3Z8E6|CAMP1_RAT	_APVHFVEPLS(ph)PTGVPGHR_	1090	VHFVEPLSPTGVPGH	Camsap1	1	1604
NO	1	Q8CF97	sp	sp|Q8CF97|VCIP1_RAT	_APYS(ph)PTTSK_	767	TPTKAPYSPTTSKEK	Vcpip1	1	1221	Q8CF97	sp	sp|Q8CF97|VCIP1_RAT	_APYS(ph)PTTSK_	767	TPTKAPYSPTTSKEK	Vcpip1	1	1221
YES	1	F1LPA3:Q76M68	tr:sp	tr|F1LPA3|F1LPA3_RAT:sp|Q76M68|IQEC3_RAT	_AQAPELQQEEERPGAVGS(ph)PR_	255:255	ERPGAVGSPRAGPLR:ERPGAVGSPRAGPLR	Iqsec3:Iqsec3	04:01:00	1194:1194	Q76M68	sp	sp|Q76M68|IQEC3_RAT	_AQAPELQQEEERPGAVGS(ph)PR_	255	ERPGAVGSPRAGPLR	Iqsec3	1	1194
YES	1	F1LPA3:Q76M68	tr:sp	tr|F1LPA3|F1LPA3_RAT:sp|Q76M68|IQEC3_RAT	_AQ(de)APELQ(de)QEEERPGAVGS(ph)PR_	255:255	ERPGAVGSPRAGPLR:ERPGAVGSPRAGPLR	Iqsec3:Iqsec3	04:01:00	1194:1194	Q76M68	sp	sp|Q76M68|IQEC3_RAT	_AQ(de)APELQ(de)QEEERPGAVGS(ph)PR_	255	ERPGAVGSPRAGPLR	Iqsec3	1	1194
YES	1	F1LPA3:Q76M68	tr:sp	tr|F1LPA3|F1LPA3_RAT:sp|Q76M68|IQEC3_RAT	_AQAPELQQ(de)EEERPGAVGS(ph)PR_	255:255	ERPGAVGSPRAGPLR:ERPGAVGSPRAGPLR	Iqsec3:Iqsec3	04:01:00	1194:1194	Q76M68	sp	sp|Q76M68|IQEC3_RAT	_AQAPELQQ(de)EEERPGAVGS(ph)PR_	255	ERPGAVGSPRAGPLR	Iqsec3	1	1194
YES	1	F1LPA3:Q76M68	tr:sp	tr|F1LPA3|F1LPA3_RAT:sp|Q76M68|IQEC3_RAT	_AQAPELQ(de)QEEERPGAVGS(ph)PR_	255:255	ERPGAVGSPRAGPLR:ERPGAVGSPRAGPLR	Iqsec3:Iqsec3	04:01:00	1194:1194	Q76M68	sp	sp|Q76M68|IQEC3_RAT	_AQAPELQ(de)QEEERPGAVGS(ph)PR_	255	ERPGAVGSPRAGPLR	Iqsec3	1	1194
YES	1	F1LPA3:Q76M68	tr:sp	tr|F1LPA3|F1LPA3_RAT:sp|Q76M68|IQEC3_RAT	_AQ(de)APELQQEEERPGAVGS(ph)PR_	255:255	ERPGAVGSPRAGPLR:ERPGAVGSPRAGPLR	Iqsec3:Iqsec3	04:01:00	1194:1194	Q76M68	sp	sp|Q76M68|IQEC3_RAT	_AQ(de)APELQQEEERPGAVGS(ph)PR_	255	ERPGAVGSPRAGPLR	Iqsec3	1	1194
NO	1	P84060	sp	sp|P84060|DTNB_RAT	_AQATGSPHT(ph)SPTHGGGR_	527	QATGSPHTSPTHGGG	Dtnb	2	654	P84060	sp	sp|P84060|DTNB_RAT	_AQATGSPHT(ph)SPTHGGGR_	527	QATGSPHTSPTHGGG	Dtnb	2	654
NO	1	P84060	sp	sp|P84060|DTNB_RAT	_AQATGS(ph)PHTSPTHGGGR_	524	LKAQATGSPHTSPTH	Dtnb	2	654	P84060	sp	sp|P84060|DTNB_RAT	_AQATGS(ph)PHTSPTHGGGR_	524	LKAQATGSPHTSPTH	Dtnb	2	654
NO	1	P84060	sp	sp|P84060|DTNB_RAT	_AQAT(ph)GSPHTSPTHGGGR_	522	KLLKAQATGSPHTSP	Dtnb	2	654	P84060	sp	sp|P84060|DTNB_RAT	_AQAT(ph)GSPHTSPTHGGGR_	522	KLLKAQATGSPHTSP	Dtnb	2	654
NO	1	D3ZT20	tr	tr|D3ZT20|D3ZT20_RAT	_AQATN(de)GGS(ph)ER_	446	AQATNGGSERSQPPR	Fbxo41	1	870	D3ZT20	tr	tr|D3ZT20|D3ZT20_RAT	_AQATN(de)GGS(ph)ER_	446	AQATNGGSERSQPPR	Fbxo41	1	870
NO	1	F1MAP9	tr	tr|F1MAP9|F1MAP9_RAT	_AQCETLS(ph)PDGLPEEQPQTTK_	3639	RAQCETLSPDGLPEE	Huwe1	4	4181	F1MAP9	tr	tr|F1MAP9|F1MAP9_RAT	_AQCETLS(ph)PDGLPEEQPQTTK_	3639	RAQCETLSPDGLPEE	Huwe1	4	4181
NO	1	F1MAP9	tr	tr|F1MAP9|F1MAP9_RAT	_AQCET(ph)LSPDGLPEEQPQTTK_	3637	QRRAQCETLSPDGLP	Huwe1	4	4181	F1MAP9	tr	tr|F1MAP9|F1MAP9_RAT	_AQCET(ph)LSPDGLPEEQPQTTK_	3637	QRRAQCETLSPDGLP	Huwe1	4	4181
TO_BE_EXCLUDED	F1LR60;O35430-2;O35430	AQDADDESAYAVQYRPEAEEYTEQAEAEHAEAAQR	_AQDADDESAYAVQYRPEAEEYTEQAEAEHAEAAQR_
YES	1	D3ZAX3:D3ZAE5:P11505-6:P11505-3:P11505-4:P11505:F1LRW6:P11505-5:P11505-2	tr:tr:sp:sp:sp:sp:tr:sp:sp	tr|D3ZAX3|D3ZAX3_RAT:tr|D3ZAE5|D3ZAE5_RAT:sp|P11505-6|AT2B1_RAT:sp|P11505-3|AT2B1_RAT:sp|P11505-4|AT2B1_RAT:sp|P11505|AT2B1_RAT:tr|F1LRW6|F1LRW6_RAT:sp|P11505-5|AT2B1_RAT:sp|P11505-2|AT2B1_RAT	_AQDGAAM(ox)EM(ox)QPLKS(ph)EEGGDGDEK_	338:338:338:338:338:338:338:338:338	MEMQPLKSEEGGDGD:MEMQPLKSEEGGDGD:MEMQPLKSEEGGDGD:MEMQPLKSEEGGDGD:MEMQPLKSEEGGDGD:MEMQPLKSEEGGDGD:MEMQPLKSEEGGDGD:MEMQPLKSEEGGDGD:MEMQPLKSEEGGDGD	Atp2b1:Atp2b1:Atp2b1:Atp2b1:Atp2b1:Atp2b1:Atp2b1:Atp2b1:Atp2b1	3:3:2:2:2:2:3:2:2	1184:1220:1184:1220:1249:1258:1171:1171:1176	P11505	sp	sp|P11505|AT2B1_RAT	_AQDGAAM(ox)EM(ox)QPLKS(ph)EEGGDGDEK_	338	MEMQPLKSEEGGDGD	Atp2b1	2	1258
YES	1	D3ZAX3:D3ZAE5:P11505-6:P11505-3:P11505-4:P11505:F1LRW6:P11505-5:P11505-2	tr:tr:sp:sp:sp:sp:tr:sp:sp	tr|D3ZAX3|D3ZAX3_RAT:tr|D3ZAE5|D3ZAE5_RAT:sp|P11505-6|AT2B1_RAT:sp|P11505-3|AT2B1_RAT:sp|P11505-4|AT2B1_RAT:sp|P11505|AT2B1_RAT:tr|F1LRW6|F1LRW6_RAT:sp|P11505-5|AT2B1_RAT:sp|P11505-2|AT2B1_RAT	_AQDGAAMEMQPLKS(ph)EEGGDGDEK_	338:338:338:338:338:338:338:338:338	MEMQPLKSEEGGDGD:MEMQPLKSEEGGDGD:MEMQPLKSEEGGDGD:MEMQPLKSEEGGDGD:MEMQPLKSEEGGDGD:MEMQPLKSEEGGDGD:MEMQPLKSEEGGDGD:MEMQPLKSEEGGDGD:MEMQPLKSEEGGDGD	Atp2b1:Atp2b1:Atp2b1:Atp2b1:Atp2b1:Atp2b1:Atp2b1:Atp2b1:Atp2b1	3:3:2:2:2:2:3:2:2	1184:1220:1184:1220:1249:1258:1171:1171:1176	P11505	sp	sp|P11505|AT2B1_RAT	_AQDGAAMEMQPLKS(ph)EEGGDGDEK_	338	MEMQPLKSEEGGDGD	Atp2b1	2	1258
YES	1	D3ZAX3:D3ZAE5:P11505-6:P11505-3:P11505-4:P11505:F1LRW6:P11505-5:P11505-2	tr:tr:sp:sp:sp:sp:tr:sp:sp	tr|D3ZAX3|D3ZAX3_RAT:tr|D3ZAE5|D3ZAE5_RAT:sp|P11505-6|AT2B1_RAT:sp|P11505-3|AT2B1_RAT:sp|P11505-4|AT2B1_RAT:sp|P11505|AT2B1_RAT:tr|F1LRW6|F1LRW6_RAT:sp|P11505-5|AT2B1_RAT:sp|P11505-2|AT2B1_RAT	_AQDGAAM(ox)EMQPLKS(ph)EEGGDGDEK_	338:338:338:338:338:338:338:338:338	MEMQPLKSEEGGDGD:MEMQPLKSEEGGDGD:MEMQPLKSEEGGDGD:MEMQPLKSEEGGDGD:MEMQPLKSEEGGDGD:MEMQPLKSEEGGDGD:MEMQPLKSEEGGDGD:MEMQPLKSEEGGDGD:MEMQPLKSEEGGDGD	Atp2b1:Atp2b1:Atp2b1:Atp2b1:Atp2b1:Atp2b1:Atp2b1:Atp2b1:Atp2b1	3:3:2:2:2:2:3:2:2	1184:1220:1184:1220:1249:1258:1171:1171:1176	P11505	sp	sp|P11505|AT2B1_RAT	_AQDGAAM(ox)EMQPLKS(ph)EEGGDGDEK_	338	MEMQPLKSEEGGDGD	Atp2b1	2	1258
YES	1	Q9JKS6-2:Q9JKS6-3:Q9JKS6:F1M7V4:D3Z9C7	sp:sp:sp:tr:tr	sp|Q9JKS6-2|PCLO_RAT:sp|Q9JKS6-3|PCLO_RAT:sp|Q9JKS6|PCLO_RAT:tr|F1M7V4|F1M7V4_RAT:tr|D3Z9C7|D3Z9C7_RAT	_AQEAEALDVSFGHSS(ph)SSAR_	4278:4278:4278:3227:3227	DVSFGHSSSSARTKP:DVSFGHSSSSARTKP:DVSFGHSSSSARTKP:DVSFGHSSSSARTKP:DVSFGHSSSSARTKP	Pclo:Pclo:Pclo:Pclo:Pclo	1:1:1:4:4	4880:5076:5085:3885:3894	Q9JKS6	sp	sp|Q9JKS6|PCLO_RAT	_AQEAEALDVSFGHSS(ph)SSAR_	4278	DVSFGHSSSSARTKP	Pclo	1	5085
YES	1	Q9WTP0-2:D3ZMI4:D4A9L5:Q9WTP0:D4ACZ4	sp:tr:tr:sp:tr	sp|Q9WTP0-2|E41L1_RAT:tr|D3ZMI4|D3ZMI4_RAT:tr|D4A9L5|D4A9L5_RAT:sp|Q9WTP0|E41L1_RAT:tr|D4ACZ4|D4ACZ4_RAT	_AQEETPQQPEAAAAVT(ph)TPVTPAGHSHPETNSNEK_	29:29:29:29:29	PEAAAAVTTPVTPAG:PEAAAAVTTPVTPAG:PEAAAAVTTPVTPAG:PEAAAAVTTPVTPAG:PEAAAAVTTPVTPAG	Epb41l1:Epb41l1:Epb41l1:Epb41l1:Epb41l1	1:1:1:1:1	1551:1551:879:879:829	Q9WTP0	sp	sp|Q9WTP0|E41L1_RAT	_AQEETPQQPEAAAAVT(ph)TPVTPAGHSHPETNSNEK_	29	PEAAAAVTTPVTPAG	Epb41l1	1	879
YES	1	Q9WTP0-2:D3ZMI4:D4A9L5:Q9WTP0:D4ACZ4	sp:tr:tr:sp:tr	sp|Q9WTP0-2|E41L1_RAT:tr|D3ZMI4|D3ZMI4_RAT:tr|D4A9L5|D4A9L5_RAT:sp|Q9WTP0|E41L1_RAT:tr|D4ACZ4|D4ACZ4_RAT	_AQEETPQQPEAAAAVTT(ph)PVTPAGHSHPETNSNEK_	30:30:30:30:30	EAAAAVTTPVTPAGH:EAAAAVTTPVTPAGH:EAAAAVTTPVTPAGH:EAAAAVTTPVTPAGH:EAAAAVTTPVTPAGH	Epb41l1:Epb41l1:Epb41l1:Epb41l1:Epb41l1	1:1:1:1:1	1551:1551:879:879:829	Q9WTP0	sp	sp|Q9WTP0|E41L1_RAT	_AQEETPQQPEAAAAVTT(ph)PVTPAGHSHPETNSNEK_	30	EAAAAVTTPVTPAGH	Epb41l1	1	879
YES	1	Q9WTP0-2:D3ZMI4:D4A9L5:Q9WTP0:D4ACZ4	sp:tr:tr:sp:tr	sp|Q9WTP0-2|E41L1_RAT:tr|D3ZMI4|D3ZMI4_RAT:tr|D4A9L5|D4A9L5_RAT:sp|Q9WTP0|E41L1_RAT:tr|D4ACZ4|D4ACZ4_RAT	_AQEETPQQPEAAAAVT(ph)TPVTPAGHSHPETNSN(de)EK_	29:29:29:29:29	PEAAAAVTTPVTPAG:PEAAAAVTTPVTPAG:PEAAAAVTTPVTPAG:PEAAAAVTTPVTPAG:PEAAAAVTTPVTPAG	Epb41l1:Epb41l1:Epb41l1:Epb41l1:Epb41l1	1:1:1:1:1	1551:1551:879:879:829	Q9WTP0	sp	sp|Q9WTP0|E41L1_RAT	_AQEETPQQPEAAAAVT(ph)TPVTPAGHSHPETNSN(de)EK_	29	PEAAAAVTTPVTPAG	Epb41l1	1	879
YES	1	Q9WTP0-2:D3ZMI4:D4A9L5:Q9WTP0:D4ACZ4	sp:tr:tr:sp:tr	sp|Q9WTP0-2|E41L1_RAT:tr|D3ZMI4|D3ZMI4_RAT:tr|D4A9L5|D4A9L5_RAT:sp|Q9WTP0|E41L1_RAT:tr|D4ACZ4|D4ACZ4_RAT	_AQEETPQQPEAAAAVT(ph)TPVTPAGHSHPETN(de)SNEK_	29:29:29:29:29	PEAAAAVTTPVTPAG:PEAAAAVTTPVTPAG:PEAAAAVTTPVTPAG:PEAAAAVTTPVTPAG:PEAAAAVTTPVTPAG	Epb41l1:Epb41l1:Epb41l1:Epb41l1:Epb41l1	1:1:1:1:1	1551:1551:879:879:829	Q9WTP0	sp	sp|Q9WTP0|E41L1_RAT	_AQEETPQQPEAAAAVT(ph)TPVTPAGHSHPETN(de)SNEK_	29	PEAAAAVTTPVTPAG	Epb41l1	1	879
YES	1	Q9WTP0-2:D3ZMI4:D4A9L5:Q9WTP0:D4ACZ4	sp:tr:tr:sp:tr	sp|Q9WTP0-2|E41L1_RAT:tr|D3ZMI4|D3ZMI4_RAT:tr|D4A9L5|D4A9L5_RAT:sp|Q9WTP0|E41L1_RAT:tr|D4ACZ4|D4ACZ4_RAT	_AQEETPQQPEAAAAVTT(ph)PVTPAGHSHPETN(de)SNEK_	30:30:30:30:30	EAAAAVTTPVTPAGH:EAAAAVTTPVTPAGH:EAAAAVTTPVTPAGH:EAAAAVTTPVTPAGH:EAAAAVTTPVTPAGH	Epb41l1:Epb41l1:Epb41l1:Epb41l1:Epb41l1	1:1:1:1:1	1551:1551:879:879:829	Q9WTP0	sp	sp|Q9WTP0|E41L1_RAT	_AQEETPQQPEAAAAVTT(ph)PVTPAGHSHPETN(de)SNEK_	30	EAAAAVTTPVTPAGH	Epb41l1	1	879
YES	1	Q9WTP0-2:D3ZMI4:D4A9L5:Q9WTP0:D4ACZ4	sp:tr:tr:sp:tr	sp|Q9WTP0-2|E41L1_RAT:tr|D3ZMI4|D3ZMI4_RAT:tr|D4A9L5|D4A9L5_RAT:sp|Q9WTP0|E41L1_RAT:tr|D4ACZ4|D4ACZ4_RAT	_AQEETPQQ(de)PEAAAAVT(ph)TPVTPAGHSHPETNSNEK_	29:29:29:29:29	PEAAAAVTTPVTPAG:PEAAAAVTTPVTPAG:PEAAAAVTTPVTPAG:PEAAAAVTTPVTPAG:PEAAAAVTTPVTPAG	Epb41l1:Epb41l1:Epb41l1:Epb41l1:Epb41l1	1:1:1:1:1	1551:1551:879:879:829	Q9WTP0	sp	sp|Q9WTP0|E41L1_RAT	_AQEETPQQ(de)PEAAAAVT(ph)TPVTPAGHSHPETNSNEK_	29	PEAAAAVTTPVTPAG	Epb41l1	1	879
YES	1	Q9WTP0-2:D3ZMI4:D4A9L5:Q9WTP0:D4ACZ4	sp:tr:tr:sp:tr	sp|Q9WTP0-2|E41L1_RAT:tr|D3ZMI4|D3ZMI4_RAT:tr|D4A9L5|D4A9L5_RAT:sp|Q9WTP0|E41L1_RAT:tr|D4ACZ4|D4ACZ4_RAT	_AQEETPQQ(de)PEAAAAVTT(ph)PVTPAGHSHPETNSNEK_	30:30:30:30:30	EAAAAVTTPVTPAGH:EAAAAVTTPVTPAGH:EAAAAVTTPVTPAGH:EAAAAVTTPVTPAGH:EAAAAVTTPVTPAGH	Epb41l1:Epb41l1:Epb41l1:Epb41l1:Epb41l1	1:1:1:1:1	1551:1551:879:879:829	Q9WTP0	sp	sp|Q9WTP0|E41L1_RAT	_AQEETPQQ(de)PEAAAAVTT(ph)PVTPAGHSHPETNSNEK_	30	EAAAAVTTPVTPAGH	Epb41l1	1	879
YES	1	Q9WTP0-2:D3ZMI4:D4A9L5:Q9WTP0:D4ACZ4	sp:tr:tr:sp:tr	sp|Q9WTP0-2|E41L1_RAT:tr|D3ZMI4|D3ZMI4_RAT:tr|D4A9L5|D4A9L5_RAT:sp|Q9WTP0|E41L1_RAT:tr|D4ACZ4|D4ACZ4_RAT	_AQEETPQQPEAAAAVT(ph)TPVTPAGHSHPETN(de)SN(de)EK_	29:29:29:29:29	PEAAAAVTTPVTPAG:PEAAAAVTTPVTPAG:PEAAAAVTTPVTPAG:PEAAAAVTTPVTPAG:PEAAAAVTTPVTPAG	Epb41l1:Epb41l1:Epb41l1:Epb41l1:Epb41l1	1:1:1:1:1	1551:1551:879:879:829	Q9WTP0	sp	sp|Q9WTP0|E41L1_RAT	_AQEETPQQPEAAAAVT(ph)TPVTPAGHSHPETN(de)SN(de)EK_	29	PEAAAAVTTPVTPAG	Epb41l1	1	879
YES	1	Q9WTP0-2:D3ZMI4:D4A9L5:Q9WTP0:D4ACZ4	sp:tr:tr:sp:tr	sp|Q9WTP0-2|E41L1_RAT:tr|D3ZMI4|D3ZMI4_RAT:tr|D4A9L5|D4A9L5_RAT:sp|Q9WTP0|E41L1_RAT:tr|D4ACZ4|D4ACZ4_RAT	_AQEETPQQPEAAAAVTT(ph)PVTPAGHSHPETN(de)SN(de)EK_	30:30:30:30:30	EAAAAVTTPVTPAGH:EAAAAVTTPVTPAGH:EAAAAVTTPVTPAGH:EAAAAVTTPVTPAGH:EAAAAVTTPVTPAGH	Epb41l1:Epb41l1:Epb41l1:Epb41l1:Epb41l1	1:1:1:1:1	1551:1551:879:879:829	Q9WTP0	sp	sp|Q9WTP0|E41L1_RAT	_AQEETPQQPEAAAAVTT(ph)PVTPAGHSHPETN(de)SN(de)EK_	30	EAAAAVTTPVTPAGH	Epb41l1	1	879
YES	1	Q9WTP0-2:D3ZMI4:D4A9L5:Q9WTP0:D4ACZ4	sp:tr:tr:sp:tr	sp|Q9WTP0-2|E41L1_RAT:tr|D3ZMI4|D3ZMI4_RAT:tr|D4A9L5|D4A9L5_RAT:sp|Q9WTP0|E41L1_RAT:tr|D4ACZ4|D4ACZ4_RAT	_AQEETPQQ(de)PEAAAAVT(ph)TPVTPAGHSHPETN(de)SNEK_	29:29:29:29:29	PEAAAAVTTPVTPAG:PEAAAAVTTPVTPAG:PEAAAAVTTPVTPAG:PEAAAAVTTPVTPAG:PEAAAAVTTPVTPAG	Epb41l1:Epb41l1:Epb41l1:Epb41l1:Epb41l1	1:1:1:1:1	1551:1551:879:879:829	Q9WTP0	sp	sp|Q9WTP0|E41L1_RAT	_AQEETPQQ(de)PEAAAAVT(ph)TPVTPAGHSHPETN(de)SNEK_	29	PEAAAAVTTPVTPAG	Epb41l1	1	879
NO	1	Q9JJ19	sp	sp|Q9JJ19|NHRF1_RAT	_AQEKS(ph)EHTEPPAAADTK_	117	LLRAQEKSEHTEPPA	Slc9a3r1	1	356	Q9JJ19	sp	sp|Q9JJ19|NHRF1_RAT	_AQEKS(ph)EHTEPPAAADTK_	117	LLRAQEKSEHTEPPA	Slc9a3r1	1	356
YES	1	P61169-2:P61169	sp:sp	sp|P61169-2|DRD2_RAT:sp|P61169|DRD2_RAT	_AQ(de)ELEMEM(ox)LSST(ph)S(ph)PPERT(ph)R_	258;259;264:287;288;293	EMEMLSSTSPPERTR;MEMLSSTSPPERTRY;STSPPERTRYSPIPP:EMEMLSSTSPPERTR;MEMLSSTSPPERTRY;STSPPERTRYSPIPP	Drd2:Drd2	01:01:00	415:444	P61169	sp	sp|P61169|DRD2_RAT	_AQ(de)ELEMEM(ox)LSST(ph)S(ph)PPERT(ph)R_	287;288;293	EMEMLSSTSPPERTR;MEMLSSTSPPERTRY;STSPPERTRYSPIPP	Drd2	1	444
NO	1	Q63511	sp	sp|Q63511|KCNJ9_RAT	_AQENAAFS(ph)PGSEEPPR_	9	AQENAAFSPGSEEPP	Kcnj9	1	393	Q63511	sp	sp|Q63511|KCNJ9_RAT	_AQENAAFS(ph)PGSEEPPR_	9	AQENAAFSPGSEEPP	Kcnj9	1	393
NO	1	Q63511	sp	sp|Q63511|KCNJ9_RAT	_(ac)AQENAAFS(ph)PGSEEPPR_	9	AQENAAFSPGSEEPP	Kcnj9	1	393	Q63511	sp	sp|Q63511|KCNJ9_RAT	_(ac)AQENAAFS(ph)PGSEEPPR_	9	AQENAAFSPGSEEPP	Kcnj9	1	393
NO	1	Q63511	sp	sp|Q63511|KCNJ9_RAT	_(ac)AQENAAFSPGS(ph)EEPPR_	12	NAAFSPGSEEPPRRR	Kcnj9	1	393	Q63511	sp	sp|Q63511|KCNJ9_RAT	_(ac)AQENAAFSPGS(ph)EEPPR_	12	NAAFSPGSEEPPRRR	Kcnj9	1	393
NO	1	D3ZC84	tr	tr|D3ZC84|D3ZC84_RAT	_AQENYEGSEEVS(ph)PPQTK_	2540	YEGSEEVSPPQTKDQ	Usp9x	3	2547	D3ZC84	tr	tr|D3ZC84|D3ZC84_RAT	_AQENYEGSEEVS(ph)PPQTK_	2540	YEGSEEVSPPQTKDQ	Usp9x	3	2547
NO	1	D3ZC84	tr	tr|D3ZC84|D3ZC84_RAT	_AQENYEGSEEVS(ph)PPQ(de)TK_	2540	YEGSEEVSPPQTKDQ	Usp9x	3	2547	D3ZC84	tr	tr|D3ZC84|D3ZC84_RAT	_AQENYEGSEEVS(ph)PPQ(de)TK_	2540	YEGSEEVSPPQTKDQ	Usp9x	3	2547
NO	1	D3ZU27	tr	tr|D3ZU27|D3ZU27_RAT	_AQGDHLPPVSDPFDNNNQIAYVDQSDSVDSS(ph)PVK_	737	QSDSVDSSPVKEVKS	Usp31	4	1089	D3ZU27	tr	tr|D3ZU27|D3ZU27_RAT	_AQGDHLPPVSDPFDNNNQIAYVDQSDSVDSS(ph)PVK_	737	QSDSVDSSPVKEVKS	Usp31	4	1089
NO	1	D3ZU27	tr	tr|D3ZU27|D3ZU27_RAT	_AQGDHLPPVSDPFDNNNQIAYVDQSDSVDS(ph)SPVK_	736	DQSDSVDSSPVKEVK	Usp31	4	1089	D3ZU27	tr	tr|D3ZU27|D3ZU27_RAT	_AQGDHLPPVSDPFDNNNQIAYVDQSDSVDS(ph)SPVK_	736	DQSDSVDSSPVKEVK	Usp31	4	1089
NO	1	D3ZU27	tr	tr|D3ZU27|D3ZU27_RAT	_AQGDHLPPVSDPFDN(de)NNQIAYVDQSDSVDSS(ph)PVK_	737	QSDSVDSSPVKEVKS	Usp31	4	1089	D3ZU27	tr	tr|D3ZU27|D3ZU27_RAT	_AQGDHLPPVSDPFDN(de)NNQIAYVDQSDSVDSS(ph)PVK_	737	QSDSVDSSPVKEVKS	Usp31	4	1089
NO	1	D3ZGN2	tr	tr|D3ZGN2|D3ZGN2_RAT	_AQGIRPRPPPAAPVQS(ph)PPQSPAHS(ph)PPGSPVHTHI_	575;583	PPAAPVQSPPQSPAH;PPQSPAHSPPGSPVH	Cpne5	2	593	D3ZGN2	tr	tr|D3ZGN2|D3ZGN2_RAT	_AQGIRPRPPPAAPVQS(ph)PPQSPAHS(ph)PPGSPVHTHI_	575;583	PPAAPVQSPPQSPAH;PPQSPAHSPPGSPVH	Cpne5	2	593
NO	1	D3ZGN2	tr	tr|D3ZGN2|D3ZGN2_RAT	_AQGIRPRPPPAAPVQSPPQS(ph)PAHS(ph)PPGSPVHTHI_	579;583	PVQSPPQSPAHSPPG;PPQSPAHSPPGSPVH	Cpne5	2	593	D3ZGN2	tr	tr|D3ZGN2|D3ZGN2_RAT	_AQGIRPRPPPAAPVQSPPQS(ph)PAHS(ph)PPGSPVHTHI_	579;583	PVQSPPQSPAHSPPG;PPQSPAHSPPGSPVH	Cpne5	2	593
NO	1	D3ZGN2	tr	tr|D3ZGN2|D3ZGN2_RAT	_AQGIRPRPPPAAPVQSPPQSPAHS(ph)PPGS(ph)PVHTHI_	583;587	PPQSPAHSPPGSPVH;PAHSPPGSPVHTHIX	Cpne5	2	593	D3ZGN2	tr	tr|D3ZGN2|D3ZGN2_RAT	_AQGIRPRPPPAAPVQSPPQSPAHS(ph)PPGS(ph)PVHTHI_	583;587	PPQSPAHSPPGSPVH;PAHSPPGSPVHTHIX	Cpne5	2	593
NO	1	D3ZGN2	tr	tr|D3ZGN2|D3ZGN2_RAT	_AQGIRPRPPPAAPVQS(ph)PPQS(ph)PAHS(ph)PPGSPVHTHI_	575;579;583	PPAAPVQSPPQSPAH;PVQSPPQSPAHSPPG;PPQSPAHSPPGSPVH	Cpne5	2	593	D3ZGN2	tr	tr|D3ZGN2|D3ZGN2_RAT	_AQGIRPRPPPAAPVQS(ph)PPQS(ph)PAHS(ph)PPGSPVHTHI_	575;579;583	PPAAPVQSPPQSPAH;PVQSPPQSPAHSPPG;PPQSPAHSPPGSPVH	Cpne5	2	593
NO	1	D3ZGN2	tr	tr|D3ZGN2|D3ZGN2_RAT	_AQGIRPRPPPAAPVQSPPQS(ph)PAHS(ph)PPGS(ph)PVHTHI_	579;583;587	PVQSPPQSPAHSPPG;PPQSPAHSPPGSPVH;PAHSPPGSPVHTHIX	Cpne5	2	593	D3ZGN2	tr	tr|D3ZGN2|D3ZGN2_RAT	_AQGIRPRPPPAAPVQSPPQS(ph)PAHS(ph)PPGS(ph)PVHTHI_	579;583;587	PVQSPPQSPAHSPPG;PPQSPAHSPPGSPVH;PAHSPPGSPVHTHIX	Cpne5	2	593
NO	1	D3ZGN2	tr	tr|D3ZGN2|D3ZGN2_RAT	_AQGIRPRPPPAAPVQS(ph)PPQS(ph)PAHSPPGS(ph)PVHTHI_	575;579;587	PPAAPVQSPPQSPAH;PVQSPPQSPAHSPPG;PAHSPPGSPVHTHIX	Cpne5	2	593	D3ZGN2	tr	tr|D3ZGN2|D3ZGN2_RAT	_AQGIRPRPPPAAPVQS(ph)PPQS(ph)PAHSPPGS(ph)PVHTHI_	575;579;587	PPAAPVQSPPQSPAH;PVQSPPQSPAHSPPG;PAHSPPGSPVHTHIX	Cpne5	2	593
NO	1	D3ZGN2	tr	tr|D3ZGN2|D3ZGN2_RAT	_AQGIRPRPPPAAPVQS(ph)PPQSPAHS(ph)PPGS(ph)PVHTHI_	575;583;587	PPAAPVQSPPQSPAH;PPQSPAHSPPGSPVH;PAHSPPGSPVHTHIX	Cpne5	2	593	D3ZGN2	tr	tr|D3ZGN2|D3ZGN2_RAT	_AQGIRPRPPPAAPVQS(ph)PPQSPAHS(ph)PPGS(ph)PVHTHI_	575;583;587	PPAAPVQSPPQSPAH;PPQSPAHSPPGSPVH;PAHSPPGSPVHTHIX	Cpne5	2	593
NO	1	D3ZGN2	tr	tr|D3ZGN2|D3ZGN2_RAT	_AQGIRPRPPPAAPVQSPPQSPAHS(ph)PPGSPVHTHI_	583	PPQSPAHSPPGSPVH	Cpne5	2	593	D3ZGN2	tr	tr|D3ZGN2|D3ZGN2_RAT	_AQGIRPRPPPAAPVQSPPQSPAHS(ph)PPGSPVHTHI_	583	PPQSPAHSPPGSPVH	Cpne5	2	593
NO	1	D3ZGN2	tr	tr|D3ZGN2|D3ZGN2_RAT	_AQGIRPRPPPAAPVQSPPQS(ph)PAHSPPGSPVHTHI_	579	PVQSPPQSPAHSPPG	Cpne5	2	593	D3ZGN2	tr	tr|D3ZGN2|D3ZGN2_RAT	_AQGIRPRPPPAAPVQSPPQS(ph)PAHSPPGSPVHTHI_	579	PVQSPPQSPAHSPPG	Cpne5	2	593
NO	1	D3ZGN2	tr	tr|D3ZGN2|D3ZGN2_RAT	_AQ(de)GIRPRPPPAAPVQSPPQS(ph)PAHS(ph)PPGSPVHTHI_	579;583	PVQSPPQSPAHSPPG;PPQSPAHSPPGSPVH	Cpne5	2	593	D3ZGN2	tr	tr|D3ZGN2|D3ZGN2_RAT	_AQ(de)GIRPRPPPAAPVQSPPQS(ph)PAHS(ph)PPGSPVHTHI_	579;583	PVQSPPQSPAHSPPG;PPQSPAHSPPGSPVH	Cpne5	2	593
NO	1	D3ZGN2	tr	tr|D3ZGN2|D3ZGN2_RAT	_AQGIRPRPPPAAPVQS(ph)PPQS(ph)PAHS(ph)PPGS(ph)PVHTHI_	575;579;583;587	PPAAPVQSPPQSPAH;PVQSPPQSPAHSPPG;PPQSPAHSPPGSPVH;PAHSPPGSPVHTHIX	Cpne5	2	593	D3ZGN2	tr	tr|D3ZGN2|D3ZGN2_RAT	_AQGIRPRPPPAAPVQS(ph)PPQS(ph)PAHS(ph)PPGS(ph)PVHTHI_	575;579;583;587	PPAAPVQSPPQSPAH;PVQSPPQSPAHSPPG;PPQSPAHSPPGSPVH;PAHSPPGSPVHTHIX	Cpne5	2	593
NO	1	Q4KLG9	sp	sp|Q4KLG9|ZFN2B_RAT	_AQGLASTSTVPS(ph)PSR_	163	ASTSTVPSPSRTLPS	Zfand2b	2	257	Q4KLG9	sp	sp|Q4KLG9|ZFN2B_RAT	_AQGLASTSTVPS(ph)PSR_	163	ASTSTVPSPSRTLPS	Zfand2b	2	257
TO_BE_EXCLUDED	P49803	AQGNNYGQTSNGVAEESPNMLVYR	_(ac)AQGNNYGQ(de)TSNGVAEESPNMLVYR_
TO_BE_EXCLUDED	P49803	AQGNNYGQTSNGVAEESPNMLVYR	_(ac)AQGNNYGQ(de)TSNGVAEESPNM(ox)LVYR_
TO_BE_EXCLUDED	P49803	AQGNNYGQTSNGVAEESPNMLVYR	_(ac)AQGNNYGQTSN(de)GVAEESPNM(ox)LVYR_
NO	1	P52481	sp	sp|P52481|CAP2_RAT	_AQGQIRS(ph)PTK_	301	RAQGQIRSPTKTRTP	Cap2	2	477	P52481	sp	sp|P52481|CAP2_RAT	_AQGQIRS(ph)PTK_	301	RAQGQIRSPTKTRTP	Cap2	2	477
NO	1	P52481	sp	sp|P52481|CAP2_RAT	_AQGQIRSPT(ph)K_	303	QGQIRSPTKTRTPSP	Cap2	2	477	P52481	sp	sp|P52481|CAP2_RAT	_AQGQIRSPT(ph)K_	303	QGQIRSPTKTRTPSP	Cap2	2	477
NO	1	P52481	sp	sp|P52481|CAP2_RAT	_AQGQ(de)IRS(ph)PTK_	301	RAQGQIRSPTKTRTP	Cap2	2	477	P52481	sp	sp|P52481|CAP2_RAT	_AQGQ(de)IRS(ph)PTK_	301	RAQGQIRSPTKTRTP	Cap2	2	477
NO	1	P52481	sp	sp|P52481|CAP2_RAT	_AQ(de)GQIRS(ph)PTK_	301	RAQGQIRSPTKTRTP	Cap2	2	477	P52481	sp	sp|P52481|CAP2_RAT	_AQ(de)GQIRS(ph)PTK_	301	RAQGQIRSPTKTRTP	Cap2	2	477
NO	1	P52481	sp	sp|P52481|CAP2_RAT	_AQ(de)GQIRSPT(ph)K_	303	QGQIRSPTKTRTPSP	Cap2	2	477	P52481	sp	sp|P52481|CAP2_RAT	_AQ(de)GQIRSPT(ph)K_	303	QGQIRSPTKTRTPSP	Cap2	2	477
NO	1	P52481	sp	sp|P52481|CAP2_RAT	_AQGQ(de)IRSPT(ph)K_	303	QGQIRSPTKTRTPSP	Cap2	2	477	P52481	sp	sp|P52481|CAP2_RAT	_AQGQ(de)IRSPT(ph)K_	303	QGQIRSPTKTRTPSP	Cap2	2	477
NO	1	P52481	sp	sp|P52481|CAP2_RAT	_AQ(de)GQ(de)IRS(ph)PTK_	301	RAQGQIRSPTKTRTP	Cap2	2	477	P52481	sp	sp|P52481|CAP2_RAT	_AQ(de)GQ(de)IRS(ph)PTK_	301	RAQGQIRSPTKTRTP	Cap2	2	477
YES	1	F1LQN3:Q9JK11	tr:sp	tr|F1LQN3|F1LQN3_RAT:sp|Q9JK11|RTN4_RAT	_AQIITEKT(ph)SPK_	487:487	AQIITEKTSPKTSNP:AQIITEKTSPKTSNP	Rtn4:Rtn4	01:01:00	1163:1163	Q9JK11	sp	sp|Q9JK11|RTN4_RAT	_AQIITEKT(ph)SPK_	487	AQIITEKTSPKTSNP	Rtn4	1	1163
YES	1	F1LQN3:Q9JK11	tr:sp	tr|F1LQN3|F1LQN3_RAT:sp|Q9JK11|RTN4_RAT	_AQIITEKTS(ph)PK_	488:488	QIITEKTSPKTSNPF:QIITEKTSPKTSNPF	Rtn4:Rtn4	01:01:00	1163:1163	Q9JK11	sp	sp|Q9JK11|RTN4_RAT	_AQIITEKTS(ph)PK_	488	QIITEKTSPKTSNPF	Rtn4	1	1163
NO	1	D3ZMW5	tr	tr|D3ZMW5|D3ZMW5_RAT	_AQIS(ph)SPNLR_	368	APQRAQISSPNLRTR	Sh3pxd2a	4	1073	D3ZMW5	tr	tr|D3ZMW5|D3ZMW5_RAT	_AQIS(ph)SPNLR_	368	APQRAQISSPNLRTR	Sh3pxd2a	4	1073
YES	1	Q9WTP0-2:D3ZMI4:D4A9L5:Q9WTP0:D4ACZ4	sp:tr:tr:sp:tr	sp|Q9WTP0-2|E41L1_RAT:tr|D3ZMI4|D3ZMI4_RAT:tr|D4A9L5|D4A9L5_RAT:sp|Q9WTP0|E41L1_RAT:tr|D4ACZ4|D4ACZ4_RAT	_AQKS(ph)PQK_	86:86:86:86:86	TPSKAQKSPQKIAKK:TPSKAQKSPQKIAKK:TPSKAQKSPQKIAKK:TPSKAQKSPQKIAKK:TPSKAQKSPQKIAKK	Epb41l1:Epb41l1:Epb41l1:Epb41l1:Epb41l1	1:1:1:1:1	1551:1551:879:879:829	Q9WTP0	sp	sp|Q9WTP0|E41L1_RAT	_AQKS(ph)PQK_	86	TPSKAQKSPQKIAKK	Epb41l1	1	879
YES	1	P23565:G3V8Q2	sp:tr	sp|P23565|AINX_RAT:tr|G3V8Q2|G3V8Q2_RAT	_AQLEEAS(ph)SAR_	158:158	RAQLEEASSARAQAL:RAQLEEASSARAQAL	Ina:Ina	01:03:00	505:506	P23565	sp	sp|P23565|AINX_RAT	_AQLEEAS(ph)SAR_	158	RAQLEEASSARAQAL	Ina	1	505
YES	1	F1MAL6:P30427-4:F7F9U6:F7F744:P30427-3:P30427-2:P30427	tr:sp:tr:tr:sp:sp:sp	tr|F1MAL6|F1MAL6_RAT:sp|P30427-4|PLEC_RAT:tr|F7F9U6|F7F9U6_RAT:tr|F7F744|F7F744_RAT:sp|P30427-3|PLEC_RAT:sp|P30427-2|PLEC_RAT:sp|P30427|PLEC_RAT	_AQLEPVAS(ph)PAK_	1308:1309:1295:1295:1295:1295:1438	AQLEPVASPAKKPKV:AQLEPVASPAKKPKV:AQLEPVASPAKKPKV:AQLEPVASPAKKPKV:AQLEPVASPAKKPKV:AQLEPVASPAKKPKV:AQLEPVASPAKKPKV	Plec:Plec:Plec:Plec:Plec:Plec:Plec	1:1:1:1:1:1:1	4557:4558:4544:4544:4544:4544:4687	P30427	sp	sp|P30427|PLEC_RAT	_AQLEPVAS(ph)PAK_	1438	AQLEPVASPAKKPKV	Plec	1	4687
YES	1	E9PU32:P35525	tr:sp	tr|E9PU32|E9PU32_RAT:sp|P35525|CLCN2_RAT	_AQM(ox)SPPS(ph)DQESPPSSETSIR_	667:667	KAQMSPPSDQESPPS:KAQMSPPSDQESPPS	Clcn2:Clcn2	03:02:00	887:907	P35525	sp	sp|P35525|CLCN2_RAT	_AQM(ox)SPPS(ph)DQESPPSSETSIR_	667	KAQMSPPSDQESPPS	Clcn2	2	907
YES	1	E9PU32:P35525	tr:sp	tr|E9PU32|E9PU32_RAT:sp|P35525|CLCN2_RAT	_AQM(ox)S(ph)PPSDQESPPSSETSIR_	664:664	KLRKAQMSPPSDQES:KLRKAQMSPPSDQES	Clcn2:Clcn2	03:02:00	887:907	P35525	sp	sp|P35525|CLCN2_RAT	_AQM(ox)S(ph)PPSDQESPPSSETSIR_	664	KLRKAQMSPPSDQES	Clcn2	2	907
YES	1	E9PU32:P35525	tr:sp	tr|E9PU32|E9PU32_RAT:sp|P35525|CLCN2_RAT	_AQM(ox)SPPSDQES(ph)PPSSETSIR_	671:671	SPPSDQESPPSSETS:SPPSDQESPPSSETS	Clcn2:Clcn2	03:02:00	887:907	P35525	sp	sp|P35525|CLCN2_RAT	_AQM(ox)SPPSDQES(ph)PPSSETSIR_	671	SPPSDQESPPSSETS	Clcn2	2	907
YES	1	E9PU32:P35525	tr:sp	tr|E9PU32|E9PU32_RAT:sp|P35525|CLCN2_RAT	_AQMSPPS(ph)DQESPPSSETSIR_	667:667	KAQMSPPSDQESPPS:KAQMSPPSDQESPPS	Clcn2:Clcn2	03:02:00	887:907	P35525	sp	sp|P35525|CLCN2_RAT	_AQMSPPS(ph)DQESPPSSETSIR_	667	KAQMSPPSDQESPPS	Clcn2	2	907
YES	1	E9PU32:P35525	tr:sp	tr|E9PU32|E9PU32_RAT:sp|P35525|CLCN2_RAT	_AQ(de)MS(ph)PPSDQESPPSSETSIR_	664:664	KLRKAQMSPPSDQES:KLRKAQMSPPSDQES	Clcn2:Clcn2	03:02:00	887:907	P35525	sp	sp|P35525|CLCN2_RAT	_AQ(de)MS(ph)PPSDQESPPSSETSIR_	664	KLRKAQMSPPSDQES	Clcn2	2	907
NO	1	D4A280	sp	sp|D4A280|PAK7_RAT	_AQM(ox)VFS(ph)PPLSGSDTYPR_	341	DRAQMVFSPPLSGSD	Pak7	1	718	D4A280	sp	sp|D4A280|PAK7_RAT	_AQM(ox)VFS(ph)PPLSGSDTYPR_	341	DRAQMVFSPPLSGSD	Pak7	1	718
YES	1	O88881-2:O88881	sp:sp	sp|O88881-2|BEGIN_RAT:sp|O88881|BEGIN_RAT	_AQNSTDS(ph)LAEEEEAEAAAFPEAYR_	278:284	RAQNSTDSLAEEEEA:RAQNSTDSLAEEEEA	Begain:Begain	01:01:00	605:611	O88881	sp	sp|O88881|BEGIN_RAT	_AQNSTDS(ph)LAEEEEAEAAAFPEAYR_	284	RAQNSTDSLAEEEEA	Begain	1	611
YES	1	O88881-2:O88881	sp:sp	sp|O88881-2|BEGIN_RAT:sp|O88881|BEGIN_RAT	_AQNS(ph)TDSLAEEEEAEAAAFPEAYR_	275:281	GFLRAQNSTDSLAEE:GFLRAQNSTDSLAEE	Begain:Begain	01:01:00	605:611	O88881	sp	sp|O88881|BEGIN_RAT	_AQNS(ph)TDSLAEEEEAEAAAFPEAYR_	281	GFLRAQNSTDSLAEE	Begain	1	611
YES	1	O88881-2:O88881	sp:sp	sp|O88881-2|BEGIN_RAT:sp|O88881|BEGIN_RAT	_AQNSTDS(ph)LAEEEEAEAAAFPEAYRR_	278:284	RAQNSTDSLAEEEEA:RAQNSTDSLAEEEEA	Begain:Begain	01:01:00	605:611	O88881	sp	sp|O88881|BEGIN_RAT	_AQNSTDS(ph)LAEEEEAEAAAFPEAYRR_	284	RAQNSTDSLAEEEEA	Begain	1	611
YES	1	O88881-2:O88881	sp:sp	sp|O88881-2|BEGIN_RAT:sp|O88881|BEGIN_RAT	_AQNS(ph)TDSLAEEEEAEAAAFPEAYRR_	275:281	GFLRAQNSTDSLAEE:GFLRAQNSTDSLAEE	Begain:Begain	01:01:00	605:611	O88881	sp	sp|O88881|BEGIN_RAT	_AQNS(ph)TDSLAEEEEAEAAAFPEAYRR_	281	GFLRAQNSTDSLAEE	Begain	1	611
YES	1	D3ZNN0:M0RAP5	tr:tr	tr|D3ZNN0|D3ZNN0_RAT:tr|M0RAP5|M0RAP5_RAT	_AQNTPS(ph)PGQAQADSSSLEQEK_	1228:1228	FKAQNTPSPGQAQAD:FKAQNTPSPGQAQAD	Sbf1:Sbf1	04:04:00	1867:1893	D3ZNN0	tr	tr|D3ZNN0|D3ZNN0_RAT	_AQNTPS(ph)PGQAQADSSSLEQEK_	1228	FKAQNTPSPGQAQAD	Sbf1	4	1867
NO	1	O08875	sp	sp|O08875|DCLK1_RAT	_AQPAPPELNSES(ph)EDYSPSSSETVR_	415	PPELNSESEDYSPSS	Dclk1	2	433	O08875	sp	sp|O08875|DCLK1_RAT	_AQPAPPELNSES(ph)EDYSPSSSETVR_	415	PPELNSESEDYSPSS	Dclk1	2	433
NO	1	O08875	sp	sp|O08875|DCLK1_RAT	_AQPAPPELNSESEDYS(ph)PSSSETVR_	419	NSESEDYSPSSSETV	Dclk1	2	433	O08875	sp	sp|O08875|DCLK1_RAT	_AQPAPPELNSESEDYS(ph)PSSSETVR_	419	NSESEDYSPSSSETV	Dclk1	2	433
NO	1	O08875	sp	sp|O08875|DCLK1_RAT	_AQPAPPELNS(ph)ESEDYSPSSSETVR_	413	PAPPELNSESEDYSP	Dclk1	2	433	O08875	sp	sp|O08875|DCLK1_RAT	_AQPAPPELNS(ph)ESEDYSPSSSETVR_	413	PAPPELNSESEDYSP	Dclk1	2	433
NO	1	O08875	sp	sp|O08875|DCLK1_RAT	_AQ(de)PAPPELNSESEDYS(ph)PSSSETVR_	419	NSESEDYSPSSSETV	Dclk1	2	433	O08875	sp	sp|O08875|DCLK1_RAT	_AQ(de)PAPPELNSESEDYS(ph)PSSSETVR_	419	NSESEDYSPSSSETV	Dclk1	2	433
NO	1	O08875	sp	sp|O08875|DCLK1_RAT	_AQPAPPELN(de)SESEDYS(ph)PSSSETVR_	419	NSESEDYSPSSSETV	Dclk1	2	433	O08875	sp	sp|O08875|DCLK1_RAT	_AQPAPPELN(de)SESEDYS(ph)PSSSETVR_	419	NSESEDYSPSSSETV	Dclk1	2	433
NO	1	O08875	sp	sp|O08875|DCLK1_RAT	_AQPAPPELN(de)S(ph)ESEDYSPSSSETVR_	413	PAPPELNSESEDYSP	Dclk1	2	433	O08875	sp	sp|O08875|DCLK1_RAT	_AQPAPPELN(de)S(ph)ESEDYSPSSSETVR_	413	PAPPELNSESEDYSP	Dclk1	2	433
NO	1	O08875	sp	sp|O08875|DCLK1_RAT	_AQPAPPELN(de)SES(ph)EDYSPSSSETVR_	415	PPELNSESEDYSPSS	Dclk1	2	433	O08875	sp	sp|O08875|DCLK1_RAT	_AQPAPPELN(de)SES(ph)EDYSPSSSETVR_	415	PPELNSESEDYSPSS	Dclk1	2	433
NO	1	O08875	sp	sp|O08875|DCLK1_RAT	_AQ(de)PAPPELN(de)SES(ph)EDYSPSSSETVR_	415	PPELNSESEDYSPSS	Dclk1	2	433	O08875	sp	sp|O08875|DCLK1_RAT	_AQ(de)PAPPELN(de)SES(ph)EDYSPSSSETVR_	415	PPELNSESEDYSPSS	Dclk1	2	433
NO	1	O54852	sp	sp|O54852|KCNH7_RAT	_AQPEECS(ph)PSGLQR_	1007	RAQPEECSPSGLQRA	Kcnh7	1	1195	O54852	sp	sp|O54852|KCNH7_RAT	_AQPEECS(ph)PSGLQR_	1007	RAQPEECSPSGLQRA	Kcnh7	1	1195
YES	1	D3ZE17:Q8VHK2	tr:sp	tr|D3ZE17|D3ZE17_RAT:sp|Q8VHK2|CSKI1_RAT	_AQPGS(ph)PQALGGPHGPATAK_	790:790	PTKAQPGSPQALGGP:PTKAQPGSPQALGGP	Caskin1:Caskin1	04:01:00	1430:1430	Q8VHK2	sp	sp|Q8VHK2|CSKI1_RAT	_AQPGS(ph)PQALGGPHGPATAK_	790	PTKAQPGSPQALGGP	Caskin1	1	1430
YES	1	D3ZE17:Q8VHK2	tr:sp	tr|D3ZE17|D3ZE17_RAT:sp|Q8VHK2|CSKI1_RAT	_AQPGS(ph)PQ(de)ALGGPHGPATAK_	790:790	PTKAQPGSPQALGGP:PTKAQPGSPQALGGP	Caskin1:Caskin1	04:01:00	1430:1430	Q8VHK2	sp	sp|Q8VHK2|CSKI1_RAT	_AQPGS(ph)PQ(de)ALGGPHGPATAK_	790	PTKAQPGSPQALGGP	Caskin1	1	1430
YES	1	D4A4P1:F1LMX1:O08839-2:O08839:O08839-3:O08839-6:O08839-5:D4ACI3:D4ABS7	tr:tr:sp:sp:sp:sp:sp:tr:tr	tr|D4A4P1|D4A4P1_RAT:tr|F1LMX1|F1LMX1_RAT:sp|O08839-2|BIN1_RAT:sp|O08839|BIN1_RAT:sp|O08839-3|BIN1_RAT:sp|O08839-6|BIN1_RAT:sp|O08839-5|BIN1_RAT:tr|D4ACI3|D4ACI3_RAT:tr|D4ABS7|D4ABS7_RAT	_AQPS(ph)DSAPEK_	287:287:286:286:286:253:286:253:287	FTVKAQPSDSAPEKG:FTVKAQPSDSAPEKG:FTVKAQPSDSAPEKG:FTVKAQPSDSAPEKG:FTVKAQPSDSAPEKG:FTVKAQPSDSAPEKG:FTVKAQPSDSAPEKG:FTVKAQPSDSAPEKG:FTVKAQPSDSAPEKG	Bin1:Bin1:Bin1:Bin1:Bin1:Bin1:Bin1:Bin1:Bin1	4:4:1:1:1:1:1:4:4	553:589:550:588:334:407:440:408:442	O08839	sp	sp|O08839|BIN1_RAT	_AQPS(ph)DSAPEK_	286	FTVKAQPSDSAPEKG	Bin1	1	588
YES	1	D4A4P1:F1LMX1:O08839-2:O08839:O08839-3:O08839-6:O08839-5:D4ACI3:D4ABS7	tr:tr:sp:sp:sp:sp:sp:tr:tr	tr|D4A4P1|D4A4P1_RAT:tr|F1LMX1|F1LMX1_RAT:sp|O08839-2|BIN1_RAT:sp|O08839|BIN1_RAT:sp|O08839-3|BIN1_RAT:sp|O08839-6|BIN1_RAT:sp|O08839-5|BIN1_RAT:tr|D4ACI3|D4ACI3_RAT:tr|D4ABS7|D4ABS7_RAT	_AQPSDS(ph)APEK_	289:289:288:288:288:255:288:255:289	VKAQPSDSAPEKGNK:VKAQPSDSAPEKGNK:VKAQPSDSAPEKGNK:VKAQPSDSAPEKGNK:VKAQPSDSAPEKGNK:VKAQPSDSAPEKGNK:VKAQPSDSAPEKGNK:VKAQPSDSAPEKGNK:VKAQPSDSAPEKGNK	Bin1:Bin1:Bin1:Bin1:Bin1:Bin1:Bin1:Bin1:Bin1	4:4:1:1:1:1:1:4:4	553:589:550:588:334:407:440:408:442	O08839	sp	sp|O08839|BIN1_RAT	_AQPSDS(ph)APEK_	288	VKAQPSDSAPEKGNK	Bin1	1	588
YES	1	D4A4P1:F1LMX1:O08839-2:O08839:O08839-3:O08839-6:O08839-5:D4ACI3:D4ABS7	tr:tr:sp:sp:sp:sp:sp:tr:tr	tr|D4A4P1|D4A4P1_RAT:tr|F1LMX1|F1LMX1_RAT:sp|O08839-2|BIN1_RAT:sp|O08839|BIN1_RAT:sp|O08839-3|BIN1_RAT:sp|O08839-6|BIN1_RAT:sp|O08839-5|BIN1_RAT:tr|D4ACI3|D4ACI3_RAT:tr|D4ABS7|D4ABS7_RAT	_AQPS(ph)DS(ph)APEKGN(de)KSPSPPPDGSPAATPEIR_	287;289:287;289:286;288:286;288:286;288:253;255:286;288:253;255:287;289	FTVKAQPSDSAPEKG;VKAQPSDSAPEKGNK:FTVKAQPSDSAPEKG;VKAQPSDSAPEKGNK:FTVKAQPSDSAPEKG;VKAQPSDSAPEKGNK:FTVKAQPSDSAPEKG;VKAQPSDSAPEKGNK:FTVKAQPSDSAPEKG;VKAQPSDSAPEKGNK:FTVKAQPSDSAPEKG;VKAQPSDSAPEKGNK:FTVKAQPSDSAPEKG;VKAQPSDSAPEKGNK:FTVKAQPSDSAPEKG;VKAQPSDSAPEKGNK:FTVKAQPSDSAPEKG;VKAQPSDSAPEKGNK	Bin1:Bin1:Bin1:Bin1:Bin1:Bin1:Bin1:Bin1:Bin1	4:4:1:1:1:1:1:4:4	553:589:550:588:334:407:440:408:442	O08839	sp	sp|O08839|BIN1_RAT	_AQPS(ph)DS(ph)APEKGN(de)KSPSPPPDGSPAATPEIR_	286;288	FTVKAQPSDSAPEKG;VKAQPSDSAPEKGNK	Bin1	1	588
YES	1	D4A4P1:F1LMX1:O08839-2:O08839:O08839-3:O08839-6:O08839-5:D4ACI3:D4ABS7	tr:tr:sp:sp:sp:sp:sp:tr:tr	tr|D4A4P1|D4A4P1_RAT:tr|F1LMX1|F1LMX1_RAT:sp|O08839-2|BIN1_RAT:sp|O08839|BIN1_RAT:sp|O08839-3|BIN1_RAT:sp|O08839-6|BIN1_RAT:sp|O08839-5|BIN1_RAT:tr|D4ACI3|D4ACI3_RAT:tr|D4ABS7|D4ABS7_RAT	_AQPSDSAPEKGN(de)KS(ph)PS(ph)PPPDGSPAATPEIR_	297;299:297;299:296;298:296;298:296;298:263;265:296;298:263;265:297;299	APEKGNKSPSPPPDG;EKGNKSPSPPPDGSP:APEKGNKSPSPPPDG;EKGNKSPSPPPDGSP:APEKGNKSPSPPPDG;EKGNKSPSPPPDGSP:APEKGNKSPSPPPDG;EKGNKSPSPPPDGSP:APEKGNKSPSPPPDG;EKGNKSPSPPPDGSP:APEKGNKSPSPPPDG;EKGNKSPSPPPDGSP:APEKGNKSPSPPPDG;EKGNKSPSPPPDGSP:APEKGNKSPSPPPDG;EKGNKSPSPPPDGSP:APEKGNKSPSPPPDG;EKGNKSPSPPPDGSP	Bin1:Bin1:Bin1:Bin1:Bin1:Bin1:Bin1:Bin1:Bin1	4:4:1:1:1:1:1:4:4	553:589:550:588:334:407:440:408:442	O08839	sp	sp|O08839|BIN1_RAT	_AQPSDSAPEKGN(de)KS(ph)PS(ph)PPPDGSPAATPEIR_	296;298	APEKGNKSPSPPPDG;EKGNKSPSPPPDGSP	Bin1	1	588
YES	1	D4A4P1:F1LMX1:O08839-2:O08839:O08839-3:O08839-6:O08839-5:D4ACI3:D4ABS7	tr:tr:sp:sp:sp:sp:sp:tr:tr	tr|D4A4P1|D4A4P1_RAT:tr|F1LMX1|F1LMX1_RAT:sp|O08839-2|BIN1_RAT:sp|O08839|BIN1_RAT:sp|O08839-3|BIN1_RAT:sp|O08839-6|BIN1_RAT:sp|O08839-5|BIN1_RAT:tr|D4ACI3|D4ACI3_RAT:tr|D4ABS7|D4ABS7_RAT	_AQ(de)PSDSAPEKGNKS(ph)PS(ph)PPPDGSPAATPEIR_	297;299:297;299:296;298:296;298:296;298:263;265:296;298:263;265:297;299	APEKGNKSPSPPPDG;EKGNKSPSPPPDGSP:APEKGNKSPSPPPDG;EKGNKSPSPPPDGSP:APEKGNKSPSPPPDG;EKGNKSPSPPPDGSP:APEKGNKSPSPPPDG;EKGNKSPSPPPDGSP:APEKGNKSPSPPPDG;EKGNKSPSPPPDGSP:APEKGNKSPSPPPDG;EKGNKSPSPPPDGSP:APEKGNKSPSPPPDG;EKGNKSPSPPPDGSP:APEKGNKSPSPPPDG;EKGNKSPSPPPDGSP:APEKGNKSPSPPPDG;EKGNKSPSPPPDGSP	Bin1:Bin1:Bin1:Bin1:Bin1:Bin1:Bin1:Bin1:Bin1	4:4:1:1:1:1:1:4:4	553:589:550:588:334:407:440:408:442	O08839	sp	sp|O08839|BIN1_RAT	_AQ(de)PSDSAPEKGNKS(ph)PS(ph)PPPDGSPAATPEIR_	296;298	APEKGNKSPSPPPDG;EKGNKSPSPPPDGSP	Bin1	1	588
YES	1	D4A4P1:F1LMX1:O08839-2:O08839:O08839-3:O08839-6:O08839-5:D4ACI3:D4ABS7	tr:tr:sp:sp:sp:sp:sp:tr:tr	tr|D4A4P1|D4A4P1_RAT:tr|F1LMX1|F1LMX1_RAT:sp|O08839-2|BIN1_RAT:sp|O08839|BIN1_RAT:sp|O08839-3|BIN1_RAT:sp|O08839-6|BIN1_RAT:sp|O08839-5|BIN1_RAT:tr|D4ACI3|D4ACI3_RAT:tr|D4ABS7|D4ABS7_RAT	_AQPSDS(ph)APEKGN(de)KS(ph)PSPPPDGSPAATPEIR_	289;297:289;297:288;296:288;296:288;296:255;263:288;296:255;263:289;297	VKAQPSDSAPEKGNK;APEKGNKSPSPPPDG:VKAQPSDSAPEKGNK;APEKGNKSPSPPPDG:VKAQPSDSAPEKGNK;APEKGNKSPSPPPDG:VKAQPSDSAPEKGNK;APEKGNKSPSPPPDG:VKAQPSDSAPEKGNK;APEKGNKSPSPPPDG:VKAQPSDSAPEKGNK;APEKGNKSPSPPPDG:VKAQPSDSAPEKGNK;APEKGNKSPSPPPDG:VKAQPSDSAPEKGNK;APEKGNKSPSPPPDG:VKAQPSDSAPEKGNK;APEKGNKSPSPPPDG	Bin1:Bin1:Bin1:Bin1:Bin1:Bin1:Bin1:Bin1:Bin1	4:4:1:1:1:1:1:4:4	553:589:550:588:334:407:440:408:442	O08839	sp	sp|O08839|BIN1_RAT	_AQPSDS(ph)APEKGN(de)KS(ph)PSPPPDGSPAATPEIR_	288;296	VKAQPSDSAPEKGNK;APEKGNKSPSPPPDG	Bin1	1	588
YES	1	D4A4P1:F1LMX1:O08839-2:O08839:O08839-3:O08839-6:O08839-5:D4ACI3:D4ABS7	tr:tr:sp:sp:sp:sp:sp:tr:tr	tr|D4A4P1|D4A4P1_RAT:tr|F1LMX1|F1LMX1_RAT:sp|O08839-2|BIN1_RAT:sp|O08839|BIN1_RAT:sp|O08839-3|BIN1_RAT:sp|O08839-6|BIN1_RAT:sp|O08839-5|BIN1_RAT:tr|D4ACI3|D4ACI3_RAT:tr|D4ABS7|D4ABS7_RAT	_AQ(de)PS(ph)DSAPEKGNKS(ph)PSPPPDGSPAATPEIR_	287;297:287;297:286;296:286;296:286;296:253;263:286;296:253;263:287;297	FTVKAQPSDSAPEKG;APEKGNKSPSPPPDG:FTVKAQPSDSAPEKG;APEKGNKSPSPPPDG:FTVKAQPSDSAPEKG;APEKGNKSPSPPPDG:FTVKAQPSDSAPEKG;APEKGNKSPSPPPDG:FTVKAQPSDSAPEKG;APEKGNKSPSPPPDG:FTVKAQPSDSAPEKG;APEKGNKSPSPPPDG:FTVKAQPSDSAPEKG;APEKGNKSPSPPPDG:FTVKAQPSDSAPEKG;APEKGNKSPSPPPDG:FTVKAQPSDSAPEKG;APEKGNKSPSPPPDG	Bin1:Bin1:Bin1:Bin1:Bin1:Bin1:Bin1:Bin1:Bin1	4:4:1:1:1:1:1:4:4	553:589:550:588:334:407:440:408:442	O08839	sp	sp|O08839|BIN1_RAT	_AQ(de)PS(ph)DSAPEKGNKS(ph)PSPPPDGSPAATPEIR_	286;296	FTVKAQPSDSAPEKG;APEKGNKSPSPPPDG	Bin1	1	588
[truncated: 21,152 more rows]

## Sheet: 2) Fasta-Site Position(Neuron)
MULTI_MAPPED	MULTI_GENE	PROTEIN	DATABASE	FASTA_HEADER	MOD_PEPTIDE	PHOSPHO_POSITION	CENTERED_SEQ	GENE	EVIDENCE	LENGTH	BEST_PROTEIN	BEST_DATABASE	BEST_HEADER	BEST_MOD_PEPTIDE	BEST_PHOSPHO_POSITION	BEST_CENTERED_SEQ	BEST_GENE	BEST_EVIDENCE	BEST_LENGTH
NO	1	D4A3S7	tr	tr|D4A3S7|D4A3S7_RAT	_AAAAALSGS(ph)PPQTEKPTHYR_	15	AAAALSGSPPQTEKP	Unkl	4	727	D4A3S7	tr	tr|D4A3S7|D4A3S7_RAT	_AAAAALSGS(ph)PPQTEKPTHYR_	15	AAAALSGSPPQTEKP	Unkl	4	727
[truncated: 47,673 more rows]
