# Supplementary material for: The temporal profile of activity-dependent presynaptic phospho-signalling reveals long-lasting patterns of poststimulus regulation
Source: PLoS Biol. 2019 Mar 1;17(3):e3000170. doi: 10.1371/journal.pbio.3000170 (PMC6415872; doi:10.1371/journal.pbio.3000170)
Supplement: S1 Data — (XLSX) [file pbio.3000170.s011.xlsx]

## Sheet: Fig 2A
		Synaptosomes		Hippocampal Neurons
	ID	FC_76mM_10s	10s_76mM_p_value	FC_76mM_10s	76mM_p_value
	P09951|Syn1|566|PQATRQASISGPAPP	2.06077	1.67795e-08	0.626795	0.00349045
	G3V984|Bsn|1220|TGPRSQGSFEYQDTQ	1.77202	4.89157e-12	0.725591	0.0037357
	O70441|Syn3|519|PVQGRSTSQQGEEPQ	1.31325	2.41405e-13	0.887167	0.00737454
	Q9JKS6|Pclo|1563|RRLTRKSSTSFDDDA	0.974295	3.49138e-08	-1.14373	0.000105871
	P19332|Mapt|667|RVQSKIGSLDNITHV	0.852336	1.23784e-11	1.03993	0.0017932
	P09951|Syn1|664|PQLNKSQSLTNAFNL	0.814352	6.06706e-16	0.667843	0.0007924
	P09951|Syn1|603|AGPIRQASQAGPGPR	0.711386	0.000365291	1.23251	7.08558e-05
	P09951|Syn1|666|LNKSQSLTNAFNLPE	0.701255	7.04283e-11	0.748412	0.000321232
	P19332|Mapt|727|SNVSSTGSIDMVDSP	0.62663	4.4169e-10	0.883252	0.00115883
	P09951|Syn1|664;680|PQLNKSQSLTNAFNL;EPAPPRPSLSQDEVK	0.599266	3.33125e-05	0.432053	0.021027
	P09951|Syn1|664;682|PQLNKSQSLTNAFNL;APPRPSLSQDEVKAE	0.580959	1.76521e-08	0.529885	0.00302577
	Q9JIR4|Rims1|1234|QTTGSGSSQELDHEQ	0.503614	4.08926e-08	0.563244	0.00141876
	Q62768|Unc13a|255|FSEPRALSPTGSSRY	0.151555	0.0208416	0.350597	0.0423473
	P19332|Mapt|489;492|IPAKTTPSPKTPPGS;KTTPSPKTPPGSGEP	-0.0980501	0.0281776	-0.727125	0.0285365
	P21575|Dnm1|780|RSPTSSPTPQRRAPA	-0.119589	0.174856	-0.299523	0.0537819
	Q9JKS6|Pclo|3632|MSDPKPLSPTADESS	-0.158837	0.0295324	-1.48725	4.43009e-05
	P19332|Mapt|707;711;715|GAEIVYKSPVVSGDT;VYKSPVVSGDTSPRH;PVVSGDTSPRHLSNV	-0.190422	0.0331919	-0.424879	0.0205987
	D4A0I5|Dnajc6|564;568|TPRRATTSASASPTL;ATTSASASPTLRVGE	-0.212459	0.0142804	-0.458723	0.0141547
	P19332|Mapt|542;546|KKVAVVRTPPKSPSA;VVRTPPKSPSASKSR	-0.215978	0.00214384	-0.741097	0.012214
	Q9JKS6|Pclo|1772;1778;1784|RRRERPKTPPSNLSP;KTPPSNLSPIEDASP;LSPIEDASPTEELRQ	-0.245936	0.000426303	-0.533798	0.00228738
	P09951|Syn1|579|PPKVSGASPGGQQRQ	-0.259018	0.0188445	-0.965995	0.000309145
	Q9JKS6|Pclo|3561;3565|PTVQLAPSPPKSPKV;LAPSPPKSPKVLYSP	-0.260389	0.000459827	-1.38035	0.00365811
	Q63537|Syn2|420;422|SKMNQLLSRTPALSP;MNQLLSRTPALSPQR	-0.260754	0.000362149	-0.447485	0.00419806
	Q9JKS6|Pclo|1353|SQESSPSSPSDLAKL	-0.262547	0.00253097	-0.657981	0.0132817
	Q63537|Syn2|422;426|MNQLLSRTPALSPQR;LSRTPALSPQRPLTT	-0.27576	7.15878e-08	-0.531834	0.0070371
	Q62910|Synj1|1048;1053|SPSSSPRTSPCQSPT;PRTSPCQSPTAPEYS	-0.280399	0.00414351	-0.374946	0.0114616
	Q91Z79|Ppfia3|712;716|GPAIPGDTPPPTPRS;PGDTPPPTPRSARLE	-0.282126	0.0376909	-0.560056	0.00503241
	O88778|Bsn|3203|DRSSVSQSPAPTYPS	-0.292154	0.0307035	-0.568545	0.00301373
	Q9JIR4|Rims1|1045|PRAKRGRSAESLHMT	-0.293332	0.000159516	-0.377532	0.0233526
	O70441|Syn3|418|PQTKSAKSPGQGQLG	-0.297914	0.0147136	-0.897507	0.00078982
	P60881|Snap25|28|LADESLESTRRMLQL	-0.321677	0.00918032	1.03509	0.000349538
	P09951-2|Syn1|662|PHPQLKASPAQAQPX	-0.356663	0.00253097	-1.04945	0.00287793
	O88778|Bsn|263|GKPEQERSRSPGATQ	-0.396017	0.00696628	-1.31801	0.00593861
	P09951|Syn1|500|GLGPPAGSPLPQRLP	-0.411246	0.000469641	-0.516916	0.0218417
	Q8K3M6|Erc2|18|PEGSPSRSPRLPRSP	-0.432695	0.00601429	-0.63976	0.00871359
	O88778|Bsn|265|PEQERSRSPGATQSG	-0.437727	0.000734259	-1.00303	0.00451481
	P19332|Mapt|546|VVRTPPKSPSASKSR	-0.481407	0.0320904	-0.944763	0.00437706
	Q9JKS6|Pclo|3565|LAPSPPKSPKVLYSP	-0.489531	1.4569e-05	-0.663325	0.0160486
	Q62910|Synj1|1160|REMEAPKSPGTARKD	-0.510956	4.83823e-05	-0.652124	0.0039883
	Q811U3|Erc1|21|SSQSPGRSPRLPRSP	-0.517462	5.59793e-06	-0.615556	0.00104611
	P21575|Dnm1|851;857|PSRSGQASPSRPESP;ASPSRPESPRPPFDL	-0.548761	4.89469e-07	-0.56506	0.00411962
	P09951|Syn1|432;436|SPGRGSHSQTPSPGA;GSHSQTPSPGALPLG	-0.579993	1.30967e-09	-0.938159	0.0010512
	P09951|Syn1|62|STAAPVASPAAPSPG	-0.609203	2.87853e-07	-0.867012	0.000387973
	P21575|Dnm1|774;777|SVPAGRRSPTSSPTP;AGRRSPTSSPTPQRR	-0.70689	0.000465799	-1.25434	0.00236086
	O70441|Syn3|446|GGPRQAQSPQPPRSR	-0.734525	4.61553e-06	-1.26096	0.00105694
	P09951|Syn1|508|PLPQRLPSPTAAPQQ	-0.749875	2.92581e-11	-0.704608	0.000655789
	P09951|Syn1|62;67|STAAPVASPAAPSPG;VASPAAPSPGSSGGG	-0.790144	6.30533e-07	-1.1057	0.00147003
	P09951|Syn1|549|PAARPPASPSPQRQA	-0.834348	5.95881e-08	-1.8295	9.25581e-05
	P21575|Dnm1|774;776|SVPAGRRSPTSSPTP;PAGRRSPTSSPTPQR	-0.874912	1.239e-06	-1.32111	0.000349538
	O88778|Bsn|821|DSSEGGLSPLPPQPP	-1.10808	4.31616e-09	-0.848889	0.000859114
	O88778|Bsn|241;245|KSQQQLHSPALSPAH;QLHSPALSPAHSPAK	-1.36852	7.48798e-10	-1.48591	7.13108e-05
	Q9JIR4|Rims1|1203|QVPVRSGSIEQASLV	0.513431	1.14131e-09	0.346711	0.0705798
	P09951|Syn1|434|GRGSHSQTPSPGALP	-0.322272	0.0220997	-0.276901	0.0718227
	P19332|Mapt|525|GSRSRTPSLPTPPTR	0.353953	0.000139247	0.258788	0.083958
	Q62910|Synj1|1053|PRTSPCQSPTAPEYS	0.357886	0.00247406	0.192993	0.165988
	Q811U3|Erc1|17|KVEPSSQSPGRSPRL	-0.571769	1.83446e-06	0.159553	0.177029
	Q9JIR4|Rims1|1600;1603|APLTRRASQSSLESS;TRRASQSSLESSSGP	0.232258	0.00730431	0.15992	0.26993
	Q9JIR4|Rims1|346|RRLEKGRSQDYSDRP	1.22686	6.92902e-14	0.219217	0.277181
	Q9JKS6:M0R3T5|Pclo:NA|924:249|QAPTPSQSPAAQGPA:QAPTPSQSPAAQGPA	-0.258719	0.0480216	-0.149538	0.306884
	Q91Z79|Ppfia3|682|TPRLAPPSPARETDK	-0.27391	0.0432172	-0.15618	0.310298
	P09951|Syn1|9|NYLRRRLSDSNFMAN	0.226288	0.0381562	0.138837	0.320868
	O70441|Syn3|483|QQQRSPGSPQLSRAS	-0.189736	0.0168554	-0.161818	0.3365
	P09951|Syn1|549;551|PAARPPASPSPQRQA;ARPPASPSPQRQAGP	-0.407288	2.66841e-05	-0.143857	0.460996
	O70441|Syn3|540|PHLNKSQSLTNSLST	0.52891	8.03062e-15	0.103099	0.531795
	O88778|Bsn|2793;2796|QVLYSPVSPLSPHRL;YSPVSPLSPHRLLDT	-0.461563	1.56656e-06	-0.089099	0.532982
	Q9JIR4|Rims1|514|ESMLRNDSLSSDQSE	0.889965	2.72855e-08	0.0700031	0.536662
	O88778|Bsn|2784|VSRQPPKSPQVLYSP	-0.590202	0.00181857	-0.0767055	0.585184
	P09951|Syn1|551|ARPPASPSPQRQAGP	-0.203816	0.0242543	0.079551	0.603073
	O70441|Syn3|9|NFLRRRLSDSSFVAN	0.259175	0.0152678	0.0762978	0.663806
	Q9JKS6|Pclo|4293|TSLPISQSRGRIPIV	-0.659453	4.51671e-08	-0.0490385	0.667002
	P09951:Q63537|Syn1:Syn2|341:342|NWKTNTGSAMLEQIA:NWKTNTGSAMLEQIA	-0.291465	0.01362	0.0126911	0.940922
	P09951|Syn1|11|LRRRLSDSNFMANLP	0.375999	0.00239651	-0.0087391	0.955692
	O88778|Bsn|2851|LSDPKPLSPTAEESA	-0.154163	0.302439	-2.0545	6.57741e-05
	O88778|Bsn|241|KSQQQLHSPALSPAH	-0.00700995	0.995585	-0.891664	0.000139748
	Q9JKS6|Pclo|869;873|GITDAPKSQPTTPQE;APKSQPTTPQETVTG	-0.017304	0.992058	-1.01911	0.000177718
	P61765|Stxbp1|516|SFSTTAVSARYGHWH	-0.178906	0.266947	1.45028	0.000268689
	Q9JIR4|Rims1|1233|KQTTGSGSSQELDHE	0.175195	0.275368	-0.85218	0.000316422
	Q63537|Syn2|111|APAPSAASRKAKVLL	-0.127692	0.120848	1.80619	0.000549983
	O88778|Bsn|570|GSLPPKASPQAAKAS	-0.28487	0.138313	-1.00575	0.00058166
	Q63537|Syn2|561|SESSFFRSSANEDEA	0.414746	0.236705	1.62027	0.000648593
	P61765|Stxbp1|473|ERISEQTYQLSRWTP	-0.000406673	0.999373	-0.702975	0.000909448
	Q9JKS6|Pclo|4561|PKVDKAKSPGVDPKQ	-0.197732	0.0552255	-0.721636	0.00111288
	O88778|Bsn|2784;2796|VSRQPPKSPQVLYSP;YSPVSPLSPHRLLDT	0.00278951	0.995585	-0.74432	0.00140112
	Q9JIR4|Rims1|1175;1179|TRTHRQGSPTQSPPA;RQGSPTQSPPADTSF	0.0183529	0.960962	-0.600594	0.00151128
	Q9JIR4|Rims1|991|PNVPLQRSLDEIHPT	0.42652	0.0632219	0.611956	0.00293585
	P19332|Mapt|50|DGSEEPGSETSDAKS	0.0401301	0.3487	-0.506311	0.00349396
	Q9JKS6:M0RC08|Pclo:NA|231:221|EVIQQDSSPKSVSSQ:EVIQQDSSPKSVSSQ	0.0301139	0.982616	-0.596239	0.003757
	P19332|Mapt|510;513|GERSGYSSPGSPGTP;SGYSSPGSPGTPGSR	0.01347	0.988867	-0.568964	0.00383273
	F1M7V4|Pclo|3260|SEEESPLSPVGQPMG	0.167744	0.243617	-0.44049	0.00398224
	P19332|Mapt|711;715|VYKSPVVSGDTSPRH;PVVSGDTSPRHLSNV	0.108695	0.136959	0.559978	0.0042179
	P19332|Mapt|509;513|SGERSGYSSPGSPGT;SGYSSPGSPGTPGSR	0.0724699	0.53449	-0.459262	0.00426636
	P09951|Syn1|492|PQGQQHLSGLGPPAG	-0.209911	0.599464	0.697435	0.00429823
	Q63537|Syn2|426|LSRTPALSPQRPLTT	-0.0545791	0.149599	-0.50388	0.00457134
	Q8K3M6|Erc2|14;18|TISNPEGSPSRSPRL;PEGSPSRSPRLPRSP	0.013223	0.992058	-0.476289	0.00466916
	P19332|Mapt|486;489|ATRIPAKTTPSPKTP;IPAKTTPSPKTPPGS	-0.0154626	0.992058	-1.06694	0.00480463
	Q9JKS6|Pclo|3626|KMMQRSMSDPKPLSP	0.0915653	0.2564	0.453959	0.00481383
	Q9JIR4|Rims1|413|ARHERRHSDVALPHT	-0.0363988	0.821584	0.42765	0.00570388
	Q9JIR4|Rims1|742;745|RPSISVISPTSPGAL;ISVISPTSPGALKDA	-0.0477554	0.6137	-0.549999	0.0058428
	Q9JKS6|Pclo|4609;4615|AGSSSVPSPGQPGSP;PSPGQPGSPSVSKKK	-0.114399	0.765424	-0.514929	0.00624212
	Q9JIR4|Rims1|1262|CDNASAKSSDSDVSD	-0.0221104	0.992058	-0.406116	0.00708647
	Q9JKS6:M0R3T5|Pclo:NA|617:26|PVPSQQASPKKEPPS:PVPSQQASPKKEPPS	0.0464834	0.713628	-0.526603	0.00715722
	O70441|Syn3|474|PVSPQSGSPQQQRSP	-0.00586611	0.992058	-0.711799	0.00924428
	P19332|Mapt|707;715|GAEIVYKSPVVSGDT;PVVSGDTSPRHLSNV	-0.0423406	0.948536	-0.439636	0.0108001
	P19332|Mapt|707;711;714|GAEIVYKSPVVSGDT;VYKSPVVSGDTSPRH;SPVVSGDTSPRHLSN	-0.104874	0.605791	-0.468873	0.0125292
	O70441|Syn3|480;483|GSPQQQRSPGSPQLS;QQQRSPGSPQLSRAS	-0.0908367	0.473289	-0.532689	0.0140488
	P19332|Mapt|707;714|GAEIVYKSPVVSGDT;SPVVSGDTSPRHLSN	-0.00662638	0.992058	-0.488702	0.0141118
	O88778|Bsn|105|ATAPGRESPRETRAQ	-0.0145273	0.985596	-0.440385	0.0182093
	P61765|Stxbp1|509|ISTRSSASFSTTAVS	-0.0375087	0.716887	0.398811	0.0184317
	Q9JKS6|Pclo|3624;3632|TAKMMQRSMSDPKPL;MSDPKPLSPTADESS	-0.086202	0.755859	-0.595641	0.0195121
	Q9JKS6|Pclo|4150|DPKMSKFSPIQESRD	0.0365813	0.91837	-0.326043	0.0196554
	P19332|Mapt|542;548|KKVAVVRTPPKSPSA;RTPPKSPSASKSRLQ	-0.114697	0.0982963	-0.713419	0.0201056
	P19332|Mapt|513|SGYSSPGSPGTPGSR	0.0324268	0.751554	-0.420962	0.0206455
	Q05140|Snap91|305|APSPLSKSSPATTVT	-0.00745005	0.992058	-0.317792	0.0208729
	P18088|Gad1|527|SLRGVPDSPERREKL	0.092319	0.90407	-0.32004	0.0229497
	P09951|Syn1|434;436|GRGSHSQTPSPGALP;GSHSQTPSPGALPLG	-0.0328209	0.949435	-0.44353	0.0237019
	Q9JIR4|Rims1|1078|RPDTSLHSPERERHS	0.0595194	0.716963	0.393092	0.0243881
	O88778|Bsn|1978|GRLYSSMSDTNLAEA	-0.0501269	0.821584	-0.353853	0.0271111
	O70441|Syn3|480|GSPQQQRSPGSPQLS	-0.191165	0.135419	-0.369804	0.0282481
	P19332|Mapt|509;510|SGERSGYSSPGSPGT;GERSGYSSPGSPGTP	0.0844418	0.479427	-0.392945	0.0285723
	P09951|Syn1|425|LPRQRDASPGRGSHS	0.311125	0.163539	-0.311194	0.0296223
	Q91Z79|Ppfia3|207|DQLSRRRSGLEEPGK	0.128384	0.485158	-0.31994	0.0338647
	P09951|Syn1|432|SPGRGSHSQTPSPGA	-0.0956245	0.366883	-0.281919	0.0376439
	F1M7V4|Pclo|1461|PSPTSPLSPHSNKSS	-0.0675027	0.508806	0.382747	0.0395477
	P19332-3|Mapt|71|EEAGIGDTPNMEDQA	-0.0375371	0.7688	-0.276825	0.0402152
	Q9JKS6|Pclo|3392|IVDSGVQTDDEETAD	-0.0485995	0.658154	-0.258371	0.0412571
	Q811U3|Erc1|937|NQTNHKPSPDQDEEE	0.11554	0.506823	-0.260451	0.0415248
	Q9JKS6|Pclo|1841|PAAVSLYSPTDEQSV	-0.0747852	0.59834	-0.282842	0.0491971
	Q9JKS6|Pclo|4609|AGSSSVPSPGQPGSP	-0.0421787	0.871569	-0.31769	0.0501825
	O88778|Bsn|1358|KLHSSPASPSLASKE	-0.0804553	0.833884	-0.489549	0.0501845
	O70441|Syn3|469|PQGQQPVSPQSGSPQ	-0.07235	0.490242	-0.333219	0.0520445
	O88778|Bsn|2845;2851|KTLQRSLSDPKPLSP;LSDPKPLSPTAEESA	-0.219282	0.0645095	-0.595402	0.053176
	Q9JKS6|Pclo|1772;1778|RRRERPKTPPSNLSP;KTPPSNLSPIEDASP	-0.0052245	0.995585	-0.304821	0.0556733
	F1LSE6|Ppfia3|17|SEDGRRGSALGPDEA	-0.0708002	0.422451	-0.279724	0.0613772
	O88778|Bsn|2843;2851|PMKTLQRSLSDPKPL;LSDPKPLSPTAEESA	-0.0121706	0.992058	-0.580722	0.0619911
	O88778|Bsn|2581|IADSSVQTDDEEGEG	-0.152443	0.178638	-0.263489	0.0622862
	Q9JIR4|Rims1|1339|ERNDGSQSDTAVGTV	-0.00931812	0.995585	-0.264934	0.0703705
	P19332|Mapt|492|KTTPSPKTPPGSGEP	-0.0888121	0.0724786	-0.372512	0.0847394
	Q9JKS6|Pclo|1390|KTQPQKISPEKPQDQ	-0.216945	0.067115	-0.388211	0.106538

## Sheet: Fig 2D
	Synaptosomes					Hippocampal Neurons
	Gene	No. Sig. Phospho-ites	Protein length (aa)			Gene	No. Sig. Phospho-ites	Length (aa)
	Ank2	37	453			Map2	68	1860
	Map1b	35	2461			Map1b	68	2461
	Bsn	34	3933			Bsn	66	3933
	Pclo	28	5085			Ank2	51	453
	Map1a	27	2776			Mapt	48	374
	Nefh	26	1064			Srcin1	42	1173
	Syn1	25	704			Pclo	41	5085
	Mapt	23	374			Rims1	40	1553
	Rims1	16	1553			RGD1310819	32	1109
	Srrm2	14	2707			Map1a	31	2776
	Sptbn1	14	2357			Apc	31	2842
	Add2	14	725			Epb41l1	30	879
	Bclaf1	13	1645			Sgip1	29	609
	Ctnnd2	13	866			Nav1	29	1875
	Dnm1	13	864			Syn1	28	704
	Syn3	13	579			Cep170b	28	1575
	Epb41l1	12	1551			Map4	27	983
	Caskin1	12	1430			Srrm2	26	2707
	Srcin1	12	1173			Iqsec1	25	1099
	Palm	11	383			Syngap1	24	1308
	Madd	10	1602			Sptbn1	24	2357
	Scn2a	9	2005			Clasp2	22	1286
	Clasp2	9	1286			Sorbs1	22	1290
	Dnajc6	9	911			Tanc2	22	1992
	Add1	9	735			Gap43	21	226
	Syn2	9	586			Marcks	21	309
	Snph	9	504			Rtn4	21	1163
	Adam22	8	928			Lrrc7	21	1537
	Nefm	8	844			Madd	20	1602
	Eif4b	8	611			Caskin1	19	1430
	Gja1	8	382			Akap12	19	1687
	Slc6a17	7	727			Palm	18	383
	C2cd2l	7	706			C2cd2l	18	706
	C2cd4c	7	422			Agap2	18	1186
	Gap43	7	226			Camsap3	18	1269
	Basp1	7	220			Tnik	18	1354
	Cend1	7	149			Tnks1bp1	18	1705
	Pkp4	6	1190			Scn2a	18	2005
	Rtn4	6	1163			Shank1	18	2159
	Srrm1	6	908			Dclk1	17	433
	Gphn	6	623			Camk2b	17	589
	Sgip1	6	609			Add1	17	631
	Hepacam	6	417			Ctnnd2	17	866
	Purg	6	351			Sipa1l1	17	1194
	Tppp	6	218			Dpysl2	16	572
	Dmxl2	5	2222			Lppr4	16	766
	Arhgap32	5	2086			Pacs1	16	961
	Synj1	5	1308			Dlgap4	16	992
	Gpr158	5	1206			Pkp4	16	1190
	Atp8a1	5	1148			Camsap2	16	1470
	Srgap3	5	1099			Brsk1	15	778
	Psd3	5	991			Prickle2	15	847
	Aak1	5	963			Grin2b	15	1482
	Ctnna2	5	922			Rims2	15	1525
	Erc2	5	921			Ank3	15	2598
	Apba1	5	841			Bin1	14	553
	Brsk1	5	778			Eif4b	14	611
	Lppr4	5	766			Klc2	14	622
	Add3	5	705			Dnm1	14	864
	Dlgap1	5	700			Limch1	14	1085
	Ablim2	5	573			Srgap3	14	1099
	Bin1	5	553			RGD1311575	14	1195
	Camk2a	5	478			Marcksl1	13	199
	Arfgap1	5	378			Ndrg2	13	357
	Ndrg2	5	357			Rab11fip5	13	643
	Ppp1r1b	5	205			Frmd4a	13	793
	Apc	4	2842			Oxr1	13	821
	Ank3	4	2598			Btbd8	13	1367
	Mical3	4	1997			Rapgef2	13	1496
	Arhgap21	4	1927			Shank2	13	1503
	Map2	4	1829			Peak1	13	1733
	Akap12	4	1582			Pikfyve	13	2052
	Tnik	4	1354			Samd14	12	390
	Sorbs1	4	1290			Syn2	12	564
	Ube2o	4	1287			Matr3	12	845
	Camsap3	4	1269			Arhgef2	12	985
	Atp2b2	4	1268			Srgap2	12	1071
	Ppfia3	4	1192			Grip1	12	1095
	Atp2b4	4	1165			Map4k4	12	1178
	Asap1	4	1144			Gpr158	12	1206
	Iqsec1	4	1099			Ttbk1	12	1306
	Ppp1r9a	4	1095			Camsap1	12	1604
	Sgsm1	4	1093			Shank3	12	1731
	Slc4a4	4	1079			Mllt4	12	1829
	Dlgap2	4	1024			RGD1307100	12	5006
	Atp1a1	4	1023			C2cd4c	11	422
	Dlgap4	4	992			Dos	11	431
	Grid2	4	933			Nsmf	11	507
	Snap91	4	896			Cttn	11	509
	Ncam1	4	838			Amph	11	683
	Hcn2	4	833			Dlgap1	11	700
	Tbc1d10b	4	795			Add3	11	705
	Mark1	4	776			Prr36	11	1050
	Dbn1	4	707			Tjp2	11	1164
	LOC691056	4	696			Ccdc88a	11	1792
	Stim1	4	685			Mical3	11	1997
	Jph1	4	660			Dock7	11	2118
	Sparcl1	4	634			Prrc2a	11	2161
	Sec62	4	605			Cacna1e	11	2296
	Stxbp1	4	594			Trio	11	3104
	Dpysl3	4	570			Dcx	10	365
	Slc7a8	4	533			Dpysl3	10	570
	Bcas1	4	522			Kif2a	10	742
	Kcna2	4	499			Mark3	10	797
	Pi4k2a	4	478			Fmn2	10	840
	Pacsin1	4	441			Rasal2	10	937
	Gjc2	4	440			Aak1	10	963
	Dclk1	4	433			Cnksr2	10	1032
	Baiap2	4	430			Atxn2l	10	1072
	Ablim1	4	409			Sgsm1	10	1093
	Pdha1	4	390			Cadps	10	1148
	Dmtn	4	320			Sorbs2	10	1196
	Marcks	4	309			Hcn4	10	1198
	Gpm6a	4	267			Grm5	10	1203
	Bnip3l	4	218			Plch2	10	1260
	Mbp	4	195			Arhgap21	10	1927
	Nf1	3	2808			Tp53bp1	10	1962
	Ralgapa1	3	2035			Dmxl2	10	2222
	Etl4	3	1981			Sptbn4	10	2561
	Hecw2	3	1578			LOC100911295	9	96
	Cep170b	3	1575			RGD1306556	9	309
	Btbd8	3	1367			Rnmt	9	461
	Adcy9	3	1354			Ankrd34a	9	495
	Mink1	3	1331			Psip1	9	528
	Rims2	3	1330			Syn3	9	579
	Raph1	3	1265			Map7d2	9	594
	Sorbs2	3	1196			Add2	9	725
	Agap2	3	1186			Ppm1e	9	750
	Cadps	3	1148			Git1	9	754
	Atxn2l	3	1072			Mark1	9	776
	Slc4a10	3	1045			Map7d1	9	817
	Garnl3	3	993			Elfn2	9	820
	Dlgap3	3	977			Srrm1	9	908
	Thrap3	3	951			Synpo	9	931
	Erc1	3	948			Dlgap3	9	977
	Rtn3	3	940			Ppp1r12a	9	1032
	Cnksr2	3	896			Asap1	9	1144
	Ppp6r2	3	882			Ppfia2	9	1150
	Fbxo41	3	870			Bclaf1	9	1645
	Oxr1	3	821			Sphkap	9	1683
	Ncam2	3	819			Myh10	9	1976
	Arhgap44	3	808			Ralgapa1	9	2035
	Eif3b	3	797			Myo18a	9	2044
	Gys1	3	738			Cacna1b	9	2354
	Prkce	3	736			Myo9a	9	2626
	Dlg4	3	724			Speg	9	3259
	Zdhhc5	3	715			Lysmd1	8	227
	Sybu	3	664			Nucks1	8	243
	Slc24a2	3	653			Slc9a3r1	8	356
	Syt7	3	643			Slc24a2	8	360
	Numbl	3	614			Kctd16	8	427
	Canx	3	591			Camk2a	8	478
	Camk2b	3	589			Cacnb1	8	597
	Dpysl2	3	572			Dbn1	8	707
	Dpysl5	3	564			Mapk8ip1	8	708
	Nefl	3	542			Mark2	8	722
	Cspg5	3	539			Rap1gap	8	727
	Abi2	3	534			Tbc1d10b	8	795
	Camk2g	3	506			Pde4d	8	803
	Ankrd34a	3	495			Slc9a1	8	820
	Slc16a1	3	494			Dlg2	8	852
	Rgs7	3	477			Ctnnd1	8	932
	Abi1	3	476			Nedd4l	8	939
	Kctd16	3	427			Ubap2l	8	1105
	Bckdk	3	412			Arhgap39	8	1109
	Evl	3	392			Slc4a10	8	1117
	Prkar1a	3	381			Ehbp1	8	1227
	Phyhipl	3	375			Slc4a7	8	1245
	Npdc1	3	331			Mink1	8	1331
	Sgtb	3	304			Erbb2ip	8	1413
	Dtd1	3	209			Clasp1	8	1481
	Bnip3	3	187			Lphn1	8	1510
	Fgf12	3	181			Cic	8	1605
	RGD1307100	2	5006			Sipa1l2	8	1722
	Htt	2	3120			RGD1309903	8	1948
	Zzef1	2	2924			Cacna1a	8	1971
	Sptbn4	2	2561			Cdc42ep4	7	350
	Sptan1	2	2473			Ccdc6	7	376
	Abca2	2	2434			Cnr1	7	473
	Sptbn2	2	2388			Abi1	7	476
	Cacna1e	2	2296			Ildr2	7	504
	Prrc2a	2	2161			Camk2g	7	506
	Shank1	2	2158			Dync1li1	7	523
	Wnk2	2	2063			Gphn	7	628
	Pcm1	2	2026			Smpd3	7	634
	Tanc2	2	1992			Sh3kbp1	7	665
	Cacna1a	2	1971			Gab1	7	693
	Myo5a	2	1828			Tmcc2	7	706
	Cdc42bpb	2	1713			Slc6a17	7	727
	Unc13a	2	1712			Hnrnpul2	7	745
	Ank1	2	1707			Kcnq5	7	786
	Kif1a	2	1707			Kcnq2	7	888
	Kif21b	2	1634			Wdr47	7	921
	Lphn3	2	1527			Erc1	7	948
	Dennd4b	2	1509			Psd3	7	991
	Rapgef2	2	1496			Dennd1a	7	1023
	Grin2b	2	1482			Dlgap2	7	1024
	Clasp1	2	1471			Clip2	7	1047
	Uhrf1bp1	2	1425			Pcdh8	7	1069
	LOC100362814	2	1338			Rapgef1	7	1202
	Nos1	2	1324			Itsn1	7	1217
	Mapk8ip3	2	1322			Atp2b2	7	1254
	Spag9	2	1320			Phldb1	7	1381
	Plch2	2	1260			Arhgef12	7	1414
	Pcdh7	2	1255			Mast1	7	1570
	Ehbp1	2	1227			Kif21b	7	1634
	RGD1307235	2	1218			Cdc42bpb	7	1713
	Plcb1	2	1216			Lmo7	7	1726
	Ap3d1	2	1204			Cdc42bpa	7	1732
	Atp2b3	2	1173			Tanc1	7	1791
	Tjp2	2	1164			Arhgap32	7	2086
	Itsn1	2	1146			Srsf2	6	221
	Cep170	2	1139			Eif4h	6	248
	Magi2	2	1114			Snap29	6	257
	RGD1310819	2	1109			Dmtn	6	320
	Prr36	2	1079			Cacng8	6	421
	Stxbp5l	2	1079			Dbnl	6	436
	Pum2	2	1061			Fam126b	6	456
	Pcdh1	2	1017			Adra2a	6	465
	RGD1561149	2	1016			Dync1li2	6	492
	Atp1a3	2	1013			Anks1b	6	511
	Ptprn2	2	1004			Pvrl1	6	515
	Rps6kc1	2	1004			Arfgap3	6	525
	Prrt3	2	974			Palmd	6	551
	Map1s	2	972			Crmp1	6	572
	Larp1	2	956			Epn2	6	583
	Psmd1	2	953			Exoc1	6	646
	Map6	2	952			Agap1	6	669
	RGD1560470	2	941			Ablim3	6	682
	Gabbr2	2	940			Zdhhc5	6	715
	Rasal2	2	937			Lppr3	6	716
	Smcr8	2	935			Pde4b	6	721
	Kcnq2	2	888			Mark4	6	752
	Gramd1b	2	878			Ptpn12	6	766
	Dnm3	2	867			Kazn	6	780
	Usp5	2	858			Fam171b	6	823
	Kcnb1	2	857			Eps8	6	828
	Dlg3	2	849			Hcn2	6	833
	Atg9a	2	839			Pde4a	6	842
	Stt3b	2	824			Epb41l3	6	870
	Epb41l2	2	795			Cdkl5	6	877
	Ppp1r12c	2	784			Ppp6r2	6	882
	Zfyve20	2	783			Epb41l2	6	919
	Rgs12	2	779			Snap91	6	919
	Rtn1	2	777			Rtn3	6	940
	Mlip	2	774			Ptk2b	6	1009
	Trim2	2	761			Slc4a8	6	1037
	Mark4	2	752			Farp1	6	1049
	Dnm1l	2	744			Ptk2	6	1055
	Nsf	2	743			Luzp1	6	1073
	Rltpr	2	737			Rasgrf2	6	1095
	Hsp90aa1	2	733			Ppfia3	6	1192
	Rap1gap	2	727			RGD1307235	6	1218
	Mark2	2	722			Irs1	6	1235
	Pde4b	2	721			Pcdh7	6	1255
	Pip5k1c	2	688			Ube2o	6	1287
	Dtna	2	686			Sf3b1	6	1304
	Pak6	2	681			Mast3	6	1305
	Slc20a1	2	681			Clip1	6	1318
	Chgb	2	675			Spag9	6	1320
	Exoc1	2	646			Pard3	6	1337
	Kbtbd11	2	633			Acin1	6	1339
	Kcnd2	2	630			Nacad	6	1416
	Gnl1	2	607			Synj1	6	1574
	Pex5l	2	597			Hecw2	6	1578
	Ttc7b	2	586			Usp54	6	1588
	Epn2	2	583			Tiam1	6	1589
	Mag	2	582			Hecw1	6	1594
	Sept9	2	574			Nav3	6	1641
	Dpysl4	2	572			Mast2	6	1737
	Agfg1	2	560			Gbf1	6	1861
	Cpne6	2	557			Dock9	6	2058
	Mtdh	2	548			Akap6	6	2314
	Akap1	2	544			Mast4	6	2372
	Pak1	2	544			Sptbn2	6	2388
	Sntb1	2	539			Wnk1	6	2625
	Plxdc2	2	530			Cirbp	5	172
	Ppm1h	2	513			Pdap1	5	181
	Syt6	2	511			Tppp	5	218
	Bin2	2	507			Tpd52l2	5	220
	Kcna1	2	495			Fam117b	5	345
	Cacnb4	2	486			Fam131b	5	360
	Cacnb3	2	484			Phyhipl	5	375
	Cap2	2	477			Arfgap1	5	378
	Rmdn3	2	471			Evl	5	392
	Adra2a	2	465			RGD1559864	5	400
	G3bp1	2	465			Ablim1	5	409
	Mief1	2	463			Gsk3b	5	420
	Sept4	2	459			Wipf3	5	421
	Rundc3a	2	454			Adcyap1r1	5	467
	Cds2	2	444			Gpr37l1	5	481
	Dbnl	2	436			Dmwd	5	522
	Sept7	2	436			Shisa7	5	558
	Dos	2	431			Slc43a2	5	568
	Ppp2r5e	2	429			Dpysl4	5	572
	Syt2	2	422			Sept9	5	574
	Cnp	2	420			Phactr1	5	580
	Arrb1	2	418			Canx	5	591
	Csnk1e	2	416			Pdlim5	5	591
	Rap1gap2	2	410			Gad1	5	593
	RGD1559864	2	400			Dact3	5	610
	Ppme1	2	386			Cacnb2	5	631
	Ndrg3	2	375			Gpsm1	5	673
	Slc9a3r1	2	356			Leo1	5	678
	Cdc42ep4	2	350			Pip5k1c	5	688
	Gpr17	2	339			Brsk2	5	727
	Sh3gl2	2	338			Prkce	5	736
	Vps26b	2	336			Rltpr	5	737
	RGD1565368	2	333			Lima1	5	755
	Purb	2	315			Arhgef26	5	764
	Sgta	2	314			Ampd2	5	824
	Mtx3	2	311			Thrap3	5	951
	Rims3	2	307			Cyld	5	953
	LOC100911356	2	299			Larp1	5	956
	Stx1a	2	288			Map1s	5	972
	Stx1b	2	288			Prrt3	5	974
	Tmem163	2	288			Ppp1r12b	5	993
	Bsg	2	272			Pcdh1	5	1017
	Tprg1l	2	266			Psd	5	1023
	Kcnip2	2	252			Atxn2	5	1073
	Tmem51	2	249			Stxbp5l	5	1079
	Nucks1	2	243			Ppp1r9a	5	1095
	Lysmd1	2	227			Stxbp5	5	1099
	Snap25	2	206			Inpp5f	5	1130
	Crk	2	204			Dab2ip	5	1148
	Tmem11	2	190			Atp2b1	5	1184
	Stmn3	2	183			Pcdh17	5	1208
	LOC100910660	2	164			Vcpip1	5	1221
	Fam219a	2	157			Ssfa2	5	1255
	Hn1	2	149			Pitpnm2	5	1257
	Stmn1	2	149			Mapk8ip3	5	1322
	Slirp	2	111			Etl4	5	1325
	Huwe1	1	4181			Pragmin	5	1368
	Akap9	1	3771			Ankrd50	5	1427
	Abca13	1	3539			Golga3	5	1447
	Wdfy3	1	3506			Arhgef11	5	1526
	Golgb1	1	3187			Nhsl1	5	1588
	Trio	1	3104			Scrib	5	1663
	Utrn	1	2416			Arhgef28	5	1700
	Fn1	1	2358			Kidins220	5	1714
	Nbas	1	2357			Svil	5	1767
	Cep250	1	2354			Dock4	5	1966
	Vps13a	1	2335			Shroom3	5	1986
	Cacna1g	1	2253			Pi4ka	5	2044
	Cacna1c	1	2159			Wnk2	5	2063
	Dock7	1	2118			Cacna1c	5	2159
	Myo18a	1	2044			Plce1	5	2281
	Dock3	1	2030			Akap13	5	2760
	Scn1a	1	2009			Tenm4	5	2794
	Myh10	1	1976			Lyst	5	3785
	Tcf20	1	1970			Macf1	5	5430
	LOC100911597	1	1960			Dst	5	7350
	Plxna4a	1	1893			Atp8a1	4	147
	Nav1	1	1875			Stmn3	4	183
	Gbf1	1	1861			Akt1s1	4	257
	Arfgef1	1	1846			Tmx1	4	278
	Shank3	1	1815			Zc2hc1a	4	324
	Tjp1	1	1733			Cacng4	4	327
	Lmo7	1	1726			Ubxn2b	4	331
	Kidins220	1	1714			Ralgps2	4	333
	Tnks1bp1	1	1705			Nck2	4	380
	Kif1b	1	1687			Rap1gap2	4	410
	Mllt4	1	1663			Hepacam	4	417
	Scrib	1	1663			Cnot2	4	429
	Itsn2	1	1658			Syt17	4	474
	Kif21a	1	1658			Cacnb3	4	484
	Ptprz1	1	1616			Tbc1d22b	4	485
	LOC100911204	1	1607			Cacnb4	4	486
	Eif4g1	1	1591			Hrh1	4	486
	Rb1cc1	1	1588			Slc7a11	4	502
	Usp54	1	1588			Camkv	4	504
	Mast1	1	1570			Epb41l4a	4	504
	Bai2	1	1560			Ppm1h	4	513
	Arhgef11	1	1526			Arfgap2	4	520
	Rusc2	1	1514			Ppp3ca	4	521
	Gemin5	1	1497			Enah	4	526
	Shroom2	1	1491			Rgs14	4	544
	Ptprd	1	1479			Mtdh	4	548
	Magi3	1	1470			Atl1	4	558
	Lphn1	1	1466			Ranbp3	4	558
	Tns3	1	1444			Reps2	4	575
	Nacad	1	1416			Sipa1l3	4	584
	Rock2	1	1388			Gpr162	4	588
	Nbea	1	1382			Gatad2b	4	593
	Phldb1	1	1381			Shc3	4	594
	Aatk	1	1370			Fam13c	4	601
	Sik3	1	1366			Map3k7	4	606
	2310067B10Rik	1	1360			Begain	4	611
	Rab3gap2	1	1349			Map9	4	646
	Fam21	1	1328			Eef1d	4	650
	Igsf9b	1	1328			Akap10	4	662
	Irs2	1	1327			Fam169a	4	663
	Mast3	1	1305			Hspa12a	4	675
	Erbb2ip	1	1296			Stim1	4	685
	Arhgap35	1	1278			Slc9a6	4	702
	Ktn1	1	1273			Pcif1	4	704
	Hdlbp	1	1268			Arhgef7	4	705
	Cadps2	1	1261			Stim2	4	743
	Trappc10	1	1259			Spire1	4	749
	Syngap1	1	1249			Git2	4	759
	Pitpnm1	1	1242			Rtn1	4	761
	Kcnt1	1	1237			Iws1	4	764
	Sash1	1	1228			Tle3	4	764
	Eif5b	1	1215			Acap2	4	770
	Fam83h	1	1209			Htatsf1	4	776
	Abl2	1	1208			Usp10	4	794
	Grm5	1	1203			Nfx1	4	818
	Ppfia1	1	1190			Fam171a2	4	822
	Atp2b1	1	1184			Trim28	4	835
	Nrcam	1	1183			Strip2	4	839
	Map4k4	1	1178			Rhbdf1	4	856
	Ctr9	1	1173			Dnm3	4	868
	Atp8a2	1	1169			Dnajc6	4	911
	Shank2	1	1167			Erc2	4	921
	Dgkh	1	1155			Osbpl6	4	934
	Kcnma1	1	1148			Gabbr2	4	940
	Gnas	1	1144			Map3k10	4	942
	Jak2	1	1132			Arvcf	4	973
	Atp11c	1	1129			Sema6d	4	990
	Tacc2	1	1129			Taok1	4	992
	Grip1	1	1112			RGD1561149	4	1016
	Ubap2l	1	1105			Clmn	4	1021
	Usp7	1	1103			Mprip	4	1029
	Phkb	1	1100			Gigyf1	4	1042
	Tmem132d	1	1097			Ulk1	4	1051
	Rasgrf2	1	1095			Rabgap1	4	1065
	Acly	1	1091			Hdac4	4	1077
	Usp31	1	1089			Slc4a4	4	1079
	Limch1	1	1085			Usp31	4	1089
	Ap3b2	1	1082			Magi2	4	1114
	Chl1	1	1081			Specc1l	4	1118
	Anln	1	1080			Hdac6	4	1155
	Map3k9	1	1077			Mcf2l	4	1172
	Sh3pxd2a	1	1073			Arhgap20	4	1182
	Rapgef1	1	1064			Iqsec3	4	1194
	Uba1	1	1058			Fam65a	4	1217
	Ano8	1	1057			Sash1	4	1228
	Ptk2	1	1055			Pitpnm1	4	1242
	Farp1	1	1049			Tbc1d1	4	1257
	Clip2	1	1047			Arhgap33	4	1284
	Dagla	1	1044			Gprasp1	4	1346
	Llgl1	1	1039			Nbea	4	1350
	Bmpr2	1	1038			Eif3a	4	1354
	C2cd5	1	1037			Rgs12	4	1387
	Fmnl1	1	1034			Neo1	4	1427
	Ogdhl	1	1029			Gapvd1	4	1457
	Dennd1a	1	1023			Arhgap23	4	1477
	Clmn	1	1021			Shroom2	4	1491
	Atp1a2	1	1020			Lphn3	4	1527
	Magi1	1	1015			Kif21a	4	1658
	Plcl2	1	1001			Arfgef2	4	1791
	Sec23ip	1	999			Tnrc6b	4	1818
	Kcnh1	1	989			Myo5a	4	1828
	Zc3h7b	1	989			Sbf1	4	1867
	Ighmbp2	1	988			Tcf20	4	1970
	Ptprn	1	983			Cacna1h	4	2359
	Grik5	1	979			Sptan1	4	2472
	Arvcf	1	973			Usp24	4	2617
	Ppp1r12a	1	972			Fry	4	2990
	Mib2	1	971			Huwe1	4	4181
	Adcy1	1	967			Hmga1	3	107
	Ptk2b	1	967			Cend1	3	149
	Pkd2	1	966			Hn1	3	149
	Epb41l3	1	963			LOC100912928	3	164
	Pacs1	1	961			Adm	3	185
	Gabbr1	1	960			Bcl7a	3	196
	Prpf40a	1	953			Arhgdia	3	204
	Pitpnm3	1	951			Ppp1r1b	3	205
	Atxn2	1	942			Snap25	3	206
	Map3k10	1	942			Mff	3	218
	Inpp4a	1	928			Hdgf	3	237
	Inpp4b	1	928			Ag2	3	242
	Ncoa7	1	921			LOC100909715	3	245
	Dfnb31	1	920			Zfand2b	3	257
	Npepps	1	920			Emd	3	260
	Ccdc186	1	919			Tprg1l	3	266
	Dlg1	1	911			Tom1l2	3	284
	Cc2d1a	1	896			Herc1	3	287
	Wdr59	1	896			Ubxn1	3	297
	Wdr44	1	890			Stub1	3	304
	Map3k12	1	888			Spry2	3	314
	Bcan	1	883			Mctp1	3	318
	Tmem245	1	880			Pdlim4	3	330
	Unc5a	1	873			Npdc1	3	331
	Pam	1	872			Gipc1	3	333
	Sema4d	1	861			Sh3gl2	3	338
	Ppp6r1	1	859			Ccny	3	341
	Hsph1	1	858			Rem2	3	341
	Lrp12	1	858			Snx16	3	344
	Fcho2	1	855			Kcnab2	3	367
	Arhgef33	1	848			Nsfl1c	3	370
	Matr3	1	845			Tmeff1	3	373
	Jakmip3	1	844			Ckb	3	381
	Otud7b	1	841			Gja1	3	382
	Fmn2	1	840			Sh3bp5l	3	392
	Hspa4l	1	838			Gprc5b	3	394
	Bicd1	1	835			Ndrg1	3	394
	Eps8	1	828			Alkbh5	3	395
	Gpam	1	828			Dctn2	3	402
	RGD1560225	1	828			Habp4	3	411
	Elac2	1	827			Slc7a14	3	412
	Fam171b	1	823			Ppp4r2	3	413
	Fam171a2	1	822			Syt11	3	429
	Slc9a1	1	820			Baiap2	3	430
	Map7d1	1	817			Lrrfip2	3	437
	Nlgn2	1	817			Cds2	3	444
	Arpp21	1	808			Nadk	3	444
	Braf	1	803			Psmd11	3	445
	Pde4d	1	803			Rnft2	3	445
	Slc6a5	1	796			Tmpo	3	452
	Mfsd6	1	794			Prune	3	454
	Gripap1	1	793			Clint1	3	472
	Kcnq5	1	786			Zfp185	3	483
	Ctnnb1	1	781			Srsf4	3	488
	Specc1	1	781			Stk32c	3	488
	Aco2	1	780			Larp6	3	492
	Zfyve1	1	777			Arhgap12	3	494
	Efr3b	1	773			Slc16a1	3	494
	Tacc1	1	772			Cdk16	3	496
	Psd2	1	771			Kcnj3	3	501
	Acap2	1	770			Zc3hc1	3	501
	Lrfn1	1	766			Rabgef1	3	502
	Zdhhc8	1	762			Mef2d	3	507
	Trpv2	1	761			Sirpa	3	509
	Git2	1	759			Rab11fip2	3	512
	Strn4	1	759			Sowahc	3	516
	Gprin3	1	757			Hmgcs1	3	520
	Rasa4	1	757			Fam126a	3	521
	Lima1	1	755			Kcna6	3	530
	Git1	1	754			Agap3	3	538
	Ppig	1	752			Cspg5	3	539
	Apba2	1	750			Pak1	3	544
	Ppm1e	1	750			Erf	3	545
	Jph3	1	749			Stk39	3	553
	Hnrnpul2	1	745			Bcas1	3	555
	Otud7a	1	745			Eepd1	3	569
	Stim2	1	743			Slc1a2	3	570
	Tmem145	1	743			Irf2bp2	3	571
	Kif2a	1	742			Ablim2	3	573
	Scyl3	1	735			Trafd1	3	581
	Nrg2	1	734			Camkk2	3	587
	Gsn	1	731			Stxbp1	3	594
	Rabl6	1	731			Clip4	3	599
	Gucy1a2	1	730			Gnl1	3	607
	Pnn	1	729			Syt7	3	611
	Slc6a15	1	729			Crtc1	3	630
	Brsk2	1	727			Ksr2	3	631
	Elmo1	1	727			Slc2a13	3	637
	Unkl	1	727			Cttnbp2nl	3	638
	Eef2k	1	724			Arhgap25	3	648
	Hsp90ab1	1	724			Srpk1	3	653
	Pak7	1	718			Kcna4	3	654
	Slco1c1	1	716			Dvl3	3	668
	Tab3	1	714			Hdgfrp2	3	669
	Trim9	1	710			Hbs1l	3	679
	Tmcc2	1	706			Pak6	3	681
	Nolc1	1	704			Samd4b	3	687
	RGD1307500	1	703			LOC687994	3	691
	Ccdc177	1	702			March7	3	692
	Acss2	1	701			Mtss1l	3	693
	Casc3	1	699			Prkcg	3	697
	Synpo	1	692			Ccdc177	3	702
	Calcoco1	1	691			Akap5	3	714
	Cast	1	690			Foxk1	3	719
	LOC687994	1	688			Gramd1a	3	723
	Ablim3	1	682			Eef2k	3	724
	Srpk2	1	681			Rnf219	3	724
	Hspa9	1	679			Daxx	3	730
	Leo1	1	678			Afap1	3	731
	Fxr2	1	675			Kcnn3	3	732
	Hspa12a	1	675			Tle4	3	738
	Zbtb16	1	673			Sv2a	3	742
	Prkcd	1	672			Dtna	3	747
	Agap1	1	669			Dnm1l	3	748
	Apbb1ip	1	664			Ptpdc1	3	751
	Mtmr1	1	664			Slc45a1	3	751
	Akap10	1	662			Ppig	3	752
	Hgsnat	1	658			Sytl5	3	753
	Amph	1	657			Strn4	3	759
	Trim32	1	655			Trpv2	3	761
	Dtnb	1	654			Lrfn1	3	766
	Kcna4	1	654			Irf2bpl	3	782
	Exoc7	1	653			Gripap1	3	793
	Slc23a2	1	647			Eif3b	3	797
	Xkr4	1	647			Ampd3	3	801
	Mtmr2	1	643			Champ1	3	801
	Ttll12	1	639			Dgkb	3	802
	Cep89	1	638			Arhgap44	3	808
	Scfd1	1	637			Osbpl3	3	819
	Slc2a13	1	637			Stt3b	3	824
	Slc6a7	1	637			Slc39a10	3	834
	Prkca	1	636			Tbc1d2b	3	837
	Slc6a9	1	633			Myrip	3	856
	Rnf112	1	631			Usp5	3	858
	Jph4	1	629			Fbxo41	3	870
	Lcp1	1	627			Fam171a1	3	893
	Klc2	1	622			Hcn1	3	902
	Pgm2l1	1	621			Eif3c	3	911
	Dync1i2	1	612			Cbl	3	914
	Rpn1	1	606			Ncoa7	3	921
	Ankrd13d	1	605			Mkl1	3	928
	Begain	1	605			Pde2a	3	935
	Numb	1	604			Grin1	3	938
	Fam63b	1	599			RGD1305422	3	940
	Cdc14a	1	597			Sfswap	3	945
	Gad1	1	593			Map3k13	3	958
	Pak4	1	593			Slc8a1	3	958
	Ptpn11	1	593			Ccp110	3	960
	Pdlim5	1	591			Daam1	3	968
	Dyrk1b	1	589			Phf2	3	979
	Kcnc1	1	585			Dennd2a	3	998
	Sipa1l3	1	584			Inpp5j	3	1001
	Lrrc47	1	580			Pcdh9	3	1016
	Phactr1	1	580			C2cd5	3	1037
	RGD1305455	1	580			Dagla	3	1044
	Arhgef25	1	579			Dhx16	3	1044
	Raf1	1	579			Rimbp2	3	1052
	Raf1	1	579			Ap3b2	3	1082
	Phactr2	1	577			Kdm4b	3	1099
	Epn1	1	575			St5	3	1100
	Reps2	1	575			Slc12a5	3	1116
	Cpeb3	1	574			Tex2	3	1122
	Crmp1	1	572			Tacc2	3	1129
	Eepd1	1	569			Smarcc2	3	1130
	Tomm70a	1	560			Gnas	3	1144
	Prkaa1	1	559			Megf10	3	1145
	Atl1	1	558			Tsc1	3	1163
	Glud1	1	558			Ube4b	3	1173
	Shisa7	1	558			Cobll1	3	1175
	Pxn	1	557			Phldb2	3	1180
	Gabra4	1	552			Ppfia4	3	1185
	Palmd	1	551			Ppfia1	3	1190
	Anks1b	1	549			Caskin2	3	1200
	Mtmr9	1	549			Slk	3	1203
	Clip3	1	547			Abl2	3	1208
	Ccdc85a	1	545			Rere	3	1218
	Fnbp1l	1	544			Mia3	3	1219
	Slc1a3	1	543			Dctn1	3	1281
	Klc1	1	542			Plekha5	3	1281
	Camk2d	1	533			Plcg1	3	1290
	Bcas3	1	532			Nckap5l	3	1325
	Ric8a	1	530			LOC100362814	3	1338
	RGD1562084	1	529			Gpatch8	3	1343
	Ppp1r16a	1	525			Disp2	3	1346
	Slc32a1	1	525			Uhrf1bp1	3	1425
	Rbm39	1	524			Fam193a	3	1445
	Sntb2	1	522			LOC100910056	3	1467
	Ksr1	1	520			Tulp4	3	1546
	Pvrl1	1	515			Dot1l	3	1549
	Asic2	1	512			Med1	3	1567
	Nckipsd	1	512			Prex1	3	1578
	Slc30a1	1	507			Eif4g3	3	1583
	Ina	1	505			Robo1	3	1651
	Tbc1d10a	1	505			Kif1b	3	1687
	Camkv	1	504			Wnk3	3	1691
	Wasf3	1	501			Rictor	3	1693
	Snta1	1	499			Kif1a	3	1697
	Th	1	498			Unc13a	3	1712
	Nmt1	1	496			Tjp1	3	1733
	Usp14	1	493			Kndc1	3	1743
	Nmt2	1	492			Sbf2	3	1826
	Tom1	1	492			Dock1	3	1864
	Mb21d2	1	491			Plxna4a	3	1893
	Mecp2	1	491			Ckap5	3	1972
	Nrbp2	1	491			Myo9b	3	1988
	Syt9	1	491			Prr12	3	2032
	Rasgef1a	1	489			Zdbf2	3	2223
	Stk32c	1	488			Apc2	3	2281
	Hrh1	1	486			Sec16a	3	2346
	Ccm2l	1	480			Nav2	3	2425
	Camk2a	1	478			Hivep2	3	2437
	U2af2	1	475			Usp9x	3	2547
	Clint1	1	472			Nipbl	3	2681
	Cttn	1	472			Tenm2	3	2703
	Ptdss2	1	471			Nf1	3	2808
	Acbd5	1	470			Dmxl1	3	3017
	Mpp1	1	467			Celsr3	3	3313
	Fam134c	1	466			Hectd4	3	4074
	Ogfrl1	1	465			Plec	3	4557
	Hnrpk	1	464			Ryr2	3	4826
	Vipas39	1	460			Tmsb4x	2	44
	Nucb1	1	459			Smim13	2	88
	Ndufv3	1	458			Slirp	2	111
	Fam126b	1	456			Sncb	2	137
	Serinc1	1	453			Csdc2	2	154
	Uqcrc2	1	452			Fam219a	2	157
	Cdk18	1	451			Tpd52l1	2	163
	G3bp2	1	449			Nudt3	2	168
	Psen2	1	448			Cnbp	2	177
	Vps4a	1	447			Shisa9	2	178
	Bckdha	1	446			Fgf12	2	181
	Cpox	1	443			Rab12	2	187
	Arhgap1	1	439			Pcnp	2	189
	Lrrfip2	1	437			Cbx5	2	191
	Mtx1	1	432			Cdkn1b	2	197
	Crhr2	1	431			Tagln	2	201
	Sept8	1	429			Hdgfrp3	2	202
	Smap2	1	428			Ppp1r2	2	205
	Sept6	1	427			Apbb3	2	207
	Cops3	1	423			Rab8a	2	207
	RGD621098	1	422			LOC100911978	2	210
	Atat1	1	421			Chmp2b	2	213
	Cacng8	1	421			Pdcl	2	218
	Syt1	1	421			Basp1	2	220
	Eya4	1	419			Comt	2	221
	Ckmt1b	1	418			Tpd52	2	224
	Slc25a46	1	418			Napg	2	230
	Hepacam	1	417			Rab23	2	237
	Prkar2b	1	416			Znrf2	2	245
	Hrh3	1	413			Rps6	2	247
	Rmdn2	1	412			Sfr1	2	251
	Spred3	1	410			Ccsap	2	252
	Plekho1	1	408			Eif3j	2	259
	Mlc1	1	406			Mpzl1	2	270
	RGD1304694	1	404			Stx12	2	274
	Doc2a	1	403			Fam57b	2	275
	Dctn2	1	402			Mtfr1l	2	289
	Map2k2	1	400			Camlg	2	294
	Bmp8b	1	399			Hnrnpc	2	298
	Cadm2	1	395			Spry4	2	300
	Ndrg1	1	394			Sltm	2	306
	Ankrd63	1	390			Ufd1l	2	307
	Samd14	1	390			Jam3	2	310
	Slc30a3	1	388			Ddx3x	2	311
	Tsc22d4	1	387			Cacng3	2	315
	Rcsd1	1	382			Mtus2	2	315
	Nck2	1	380			RGD1559896	2	324
	Rrbp1	1	380			Ndel1	2	328
	Armcx3	1	379			Cnn3	2	330
	Ccdc6	1	376			Cdc37l1	2	335
	Layn	1	376			Vps26b	2	336
	Pex14	1	376			Slc30a3	2	339
	Fam13c	1	375			Efnb3	2	340
	Tram1	1	374			Taf7	2	341
	Elavl4	1	373			Pcyt1b	2	349
	Parva	1	372			Erich5	2	350
	Nsfl1c	1	370			Thumpd1	2	353
	Sstr2	1	369			Fam92a1	2	355
	Kcnab2	1	367			Homer3	2	358
	Gdap1l1	1	366			Pcmtd2	2	359
	Tmem25	1	365			Slc9a7	2	359
	Aldoa	1	364			Mapk14	2	360
	Lpar1	1	364			Tmem198	2	360
	Map2k4	1	361			Map2k4	2	361
	Sept2	1	361			Cxadr	2	365
	Fam131b	1	360			Fam110b	2	366
	Ppp1r7	1	360			Sh3gl1	2	368
	Mapk1	1	358			Nelfe	2	369
	Gp1bb	1	356			Dhrs13	2	370
	Homer2	1	354			Parva	2	372
	Clvs1	1	352			Cep41	2	373
	Ndrg4	1	352			Camk1	2	374
	Prkacb	1	351			Ndrg3	2	375
	Sirt2	1	350			RGD1308106	2	376
	Tmem115	1	350			Rsrc2	2	376
	Fam98c	1	344			Dek	2	378
	Prrt2	1	344			Ppme1	2	386
	Arfip2	1	341			Zfyve19	2	386
	Lsamp	1	338			Cdc42ep1	2	388
	Mdh2	1	338			Naf1	2	388
	Kcnk1	1	336			Atf2	2	389
	Tmx4	1	336			Luc7l2	2	392
	Zranb2	1	330			Vmp1	2	406
	Ndel1	1	328			RGD1304884	2	407
	Clvs2	1	327			Serbp1	2	407
	Mapre2	1	326			Plekho1	2	408
	Cacng2	1	323			Csnk1e	2	416
	Prune2	1	322			Sdpr	2	417
	Impact	1	317			Arrb1	2	418
	Apoe	1	312			Slc25a46	2	418
	Coq9	1	312			Atat1	2	421
	Hnrpd	1	304			Gigyf2	2	422
	Mgll	1	303			Kcnj6	2	425
	Rell2	1	302			Sh2d5	2	429
	Stx17	1	301			Pbx2	2	430
	Phb2	1	299			Ptpn1	2	432
	Golph3	1	298			Dcbld1	2	433
	Hnrnpc	1	298			Sept7	2	436
	Slc25a4	1	298			Wipf2	2	440
	Stx4	1	298			Pacsin1	2	441
	Vdac2	1	295			Ednrb	2	442
	Txnl1	1	289			Spred1	2	444
	Tra2b	1	288			Gramd3	2	445
	Fam57b	1	275			Wdr37	2	449
	Stx12	1	274			Gabrb3	2	450
	Snx11	1	270			Gprin2	2	455
	Srsf5	1	269			Itpka	2	459
	Aqp4	1	268			Chrm1	2	460
	P33monox	1	265			Dapk3	2	460
	Psma1	1	263			Vipas39	2	460
	Pmm1	1	262			Cds1	2	461
	Chchd6	1	261			Mief1	2	463
	Hsd17b8	1	259			Ogfrl1	2	465
	Kctd4	1	259			Aspscr1	2	466
	Rgs7bp	1	257			Cdr2l	2	466
	Tmem55a	1	257			Cs	2	466
	Srsf1	1	248			Frmd8	2	466
	Mlf2	1	247			Rufy3	2	469
	Ywhag	1	247			Yap1	2	469
	LOC100909715	1	245			Gpbp1l1	2	475
	LOC100911774	1	244			Cadm1	2	476
	Psma5	1	241			Srsf11	2	476
	Zcchc17	1	241			Tmcc3	2	477
	LOC683897	1	240			Akt3	2	479
	Efhd2	1	239			Akt1	2	480
	Ttc9b	1	239			Tmem200a	2	485
	Mmab	1	237			Prcc	2	489
	Napg	1	230			Zdhhc14	2	489
	LOC100910272	1	224			Mb21d2	2	491
	Nol3	1	221			Mecp2	2	491
	Rab27a	1	221			Nrbp2	2	491
	Srsf2	1	221			Fam114a2	2	494
	Rab3a	1	220			Nfib	2	494
	Mff	1	218			Hirip3	2	495
	Pgrmc2	1	217			Nmt1	2	496
	Scn2b	1	215			Snta1	2	499
	Ebag9	1	213			Wasf3	2	501
	Clec2l	1	211			Wasl	2	501
	Fndc5	1	209			Nmd3	2	503
	Lin7b	1	207			Snph	2	504
	Rab8a	1	207			Clcc1	2	507
	Rab8b	1	207			Syt6	2	511
	Arhgdia	1	204			Adra1b	2	515
	Rras2	1	204			Kpna3	2	521
	Reep1	1	201			Rcor2	2	523
	Bcl2l13	1	199			Slc32a1	2	525
	Diras2	1	199			Chrm5	2	531
	Marcksl1	1	199			Camk2d	2	533
	Dnajc5	1	198			Nop58	2	534
	LOC102552182	1	198			Stau2	2	539
	Bloc1s3	1	195			Fam134a	2	541
	Loh12cr1	1	195			Pak3	2	544
	Rab12	1	187			Ccdc85a	2	545
	Cbx3	1	183			Utp18	2	546
	Stmn2	1	179			Clip3	2	547
	Ndufb10	1	176			Hp1bp3	2	553
	Ppp1r1a	1	171			Fam73b	2	554
	Mobp	1	169			Rftn1	2	554
	Fundc1	1	155			Tbc1d24	2	556
	Nme1	1	152			Pdpk1	2	559
	Calml3	1	149			Wasf1	2	559
	Carhsp1	1	147			Tomm70a	2	560
	Pitpnc1	1	139			Ak5	2	562
	Hebp1	1	132			Acap3	2	563
	Sub1	1	127			Dcaf10	2	563
	Prr15	1	126			Zyx	2	564
	RGD1309104	1	121			Coil	2	569
	Pcp2	1	120			Zfp768	2	570
	Mtpn	1	118			Bag3	2	574
	LOC500105	1	108			Cpeb3	2	574
	Gypc	1	95			Epn1	2	575
	Fxyd1	1	92			Rspry1	2	576
	Uqcrh	1	89			Kat7	2	578
	Snn	1	88			Ncoa5	2	578
	Gng12	1	72			Fchsd2	2	580
	Mp68	1	60			Shoc2	2	582
						Prox1	2	583
						Ralgps1	2	585
						Ccnk	2	589
						Lrrtm4	2	590
						LOC100909464	2	596
						Grb10	2	599
						Lzts1	2	601
						Numb	2	604
						Ankrd13d	2	605
						Fnbp1	2	607
						Slain2	2	607
						Rasgrp2	2	608
						Samd4a	2	610
						Wac	2	618
						Ddx41	2	622
						Dmd	2	622
						Dync1i1	2	627
						Tab2	2	627
						Tesk1	2	628
						Jph4	2	629
						Gatad2a	2	630
						LOC100911677	2	636
						Lrfn4	2	636
						Fubp1	2	639
						Wbp11	2	641
						Limk1	2	647
						Raf1	2	648
						Ranbp10	2	648
						LOC100912698	2	649
						Ddx17	2	652
						Golim4	2	653
						Dtnb	2	654
						Slc20a2	2	654
						Tnfrsf21	2	655
						Ccdc120	2	658
						Ddx3y	2	659
						Jph1	2	660
						LOC100910540	2	660
						Rpap3	2	660
						Wrnip1	2	660
						Limd1	2	663
						Mtmr1	2	664
						Phactr4	2	664
						Sybu	2	664
						Tmem57	2	664
						Gab2	2	665
						Lmna	2	665
						Fzd3	2	666
						Tpcn1	2	668
						Zbtb20	2	668
						Gtpbp1	2	669
						Traf7	2	669
						Fxr2	2	675
						Mpp5	2	675
						Akap8	2	687
						Gpr56	2	687
						Hnrnpm	2	690
						Lmbrd2	2	694
						Xpr1	2	696
						Acss2	2	701
						Cgn	2	704
						Pja2	2	707
						Ssrp1	2	709
						Slco3a1	2	710
						Trim9	2	710
						Apbb1	2	711
						Cpeb2	2	711
						Rsph4a	2	711
						Ncl	2	714
						Tab3	2	714
						Tbc1d14	2	714
						Dclk2	2	715
						Exoc8	2	716
						Mapk6	2	720
						Nedd4	2	723
						Ppp4r4	2	723
						Sarm1	2	724
						Brd3	2	725
						Amotl1	2	731
						Rabl6	2	731
						Palm3	2	733
						Krit1	2	736
						Larp4b	2	737
						Gys1	2	738
						Grm7	2	744
						Trim3	2	744
						Otud7a	2	745
						Wdr91	2	747
						Raver1	2	748
						Jph3	2	749
						Dcbld2	2	751
						Sh2b1	2	756
						Trim2	2	761
						Cnnm4	2	772
						Tacc1	2	772
						Efr3b	2	773
						Maged1	2	775
						Plekha4	2	779
						Pfkl	2	780
						Strn	2	780
						Ctnnb1	2	781
						Nsun2	2	782
						Zfyve20	2	783
						Slmap	2	787
						Hid1	2	788
						Nek4	2	793
						Kif3c	2	796
						Ptpra	2	796
						Csde1	2	798
						Epb4.1	2	801
						Ophn1	2	802
						Braf	2	803
						Sart1	2	806
						Phc3	2	830
						Tmem63b	2	832
						Rasa3	2	834
						Zhx2	2	836
						Apba1	2	841
						Nefm	2	846
						Ncam1	2	847
						Dlg3	2	849
						Rbm10	2	852
						Eml4	2	854
						Fcho2	2	855
						Micall1	2	855
						Jakmip2	2	857
						Hsph1	2	858
						Akap2	2	870
						Ttll7	2	870
						Bcar1	2	874
						Dis3l2	2	876
						Eps15l1	2	878
						Sh3rf3	2	878
						Tmem245	2	880
						Jmy	2	881
						Gria2	2	883
						Wdr44	2	890
						Wfs1	2	890
						Lpin2	2	894
						Eml3	2	897
						Prrt4	2	902
						Eif4g2	2	906
						Gtf2i	2	913
						Kif5c	2	914
						Paxbp1	2	918
						Exoc2	2	924
						Ddx42	2	929
						Itpkb	2	932
						Inpp4a	2	933
						Smcr8	2	935
						Fam129a	2	937
						Cc2d1a	2	941
						Soga3	2	944
						Dcaf5	2	946
						Zc3h18	2	947
						Slitrk5	2	958
						Adam22	2	963
						Exoc4	2	975
						Sema6a	2	976
						Ssh1	2	982
						Fam160a2	2	989
						R3hdm2	2	993
						Sec23ip	2	999
						Ptprn2	2	1004
						Sgsm2	2	1005
						Epha5	2	1005
						Kank4	2	1010
						Bmpr2	2	1038
						Llgl1	2	1039
						Dgki	2	1050
						Taok2	2	1054
						Vcl	2	1066
						Sugp2	2	1068
						Fnbp4	2	1073
						Pcdh19	2	1098
						Acly	2	1101
						Otud4	2	1105
						Atp11c	2	1129
						Sin3a	2	1129
						Kcnma1	2	1148
						Slc12a6	2	1150
						Magi1	2	1151
						Pdzd8	2	1152
						Nrd1	2	1161
						Tecpr1	2	1166
						Ctr9	2	1173
						Adar	2	1175
						Arhgef18	2	1184
						Atn1	2	1184
						Atp2b4	2	1191
						Mtmr3	2	1194
						Nek1	2	1199
						Ap3d1	2	1204
						Ttbk2	2	1211
						Eif5b	2	1215
						Sec31a	2	1249
						Fhod3	2	1258
						Scaf1	2	1258
						Adcy5	2	1262
						Mtcl1	2	1262
						Hdlbp	2	1268
						Arhgap35	2	1278
						Pex1	2	1283
						Atf7ip	2	1302
						Il16	2	1323
						RGD1562037	2	1325
						Irs2	2	1327
						Fam21	2	1328
						Zfp532	2	1332
						Sos2	2	1333
						Ncor1	2	1336
						Kank1	2	1353
						Usp47	2	1355
						Phlpp2	2	1358
						2310067B10Rik	2	1360
						Dhx29	2	1366
						Sik3	2	1366
						Robo2	2	1382
						Fgd6	2	1406
						Edc4	2	1407
						Bcl9	2	1425
						Ssh2	2	1430
						Usp32	2	1431
						Lphn2	2	1436
						Ralgapb	2	1438
						Depdc5	2	1456
						Grin2a	2	1464
						Ncoa2	2	1465
						Zcchc6	2	1485
						Soga1	2	1489
						Dennd4b	2	1509
						Bai3	2	1522
						Lmtk2	2	1531
						Synm	2	1557
						Bai2	2	1560
						Rb1cc1	2	1588
						Dennd4c	2	1603
						Dip2c	2	1612
						Smarca4	2	1613
						Itsn2	2	1658
						Phlpp1	2	1696
						Chd1	2	1711
						Tiam2	2	1714
						Zc3h13	2	1728
						Nup98	2	1816
						Arfgef1	2	1846
						Crocc	2	1846
						Plxna1	2	1894
						Lrp4	2	1905
						Tns1	2	1909
						Arid1a	2	1911
						Polr2a	2	1932
						RGD1306271	2	1937
						Tnrc6a	2	1962
						Phf3	2	2020
						Pcm1	2	2026
						Sdk2	2	2053
						Arhgef17	2	2058
						Dock11	2	2073
						Atg2b	2	2075
						Prrc2b	2	2076
						Zfp318	2	2134
						Lrba	2	2137
						Dock10	2	2149
						Ints1	2	2218
						Setd2	2	2294
						Ttc28	2	2331
						Acaca	2	2345
						Ankrd17	2	2358
						Tpr	2	2360
						Utrn	2	2416
						Mtor	2	2549
						Unc79	2	2591
						Pdzd2	2	2608
						Bod1l1	2	2952
						Htt	2	3120
						Szt2	2	3431
						Kmt2a	2	3826
						Birc6	2	4029
						Ubr4	2	5194
						Ahnak	2	5363
						Rps29	1	56
						Mp68	1	60
						Cox7c	1	63
						Gng4	1	75
						Hmgn3	1	96
						Dda1	1	102
						RGD1559909	1	110
						Bet1l	1	111
						Ppdpf	1	115
						Vamp2	1	116
						Ensa	1	117
						Bet1	1	118
						Tmem230	1	120
						Naa38	1	125
						Prr15	1	126
						Ppp1r11	1	127
						Sub1	1	127
						Chrac1	1	128
						LOC691931	1	129
						Klf13	1	131
						Macrod2	1	131
						Szrd1	1	133
						Zfp593	1	134
						Bola1	1	137
						Vamp4	1	141
						Pnkd	1	142
						Fam219b	1	144
						Mir199a2	1	145
						Carhsp1	1	147
						Ppp1r14a	1	147
						Scg5	1	147
						Cdc42ep5	1	153
						Rbm3	1	156
						Rpl24	1	157
						Mbp	1	158
						Gadd45b	1	160
						Lamtor1	1	161
						Hspb6	1	162
						Csnk2b	1	164
						Srsf10	1	164
						Cope	1	165
						Dstn	1	165
						Cfl1	1	166
						Iscu	1	167
						Tmem35	1	167
						Armc1	1	168
						RGD1308134	1	171
						Rbm8a	1	174
						Rhox12	1	175
						Stmn4	1	176
						Mplkip	1	178
						Stmn2	1	179
						Ccdc115	1	180
						Tmem134	1	180
						Sap30l	1	182
						Tdrp	1	182
						Fam104a	1	183
						Vstm2a	1	183
						Ccdc28a	1	184
						Bnip3	1	187
						Rab22a	1	187
						Saysd1	1	187
						Fam89b	1	189
						RGD1566359	1	189
						Csrp1	1	193
						Ift43	1	194
						Rab31	1	194
						Bloc1s3	1	195
						Pgrmc1	1	195
						Aes	1	197
						Diras2	1	199
						Hddc2	1	199
						Sssca1	1	199
						Tagln2	1	199
						Tagln3	1	199
						Tceal6	1	199
						Tceal5	1	200
						Rbm7	1	201
						Reep1	1	201
						Sdc4	1	202
						Chtop	1	203
						Ranbp1	1	203
						Bad	1	205
						Hspb1	1	206
						Ccdc25	1	208
						Crip2	1	208
						Dtd1	1	209
						LOC100910838	1	210
						Clec2l	1	211
						Ndufs8	1	212
						1700109H08Rik	1	213
						Rab4b	1	213
						Cdc42ep2	1	214
						Rab5a	1	215
						Sec22b	1	215
						Rab5c	1	216
						Rgs19	1	216
						Snx17	1	216
						Aven	1	217
						Ccdc124	1	217
						Cldn9	1	217
						Chmp5	1	219
						Ttc9	1	221
						Ccdc43	1	222
						Uchl1	1	223
						Mesdc2	1	224
						Eef1b2	1	225
						Rab3c	1	227
						Cwc15	1	229
						LOC367390	1	229
						Tmem74b	1	232
						Vti1b	1	232
						Bcl10	1	233
						Eid2	1	235
						Shf	1	239
						Ttc9b	1	239
						Nrip3	1	240
						Necap2	1	241
						Zcchc17	1	241
						Emg1	1	244
						Tfam	1	244
						Ywhaq	1	245
						Ywhaz	1	245
						Kctd17	1	246
						Mdfic	1	247
						Mlf2	1	247
						Ywhag	1	247
						Srsf1	1	248
						Plekhf2	1	249
						Tmem51	1	249
						Vapa	1	249
						Reep3	1	250
						Kcnip2	1	252
						Dnajc8	1	253
						Stx6	1	255
						Rell1	1	257
						Rgs7bp	1	257
						Dnajb2	1	259
						Kctd4	1	259
						Dck	1	260
						Leng1	1	260
						Pnpo	1	261
						Lasp1	1	263
						Zwint	1	266
						Shisa6	1	269
						Wbp1	1	269
						Arglu1	1	271
						Mvb12a	1	271
						Luc7l	1	272
						Tmem106b	1	275
						Elovl2	1	279
						Fhl2	1	279
						Ppp1r3d	1	279
						Rrp15	1	280
						Ppap2a	1	281
						Rab40c	1	281
						Tpm1	1	281
						Fbxo6	1	284
						Isy1	1	284
						Golph3l	1	285
						Hnrnpab	1	285
						March1	1	285
						Cybrd1	1	286
						Mvb12b	1	288
						Stx1a	1	288
						Stx1b	1	288
						Tmem163	1	288
						Hmox1	1	289
						RGD1305178	1	289
						Ccnd3	1	292
						G4	1	293
						Cfdp1	1	295
						Gdf5	1	296
						Tmem169	1	297
						Cabp1	1	298
						Slc25a4	1	298
						Echdc1	1	299
						Tcea1	1	301
						Nck1	1	302
						Tpgs1	1	303
						Ube2ql1	1	304
						Slc7a6os	1	305
						Prrt1	1	306
						Syp	1	307
						Ciapin1	1	309
						Fam76a	1	309
						Ubfd1	1	309
						Uprt	1	309
						Elavl2	1	310
						Pex16	1	311
						Ssbp2	1	311
						Hexim2	1	313
						Ccdc92	1	314
						Aimp1	1	315
						Eif2s1	1	315
						Ngdn	1	315
						Rbm25	1	315
						Txlng	1	315
						Tnfaip1	1	316
						Trex1	1	316
						Apex1	1	317
						Tssc4	1	317
						Sox2	1	319
						Mrgprd	1	319
						Cacng2	1	323
						Camkmt	1	323
						Ftsj1	1	324
						Acbd4	1	326
						Fosl2	1	326
						Mapre2	1	326
						Rbmx2	1	327
						Vps26a	1	327
						Ppp1ca	1	330
						Bag4	1	331
						Gyg1	1	331
						Pinx1	1	331
						Dpf1	1	332
						Pawr	1	332
						RGD1560784	1	332
						Babam1	1	334
						Gabrb1	1	335
						Plekha1	1	335
						Tmx4	1	336
						Scamp1	1	338
						Srsf6	1	339
						Ei24	1	340
						Hnrnpa2b1	1	341
						Cdkn1c	1	343
						Klf3	1	344
						Prrt2	1	344
						Pard6a	1	345
						Dtx3	1	347
						Nrg3	1	347
						Sh3gl3	1	347
						Twf2	1	349
						Scamp3	1	350
						Sirt2	1	350
						Twf1	1	350
						Pcgf6	1	351
						Ndrg4	1	352
						Eaf1	1	355
						Slc25a3	1	356
						Dnajc25	1	357
						Mapk1	1	358
						Snupn	1	358
						Prkar1b	1	359
						Ppp1r7	1	360
						Ssbp3	1	361
						LOC100365676	1	362
						Cd44	1	364
						Drg2	1	364
						Homer1	1	366
						Fam199x	1	367
						Oprl1	1	367
						Fbxo28	1	368
						Arpc1a	1	370
						Znf830	1	370
						Cdk9	1	372
						Clmp	1	372
						Oprd1	1	372
						Ldb1	1	375
						Smarce1	1	375
						Kcmf1	1	376
						Lnp	1	376
						Pex14	1	376
						Nfia	1	377
						LOC100911639	1	378
						Nmbr	1	378
						Armcx3	1	379
						Dnajb14	1	379
						Flot2	1	379
						Rbms2	1	379
						Itpk1	1	381
						Npy2r	1	381
						Prkar1a	1	381
						Dnajb5	1	382
						Camk1d	1	383
						Errfi1	1	383
						S1pr1	1	383
						Aar2	1	384
						Grpr	1	384
						Ccdc130	1	385
						Syt5	1	386
						Tsc22d4	1	387
						Phactr3	1	388
						Fam53c	1	390
						Rbmx	1	390
						Pdha2	1	391
						Otud3	1	392
						Fez1	1	393
						Golm1	1	393
						Hsfy2	1	393
						Toe1	1	393
						Prmt8	1	394
						Cadm2	1	395
						Celf5	1	395
						Ubxn6	1	395
						Wtap	1	395
						Gpr137	1	396
						Ola1	1	396
						Hrh3	1	397
						Irf9	1	398
						Tfg	1	398
						Fgfr1op	1	399
						Foxk2	1	400
						Kcnab1	1	401
						Faf1	1	402
						F2r	1	403
						Fkbp8	1	403
						Rundc3b	1	403
						Uba5	1	403
						Snx32	1	404
						Rbm17	1	405
						Azi2	1	406
						Brd7	1	406
						Eif4a1	1	406
						Ipcef1	1	406
						Rilpl1	1	406
						Adrm1	1	407
						Tmem184b	1	407
						Aup1	1	410
						Gpatch2	1	410
						Csnk1d	1	415
						Cwc25	1	415
						Nkap	1	415
						Pick1	1	416
						Ptov1	1	416
						Acot1	1	417
						Mkrn2	1	417
						Actr3	1	418
						Pfkfb2	1	418
						Stradb	1	418
						Snap47	1	419
						Gas7	1	420
						Agk	1	421
						Irf3	1	421
						Htr1a	1	422
						Syt2	1	422
						Agps	1	423
						Ap1m1	1	423
						Ccnb1	1	423
						Pag1	1	424
						Sept11	1	425
						Syt4	1	425
						Pacsin3	1	426
						Spata2L	1	426
						Bsdc1	1	427
						Epha6	1	427
						Sept6	1	427
						Hdac3	1	428
						Igsf11	1	428
						Zrsr1	1	428
						Actl6a	1	429
						Rtf1	1	429
						Sgpp1	1	429
						Glcci1	1	430
						Kcnk12	1	430
						Stk24	1	431
						Atg4c	1	432
						Pdcd4	1	432
						Pnmal1	1	432
						Ip6k1	1	433
						Garem	1	435
						Stambpl1	1	436
						Vps4a	1	437
						Bend4	1	438
						Slc35a5	1	438
						Arhgap1	1	439
						Mfap1a	1	439
						Sdc3	1	442
						Khdrbs1	1	443
						Rgs7	1	444
						Tubb5	1	444
						Vps4b	1	444
						Tubb4b	1	445
						Bckdha	1	446
						Kcnj4	1	446
						Gabrd	1	449
						Ttyh1	1	450
						Cdk18	1	451
						Ccm2	1	453
						Vrk3	1	453
						Zbtb44	1	453
						Rnf25	1	454
						Rundc3a	1	454
						Gabra1	1	455
						Fkbp5	1	456
						Sept10	1	456
						Angptl6	1	457
						Fsd1l	1	457
						Pdlim7	1	457
						Fbxw9	1	458
						Fibcd1	1	459
						Coro1a	1	461
						Kat5	1	461
						Nfil3	1	462
						RGD1564053	1	462
						Tor1aip1	1	462
						Tulp3	1	463
						Nova2	1	464
						Fam134c	1	466
						Gabrg2	1	466
						Ptdss1	1	466
						Sox10	1	466
						Matk	1	467
						Lsm14a	1	468
						Psen1	1	468
						Rtn2	1	469
						Wipf1	1	469
						Ppan	1	470
						Utp3	1	470
						Htr2a	1	471
						Mex3a	1	472
						Camk4	1	474
						Atxn10	1	475
						Plin5	1	475
						Zcchc8	1	476
						Cap2	1	477
						Pi4k2a	1	478
						Sesn2	1	480
						Akt2	1	481
						Hdac1	1	482
						Gsk3a	1	483
						Clk1	1	483
						Arhgef4	1	484
						Coro1b	1	484
						Sufu	1	485
						Znf639	1	485
						Nufip1	1	486
						Ppp2r5a	1	486
						Nacc1	1	487
						Hdac2	1	488
						Tc2n	1	489
						Luc7l3	1	491
						Slc2a1	1	492
						Tom1	1	492
						Frs3	1	493
						Gabra3	1	493
						Usp14	1	493
						Trmt6	1	495
						Rftn2	1	496
						Kcns1	1	497
						Thoc1	1	499
						Dgat1	1	500
						Pwp1	1	500
						Shb	1	501
						Rps6kb1	1	502
						Tab1	1	502
						Mef2a	1	503
						Api5	1	504
						Ppm1j	1	504
						Slc38a3	1	504
						Ina	1	506
						Ubxn4	1	506
						Acbd5	1	506
						Fbxo31	1	507
						Hars2	1	507
						Slc11a1	1	507
						Zgpat	1	507
						Ankrd34b	1	508
						Frs2	1	508
						Gtf2f1	1	508
						RGD1560146	1	509
						Nckipsd	1	512
						Slc7a5	1	512
						Eif2ak2	1	513
						Gpr176	1	513
						Lrrtm2	1	514
						Tmem117	1	514
						Fam189a1	1	515
						Rnpc3	1	515
						Ppp3cc	1	515
						Tcp11l2	1	517
						Rps6ka5	1	518
						Riok3	1	519
						Ksr1	1	520
						Smg9	1	520
						Mapkap1	1	522
						Snx1	1	522
						Aatf	1	523
						Cdk17	1	523
						Lrrtm1	1	523
						Eif2b4	1	524
						Pak2	1	524
						Rbm39	1	524
						Spast	1	524
						Prkcsh	1	525
						Atrx	1	527
						Ccnl1	1	527
						Oxsr1	1	527
						Ppp3cb	1	527
						Yars	1	528
						Slc1a4	1	529
						Cyp2u1	1	530
						Ric8a	1	530
						Slc7a8	1	533
						Abi2	1	534
						Ankrd34c	1	534
						Ehd3	1	535
						Nrbp1	1	535
						Tfeb	1	535
						Fip1l1	1	536
						Snw1	1	536
						Src	1	536
						Fyn	1	537
						Kpna1	1	538
						Slc1a5	1	539
						Tbr1	1	539
						Ubp1	1	540
						Klc1	1	542
						Nefl	1	542
						RGD1565222	1	542
						Slc1a3	1	543
						Tjap1	1	543
						Syt16	1	545
						Pip5k1a	1	546
						Mllt1	1	547
						Slc9b2	1	547
						Banp	1	548
						Eif3d	1	548
						Sf1	1	548
						Mtmr9	1	549
						Plbd1	1	550
						Spats2	1	550
						Riok2	1	551
						Gabra4	1	552
						Gpr123	1	552
						Ncaph2	1	554
						Cnksr3	1	555
						Dab1	1	555
						Mon1a	1	555
						Cpne6	1	557
						Iqcb1	1	557
						Txlna	1	557
						Itgb8	1	560
						Efs	1	561
						Xrn2	1	561
						Antxr1	1	562
						Zkscan1	1	562
						Ddhd2	1	566
						Armcx5	1	567
						Cpne4	1	567
						Ppp1r16b	1	568
						Zfp91	1	568
						Fxr1	1	568
						Gpr153	1	569
						Rgs3	1	569
						Eif2d	1	570
						Ogfr	1	571
						Slc15a4	1	572
						Msn	1	576
						Mta3	1	577
						Arhgef25	1	579
						Lrrc47	1	580
						Mettl3	1	580
						Apbb2	1	581
						Trip4	1	581
						Wdr20	1	581
						Enox2	1	582
						Irgq	1	582
						Rdx	1	582
						Slc17a6	1	582
						Irf2bp1	1	584
						Gad2	1	585
						Kcnc1	1	585
						Ythdf3	1	585
						Lmnb1	1	587
						Chrm3	1	589
						Lingo3	1	589
						Pla2g4c	1	589
						Tcf4	1	589
						Hnrnpll	1	591
						Myef2	1	591
						Ptpn11	1	593
						Usp45	1	594
						LOC100910833	1	596
						Ppp1r18	1	597
						Ift74	1	600
						Kank2	1	600
						Slc26a7	1	601
						Podxl2	1	603
						LOC100910646	1	603
						Zmynd11	1	604
						LOC100910755	1	605
						Scai	1	606
						Clic6	1	608
						Sytl3	1	608
						Znf652	1	608
						Tdp1	1	609
						Wdr46	1	609
						Clgn	1	611
						Nub1	1	612
						Numbl	1	614
						Zscan2	1	614
						RGD1308139	1	615
						Rundc1	1	615
						Sphk2	1	616
						Maged2	1	618
						Crtc3	1	619
						Klc4	1	619
						Recql	1	621
						Sh2b2	1	621
						Hnrnpl	1	623
						Col4a3bp	1	624
						Slc7a1	1	624
						Kars	1	626
						Slc6a11	1	627
						Cstf2t	1	629
						Hap1	1	629
						Amfr	1	630
						Map7	1	630
						Rnf112	1	631
						Dync1i2	1	632
						Klhl22	1	634
						Panx2	1	634
						Slc7a4	1	635
						Mex3d	1	637
						Slc6a7	1	637
						Limk2	1	638
						Dus3l	1	640
						Picalm	1	640
						Hspa1a	1	641
						Ccdc8	1	643
						Inpp5e	1	643
						Mtmr2	1	643
						Tcf3	1	646
						Avl9	1	649
						Kcnd1	1	650
						Adrbk1	1	652
						Ssh3	1	652
						Exoc7	1	653
						Traf3ip1	1	653
						Trim32	1	655
						Ptprr	1	656
						Rnf139	1	656
						Rars	1	660
						Ggt7	1	662
						Mkl2	1	665
						Mid1	1	667
						Rnf6	1	667
						Acsl4	1	670
						LOC100910272	1	670
						Lzts2	1	670
						Tbc1d15	1	671
						Prkcd	1	672
						Zbtb16	1	673
						Dym	1	674
						Khnyn	1	675
						LOC100909856	1	675
						Fgd3	1	676
						Rapgef4	1	676
						Wdtc1	1	676
						RGD1311892	1	677
						Taf6	1	678
						Srpk2	1	681
						Gfpt2	1	682
						Osbp	1	682
						Rph3a	1	684
						Lrch4	1	686
						Supv3l1	1	686
						Appl1	1	690
						Dmtf1	1	690
						Crtc2	1	691
						Mta1	1	694
						Rhobtb1	1	694
						Rnf169	1	694
						C2cd2	1	696
						Sestd1	1	696
						Casc3	1	699
						Lzts3	1	703
						RGD1307500	1	703
						Nln	1	704
						Nolc1	1	704
						Usp53	1	705
						Bcl6	1	707
						Ranbp9	1	707
						Klhl11	1	709
						FAM120C	1	710
						Ppp1r37	1	710
						Cast	1	713
						Slco1c1	1	716
						Pak7	1	718
						Cpeb4	1	721
						Pbxip1	1	722
						Dpyd	1	723
						Osbpl9	1	723
						Zfp167	1	723
						Dlg4	1	724
						Elmo1	1	727
						Trpv6	1	727
						Kifap3	1	728
						Palld	1	729
						Pnn	1	729
						Gucy1a2	1	730
						Epb41l5	1	731
						Poli	1	732
						Sorbs3	1	733
						Mid2	1	735
						Mkln1	1	735
						Lrrfip1	1	738
						Zc3h14	1	738
						Nsf	1	743
						Ccser2	1	744
						LOC100910729	1	745
						Zfp280c	1	745
						Fsd2	1	746
						Snrk	1	746
						Mtmr12	1	748
						Lrif1	1	749
						Spns2	1	750
						Dyrk1a	1	754
						Ikbkb	1	757
						Cul4a	1	759
						Ercc2	1	760
						Kdm1a	1	760
						Dnttip2	1	761
						Pde8b	1	761
						Tfrc	1	761
						Phtf1	1	762
						Strip1	1	762
						Zdhhc8	1	762
						Aftph	1	764
						Iqce	1	766
						Pdzd4	1	766
						Tsc22d2	1	768
						Kcnc3	1	769
						Adam33	1	770
						Dnajc16	1	771
						LOC100909795	1	771
						Amotl2	1	773
						Tceb3	1	773
						LOC100912115	1	774
						Hectd2	1	775
						Rab3gap1	1	775
						Fam193b	1	777
						Amer3	1	778
						Ppp1r21	1	780
						Specc1	1	781
						Vps51	1	781
						Kdm5c	1	783
						Sp4	1	783
						Ppp1r12c	1	784
						Fam120b	1	785
						Zfp687	1	785
						Sox6	1	787
						Cdh10	1	788
						Cdh6	1	788
						Dgkg	1	788
						Atxn1	1	789
						Kif9	1	790
						Mtss1	1	790
						Plekhh3	1	791
						Smo	1	793
						Strn3	1	794
						Hnrnpu	1	798
						Arnt	1	801
						Rasal1	1	801
						Uhrf2	1	803
						Exoc6	1	804
						Sh3pxd2b	1	804
						Vcp	1	806
						Nr3c2	1	807
						Arpp21	1	808
						Epc2	1	808
						Lrrc8a	1	810
						Mysm1	1	811
						Tril	1	811
						Tax1bp1	1	813
						Nemf	1	814
						Dlgap5	1	815
						Rabgap1l	1	815
						Ppp1r9b	1	817
						Armc9	1	818
						Snx29	1	818
						Bicd2	1	820
						Fyb	1	820
						Vwa5a	1	822
						Fer	1	823
						Ppp1r10	1	823
						Cdc27	1	824
						Adam17	1	827
						Elac2	1	827
						Cog3	1	828
						RGD1560225	1	828
						Ftsj3	1	829
						Bicd1	1	835
						Zc3h12b	1	835
						Fam91a1	1	838
						Spata5	1	838
						Abcf1	1	839
						Atg9a	1	839
						Bach2	1	839
						Hspa4	1	840
						Ercc5	1	842
						Jakmip3	1	844
						Esyt2	1	845
						Slitrk2	1	846
						Map3k11	1	850
						Ptpn14	1	850
						Tgs1	1	850
						Thsd1	1	850
						LOC100909476	1	851
						Gria3	1	854
						Ddhd1	1	855
						Nvl	1	855
						St14	1	855
						Kcnb1	1	857
						Eef2	1	858
						Lrrc8d	1	858
						Zfp295	1	858
						Abr	1	859
						Pacs2	1	861
						Rabep1	1	862
						Sobp	1	864
						Trim24	1	866
						Tut1	1	866
						Gpr155	1	868
						Ube3a	1	868
						Pam	1	872
						Zfr2	1	872
						Map4k3	1	873
						Pdcd6ip	1	873
						Ppp6r3	1	873
						Zfp512b	1	875
						Ppfibp2	1	876
						Gramd1b	1	878
						Sf3b2	1	878
						Tyro3	1	880
						Clcn2	1	887
						Gria1	1	887
						Sema6b	1	887
						Cwf19l2	1	888
						Map3k12	1	888
						Supt5h	1	888
						Snx19	1	890
						Dag1	1	893
						Ston2	1	895
						Rin2	1	902
						Copb2	1	905
						Ccdc136	1	908
						Dnmt3a	1	908
						Ilf3	1	908
						Proser1	1	912
						Ptpn3	1	913
						Fam115e	1	914
						Usp4	1	914
						Lrig1	1	915
						Usp20	1	915
						Inpp5b	1	916
						Prkd1	1	918
						Ccdc186	1	919
						Npepps	1	920
						Sik2	1	920
						Slc8a2	1	920
						Ctnna2	1	922
						Lpin1	1	924
						Rapgef3	1	925
						Stox2	1	926
						Dgkz	1	929
						Scyl2	1	930
						Safb	1	931
[truncated: 299 more rows]

## Sheet: Fig 3B
		Time	Synapsin pS603		Synapsin pS62+67		Dynamin pS774
	Bioreplicate 1	Control	1		1		1
	Bioreplicate 1	10 s	7.41261		0.741734		0.683696
	Bioreplicate 1	90 s	3.3157		0.900463		0.775403
	Bioreplicate 1	300 s	2.14945		1.1458		0.88355
	Bioreplicate 1	900 s	1.07566		0.720939		0.75143
	Bioreplicate 2	Control	1		1		1
	Bioreplicate 2	10 s	7.10364		0.786492		0.66725
	Bioreplicate 2	90 s	2.67847		1.19356		0.969467
	Bioreplicate 2	300 s	1.86087		2.01213		1.13196
	Bioreplicate 2	900 s	0.38212		0.657791		0.77846
	Bioreplicate 3	Control	1		1		1
	Bioreplicate 3	10 s	4.60116		0.655798		0.833928
	Bioreplicate 3	90 s	2.59572		1.05041		1.10827
	Bioreplicate 3	300 s	1.93039		1.59014		1.47959
	Bioreplicate 3	900 s	1.00078		0.795873		1.24917
	Bioreplicate 4	Control			1
	Bioreplicate 4	10 s			0.753643
	Bioreplicate 4	90 s			0.886226
	Bioreplicate 4	300 s			1.62154
	Bioreplicate 4	900 s			0.787232
	Bioreplicate 5	Control			1
	Bioreplicate 5	10 s			0.678646
	Bioreplicate 5	90 s			1.04912
	Bioreplicate 5	300 s			1.51032
	Bioreplicate 5	900 s			0.732853

## Sheet: Fig 4B and 4C
			Sum of intensities
	KCl conc.	Cluster	10 s	90 s	300 s	900 s
	20 mM	All	-5.16085	-47.9441	-13.874	-15.3187
	20 mM	1	42.8794	28.5663	20.5192	20.8415
	20 mM	2	-29.2621	-17.4071	7.59551	8.02616
	20 mM	3	-2.13485	-47.3545	-48.9511	-51.7057
	20 mM	4	-11.5641	14.5619	44.0923	55.68
	20 mM	5	-19.5861	-71.456	-49.0939	-86.6163
	20 mM	6	14.5069	45.1452	11.964	38.4556
	76 mM	All	-28.6878	-34.4175	2.36662	-35.955
	76 mM	1	60.1126	56.4834	43.4718	32.6307
	76 mM	2	-42.4284	-34.3455	-10.3763	-13.0827
	76 mM	3	-5.88977	-53.4501	-49.5817	-55.4057
	76 mM	4	-44.4039	9.73058	41.3707	40.301
	76 mM	5	-11.7578	-67.0555	-51.7443	-83.4979
	76 mM	6	15.6795	54.2197	29.2264	43.0996

## Sheet: Fig 5A
	1 PValue	2 PValue	3 PValue	4 PValue	5 PValue	6 PValue	All PValue	Cellular Component Term
	8.82429e-06	0.0831302	1	1.40135e-06	1.00332e-08	1.13027e-13	1.90019e-14	axon
	1.94489e-06	4.60029e-11	1	0.000324303	4.60029e-11	2.86742e-08	1.3521e-13	dendrite
	5.6493e-05	8.3996e-09	1	9.47594e-05	0.000115411	0.000256646	1.53934e-05	presynaptic active zone
	0.013641	4.66959e-06	1	0.0043672	0.00855701	3.83799e-11	6.30855e-10	synaptic vesicle
	0.000797435	0.00215124	1	5.37473e-07	0.0462608	1.36352e-08	2.4834e-06	terminal bouton
	2.21334e-05	1.16535e-07	0.0767509	2.92945e-07	3.83472e-13	6.82207e-16	1.23158e-21	cell junction
	0.00262808	0.00563531	0.0168339	0.00025977	2.28145e-08	5.82699e-06	1.32019e-10	growth cone
	0.000116533	9.70819e-09	0.0235547	2.18331e-07	5.05164e-11	2.09132e-20	2.1102e-22	synapse
	9.08748e-09	3.32947e-08	3.52827e-06	8.72036e-10	3.85016e-30	3.06104e-21	3.64568e-31	postsynaptic density
	0.098996	1	0.0611901	1.48054e-10	3.73913e-10	1.2591e-15	6.07477e-21	plasma membrane

## Sheet: Fig 5B
	1 PValue	2 PValue	3 PValue	4 PValue	5 PValue	6 PValue	All PValue	Molecular Function Term
	5.39776e-08	9.35499e-06	7.04902e-05	6.54604e-07	8.20923e-13	1.7917e-20	7.62612e-29	protein binding
	0.0105718	1	0.00524059	0.0185347	1.95118e-08	2.63158e-05	1.33556e-09	actin binding
	0.0285397	1	0.0287599	3.16661e-06	0.000328272	0.00729069	3.6535e-05	microtubule binding
	9.03107e-05	0.00418833	1	0.0481845	0.00067005	1.60067e-06	2.70702e-07	protein kinase binding
	0.00022003	0.0993489	1	0.000122562	0.0662044	0.000622345	2.5005e-05	protein Ser/Thr kinase activity
	0.002133	0.0119419	1	1	4.01855e-05	0.000765984	1.00943e-05	GTPase activator activity
	1	1	1	1	0.0169448	1.6553e-06	9.74352e-08	ion channel binding
	1	1	1	1	2.70245e-05	8.09209e-05	1.36529e-06	spectrin binding
	1	1	1	7.6335e-05	6.78206e-05	9.33561e-06	6.92586e-09	PDZ domain binding
	1	1	1	0.000694039	6.74039e-06	2.15349e-06	2.67014e-09	calmodulin binding
	1	1	1	0.0244978	2.13719e-06	7.12906e-06	2.46648e-09	protein domain specific binding
	1	1	1	0.00895938	1	1.59031e-06	0.000220473	phosphatidylserine binding
	1	1	1	1	1	1.10775e-06	1.03405e-05	voltage-gated K+ channel activity
	1.54015e-05	1	1	1	1	1	0.00297507	hydrolase activity, acting on C-N

## Sheet: Fig 5C
	1 PValue	2 PValue	3 PValue	4 PValue	5 PValue	6 PValue	All PValue	Biological Process Term
	0.00355557	0.0770891	1	0.0502903	7.40871e-06	2.36703e-05	7.87758e-09	axonogenesis
	0.000170081	4.74975e-05	1	3.0097e-05	0.00352811	5.11161e-08	1.86734e-06	neurotransmitter secretion
	0.0347483	0.00120215	1	0.000410033	4.52454e-08	3.03097e-06	3.03097e-06	synapse assembly
	0.0890982	0.0055128	1	0.0237236	0.065443	7.14266e-06	9.76205e-05	exocytosis
	2.89e-06	1	1	0.00577091	2.89e-06	0.00122507	1.01145e-06	microtubule cytoskeleton organization
	0.0342512	0.0945782	0.00062119	0.00464989	2.03047e-06	0.00401004	7.92767e-05	cytoskeleton organization
	0.0247681	0.0229382	1	1	4.22121e-06	0.0381205	5.09117e-06	positive regulation of GTPase activity
	1	1	1	1	0.0641282	2.5487e-06	8.90887e-06	calcium ion-regulated exocytosis of neurotransmitter
	1	1	1	1	0.00107435	1.47114e-05	0.000191754	nervous system development
	1	1	1	0.000385138	1	0.067589	0.0113359	cellular potassium ion homeostasis
	1	1	1	0.00332548	1	3.69697e-05	0.00119237	potassium ion transport
	1	1	1	1	1	1.72495e-05	0.000414118	potassium ion transmembrane transport
	1	1	1	0.000802007	0.00949351	1	0.000111955	visual learning

## Sheet: Fig 6C
			Time (s)
	KCl conc.		10	90	300	900
	20 mM	All	-0.568572	-1.09051	0.372716	-1.07651
	20 mM	i	-3.57599	-2.35993	-2.43918	-1.97465
	20 mM	ii	-3.38506	-3.26946	0.907992	-2.49077
	20 mM	iii	-3.35255	0.0755085	-2.90019	-3.91861
	20 mM	iv	-1.51301	-2.61076	-1.74623	-2.79826
	20 mM	v	-0.496137	-1.01634	0.3875	-0.939698
	20 mM	vi	-0.920807	0.0711988	-2.45945	-0.976604
	20 mM	vii	2.01214	-0.3186	2.38802	-0.0982242
	20 mM	viii	1.5168	0.860567	1.87532	1.08964
	20 mM	ix	1.67675	-1.23072	2.91947	-1.06218
	76 mM	All	-0.626662	-1.10432	-0.81102	-1.14122
	76 mM	i	-4.31508	-2.50111	-3.1786	-2.20828
	76 mM	ii	-3.93797	-3.36947	-2.39279	-3.02322
	76 mM	iii	2.60111	0.662041	-1.26273	-0.454245
	76 mM	iv	-0.231044	-1.59912	-3.55502	-2.60215
	76 mM	v	-0.538281	-1.06019	-0.796901	-1.06504
	76 mM	vi	-0.136507	-0.175779	-1.59622	-0.226757
	76 mM	vii	2.19718	0.873002	4.21164	0.153755
	76 mM	viii	0.75592	0.744454	1.33016	0.536816
	76 mM	ix	0.609686	-1.15759	0.798949	-1.27309

## Sheet: Fig 8B
			Probabilities
	Gene	Phos. Site	MAPK1	GSK3b	CDK5	PKAa	Centred Sequence
	Syn1	S62+S67	0.01	0.07	0.06	0.36	STAAPVASPAAPSPG
	Ppfia3	T712+T716	0.02	0.08	0.04	0.42	PGDTPPPTPRSARLE
	Caskin1	S790	0.08	0.15	0.02	0.49	PTKAQPGSPQALGGP
	Ptprn2	S693	0.08	0.17	0.06	0.43	LSDGPMPSPSARSST
	Caskin1	S827	0.05	0.13	0.11	0.5	SPRSLPQSPTHRGFA
	Bsn	S3202	0.08	0.05	0.15	0.47	DRSSVSQSPAPTYPS
	Srcin1	S397	0.09	0.02	0.15	0.44	APTSQGVSPSPSAIL
	Mapt	T542	0.15	0.06	0.1	0.34	KKVAVVRTPPKSPSA
	Ppm1h	S220	0.02	0.04	0.09	0.6	GGVGAPGSPSTPPTR
	Syn1	S67	0.02	0.02	0.06	0.5	VASPAAPSPGSSGGG
	Mast3	S1298	0.08	0.14	0.07	0.63	GAEATPGSPGPARED
	Tppp	S19	0.07	0.21	0.06	0.61	ANKTPPKSPGDPAKA
	Clasp2	S884	0.16	0.11	0.07	0.65	GTQSSMGSPLTRPTP
	Mark1	S633	0.03	0.24	0.13	0.7	AYSGPPASPSHDTAA
	Sgip1	T180	0.17	0.14	0.23	0.16	VARPRRSTPTPELTS
	Pclo	T1772+S1778	0.16	0.12	0.09	0.13	RRRERPKTPPSNLSP
	Bsn	S1358	0.02	0.11	0.06	0.26	KLHSSPASPSLASKE
	Caskin1	S820	0.04	0.03	0.1	0.22	PPTDRPMSPRSLPQS
	Dnm3	S769+S773	0.02	0.04	0.01	0.2	SRRSPPPSPTTQRRL
	Camk2g	S325	0.01	0.01	0	0.22	RQSSAPASPAASAAG
	Dnm1	S857	0.02	0.06	0.05	0.05	ASPSRPESPRPPFDL
	Brsk1	S508	0	0.01	0	0.09	PLPGPPGSPRSSGGT
	Ppfia3	S17	0.44	0.41	0.47	0.02	SEDGRRGSALGPDEA
	Bsn	S2845+S2851	0.37	0.23	0.24	0.08	KTLQRSLSDPKPLSP
	Dnm1	S853	0.37	0.04	0.28	0.1	RSGQASPSRPESPRP
	Clasp2	S465	0.32	0.04	0.19	0.07	VSQSQPGSRSGSPGR
	Unc13a	S255+S259	0.3	0.19	0.45	0.03	RALSPTGSSRYASSG
	Camk2g	S321+S325	0.31	0.13	0.39	0.08	FSVGRQSSAPASPAA
	Epb41l1	S540+S544	0.27	0.03	0.52	0.05	ERERRLPSSPASPSP
	Kcnma1	T710+S712	0.33	0.48	0.08	0.18	DEQPPTLSPKKKQRN
	Braf	S134	0.31	0.68	0.1	0.58	VSRNNPKSPQKPIVR
	Pip5k1c	S522	0.72	0.73	0.6	0.07	QPRYRRRTQSSGQDG
	Ppp2r5e	S32+S33	0.69	0.73	0.73	0.08	RQKRSQSSSQFRSQG
	Ppfia3	S207	0.92	0.36	0.77	0.02	DQLSRRRSGLEEPGK

## Sheet: S1 Fig
	Condition	Bioreplicate 1	Bioreplicate 2	Bioreplicate 3
	Mock/control, 4.7 mM KCl 10 s	1	1	1
	76 mM KCl 10 s	2.29468	1.67722	1.82047
	Supernatant, 76 mM KCl 45 s	1.03615	1.1789	0.778394

[truncated: 8 more sheets: S2A, S2B and S2C, S2D Fig, S3A and S3B Fig, S4A Fig, S4B Fig, S7A Fig, S7B Fig]
